# Supplementary material for: Comparative Analysis of the Liver Transcriptome among Cattle Breeds Using RNA-seq
Source: Vet Sci. 2019 Mar 29;6(2):36. doi: 10.3390/vetsci6020036 (PMC6631511; doi:10.3390/vetsci6020036)
Supplement: Supplementary file 1 [file vetsci-06-00036-s001.zip › Supplementary Table S1.xlsx]

## Sheet: Legend
Comparative analysis of the liver transcriptome among cattle breeds using RNA-seq.
*Chandra Shekhar Pareek, Mateusz Sachajko, Jedrzej M. Jaskowski, Magdalena Herudzinska, Mariusz Skowronski, Krzysztof Domagalski, Joanna Szczepanek, Urszula Czarnik, Przymeslaw Sobiech, Dominika Wysocka, Mariusz Pierzchala, Ewa Polawska, Edyta Juszczuk-Kubiak, Yaping Feng, Dibyendu Kumar.
Table S1. Identification of all hepatic genes without cut-off P value and with cutoff P value (p<0.01), expressed in bovine liver tissues by comparing the Polish-Red vs. Hereford cattle breeds using DEseq and EdgeR pipelines.
Table S1. Sheet 1: Legend
Table S1. Sheet 2: Identification of all DE genes without cut-off P value, expressed in bovine liver tissues by comparing the Polish-Red vs. Hereford cattle breeds using DEseq and EdgeR pipelines.
Table S1. Sheet 3: Identification of significant DE genes with cut-off P value of <0.01, expressed in bovine liver tissues by comparing the Polish-Red vs. Hereford cattle breeds using DEseq and EdgeR pipelines.

## Sheet: DEseq.EdgeR.All_p_h_q1_Lp-Lh
Table S1. Sheet 2: Identification of all DE genes without cut-off P value, expressed in bovine liver tissues by comparing the Polish-Red vs. Hereford cattle breeds using DEseq and EdgeR pipelines.				DE-seq pipeline results				EdgeR pipeline results
Ensembl Gene ID	Ensembl Transcript ID	Associated Gene Name	Description	DEseq_foldChange	DEseq_log2FoldChange	DEseq_pval	DEseq_padj	EdgeR_logFC	EdgeR_logCPM	EdgeR_LR	EdgeR_PValue	EdgeR_FDR
ENSBTAG00000000106	ENSBTAT00000000115	FAM69C	family with sequence similarity 69 member C [Source:HGNC Symbol;Acc:HGNC:31729]	0.2012	-2.3132	0	0	-2.3336	3.5355	47.8484	0	0
ENSBTAG00000000177	ENSBTAT00000000202	MSLN	mesothelin [Source:HGNC Symbol;Acc:HGNC:7371]	0.0427	-4.5503	0	0	-4.543	2.8541	80.5199	0	0
ENSBTAG00000000345	ENSBTAT00000000450	CLDN15	claudin 15 [Source:HGNC Symbol;Acc:HGNC:2036]	16.0606	4.0055	0	0	4.0168	3.9248	67.357	0	0
ENSBTAG00000000445	ENSBTAT00000000569	PDE6C	phosphodiesterase 6C [Source:HGNC Symbol;Acc:HGNC:8787]	7.6298	2.9317	0	0	2.9062	3.8009	82.3966	0	0
ENSBTAG00000000507	ENSBTAT00000000648	NR4A1	nuclear receptor subfamily 4 group A member 1 [Source:HGNC Symbol;Acc:HGNC:7980]	0.1045	-3.2591	0	0.0001	-3.2012	2.1839	29.8026	0	0
ENSBTAG00000001595	ENSBTAT00000002088		Metallothionein [Source:UniProtKB/TrEMBL;Acc:Q17QH0]	14.8578	3.8931	0	0	3.8631	9.2526	54.9711	0	0
ENSBTAG00000001725	ENSBTAT00000039533	CXCL10	C-X-C motif chemokine ligand 10 [Source:HGNC Symbol;Acc:HGNC:10637]	0.2869	-1.8013	0	0	-1.832	4.2405	34.7085	0	0
ENSBTAG00000001745	ENSBTAT00000002279	LUM	lumican [Source:HGNC Symbol;Acc:HGNC:6724]	0.1962	-2.3497	0	0.0001	-2.3331	4.8156	29.0069	0	0
ENSBTAG00000001842	ENSBTAT00000016865	GSTM3	glutathione S-transferase mu 3 [Source:RefSeq peptide;Acc:NP_001040025]	4.7747	2.2554	0	0	2.2289	7.0549	47.4136	0	0
ENSBTAG00000001851	ENSBTAT00000032461		Carboxylic ester hydrolase [Source:UniProtKB/TrEMBL;Acc:F1MTP2]	6.6064	2.7239	0	0	2.7049	3.431	58.5402	0	0
ENSBTAG00000002279	ENSBTAT00000002938	LUC7L3	LUC7 like 3 pre-mRNA splicing factor [Source:HGNC Symbol;Acc:HGNC:24309]	3.7167	1.894	0	0	1.8669	7.7509	28.3845	0	0
ENSBTAG00000002555	ENSBTAT00000003309	PDZK1IP1	PDZK1 interacting protein 1 [Source:HGNC Symbol;Acc:HGNC:16887]	6.3867	2.6751	0	0	2.6303	2.3553	35.3771	0	0
ENSBTAG00000002559	ENSBTAT00000003315		inositol oxygenase [Source:RefSeq peptide;Acc:NP_001094535]	15.0524	3.9119	0	0	3.7166	3.144	50.0693	0	0
ENSBTAG00000002795	ENSBTAT00000030863	NKTR	natural killer cell triggering receptor [Source:HGNC Symbol;Acc:HGNC:7833]	3.7557	1.9091	0	0	1.8809	7.3343	32.3333	0	0
ENSBTAG00000003033	ENSBTAT00000003943	GADD45G	growth arrest and DNA damage inducible gamma [Source:HGNC Symbol;Acc:HGNC:4097]	3.1154	1.6394	0	0	1.6179	4.3773	27.6303	0	0
ENSBTAG00000003033	ENSBTAT00000003943	GADD45G	growth arrest and DNA damage inducible gamma [Source:HGNC Symbol;Acc:HGNC:4097]	8.9179	3.1567	0	0	3.1265	4.1997	50.9243	0	0
ENSBTAG00000003113	ENSBTAT00000004048	RNF125	ring finger protein 125 [Source:HGNC Symbol;Acc:HGNC:21150]	0.0848	-3.56	0	0	-3.5266	3.9452	28.8406	0	0
ENSBTAG00000003234	ENSBTAT00000004193	HSD17B2	hydroxysteroid 17-beta dehydrogenase 2 [Source:HGNC Symbol;Acc:HGNC:5211]	4.3515	2.1215	0	0	2.0934	5.0798	44.2504	0	0
ENSBTAG00000003236	ENSBTAT00000034938		Uncharacterized protein [Source:UniProtKB/TrEMBL;Acc:F1MGV4]	4.3288	2.114	0	0	2.085	5.7304	39.9626	0	0
ENSBTAG00000003492	ENSBTAT00000004538		Uncharacterized protein [Source:UniProtKB/TrEMBL;Acc:A0A0A0MP88]	0.0327	-4.9339	0	0	-4.888	2.0879	27.1887	0	0
ENSBTAG00000003601	ENSBTAT00000004683	ZMAT1	zinc finger matrin-type 1 [Source:HGNC Symbol;Acc:HGNC:29377]	4.397	2.1365	0	0	2.1127	3.1955	39.0905	0	0
ENSBTAG00000003989	ENSBTAT00000006245		Uncharacterized protein [Source:UniProtKB/TrEMBL;Acc:F1MKB7]	3.6643	1.8735	0	0	1.8381	4.5558	26.1004	0	0
ENSBTAG00000004432	ENSBTAT00000005810	CHRDL1	chordin like 1 [Source:HGNC Symbol;Acc:HGNC:29861]	0.1538	-2.7006	0	0	-2.7193	2.5189	35.5748	0	0
ENSBTAG00000005495	ENSBTAT00000015661		Uncharacterized protein [Source:UniProtKB/TrEMBL;Acc:G3MYE2]	5.1263	2.3579	0	0.0001	2.3415	2.1839	26.9506	0	0
ENSBTAG00000005585	ENSBTAT00000007336	ANXA13	annexin A13 [Source:HGNC Symbol;Acc:HGNC:536]	4.8135	2.2671	0	0	2.2242	4.5855	32.5334	0	0
ENSBTAG00000005596	ENSBTAT00000007349	IGFBP2	insulin like growth factor binding protein 2 [Source:HGNC Symbol;Acc:HGNC:5471]	9.3185	3.2201	0	0	3.2249	9.3008	47.3349	0	0
ENSBTAG00000005976	ENSBTAT00000007841	HSD17B7	hydroxysteroid 17-beta dehydrogenase 7 [Source:HGNC Symbol;Acc:HGNC:5215]	0.1865	-2.4231	0	0	-2.4088	6.0711	33.3694	0	0
ENSBTAG00000005998	ENSBTAT00000007876	NOCT	nocturnin [Source:HGNC Symbol;Acc:HGNC:14254]	4.6978	2.232	0	0	2.2081	3.843	56.0331	0	0
ENSBTAG00000006108	ENSBTAT00000008025	MMP11	matrix metallopeptidase 11 [Source:HGNC Symbol;Acc:HGNC:7157]	16.1824	4.0164	0	0	3.8655	2.0293	40.8422	0	0
ENSBTAG00000006158	ENSBTAT00000008099	DZIP3	DAZ interacting zinc finger protein 3 [Source:HGNC Symbol;Acc:HGNC:30938]	3.6237	1.8574	0	0.0001	1.821	3.303	31.7853	0	0
ENSBTAG00000006208	ENSBTAT00000008153	ADCY7	adenylate cyclase 7 [Source:HGNC Symbol;Acc:HGNC:238]	0.3578	-1.4827	0	0.0006	-1.5119	4.2574	27.1243	0	0
ENSBTAG00000006223	ENSBTAT00000008171	THEMIS2	thymocyte selection associated family member 2 [Source:HGNC Symbol;Acc:HGNC:16839]	0.2487	-2.0073	0	0.0002	-2.0318	2.9043	25.9795	0	0
ENSBTAG00000006259	ENSBTAT00000047356	MOB1A	MOB kinase activator 1A [Source:HGNC Symbol;Acc:HGNC:16015]	0.3232	-1.6295	0	0.0003	-1.6549	3.9729	34.3998	0	0
ENSBTAG00000006383	ENSBTAT00000008373		40S ribosomal protein S3a [Source:UniProtKB/TrEMBL;Acc:G3N262]	0.0367	-4.7698	0	0	-4.7606	4.706	97.3153	0	0
ENSBTAG00000006474	ENSBTAT00000008487	EPCAM	epithelial cell adhesion molecule [Source:HGNC Symbol;Acc:HGNC:11529]	0.1533	-2.7056	0	0	-2.6978	4.1445	42.2751	0	0
ENSBTAG00000006536	ENSBTAT00000018649		Conglutinin [Source:UniProtKB/Swiss-Prot;Acc:P23805]	5.9919	2.583	0	0	2.5517	3.6905	38.7253	0	0
ENSBTAG00000006536	ENSBTAT00000025788		Conglutinin [Source:UniProtKB/Swiss-Prot;Acc:P23805]	19.3943	4.2776	0	0	4.2346	2.5165	40.0874	0	0
ENSBTAG00000006599	ENSBTAT00000008663	INHBE	inhibin beta E subunit [Source:HGNC Symbol;Acc:HGNC:24029]	0.1655	-2.5951	0	0	-2.6164	5.6146	40.7323	0	0
ENSBTAG00000006631	ENSBTAT00000008704	GLI1	GLI family zinc finger 1 [Source:HGNC Symbol;Acc:HGNC:4317]	9.0834	3.1832	0	0	3.1745	3.1346	34.7829	0	0
ENSBTAG00000006769	ENSBTAT00000010992		3 beta-hydroxysteroid dehydrogenase/Delta 5-->4-isomerase 3-beta-hydroxy-Delta(5)-steroid dehydrogenase Steroid Delta-isomerase [Source:UniProtKB/Swiss-Prot;Acc:P14893]	14.0924	3.8168	0	0	3.753	3.4506	82.7621	0	0
ENSBTAG00000007116	ENSBTAT00000009364	ARRDC3	arrestin domain containing 3 [Source:HGNC Symbol;Acc:HGNC:29263]	0.3184	-1.6513	0	0.0001	-1.6767	4.1203	29.5442	0	0
ENSBTAG00000007176	ENSBTAT00000048450	GDPD1	glycerophosphodiester phosphodiesterase domain-containing protein 1 [Source:RefSeq peptide;Acc:NP_001069868]	0.1353	-2.8861	0	0	-2.8519	3.1371	29.8233	0	0
ENSBTAG00000007321	ENSBTAT00000009630	SREK1	splicing regulatory glutamic acid and lysine rich protein 1 [Source:HGNC Symbol;Acc:HGNC:17882]	4.2179	2.0765	0	0	2.0495	6.6787	39.3674	0	0
ENSBTAG00000007325	ENSBTAT00000037579		TPSB1 protein; Tryptase alpha/beta 1; Uncharacterized protein [Source:UniProtKB/TrEMBL;Acc:A6QQ05]	0.0384	-4.704	0	0	-4.5443	1.8056	33.3386	0	0
ENSBTAG00000007881	ENSBTAT00000010366	IFIT1	interferon induced protein with tetratricopeptide repeats 1 [Source:HGNC Symbol;Acc:HGNC:5407]	0.1371	-2.8663	0	0	-2.8716	2.5136	26.5323	0	0
ENSBTAG00000007883	ENSBTAT00000010367			0.1569	-2.6725	0	0	-2.6834	2.8432	32.5906	0	0
ENSBTAG00000008471	ENSBTAT00000011146	MX2	MX dynamin like GTPase 2 [Source:HGNC Symbol;Acc:HGNC:7533]	0.1054	-3.2454	0	0	-3.2628	2.7216	51.2736	0	0
ENSBTAG00000008571	ENSBTAT00000029615	CUX2	cut like homeobox 2 [Source:HGNC Symbol;Acc:HGNC:19347]	0.1012	-3.3051	0	0	-3.3324	4.3461	89.2295	0	0
ENSBTAG00000008612	ENSBTAT00000011362			5.1315	2.3594	0	0	2.3392	5.1267	39.9146	0	0
ENSBTAG00000008612	ENSBTAT00000011362			5.5753	2.479	0	0	2.4884	4.5872	37.8554	0	0
ENSBTAG00000008997	ENSBTAT00000054745			0.3057	-1.71	0	0	-1.7414	4.5964	26.9599	0	0
ENSBTAG00000009002	ENSBTAT00000011851		Pancreatic progenitor cell differentiation and proliferation factor [Source:UniProtKB/TrEMBL;Acc:G3N2P7]	122.385	6.9353	0	0	6.6945	1.2651	44.8922	0	0
ENSBTAG00000009002	ENSBTAT00000011851		Pancreatic progenitor cell differentiation and proliferation factor [Source:UniProtKB/TrEMBL;Acc:G3N2P7]	47.488	5.5695	0	0	6.0924	1.2092	39.5083	0	0
ENSBTAG00000009772	ENSBTAT00000034970	LIX1	limb and CNS expressed 1 [Source:HGNC Symbol;Acc:HGNC:18581]	6.3306	2.6623	0	0	2.6446	2.5968	43.0035	0	0
ENSBTAG00000009772	ENSBTAT00000034970	LIX1	limb and CNS expressed 1 [Source:HGNC Symbol;Acc:HGNC:18581]	7.7627	2.9566	0	0	2.9567	3.0071	37.301	0	0
ENSBTAG00000009933	ENSBTAT00000013108	DTX3L	deltex E3 ubiquitin ligase 3L [Source:HGNC Symbol;Acc:HGNC:30323]	0.3267	-1.6142	0	0.0003	-1.6367	4.0042	29.7403	0	0
ENSBTAG00000010083	ENSBTAT00000013310	HADHB	hydroxyacyl-CoA dehydrogenase/3-ketoacyl-CoA thiolase/enoyl-CoA hydratase (trifunctional protein), beta subunit [Source:HGNC Symbol;Acc:HGNC:4803]	8.7567	3.1304	0	0.0001	3.1205	2.2272	29.0835	0	0
ENSBTAG00000010303	ENSBTAT00000013608	ICAM1	intercellular adhesion molecule 1 [Source:HGNC Symbol;Acc:HGNC:5344]	0.3185	-1.6506	0	0.0001	-1.6769	4.2031	36.1673	0	0
ENSBTAG00000010431	ENSBTAT00000035504	LURAP1L	leucine rich adaptor protein 1 like [Source:HGNC Symbol;Acc:HGNC:31452]	5.8122	2.5391	0	0	2.4844	3.5035	45.4348	0	0
ENSBTAG00000010462	ENSBTAT00000048830	ROBO2	roundabout guidance receptor 2 [Source:HGNC Symbol;Acc:HGNC:10250]	5.6756	2.5048	0	0	2.4911	3.9853	59.4389	0	0
ENSBTAG00000010463	ENSBTAT00000013812		Uncharacterized protein [Source:UniProtKB/TrEMBL;Acc:G5E5D5]	8.6518	3.113	0	0	3.0412	2.5385	50.0529	0	0
ENSBTAG00000010814	ENSBTAT00000061123			0.2614	-1.9354	0	0	-1.967	3.604	29.8153	0	0
ENSBTAG00000010907	ENSBTAT00000014486	PPP1R1A	protein phosphatase 1 regulatory inhibitor subunit 1A [Source:HGNC Symbol;Acc:HGNC:9286]	12.2987	3.6204	0	0	3.5281	2.4377	43.7985	0	0
ENSBTAG00000011624	ENSBTAT00000015438	FGF21	fibroblast growth factor 21 [Source:HGNC Symbol;Acc:HGNC:3678]	0.0337	-4.8921	0	0	-4.8933	3.9524	34.4052	0	0
ENSBTAG00000011647	ENSBTAT00000015468			2.8719	1.522	0	0.0003	1.4911	4.4185	28.884	0	0
ENSBTAG00000012088	ENSBTAT00000016040	FBLN1	fibulin 1 [Source:HGNC Symbol;Acc:HGNC:3600]	0.1302	-2.9413	0	0	-2.9251	4.2312	40.5428	0	0
ENSBTAG00000012182	ENSBTAT00000016159	DIRAS3	DIRAS family GTPase 3 [Source:HGNC Symbol;Acc:HGNC:687]	14.1552	3.8233	0	0	3.8059	3.7019	64.4357	0	0
ENSBTAG00000012335	ENSBTAT00000016365	UBA7	ubiquitin like modifier activating enzyme 7 [Source:HGNC Symbol;Acc:HGNC:12471]	0.2888	-1.792	0	0	-1.8166	4.9684	35.0151	0	0
ENSBTAG00000012514	ENSBTAT00000016614	PODN	podocan [Source:HGNC Symbol;Acc:HGNC:23174]	0.0626	-3.9969	0	0.0001	-3.9602	1.5682	31.1402	0	0
ENSBTAG00000012855	ENSBTAT00000017086	LPL	Bos taurus lipoprotein lipase (LPL), mRNA. [Source:RefSeq mRNA;Acc:NM_001075120]	0.1674	-2.5787	0	0.0001	-2.5489	4.0138	30.3691	0	0
ENSBTAG00000012908	ENSBTAT00000017155	HSPA13	heat shock protein family A (Hsp70) member 13 [Source:HGNC Symbol;Acc:HGNC:11375]	0.2874	-1.799	0	0	-1.8215	4.0265	25.9849	0	0
ENSBTAG00000013004	ENSBTAT00000048699	ITIH5	inter-alpha-trypsin inhibitor heavy chain family member 5 [Source:HGNC Symbol;Acc:HGNC:21449]	0.0852	-3.5523	0	0.0001	-3.4599	2.1008	30.5484	0	0
ENSBTAG00000014707	ENSBTAT00000019573	ISG15	ISG15 ubiquitin-like modifier [Source:HGNC Symbol;Acc:HGNC:4053]	0.0649	-3.9464	0	0	-3.9664	6.2181	66.1002	0	0
ENSBTAG00000014771	ENSBTAT00000019649	RBMX2	RNA binding motif protein, X-linked 2 [Source:RefSeq peptide;Acc:NP_001243518]	3.3621	1.7493	0	0	1.7199	5.3679	34.9964	0	0
ENSBTAG00000014824	ENSBTAT00000019744	MMP14	matrix metallopeptidase 14 [Source:HGNC Symbol;Acc:HGNC:7160]	0.3149	-1.6668	0	0.0002	-1.6983	3.808	26.2566	0	0
ENSBTAG00000015094	ENSBTAT00000020086	VNN1	vanin 1 [Source:HGNC Symbol;Acc:HGNC:12705]	8.7128	3.1231	0	0	3.1357	5.554	45.4671	0	0
ENSBTAG00000015474	ENSBTAT00000020564	SRSF11	serine and arginine rich splicing factor 11 [Source:HGNC Symbol;Acc:HGNC:10782]	3.9888	1.9959	0	0	1.969	7.5593	33.4122	0	0
ENSBTAG00000015505	ENSBTAT00000020610	FADS2	fatty acid desaturase 2 [Source:HGNC Symbol;Acc:HGNC:3575]	8.1893	3.0337	0	0	2.9999	6.9434	27.1369	0	0
ENSBTAG00000015505	ENSBTAT00000020610	FADS2	fatty acid desaturase 2 [Source:HGNC Symbol;Acc:HGNC:3575]	56.7745	5.8272	0	0	5.8176	7.819	105.307	0	0
ENSBTAG00000015780	ENSBTAT00000020950	RCN2	reticulocalbin 2 [Source:HGNC Symbol;Acc:HGNC:9935]	0.2064	-2.2762	0	0.0006	-2.2675	4.7632	30.6708	0	0
ENSBTAG00000016061	ENSBTAT00000021373	RSAD2	radical S-adenosyl methionine domain containing 2 [Source:HGNC Symbol;Acc:HGNC:30908]	0.2664	-1.9081	0	0	-1.9312	4.8919	34.959	0	0
ENSBTAG00000016138	ENSBTAT00000021481	GPA1	Glycoprotein hormones alpha chain [Source:UniProtKB/Swiss-Prot;Acc:P01217]	0	inf (-)	0	0	-8.807	1.5876	30.5616	0	0
ENSBTAG00000016227	ENSBTAT00000021592	ASCL1	achaete-scute family bHLH transcription factor 1 [Source:HGNC Symbol;Acc:HGNC:738]	33.6042	5.0706	0	0	4.9958	3.8171	170.699	0	0
ENSBTAG00000016276	ENSBTAT00000021649	HAL	histidine ammonia-lyase [Source:HGNC Symbol;Acc:HGNC:4806]	3.2341	1.6933	0	0	1.6644	6.6131	29.5527	0	0
ENSBTAG00000016472	ENSBTAT00000045072		Uncharacterized protein [Source:UniProtKB/TrEMBL;Acc:F6Q751]	9.0706	3.1812	0	0	3.1517	5.563	88.8799	0	0
ENSBTAG00000016520	ENSBTAT00000009636		TPSB1 protein; Uncharacterized protein [Source:UniProtKB/TrEMBL;Acc:A6QPI9]	0.0343	-4.8675	0	0	-4.7486	3.0413	56.9059	0	0
ENSBTAG00000016590	ENSBTAT00000047964	NME4	nucleoside diphosphate kinase, mitochondrial precursor [Source:RefSeq peptide;Acc:NP_001071374]	5.1072	2.3525	0	0.0007	2.3408	4.4828	33.179	0	0
ENSBTAG00000016712	ENSBTAT00000033510		Uncharacterized protein [Source:UniProtKB/TrEMBL;Acc:F1N4Y9]	4.8173	2.2682	0	0	2.2427	4.0867	62.5647	0	0
ENSBTAG00000017177	ENSBTAT00000022826	RBM25	RNA binding motif protein 25 [Source:HGNC Symbol;Acc:HGNC:23244]	3.3873	1.7601	0	0	1.7331	7.1062	29.5207	0	0
ENSBTAG00000017220	ENSBTAT00000022885	GH	Somatotropin [Source:UniProtKB/Swiss-Prot;Acc:P01246]	0.0528	-4.2422	0	0	-4.4852	3.0093	50.4849	0	0
ENSBTAG00000017220	ENSBTAT00000022885	GH	Somatotropin [Source:UniProtKB/Swiss-Prot;Acc:P01246]	0.0413	-4.599	0	0	-4.5608	4.4947	28.2764	0	0
ENSBTAG00000017328	ENSBTAT00000023042	PTI	Bos taurus pancreatic trypsin inhibitor (PTI), mRNA. [Source:RefSeq mRNA;Acc:NM_001001554]	0.0852	-3.5533	0	0	-3.5053	4.1313	47.1037	0	0
ENSBTAG00000017354	ENSBTAT00000036314	MPP7	membrane palmitoylated protein 7 [Source:HGNC Symbol;Acc:HGNC:26542]	3.3152	1.7291	0	0	1.6947	4.6043	30.8957	0	0
ENSBTAG00000017362	ENSBTAT00000023088	CNOT6	CCR4-NOT transcription complex subunit 6 [Source:HGNC Symbol;Acc:HGNC:14099]	0.1978	-2.3381	0	0.0006	-2.305	4.2381	31.8759	0	0
ENSBTAG00000017531	ENSBTAT00000023309	FETUB	fetuin B [Source:HGNC Symbol;Acc:HGNC:3658]	11.1978	3.4851	0	0	3.4601	8.8045	50.8655	0	0
ENSBTAG00000017670	ENSBTAT00000023500		Uncharacterized protein [Source:UniProtKB/TrEMBL;Acc:F1MY62]	0.2747	-1.8643	0	0	-1.8917	3.6634	37.1263	0	0
ENSBTAG00000017765	ENSBTAT00000023627		Glutathione S-transferase Mu 1 [Source:UniProtKB/Swiss-Prot;Acc:Q9N0V4]	10.2771	3.3614	0	0	3.3248	6.1547	59.9739	0	0
ENSBTAG00000018563	ENSBTAT00000029841	SFRP2	secreted frizzled related protein 2 [Source:HGNC Symbol;Acc:HGNC:10777]	0.0653	-3.9375	0	0	-3.7302	3.1867	46.3275	0	0
ENSBTAG00000018773	ENSBTAT00000024996	RND1	Rho family GTPase 1 [Source:HGNC Symbol;Acc:HGNC:18314]	0.2483	-2.0098	0	0.0004	-2.0312	2.7128	27.3473	0	0
ENSBTAG00000019084	ENSBTAT00000025401	INHBC	inhibin beta C chain precursor [Source:RefSeq peptide;Acc:NP_001192912]	0.2018	-2.3089	0	0	-2.3306	4.5844	47.5747	0	0
ENSBTAG00000019315	ENSBTAT00000025719	PLA2G7	phospholipase A2 group VII [Source:HGNC Symbol;Acc:HGNC:9040]	7.6691	2.9391	0	0	2.8998	4.5514	69.3179	0	0
ENSBTAG00000019341	ENSBTAT00000025760	NSRP1	nuclear speckle splicing regulatory protein 1 [Source:RefSeq peptide;Acc:NP_001039927]	3.2298	1.6914	0	0	1.6644	6.1706	27.8786	0	0
ENSBTAG00000019497	ENSBTAT00000025969	ILDR2	immunoglobulin like domain containing receptor 2 [Source:HGNC Symbol;Acc:HGNC:18131]	3.3108	1.7272	0	0.0002	1.6893	3.5595	28.9976	0	0
ENSBTAG00000019554	ENSBTAT00000026056	FBP2	fructose-bisphosphatase 2 [Source:HGNC Symbol;Acc:HGNC:3607]	121.558	6.9255	0	0	6.4996	1.5426	51.8816	0	0
ENSBTAG00000019616	ENSBTAT00000026133	APCS	amyloid P component, serum [Source:HGNC Symbol;Acc:HGNC:584]	24.6923	4.626	0	0	4.6301	8.3997	89.9582	0	0
ENSBTAG00000019733	ENSBTAT00000026299	ADGRL4	adhesion G protein-coupled receptor L4 [Source:HGNC Symbol;Acc:HGNC:20822]	0.2702	-1.8879	0	0	-1.9178	3.4738	28.7673	0	0
ENSBTAG00000019770	ENSBTAT00000026345	APOA4	apolipoprotein A4 [Source:HGNC Symbol;Acc:HGNC:602]	23.848	4.5758	0	0	4.5658	7.3286	64.2325	0	0
ENSBTAG00000020116	ENSBTAT00000011795	JSP.1	MHC Class I JSP.1 precursor [Source:RefSeq peptide;Acc:NP_001035588]	181.677	7.5052	0	0	7.4649	8.4884	96.9425	0	0
ENSBTAG00000020166	ENSBTAT00000026859	ZNFX1	zinc finger NFX1-type containing 1 [Source:HGNC Symbol;Acc:HGNC:29271]	0.2572	-1.9589	0	0	-1.9829	5.0918	35.9621	0	0
ENSBTAG00000020243	ENSBTAT00000001939	SVEP1	sushi, von Willebrand factor type A, EGF and pentraxin domain containing 1 [Source:HGNC Symbol;Acc:HGNC:15985]	0.1138	-3.135	0	0	-3.0958	2.7509	31.8039	0	0
ENSBTAG00000020536	ENSBTAT00000027362	HERC6	HECT and RLD domain containing E3 ubiquitin protein ligase family member 6 [Source:HGNC Symbol;Acc:HGNC:26072]	0.0833	-3.5858	0	0	-3.6069	4.8921	96.4555	0	0
ENSBTAG00000020602	ENSBTAT00000027449	IDO1	indoleamine 2,3-dioxygenase 1 [Source:HGNC Symbol;Acc:HGNC:6059]	0.1854	-2.4314	0	0	-2.455	3.9232	57.6349	0	0
ENSBTAG00000020646	ENSBTAT00000027514	ZC3H6	zinc finger CCCH-type containing 6 [Source:HGNC Symbol;Acc:HGNC:24762]	3.3293	1.7352	0	0	1.7	4.2142	31.4482	0	0
ENSBTAG00000020715	ENSBTAT00000043102	PIK3C2G	phosphatidylinositol-4-phosphate 3-kinase catalytic subunit type 2 gamma [Source:HGNC Symbol;Acc:HGNC:8973]	3.064	1.6154	0	0.0001	1.5863	5.7678	26.9757	0	0
ENSBTAG00000021072	ENSBTAT00000028063	DTNB	dystrobrevin beta [Source:HGNC Symbol;Acc:HGNC:3058]	2.9995	1.5847	0	0.0001	1.5594	4.9716	26.9452	0	0
ENSBTAG00000021077	ENSBTAT00000046279		Major histocompatibility complex, class II, DQ beta; Uncharacterized protein [Source:UniProtKB/TrEMBL;Acc:A2VDX2]	371.007	8.5353	0	0	8.3018	2.8696	163.758	0	0
ENSBTAG00000021077	ENSBTAT00000046279		Major histocompatibility complex, class II, DQ beta; Uncharacterized protein [Source:UniProtKB/TrEMBL;Acc:A2VDX2]	Inf	Inf	0	0	10.5539	3.3345	93.1213	0	0
ENSBTAG00000021368	ENSBTAT00000039350		Uncharacterized protein [Source:UniProtKB/TrEMBL;Acc:E1BP71]	Inf	Inf	0	0.0004	7.5394	0.4277	31.6539	0	0
ENSBTAG00000021414	ENSBTAT00000028547		Transmembrane and coiled-coil domain-containing protein 5B [Source:UniProtKB/TrEMBL;Acc:F1MWR4]	20.9709	4.3903	0	0.0001	4.2839	1.1854	29.6919	0	0
ENSBTAG00000021565	ENSBTAT00000028731		PRSS2 protein; Uncharacterized protein [Source:UniProtKB/TrEMBL;Acc:A7YWU9]	318.652	8.3158	0	0	8.0821	2.6469	145.295	0	0
ENSBTAG00000022590	ENSBTAT00000035874		Uncharacterized protein [Source:UniProtKB/TrEMBL;Acc:F1MWX3]	0.102	-3.2933	0	0	-3.2713	5.4575	54.4081	0	0
ENSBTAG00000023600	ENSBTAT00000046493	APOD	apolipoprotein D [Source:HGNC Symbol;Acc:HGNC:612]	0.0858	-3.5433	0	0	-3.5222	2.3967	29.5926	0	0
ENSBTAG00000023787	ENSBTAT00000032623	TOR4A	torsin family 4 member A [Source:HGNC Symbol;Acc:HGNC:25981]	0.239	-2.0651	0	0.0001	-2.0874	2.8868	29.2406	0	0
ENSBTAG00000023955	ENSBTAT00000007005		Uncharacterized protein [Source:UniProtKB/TrEMBL;Acc:F1N6N4]	11.0501	3.466	0	0	3.4602	2.0541	49.0922	0	0
ENSBTAG00000023955	ENSBTAT00000007005		Uncharacterized protein [Source:UniProtKB/TrEMBL;Acc:F1N6N4]	Inf	Inf	0	0.0001	7.7834	0.6488	36.4951	0	0
ENSBTAG00000024272	ENSBTAT00000033527		Uncharacterized protein [Source:UniProtKB/TrEMBL;Acc:F6PPP4]	0.2199	-2.1853	0	0	-2.2094	3.104	38.5752	0	0
ENSBTAG00000025485	ENSBTAT00000035828		Uncharacterized protein [Source:UniProtKB/TrEMBL;Acc:E1BKD8]	5.7176	2.5154	0	0	2.5088	3.6246	34.9905	0	0
ENSBTAG00000025554	ENSBTAT00000035975	LRRC73	leucine rich repeat containing 73 [Source:HGNC Symbol;Acc:HGNC:21375]	Inf	Inf	0	0	8.0642	0.9216	36.2182	0	0
ENSBTAG00000025666	ENSBTAT00000014734	RPS29	40S ribosomal protein S29 [Source:RefSeq peptide;Acc:NP_777229]	4.0267	2.0096	0	0	1.9894	5.1306	31.6498	0	0
ENSBTAG00000025666	ENSBTAT00000014734	RPS29	40S ribosomal protein S29 [Source:RefSeq peptide;Acc:NP_777229]	6.5451	2.7104	0	0	2.7198	4.9839	43.7631	0	0
ENSBTAG00000026181	ENSBTAT00000006163	UGT1A1	UDP glucuronosyltransferase family 1 member A1 [Source:HGNC Symbol;Acc:HGNC:12530]	0.0138	-6.1767	0	0	-6.0723	5.2005	112.749	0	0
ENSBTAG00000026779	ENSBTAT00000038266	LYZ	Lysozyme C, non-stomach isozyme [Source:UniProtKB/Swiss-Prot;Acc:P80189]	0.3441	-1.539	0	0.0009	-1.5647	3.8471	29.1401	0	0
ENSBTAG00000027419	ENSBTAT00000014037		Uncharacterized protein [Source:UniProtKB/TrEMBL;Acc:E1BBH6]	271.943	8.0872	0	0	8.5305	3.5191	60.7195	0	0
ENSBTAG00000027630	ENSBTAT00000039792	CISD2	CDGSH iron sulfur domain 2 [Source:HGNC Symbol;Acc:HGNC:24212]	0.3556	-1.4917	0	0.0008	-1.5152	4.2339	28.6591	0	0
ENSBTAG00000027962	ENSBTAT00000040333			0.0232	-5.4328	0	0	-5.0639	1.1512	33.9587	0	0
ENSBTAG00000028359	ENSBTAT00000040741	U3	Small nucleolar RNA U3 [Source:RFAM;Acc:RF00012]	18.0763	4.176	0	0	4.1896	2.3194	48.657	0	0
ENSBTAG00000030591	ENSBTAT00000043207	CWC25	CWC25 spliceosome associated protein homolog [Source:HGNC Symbol;Acc:HGNC:25989]	3.9533	1.9831	0	0	1.9566	4.0207	47.8697	0	0
ENSBTAG00000030674	ENSBTAT00000043366	AK4	adenylate kinase 4 [Source:HGNC Symbol;Acc:HGNC:363]	0.2111	-2.2439	0	0.0001	-2.2338	5.2322	30.0103	0	0
ENSBTAG00000030932	ENSBTAT00000031066	IFI44L	interferon induced protein 44 like [Source:HGNC Symbol;Acc:HGNC:17817]	0.2065	-2.2756	0	0	-2.2968	4.2662	51.2926	0	0
ENSBTAG00000031166	ENSBTAT00000044119	ZDBF2	zinc finger DBF-type containing 2 [Source:HGNC Symbol;Acc:HGNC:29313]	7.603	2.9266	0	0	2.8846	2.8344	31.4033	0	0
ENSBTAG00000032265	ENSBTAT00000045760			0.2113	-2.2429	0	0	-2.2652	3.4346	41.591	0	0
ENSBTAG00000033680	ENSBTAT00000061482	CEP112	centrosomal protein 112 [Source:HGNC Symbol;Acc:HGNC:28514]	3.2131	1.684	0	0.0001	1.6545	3.7969	31.2746	0	0
ENSBTAG00000034077	ENSBTAT00000048322	ASIP	agouti signaling protein [Source:HGNC Symbol;Acc:HGNC:745]	121.31	6.9226	0	0	7.0009	4.0917	232.033	0	0
ENSBTAG00000034077	ENSBTAT00000048322	ASIP	agouti signaling protein [Source:HGNC Symbol;Acc:HGNC:745]	Inf	Inf	0	0	11.4274	4.1586	148.589	0	0
ENSBTAG00000034077	ENSBTAT00000048322	ASIP	agouti signaling protein [Source:HGNC Symbol;Acc:HGNC:745]	148.888	7.2181	0	0	7.1483	3.8948	128.739	0	0
ENSBTAG00000034349	ENSBTAT00000048651	IFI44	interferon induced protein 44 [Source:HGNC Symbol;Acc:HGNC:16938]	0.1361	-2.8768	0	0	-2.898	4.8013	56.4483	0	0
ENSBTAG00000035959	ENSBTAT00000050449			110.193	6.7839	0	0	6.7852	3.1637	67.1912	0	0
ENSBTAG00000036099	ENSBTAT00000054100		Uncharacterized protein [Source:UniProtKB/TrEMBL;Acc:G5E6F9]	6.5531	2.7122	0	0	2.691	4.9713	39.7793	0	0
ENSBTAG00000037527	ENSBTAT00000044986	OAS1X	2',5'-oligoadenylate synthetase 1, 40/46kDa [Source:RefSeq peptide;Acc:NP_835209]	0.0836	-3.5811	0	0.0001	-3.5618	1.4655	29.9556	0	0
ENSBTAG00000037527	ENSBTAT00000002019	OAS1X	2',5'-oligoadenylate synthetase 1, 40/46kDa [Source:RefSeq peptide;Acc:NP_835209]	0.0495	-4.3366	0	0	-4.423	3.5112	72.0772	0	0
ENSBTAG00000037539	ENSBTAT00000044541		Uncharacterized protein; VCAM1 protein [Source:UniProtKB/TrEMBL;Acc:A7MBB0]	0.0551	-4.1806	0	0	-4.1153	3.5174	67.53	0	0
ENSBTAG00000037673	ENSBTAT00000021896			6.0563	2.5984	0	0	2.577	6.6282	39.9648	0	0
ENSBTAG00000037791	ENSBTAT00000035907		LOC615589 protein; Uncharacterized protein [Source:UniProtKB/TrEMBL;Acc:A4IFN4]	2.9204	1.5462	0	0.0002	1.5208	4.2731	29.1245	0	0
ENSBTAG00000037795	ENSBTAT00000027159		Cytochrome P450, family 2, subfamily C, polypeptide 87; Uncharacterized protein [Source:UniProtKB/TrEMBL;Acc:Q3SZK5]	7.7162	2.9479	0	0	2.9012	1.9759	39.6612	0	0
ENSBTAG00000037795	ENSBTAT00000027159		Cytochrome P450, family 2, subfamily C, polypeptide 87; Uncharacterized protein [Source:UniProtKB/TrEMBL;Acc:Q3SZK5]	15.2978	3.9353	0	0	4.009	2.005	34.401	0	0
ENSBTAG00000037917	ENSBTAT00000008247	SLC17A1	solute carrier family 17 member 1 [Source:HGNC Symbol;Acc:HGNC:10929]	5.438	2.4431	0	0	2.441	2.5795	28.6812	0	0
ENSBTAG00000037937	ENSBTAT00000055625		Uncharacterized protein [Source:UniProtKB/TrEMBL;Acc:G5E6A5]	0.3025	-1.7252	0	0.0001	-1.75	4.1111	29.8093	0	0
ENSBTAG00000037949	ENSBTAT00000028674		Glutathione S-transferase [Source:UniProtKB/TrEMBL;Acc:F1MX44]	14.4492	3.8529	0	0	3.7992	1.4386	38.661	0	0
ENSBTAG00000038128	ENSBTAT00000019800		BOLA-DQA5 protein; Uncharacterized protein [Source:UniProtKB/TrEMBL;Acc:A5PJ88]	88.1911	6.4626	0	0	6.2262	0.8093	44.8665	0	0
ENSBTAG00000038706	ENSBTAT00000046456		Metallothionein [Source:UniProtKB/TrEMBL;Acc:Q2NKV6]	17.5118	4.1303	0	0	4.079	5.2801	38.7872	0	0
ENSBTAG00000039237	ENSBTAT00000049105		Uncharacterized protein [Source:UniProtKB/TrEMBL;Acc:G5E604]	0.0285	-5.1322	0	0	-5.0997	2.3039	68.7247	0	0
ENSBTAG00000039523	ENSBTAT00000054432		Uncharacterized protein; ZNF266 protein [Source:UniProtKB/TrEMBL;Acc:A6QNY8]	3.0007	1.5853	0	0.0001	1.5561	4.6616	29.6865	0	0
ENSBTAG00000039664	ENSBTAT00000052413			105.314	6.7186	0	0	6.656	3.2588	178.855	0	0
ENSBTAG00000039686	ENSBTAT00000052686	ACOT11	acyl-CoA thioesterase 11 [Source:HGNC Symbol;Acc:HGNC:18156]	3.7325	1.9001	0	0	1.8696	5.1041	41.6967	0	0
ENSBTAG00000039696	ENSBTAT00000026881	SHD	SH2 domain-containing adapter protein D [Source:RefSeq peptide;Acc:NP_001192447]	4.3164	2.1098	0	0	2.0804	5.817	38.836	0	0
ENSBTAG00000039803	ENSBTAT00000061382	MYO7B	myosin VIIB [Source:HGNC Symbol;Acc:HGNC:7607]	Inf	Inf	0	0.0002	7.5158	0.4212	30.3304	0	0
ENSBTAG00000039861	ENSBTAT00000016856		Uncharacterized protein [Source:UniProtKB/TrEMBL;Acc:F1MV66]	0.1984	-2.3334	0	0	-2.3581	6.4038	31.6761	0	0
ENSBTAG00000040409	ENSBTAT00000055302		uncharacterized protein LOC790886 precursor [Source:RefSeq peptide;Acc:NP_001098497]	11.6071	3.5369	0	0	3.5495	8.4343	56.5588	0	0
ENSBTAG00000040409	ENSBTAT00000055302		uncharacterized protein LOC790886 precursor [Source:RefSeq peptide;Acc:NP_001098497]	19.3608	4.2751	0	0	4.2906	8.8899	40.1577	0	0
ENSBTAG00000042475	ENSBTAT00000059467	SNORA63	Small nucleolar RNA SNORA63 [Source:RFAM;Acc:RF00092]	9.4791	3.2447	0	0	3.2298	4.3655	78.2836	0	0
ENSBTAG00000042475	ENSBTAT00000059467	SNORA63	Small nucleolar RNA SNORA63 [Source:RFAM;Acc:RF00092]	26.2304	4.7132	0	0	4.7096	3.4461	78.5928	0	0
ENSBTAG00000042662	ENSBTAT00000059654	SNORD17	Small nucleolar RNA SNORD17 [Source:RFAM;Acc:RF00567]	14.6443	3.8723	0	0	3.879	1.9244	35.6914	0	0
ENSBTAG00000042916	ENSBTAT00000059908	SNORD15	Small nucleolar RNA SNORD15 [Source:RFAM;Acc:RF00067]	10.1742	3.3468	0	0	3.2932	1.3472	28.0221	0	0
ENSBTAG00000043461	ENSBTAT00000060453	Y_RNA	Y RNA [Source:RFAM;Acc:RF00019]	16.1972	4.0177	0	0	3.9633	2.2474	47.4089	0	0
ENSBTAG00000043545	ENSBTAT00000060545			16.4969	4.0441	0	0	3.9592	2.0568	31.6853	0	0
ENSBTAG00000043564	ENSBTAT00000060553	ATP8	ATP synthase protein 8 [Source:UniProtKB/Swiss-Prot;Acc:P03929]	4.4523	2.1545	0	0	2.1313	7.1667	29.7419	0	0
ENSBTAG00000044106	ENSBTAT00000061199	SPIDR	scaffolding protein involved in DNA repair [Source:HGNC Symbol;Acc:HGNC:28971]	0.1749	-2.5153	0	0.0001	-2.4973	4.9591	36.4544	0	0
ENSBTAG00000044741	ENSBTAT00000062174	SNORD97	Small nucleolar RNA SNORD97 [Source:RFAM;Acc:RF01291]	9.8804	3.3046	0	0	3.3006	1.9893	40.3462	0	0
ENSBTAG00000045235	ENSBTAT00000062668	SCARNA18	small Cajal body-specific RNA 18 [Source:RFAM;Acc:RF00283]	13.5203	3.7571	0	0	3.7616	2.6739	69.8361	0	0
ENSBTAG00000045235	ENSBTAT00000062668	SCARNA18	small Cajal body-specific RNA 18 [Source:RFAM;Acc:RF00283]	20.111	4.3299	0	0	4.3256	2.5705	53.9297	0	0
ENSBTAG00000045494	ENSBTAT00000064425	bta-mir-2904-3	bta-mir-2904-1 [Source:miRBase;Acc:MI0013080]	0.0549	-4.1861	0	0	-4.2175	6.2776	34.8718	0	0
ENSBTAG00000045588	ENSBTAT00000066038		Uncharacterized protein [Source:UniProtKB/TrEMBL;Acc:G3N1J6]	0.0884	-3.5001	0	0	-3.5184	5.4913	42.9625	0	0
ENSBTAG00000045632	ENSBTAT00000065289	bta-mir-2904-3	bta-mir-2904-1 [Source:miRBase;Acc:MI0013080]	670.233	9.3885	0	0	9.2978	8.2086	28.8263	0	0
ENSBTAG00000045728	ENSBTAT00000063883		acyl-CoA desaturase [Source:RefSeq peptide;Acc:NP_776384]	0.009	-6.8035	0	0	-6.5729	3.6854	54.8533	0	0
ENSBTAG00000045989	ENSBTAT00000064815	CDC42EP5	CDC42 effector protein 5 [Source:HGNC Symbol;Acc:HGNC:17408]	6.4436	2.6879	0	0.0002	2.7609	2.763	29.725	0	0
ENSBTAG00000046133	ENSBTAT00000066283	bta-mir-2887-2	bta-mir-2887-1 [Source:miRBase;Acc:MI0013060]	Inf	Inf	0	0	11.7288	4.2418	28.0631	0	0
ENSBTAG00000046250	ENSBTAT00000064388		Uncharacterized protein [Source:UniProtKB/TrEMBL;Acc:G3N124]	33.4955	5.0659	0	0	5.2731	2.6205	62.0983	0	0
ENSBTAG00000046768	ENSBTAT00000064194	IGFBP1	insulin like growth factor binding protein 1 [Source:HGNC Symbol;Acc:HGNC:5469]	0.1574	-2.6671	0	0	-2.6542	6.9968	37.7499	0	0
ENSBTAG00000046842	ENSBTAT00000059254	U4	U4 spliceosomal RNA [Source:RFAM;Acc:RF00015]	37.7169	5.2371	0	0	5.2596	1.5952	50.712	0	0
ENSBTAG00000047046	ENSBTAT00000065540			7.4717	2.9014	0	0	2.909	4.7136	52.7705	0	0
ENSBTAG00000047229	ENSBTAT00000063903		Cysteine-rich protein 1 [Source:UniProtKB/Swiss-Prot;Acc:Q56K04]	3.5789	1.8395	0	0	1.8152	6.0371	30.0884	0	0
ENSBTAG00000047324	ENSBTAT00000065771		Uncharacterized protein [Source:UniProtKB/TrEMBL;Acc:G3MZY1]	20.1467	4.3325	0	0	4.2057	1.096	33.0478	0	0
ENSBTAG00000047379	ENSBTAT00000063483		Uncharacterized protein [Source:UniProtKB/TrEMBL;Acc:G3N0S8]	3.7945	1.9239	0	0	1.8946	5.5994	40.1078	0	0
ENSBTAG00000047501	ENSBTAT00000064355	bta-mir-2887-2	bta-mir-2887-1 [Source:miRBase;Acc:MI0013060]	1377.55	10.4279	0	0	9.8574	5.9969	47.832	0	0
ENSBTAG00000047766	ENSBTAT00000065273	G0S2	G0/G1 switch 2 [Source:HGNC Symbol;Acc:HGNC:30229]	5.2164	2.3831	0	0.0019	2.3832	7.1592	30.3871	0	0
ENSBTAG00000048167	ENSBTAT00000066175	U4	U4 spliceosomal RNA [Source:RFAM;Acc:RF00015]	11.7866	3.5591	0	0	3.5608	3.1291	32.7979	0	0
ENSBTAG00000048167	ENSBTAT00000066175	U4	U4 spliceosomal RNA [Source:RFAM;Acc:RF00015]	Inf	Inf	0	0	8.8781	1.6438	62.3785	0	0
ENSBTAG00000000283	ENSBTAT00000000353	CSF1	colony stimulating factor 1 [Source:HGNC Symbol;Acc:HGNC:2432]	0.2463	-2.0214	0	0.0014	-2.0467	2.3801	23.758	0	0.0001
ENSBTAG00000001585	ENSBTAT00000002076	WIPF1	WAS/WASL interacting protein family member 1 [Source:HGNC Symbol;Acc:HGNC:12736]	0.3867	-1.3707	0	0.0018	-1.3989	4.4246	24.2652	0	0.0001
ENSBTAG00000002705	ENSBTAT00000003504	REC8	REC8 meiotic recombination protein [Source:HGNC Symbol;Acc:HGNC:16879]	0.122	-3.0351	0	0.0003	-2.9531	2.3545	25.7053	0	0.0001
ENSBTAG00000002963	ENSBTAT00000003858	SAA4	Serum amyloid A-4 protein [Source:UniProtKB/Swiss-Prot;Acc:Q32L76]	0.2156	-2.2137	0	0.0007	-2.2128	6.9853	26.8441	0	0.0001
ENSBTAG00000003208	ENSBTAT00000004165	RAB33B	RAB33B, member RAS oncogene family [Source:HGNC Symbol;Acc:HGNC:16075]	0.3127	-1.6771	0	0.0007	-1.6997	3.4671	25.4612	0	0.0001
ENSBTAG00000003492	ENSBTAT00000004538		Uncharacterized protein [Source:UniProtKB/TrEMBL;Acc:A0A0A0MP88]	0.1396	-2.841	0	0	-2.7445	3.6261	26.4309	0	0.0001
ENSBTAG00000004272	ENSBTAT00000005596			20.8846	4.3844	0	0	4.393	2.9001	26.5237	0	0.0001
ENSBTAG00000004411	ENSBTAT00000005784	CRISPLD1	cysteine rich secretory protein LCCL domain containing 1 [Source:HGNC Symbol;Acc:HGNC:18206]	0.0175	-5.8369	0	0.0008	-5.3141	0.614	26.0675	0	0.0001
ENSBTAG00000004560	ENSBTAT00000005991	CLEC4F	C-type lectin domain family 4 member F [Source:HGNC Symbol;Acc:HGNC:25357]	0.1147	-3.1236	0	0	-3.1562	4.332	25.4749	0	0.0001
ENSBTAG00000005670	ENSBTAT00000007450	ARHGEF19	Rho guanine nucleotide exchange factor 19 [Source:HGNC Symbol;Acc:HGNC:26604]	5.1313	2.3593	0	0.002	2.3262	3.1773	26.7855	0	0.0001
ENSBTAG00000005715	ENSBTAT00000007505	FUOM	fucose mutarotase [Source:HGNC Symbol;Acc:HGNC:24733]	4.162	2.0573	0	0.0035	2.0678	4.3375	27.386	0	0.0001
ENSBTAG00000006884	ENSBTAT00000021887	PABPN1	poly(A) binding protein nuclear 1 [Source:HGNC Symbol;Acc:HGNC:8565]	4.3273	2.1135	0	0.0002	2.1244	5.5677	27.0902	0	0.0001
ENSBTAG00000007519	ENSBTAT00000009896	ADAR	adenosine deaminase, RNA specific [Source:HGNC Symbol;Acc:HGNC:225]	0.375	-1.4152	0	0.0015	-1.4392	4.3939	24.7527	0	0.0001
ENSBTAG00000007754	ENSBTAT00000010193		NADH dehydrogenase [ubiquinone] 1 alpha subcomplex subunit 3 [Source:UniProtKB/Swiss-Prot;Acc:Q02371]	2.8149	1.4931	0	0.0003	1.467	4.6568	25.8683	0	0.0001
ENSBTAG00000007969	ENSBTAT00000010479	CIDEC	cell death inducing DFFA like effector c [Source:HGNC Symbol;Acc:HGNC:24229]	Inf	Inf	0	0.0005	7.0734	-0.3169	25.7555	0	0.0001
ENSBTAG00000010814	ENSBTAT00000061123			0.2129	-2.232	0	0.0001	-2.2216	5.1556	27.7013	0	0.0001
ENSBTAG00000011082	ENSBTAT00000014713	IGF-I	Insulin-like growth factor I [Source:UniProtKB/Swiss-Prot;Acc:P07455]	0.0861	-3.5374	0	0	-3.5244	3.1906	27.81	0	0.0001
ENSBTAG00000013103	ENSBTAT00000017420	COL1A1	collagen type I alpha 1 chain [Source:HGNC Symbol;Acc:HGNC:2197]	0.1263	-2.9854	0	0	-2.9776	7.5198	25.7384	0	0.0001
ENSBTAG00000013167	ENSBTAT00000017523	SIGLEC1	sialic acid binding Ig like lectin 1 [Source:HGNC Symbol;Acc:HGNC:11127]	0.3251	-1.6209	0	0	-1.6497	5.5705	23.3918	0	0.0001
ENSBTAG00000013303	ENSBTAT00000017694	ACSS2	acyl-CoA synthetase short-chain family member 2 [Source:HGNC Symbol;Acc:HGNC:15814]	0.1461	-2.7748	0	0	-2.752	4.644	28.0829	0	0.0001
ENSBTAG00000013821	ENSBTAT00000018366	RIOK1	RIO kinase 1 [Source:HGNC Symbol;Acc:HGNC:18656]	2.7753	1.4726	0	0.001	1.4514	3.8303	24.5508	0	0.0001
ENSBTAG00000014021	ENSBTAT00000005889	UBN2	ubinuclein 2 [Source:HGNC Symbol;Acc:HGNC:21931]	2.9883	1.5793	0	0.0009	1.5536	3.4588	25.017	0	0.0001
ENSBTAG00000014689	ENSBTAT00000019552	CSPP1	centrosome and spindle pole associated protein 1 [Source:HGNC Symbol;Acc:HGNC:26193]	3.0963	1.6305	0	0	1.6067	5.7362	23.8545	0	0.0001
ENSBTAG00000016413	ENSBTAT00000021830	DUSP26	dual specificity phosphatase 26 (putative) [Source:HGNC Symbol;Acc:HGNC:28161]	4.7058	2.2344	0	0.0001	2.173	2.5012	24.9649	0	0.0001
ENSBTAG00000016876	ENSBTAT00000022449		Uncharacterized protein [Source:UniProtKB/TrEMBL;Acc:G5E6G2]	13.6914	3.7752	0	0	3.6484	0.9673	24.1091	0	0.0001
ENSBTAG00000017367	ENSBTAT00000023090	IFIT5	interferon induced protein with tetratricopeptide repeats 5 [Source:HGNC Symbol;Acc:HGNC:13328]	0.3433	-1.5425	0	0.0002	-1.5681	6.2073	23.6643	0	0.0001
ENSBTAG00000017448	ENSBTAT00000023206	EFEMP1	EGF containing fibulin like extracellular matrix protein 1 [Source:HGNC Symbol;Acc:HGNC:3218]	0.1085	-3.2044	0	0.0001	-3.1249	2.4377	26.6702	0	0.0001
ENSBTAG00000017514	ENSBTAT00000023277	CCND1	cyclin D1 [Source:HGNC Symbol;Acc:HGNC:1582]	5.0997	2.3504	0	0.0024	2.3354	5.2138	28.0482	0	0.0001
ENSBTAG00000017604	ENSBTAT00000023407	RAB13	RAB13, member RAS oncogene family [Source:HGNC Symbol;Acc:HGNC:9762]	2.8887	1.5304	0	0.0002	1.5026	6.0366	24.7628	0	0.0001
ENSBTAG00000018119	ENSBTAT00000034676	AOAH	acyloxyacyl hydrolase [Source:HGNC Symbol;Acc:HGNC:548]	0.3055	-1.7108	0	0.0016	-1.7344	3.0421	25.4524	0	0.0001
ENSBTAG00000018326	ENSBTAT00000024386	FXYD7	FXYD domain containing ion transport regulator 7 [Source:HGNC Symbol;Acc:HGNC:4034]	20.8023	4.3787	0	0.0002	4.3017	1.1703	26.8327	0	0.0001
ENSBTAG00000018365	ENSBTAT00000024437	CYP2E1	cytochrome P450 family 2 subfamily E member 1 [Source:HGNC Symbol;Acc:HGNC:2631]	5.8466	2.5476	0	0.0029	2.5458	9.0734	26.9374	0	0.0001
ENSBTAG00000018416	ENSBTAT00000024503	CCDC42	coiled-coil domain containing 42 [Source:HGNC Symbol;Acc:HGNC:26528]	4.1241	2.0441	0	0.0001	1.9899	2.929	24.6733	0	0.0001
ENSBTAG00000018563	ENSBTAT00000029841	SFRP2	secreted frizzled related protein 2 [Source:HGNC Symbol;Acc:HGNC:10777]	0.0519	-4.2684	0	0	-4.2894	3.1366	25.0209	0	0.0001
ENSBTAG00000019065	ENSBTAT00000033712	EEPD1	endonuclease/exonuclease/phosphatase family domain containing 1 [Source:HGNC Symbol;Acc:HGNC:22223]	5.0999	2.3505	0	0.0033	2.2961	3.5116	27.0348	0	0.0001
ENSBTAG00000019730	ENSBTAT00000026293	PNISR	PNN interacting serine and arginine rich protein [Source:HGNC Symbol;Acc:HGNC:21222]	3.31	1.7268	0	0.0002	1.6998	7.7182	24.5012	0	0.0001
ENSBTAG00000019866	ENSBTAT00000026471	NRP1	neuropilin 1 [Source:HGNC Symbol;Acc:HGNC:8004]	0.375	-1.415	0	0.0024	-1.4431	3.9378	25.7403	0	0.0001
ENSBTAG00000019979	ENSBTAT00000026613	CMPK2	cytidine/uridine monophosphate kinase 2 [Source:HGNC Symbol;Acc:HGNC:27015]	0.2874	-1.799	0	0.0002	-1.8172	3.5545	24.3425	0	0.0001
ENSBTAG00000020180	ENSBTAT00000032159	TMED5	transmembrane p24 trafficking protein 5 [Source:HGNC Symbol;Acc:HGNC:24251]	0.3817	-1.3894	0	0.0017	-1.4139	4.4651	23.8061	0	0.0001
ENSBTAG00000020199	ENSBTAT00000026902	F2R	coagulation factor II thrombin receptor [Source:HGNC Symbol;Acc:HGNC:3537]	0.3408	-1.5529	0	0.0006	-1.5845	3.8495	24.1107	0	0.0001
ENSBTAG00000020520	ENSBTAT00000027338	RASD1	ras related dexamethasone induced 1 [Source:HGNC Symbol;Acc:HGNC:15828]	4.1482	2.0525	0	0.0002	2.0117	2.6076	24.4954	0	0.0001
ENSBTAG00000020710	ENSBTAT00000027600	CENPQ	centromere protein Q [Source:HGNC Symbol;Acc:HGNC:21347]	2.7459	1.4573	0	0.0003	1.4321	4.8944	23.707	0	0.0001
ENSBTAG00000023471	ENSBTAT00000032006	RPL36	ribosomal protein L36 [Source:HGNC Symbol;Acc:HGNC:13631]	3.1154	1.6394	0	0.0004	1.6181	3.4892	25.8178	0	0.0001
ENSBTAG00000023659	ENSBTAT00000034373			4.6494	2.217	0	0	2.1917	8.7752	23.3618	0	0.0001
ENSBTAG00000028359	ENSBTAT00000040741	U3	Small nucleolar RNA U3 [Source:RFAM;Acc:RF00012]	6.8147	2.7687	0	0	2.7628	3.0655	25.3301	0	0.0001
ENSBTAG00000031020	ENSBTAT00000029896			0.1053	-3.2478	0	0.0004	-3.2387	1.3919	25.1417	0	0.0001
ENSBTAG00000033806	ENSBTAT00000009936		Peptidyl-prolyl cis-trans isomerase [Source:UniProtKB/TrEMBL;Acc:G3X8B1]	4.92	2.2987	0	0.0002	2.2831	2.0653	25.6143	0	0.0001
ENSBTAG00000033884	ENSBTAT00000030222	TMA7	Translation machinery-associated protein 7 [Source:UniProtKB/Swiss-Prot;Acc:A1A4Q4]	3.399	1.7651	0	0.0001	1.749	3.5266	25.1529	0	0.0001
ENSBTAG00000034402	ENSBTAT00000048730	ACE2	angiotensin I converting enzyme 2 [Source:HGNC Symbol;Acc:HGNC:13557]	5.4426	2.4443	0	0	2.3941	3.9715	25.0716	0	0.0001
ENSBTAG00000036373	ENSBTAT00000050873	bta-mir-568	bta-mir-568 [Source:miRBase;Acc:MI0009866]	0.1338	-2.9015	0	0.0001	-2.8503	2.7206	27.4272	0	0.0001
ENSBTAG00000037509	ENSBTAT00000023297		AKR1C4 protein; Uncharacterized protein [Source:UniProtKB/TrEMBL;Acc:Q3ZBG2]	4.5445	2.1841	0	0.004	2.1826	5.9074	27.2886	0	0.0001
ENSBTAG00000037527	ENSBTAT00000002019	OAS1X	2',5'-oligoadenylate synthetase 1, 40/46kDa [Source:RefSeq peptide;Acc:NP_835209]	0.044	-4.5052	0	0	-4.4971	3.0657	24.9089	0	0.0001
ENSBTAG00000038131	ENSBTAT00000032142		ATP-binding cassette, sub-family C (CFTR/MRP), member 5; Uncharacterized protein [Source:UniProtKB/TrEMBL;Acc:Q1LZD6]	2.6554	1.4089	0	0.0015	1.3744	4.3209	23.8341	0	0.0001
ENSBTAG00000043545	ENSBTAT00000060545			7.6324	2.9321	0	0.0001	2.93	1.3581	24.2441	0	0.0001
ENSBTAG00000045039	ENSBTAT00000062472	SCARNA17	small Cajal body-specific RNA 17 [Source:RFAM;Acc:RF00492]	6.3961	2.6772	0	0	2.6972	3.1101	25.9274	0	0.0001
ENSBTAG00000047790	ENSBTAT00000065571	bta-mir-2887-2	bta-mir-2887-1 [Source:miRBase;Acc:MI0013060]	Inf	Inf	0	0	10.3867	3.2294	25.8136	0	0.0001
ENSBTAG00000001537	ENSBTAT00000002011	TSKU	tsukushi, small leucine rich proteoglycan [Source:HGNC Symbol;Acc:HGNC:28850]	4.7594	2.2508	0	0	2.22	8.8799	22.7819	0	0.0002
ENSBTAG00000002902	ENSBTAT00000003770	ANO6	anoctamin 6 [Source:HGNC Symbol;Acc:HGNC:25240]	3.1627	1.6612	0	0.0003	1.6307	3.5954	22.8523	0	0.0002
ENSBTAG00000003120	ENSBTAT00000030828	ZNF385B	zinc finger protein 385B [Source:HGNC Symbol;Acc:HGNC:26332]	0.07	-3.8374	0	0	-3.7991	2.3536	25.0452	0	0.0002
ENSBTAG00000005122	ENSBTAT00000006755	KNG1	kininogen 1 [Source:HGNC Symbol;Acc:HGNC:6383]	3.4167	1.7726	0	0.0001	1.7476	7.5789	22.5962	0	0.0002
ENSBTAG00000005623	ENSBTAT00000007392	SOAT2	sterol O-acyltransferase 2 [Source:HGNC Symbol;Acc:HGNC:11178]	6.1352	2.6171	0	0.0001	2.6357	3.0519	25.3889	0	0.0002
ENSBTAG00000007382	ENSBTAT00000046397	SCAPER	S-phase cyclin A associated protein in the ER [Source:HGNC Symbol;Acc:HGNC:13081]	2.7828	1.4765	0	0.0002	1.4518	5.4601	22.4895	0	0.0002
ENSBTAG00000009983	ENSBTAT00000013163	KIF23	kinesin family member 23 [Source:HGNC Symbol;Acc:HGNC:6392]	3.0124	1.5909	0	0.001	1.5545	3.4795	22.632	0	0.0002
ENSBTAG00000010361	ENSBTAT00000013680	DLL4	delta like canonical Notch ligand 4 [Source:HGNC Symbol;Acc:HGNC:2910]	0.2854	-1.8087	0	0.0024	-1.8315	2.6576	22.3242	0	0.0002
ENSBTAG00000011662	ENSBTAT00000015485	SOX18	transcription factor SOX-18 [Source:RefSeq peptide;Acc:NP_001069257]	0.2573	-1.9586	0	0.0025	-1.9831	2.3306	22.3328	0	0.0002
ENSBTAG00000012898	ENSBTAT00000017146		40S ribosomal protein S27-like [Source:UniProtKB/Swiss-Prot;Acc:Q3T0B7]	2.6962	1.4309	0	0.0006	1.3997	5.2991	22.7286	0	0.0002
ENSBTAG00000013472	ENSBTAT00000033863	COL1A2	collagen type I alpha 2 chain [Source:HGNC Symbol;Acc:HGNC:2198]	0.1524	-2.7141	0	0	-2.7055	7.2606	24.9116	0	0.0002
ENSBTAG00000014848	ENSBTAT00000019772	NR0B2	nuclear receptor subfamily 0 group B member 2 [Source:HGNC Symbol;Acc:HGNC:7961]	0.2658	-1.9113	0	0	-1.9327	3.7116	23.236	0	0.0002
ENSBTAG00000017496	ENSBTAT00000023255		ATP synthase subunit e, mitochondrial [Source:UniProtKB/Swiss-Prot;Acc:Q00361]	3.0963	1.6305	0	0	1.6069	5.8659	22.1629	0	0.0002
ENSBTAG00000017496	ENSBTAT00000023255		ATP synthase subunit e, mitochondrial [Source:UniProtKB/Swiss-Prot;Acc:Q00361]	3.9116	1.9678	0	0.001	1.9797	5.4238	24.994	0	0.0002
ENSBTAG00000019091	ENSBTAT00000025416	RNPC3	RNA binding region (RNP1, RRM) containing 3 [Source:HGNC Symbol;Acc:HGNC:18666]	2.722	1.4447	0	0.0004	1.4211	4.7684	22.4972	0	0.0002
ENSBTAG00000019627	ENSBTAT00000026146	THY1	Thy-1 cell surface antigen [Source:HGNC Symbol;Acc:HGNC:11801]	0.1093	-3.1933	0	0	-3.1776	2.8515	24.7039	0	0.0002
ENSBTAG00000020056	ENSBTAT00000026725	COL12A1	collagen type XII alpha 1 chain [Source:HGNC Symbol;Acc:HGNC:2188]	0.2412	-2.0519	0	0.0021	-2.0311	3.954	24.8881	0	0.0002
ENSBTAG00000020406	ENSBTAT00000027192	GPC3	glypican 3 [Source:HGNC Symbol;Acc:HGNC:4451]	7.8642	2.9753	0	0	2.9443	9.8976	22.5998	0	0.0002
ENSBTAG00000020807	ENSBTAT00000027728		Uncharacterized protein [Source:UniProtKB/TrEMBL;Acc:H7BWV9]	3.9222	1.9716	0	0.0009	1.9834	5.7634	24.714	0	0.0002
ENSBTAG00000020990	ENSBTAT00000027950	P2RY14	purinergic receptor P2Y14 [Source:HGNC Symbol;Acc:HGNC:16442]	20.4918	4.357	0	0.0011	4.2353	0.7904	24.8425	0	0.0002
ENSBTAG00000026676	ENSBTAT00000038035	SDC3	syndecan-3 precursor [Source:RefSeq peptide;Acc:NP_001193460]	0.3293	-1.6026	0	0.0001	-1.6285	4.5397	22.5684	0	0.0002
ENSBTAG00000027321	ENSBTAT00000026887	CCDC18	coiled-coil domain containing 18 [Source:HGNC Symbol;Acc:HGNC:30370]	2.5876	1.3716	0.0001	0.0033	1.3463	3.8306	23.2072	0	0.0002
ENSBTAG00000030493	ENSBTAT00000043032	RERGL	RERG like [Source:HGNC Symbol;Acc:HGNC:26213]	4.1808	2.0638	0	0.0004	2.0561	2.2542	22.3317	0	0.0002
ENSBTAG00000034633	ENSBTAT00000001099	ERO1B	endoplasmic reticulum oxidoreductase 1 beta [Source:HGNC Symbol;Acc:HGNC:14355]	0.3612	-1.469	0	0.0006	-1.492	4.7859	22.5947	0	0.0002
ENSBTAG00000036099	ENSBTAT00000054100		Uncharacterized protein [Source:UniProtKB/TrEMBL;Acc:G5E6F9]	5.368	2.4244	0	0	2.4037	5.217	22.1805	0	0.0002
ENSBTAG00000044659	ENSBTAT00000062092	SCARNA13	Small Cajal body specific RNA 13 [Source:RFAM;Acc:RF00231]	6.7808	2.7614	0	0	2.6743	1.8371	22.6117	0	0.0002
ENSBTAG00000045203	ENSBTAT00000062636	SNORA84	Small nucleolar RNA SNORA84 [Source:RFAM;Acc:RF01229]	31.671	4.9851	0	0.0006	4.6081	0.0801	22.2168	0	0.0002
ENSBTAG00000046874	ENSBTAT00000063499	bta-mir-2887-2	bta-mir-2887-1 [Source:miRBase;Acc:MI0013060]	Inf	Inf	0	0	11.6441	4.3216	24.8288	0	0.0002
ENSBTAG00000047381	ENSBTAT00000063224	bta-mir-2904-3	bta-mir-2904-1 [Source:miRBase;Acc:MI0013080]	0.1263	-2.9856	0	0	-3.0206	8.7032	22.3407	0	0.0002
ENSBTAG00000001700	ENSBTAT00000043916	CDC42	cell division cycle 42 [Source:HGNC Symbol;Acc:HGNC:1736]	0.3612	-1.4691	0.0001	0.0029	-1.49	3.7176	21.9538	0	0.0003
ENSBTAG00000001828	ENSBTAT00000002390	SCRN2	secernin-2 [Source:RefSeq peptide;Acc:NP_001192733]	4.6587	2.2199	0	0.004	2.1766	3.5467	24.148	0	0.0003
ENSBTAG00000002258	ENSBTAT00000002914	APOA1	Apolipoprotein A-I Proapolipoprotein A-I Truncated apolipoprotein A-I [Source:UniProtKB/Swiss-Prot;Acc:P15497]	5.027	2.3297	0	0.0036	2.3387	10.4551	24.2405	0	0.0003
ENSBTAG00000002416	ENSBTAT00000019081		Uncharacterized protein [Source:UniProtKB/TrEMBL;Acc:E1BAL7]	0.2574	-1.958	0	0.0011	-1.9728	2.6306	21.4722	0	0.0003
ENSBTAG00000003366	ENSBTAT00000061377	DDX58	DEXD/H-box helicase 58 [Source:HGNC Symbol;Acc:HGNC:19102]	0.3333	-1.5853	0	0.0001	-1.6082	5.2425	21.8086	0	0.0003
ENSBTAG00000004459	ENSBTAT00000005845		Uncharacterized protein [Source:UniProtKB/TrEMBL;Acc:F1MAV7]	0.0547	-4.1922	0	0	-4.2094	2.8413	21.7842	0	0.0003
ENSBTAG00000005413	ENSBTAT00000007129	NLRC5	NLR family CARD domain containing 5 [Source:HGNC Symbol;Acc:HGNC:29933]	0.344	-1.5397	0	0.0015	-1.5678	3.556	21.39	0	0.0003
ENSBTAG00000006536	ENSBTAT00000025788		Conglutinin [Source:UniProtKB/Swiss-Prot;Acc:P23805]	11.1669	3.4812	0	0	3.4504	2.6784	23.7411	0	0.0003
ENSBTAG00000007079	ENSBTAT00000009308	LCP1	lymphocyte cytosolic protein 1 [Source:HGNC Symbol;Acc:HGNC:6528]	0.3968	-1.3333	0	0.0015	-1.3625	4.9852	21.5582	0	0.0003
ENSBTAG00000007870	ENSBTAT00000033684	FKBP14	FK506 binding protein 14 [Source:HGNC Symbol;Acc:HGNC:18625]	0.198	-2.3365	0	0.0001	-2.3949	3.5003	24.0434	0	0.0003
ENSBTAG00000017135	ENSBTAT00000022774	CTSS	cathepsin S [Source:HGNC Symbol;Acc:HGNC:2545]	0.3826	-1.3859	0	0.0014	-1.4146	6.5527	21.4918	0	0.0003
ENSBTAG00000019277	ENSBTAT00000025668	KCNH3	potassium voltage-gated channel subfamily H member 3 [Source:HGNC Symbol;Acc:HGNC:6252]	2.7038	1.435	0	0.0024	1.3969	3.8811	22.0295	0	0.0003
ENSBTAG00000020517	ENSBTAT00000027336	MED9	mediator complex subunit 9 [Source:HGNC Symbol;Acc:HGNC:25487]	2.5934	1.3748	0.0001	0.0046	1.3395	3.7922	21.3829	0	0.0003
ENSBTAG00000026119	ENSBTAT00000018539		Uncharacterized protein [Source:UniProtKB/TrEMBL;Acc:F1MNL7]	0	inf (-)	0	0.0011	-7.3241	0.2837	23.9557	0	0.0003
ENSBTAG00000026886	ENSBTAT00000038460	C14orf2	chromosome 14 open reading frame 2 [Source:HGNC Symbol;Acc:HGNC:1188]	3.4439	1.784	0	0.0001	1.7713	3.3612	21.9006	0	0.0003
ENSBTAG00000026995	ENSBTAT00000038642	PNN	pinin, desmosome associated protein [Source:HGNC Symbol;Acc:HGNC:9162]	2.6954	1.4305	0	0.0006	1.403	5.9725	21.3642	0	0.0003
ENSBTAG00000031166	ENSBTAT00000044119	ZDBF2	zinc finger DBF-type containing 2 [Source:HGNC Symbol;Acc:HGNC:29313]	10.6406	3.4115	0	0.0009	3.3559	1.4101	23.9487	0	0.0003
ENSBTAG00000033299	ENSBTAT00000047326	IGFALS	Bos taurus insulin-like growth factor binding protein, acid labile subunit (IGFALS), mRNA. [Source:RefSeq mRNA;Acc:NM_001075963]	0.3794	-1.3983	0	0.0013	-1.4268	6.6349	21.9699	0	0.0003
ENSBTAG00000034402	ENSBTAT00000048730	ACE2	angiotensin I converting enzyme 2 [Source:HGNC Symbol;Acc:HGNC:13557]	4.0554	2.0198	0	0.0022	2.0303	4.0173	23.5194	0	0.0003
ENSBTAG00000044741	ENSBTAT00000062174	SNORD97	Small nucleolar RNA SNORD97 [Source:RFAM;Acc:RF01291]	12.5807	3.6531	0	0.0002	3.6803	1.4201	24.2384	0	0.0003
ENSBTAG00000045039	ENSBTAT00000062472	SCARNA17	small Cajal body-specific RNA 17 [Source:RFAM;Acc:RF00492]	4.4487	2.1534	0	0	2.144	3.7487	21.8031	0	0.0003
ENSBTAG00000045209	ENSBTAT00000062642	SCARNA15	Small Cajal body specific RNA 15 [Source:RFAM;Acc:RF00426]	Inf	Inf	0	0.002	6.8231	-0.5173	22.0187	0	0.0003
ENSBTAG00000047865	ENSBTAT00000065163	SNORD107	Small nucleolar RNA SNORD107 [Source:RFAM;Acc:RF01164]	0.0171	-5.869	0	0.004	-5.1461	0.5955	24.2478	0	0.0003
ENSBTAG00000048174	ENSBTAT00000063001	bta-mir-2887-1	bta-mir-2887-1 [Source:miRBase;Acc:MI0013060]	0	inf (-)	0	0	-10.281	2.8927	21.4783	0	0.0003
ENSBTAG00000000177	ENSBTAT00000000202	MSLN	mesothelin [Source:HGNC Symbol;Acc:HGNC:7371]	0.0658	-3.9252	0	0.0026	-4.0811	0.9953	23.1532	0	0.0004
ENSBTAG00000000575	ENSBTAT00000000752	TNC	tenascin C [Source:HGNC Symbol;Acc:HGNC:5318]	0.0861	-3.5386	0	0	-3.51	3.9475	23.0783	0	0.0004
ENSBTAG00000001675	ENSBTAT00000002194	ITPKA	inositol-trisphosphate 3-kinase A [Source:HGNC Symbol;Acc:HGNC:6178]	6.3045	2.6564	0	0.0002	2.6779	2.6118	23.4627	0	0.0004
ENSBTAG00000002287	ENSBTAT00000002955	CHD9	chromodomain helicase DNA binding protein 9 [Source:HGNC Symbol;Acc:HGNC:25701]	2.6847	1.4248	0	0.0011	1.3961	6.4754	20.8272	0	0.0004
ENSBTAG00000006350	ENSBTAT00000008336	SLC22A7	solute carrier family 22 member 7 [Source:HGNC Symbol;Acc:HGNC:10971]	0.3262	-1.6161	0	0.0002	-1.6421	6.8499	21.0358	0	0.0004
ENSBTAG00000006377	ENSBTAT00000008366	MYO1G	myosin IG [Source:HGNC Symbol;Acc:HGNC:13880]	0.3583	-1.4807	0.0001	0.0054	-1.5083	3.2736	21.0113	0	0.0004
ENSBTAG00000008688	ENSBTAT00000011453	HEYL	hes related family bHLH transcription factor with YRPW motif-like [Source:HGNC Symbol;Acc:HGNC:4882]	3.9653	1.9874	0.0001	0.0129	1.9843	3.6713	23.2007	0	0.0004
ENSBTAG00000010507	ENSBTAT00000028664	SLC22A16	solute carrier family 22 member 16 [Source:HGNC Symbol;Acc:HGNC:20302]	0.1635	-2.6128	0	0	-2.6386	2.9045	20.8074	0	0.0004
ENSBTAG00000011511	ENSBTAT00000015297		Uncharacterized protein [Source:UniProtKB/TrEMBL;Acc:E1BNK6]	0.41	-1.2863	0.0001	0.0037	-1.3124	4.7321	21.0997	0	0.0004
ENSBTAG00000015978	ENSBTAT00000021256	ANXA1	annexin A1 [Source:RefSeq peptide;Acc:NP_786978]	0.3835	-1.3826	0	0.0008	-1.4127	5.0122	21.0853	0	0.0004
ENSBTAG00000016801	ENSBTAT00000022350	RXRG	retinoid X receptor gamma [Source:HGNC Symbol;Acc:HGNC:10479]	0.2136	-2.2271	0	0	-2.241	3.1808	20.9268	0	0.0004
ENSBTAG00000021414	ENSBTAT00000028547		Transmembrane and coiled-coil domain-containing protein 5B [Source:UniProtKB/TrEMBL;Acc:F1MWR4]	22.3992	4.4854	0	0.0009	4.1826	0.1785	20.8546	0	0.0004
ENSBTAG00000021565	ENSBTAT00000028731		PRSS2 protein; Uncharacterized protein [Source:UniProtKB/TrEMBL;Acc:A7YWU9]	Inf	Inf	0	0	10.3584	3.022	23.2345	0	0.0004
ENSBTAG00000037452	ENSBTAT00000051987		Uncharacterized protein [Source:UniProtKB/TrEMBL;Acc:G3X8C8]	0.1095	-3.1906	0	0.002	-3.1882	1.4483	23.2287	0	0.0004
ENSBTAG00000038464	ENSBTAT00000054581	PLIN5	perilipin 5 [Source:HGNC Symbol;Acc:HGNC:33196]	5.6313	2.4935	0	0.0066	2.419	2.7163	23.3434	0	0.0004
ENSBTAG00000044179	ENSBTAT00000061640	CERS6	ceramide synthase 6 [Source:RefSeq peptide;Acc:NP_001180061]	0.219	-2.1909	0	0.0018	-2.1774	3.2673	23.3521	0	0.0004
ENSBTAG00000047727	ENSBTAT00000024997	NUAK2	NUAK family kinase 2 [Source:HGNC Symbol;Acc:HGNC:29558]	0.1207	-3.0507	0	0.0005	-3.0393	1.5375	21.1179	0	0.0004
ENSBTAG00000047918	ENSBTAT00000066022	bta-mir-2887-2	bta-mir-2887-1 [Source:miRBase;Acc:MI0013060]	0.0001	-13.6395	0	0	-13.7174	9.1574	23.501	0	0.0004
ENSBTAG00000001851	ENSBTAT00000032461		Carboxylic ester hydrolase [Source:UniProtKB/TrEMBL;Acc:F1MTP2]	4.5862	2.1973	0	0.0021	2.2105	2.9876	22.5397	0	0.0005
ENSBTAG00000002069	ENSBTAT00000031167		MHC class I heavy chain isoform 1 precursor [Source:RefSeq peptide;Acc:NP_001033607]	6.3885	2.6755	0	0	2.6911	8.1983	23.0634	0	0.0005
ENSBTAG00000003144	ENSBTAT00000000923			0.1792	-2.4807	0	0.0033	-2.4501	2.3686	22.3686	0	0.0005
ENSBTAG00000004208	ENSBTAT00000005514	PLEKHG6	pleckstrin homology and RhoGEF domain containing G6 [Source:HGNC Symbol;Acc:HGNC:25562]	4.9683	2.3127	0	0.0034	2.3213	2.5237	22.7323	0	0.0005
ENSBTAG00000005715	ENSBTAT00000007505	FUOM	fucose mutarotase [Source:HGNC Symbol;Acc:HGNC:24733]	7.3162	2.8711	0	0	2.8224	4.5152	20.5349	0	0.0005
ENSBTAG00000016520	ENSBTAT00000009636		TPSB1 protein; Uncharacterized protein [Source:UniProtKB/TrEMBL;Acc:A6QPI9]	0.0514	-4.2833	0	0.0026	-3.836	1.247	22.9323	0	0.0005
ENSBTAG00000017680	ENSBTAT00000023515	NOS3	nitric oxide synthase 3 [Source:HGNC Symbol;Acc:HGNC:7876]	0.2777	-1.8485	0	0.0001	-1.8796	3.4259	20.7257	0	0.0005
ENSBTAG00000018123	ENSBTAT00000024122	FBLN5	fibulin 5 [Source:HGNC Symbol;Acc:HGNC:3602]	0.2642	-1.9202	0	0.0031	-1.9111	4.0753	22.4971	0	0.0005
ENSBTAG00000018189	ENSBTAT00000024208		CSTB protein; Cystatin-B [Source:UniProtKB/TrEMBL;Acc:A6QPZ0]	28.5726	4.8366	0	0	4.7989	2.0046	22.6467	0	0.0005
ENSBTAG00000018365	ENSBTAT00000024437	CYP2E1	cytochrome P450 family 2 subfamily E member 1 [Source:HGNC Symbol;Acc:HGNC:2631]	5.6572	2.5001	0	0.0003	2.4751	10.4628	20.6219	0	0.0005
ENSBTAG00000024291	ENSBTAT00000033556			8.2095	3.0373	0	0.0006	3.0369	1.9975	22.6985	0	0.0005
ENSBTAG00000025462	ENSBTAT00000035803	GADD45B	growth arrest and DNA damage inducible beta [Source:HGNC Symbol;Acc:HGNC:4096]	2.4742	1.307	0.0002	0.0078	1.273	3.8558	20.305	0	0.0005
ENSBTAG00000046842	ENSBTAT00000059254	U4	U4 spliceosomal RNA [Source:RFAM;Acc:RF00015]	26.625	4.7347	0	0.0009	4.5989	0.6579	22.5648	0	0.0005
ENSBTAG00000046874	ENSBTAT00000063499	bta-mir-2887-2	bta-mir-2887-1 [Source:miRBase;Acc:MI0013060]	0	inf (-)	0	0	-9.7188	2.3596	20.5026	0	0.0005
ENSBTAG00000047323	ENSBTAT00000063684		Oncoprotein-induced transcript 3 protein [Source:UniProtKB/TrEMBL;Acc:G3MXH8]	0.3309	-1.5954	0	0.0024	-1.6242	3.173	20.7199	0	0.0005
ENSBTAG00000047680	ENSBTAT00000065006	IRF7	interferon regulatory factor 7 [Source:HGNC Symbol;Acc:HGNC:6122]	0.2709	-1.8841	0	0	-1.9027	4.2065	20.7146	0	0.0005
ENSBTAG00000048122	ENSBTAT00000063284		Complement factor D [Source:UniProtKB/Swiss-Prot;Acc:Q3T0A3]	0.3247	-1.6227	0	0.0003	-1.6473	7.1462	20.6037	0	0.0005
ENSBTAG00000002278	ENSBTAT00000002944	FBN1	fibrillin 1 [Source:HGNC Symbol;Acc:HGNC:3603]	0.2689	-1.8948	0	0.0027	-1.8872	4.235	21.9566	0	0.0006
ENSBTAG00000006769	ENSBTAT00000010992		3 beta-hydroxysteroid dehydrogenase/Delta 5-->4-isomerase 3-beta-hydroxy-Delta(5)-steroid dehydrogenase Steroid Delta-isomerase [Source:UniProtKB/Swiss-Prot;Acc:P14893]	6.1684	2.6249	0	0.0009	2.6093	2.4383	22.2305	0	0.0006
ENSBTAG00000009974	ENSBTAT00000013156	TSNARE1	t-SNARE domain containing 1 [Source:HGNC Symbol;Acc:HGNC:26437]	8.9906	3.1684	0	0.0072	2.9704	1.6116	22.4967	0	0.0006
ENSBTAG00000010977	ENSBTAT00000014572	FRZB	frizzled-related protein [Source:HGNC Symbol;Acc:HGNC:3959]	0.1566	-2.6747	0	0.0009	-2.6593	2.4112	22.1697	0	0.0006
ENSBTAG00000012991	ENSBTAT00000036664	PRUNE2	prune homolog 2 [Source:HGNC Symbol;Acc:HGNC:25209]	2.5309	1.3396	0	0.0018	1.3084	5.2295	20.0571	0	0.0006
ENSBTAG00000013147	ENSBTAT00000029508	NEFH	neurofilament heavy polypeptide [Source:HGNC Symbol;Acc:HGNC:7737]	8.7388	3.1274	0	0.0007	3.268	1.5264	22.5733	0	0.0006
ENSBTAG00000015727	ENSBTAT00000020877			0.3563	-1.4887	0	0.0011	-1.5166	3.969	20.2295	0	0.0006
ENSBTAG00000016841	ENSBTAT00000022402	ATP10B	ATPase phospholipid transporting 10B (putative) [Source:HGNC Symbol;Acc:HGNC:13543]	51.7759	5.6942	0	0.0012	5.1286	-0.1902	20.0019	0	0.0006
ENSBTAG00000019277	ENSBTAT00000025668	KCNH3	potassium voltage-gated channel subfamily H member 3 [Source:HGNC Symbol;Acc:HGNC:6252]	4.4016	2.138	0	0.003	2.1562	3.1134	22.4297	0	0.0006
ENSBTAG00000035785	ENSBTAT00000052701		Uncharacterized protein [Source:UniProtKB/TrEMBL;Acc:G5E6A4]	2.8654	1.5187	0	0.0025	1.4785	3.4407	20.2851	0	0.0006
ENSBTAG00000037738	ENSBTAT00000003424	SLC17A4	solute carrier family 17 member 4 [Source:HGNC Symbol;Acc:HGNC:10932]	2.4256	1.2784	0.0001	0.0065	1.2442	4.2759	20.1735	0	0.0006
ENSBTAG00000002224	ENSBTAT00000044908	UHRF1	ubiquitin like with PHD and ring finger domains 1 [Source:HGNC Symbol;Acc:HGNC:12556]	0.261	-1.938	0.0001	0.0048	-1.9651	2.1811	19.6688	0	0.0007
ENSBTAG00000008388	ENSBTAT00000011040		THO complex subunit 2 [Source:RefSeq peptide;Acc:NP_001193626]	2.6408	1.401	0	0.0022	1.3738	7.0525	19.7651	0	0.0007
ENSBTAG00000008587	ENSBTAT00000044066		Glutathione S-transferase, theta 3; Uncharacterized protein [Source:UniProtKB/TrEMBL;Acc:Q0VCS8]	4.6949	2.2311	0	0.0005	2.2462	6.8229	22.1542	0	0.0007
ENSBTAG00000016661	ENSBTAT00000053400		USP18 protein; Uncharacterized protein [Source:UniProtKB/TrEMBL;Acc:A6QPU0]	0.2899	-1.7862	0	0.0003	-1.8035	3.5096	19.8342	0	0.0007
ENSBTAG00000017834	ENSBTAT00000023709	PRELP	proline and arginine rich end leucine rich repeat protein [Source:HGNC Symbol;Acc:HGNC:9357]	0.2405	-2.0558	0	0.0018	-2.039	4.2207	21.8273	0	0.0007
ENSBTAG00000020229	ENSBTAT00000031583	ATP8B3	ATPase phospholipid transporting 8B3 [Source:HGNC Symbol;Acc:HGNC:13535]	2.5314	1.3399	0	0.0017	1.3097	5.4809	19.6356	0	0.0007
ENSBTAG00000020558	ENSBTAT00000027393		Apolipoprotein C-II Proapolipoprotein C-II [Source:UniProtKB/Swiss-Prot;Acc:P19034]	6.1651	2.6241	0	0.0001	2.6377	8.7721	21.6905	0	0.0007
ENSBTAG00000020801	ENSBTAT00000040368	FAM49B	family with sequence similarity 49 member B [Source:HGNC Symbol;Acc:HGNC:25216]	0.4159	-1.2656	0.0003	0.0111	-1.2936	3.8618	19.8945	0	0.0007
ENSBTAG00000030164	ENSBTAT00000042547		60S ribosomal protein L38 [Source:UniProtKB/Swiss-Prot;Acc:Q32PB9]	2.8312	1.5014	0	0.0003	1.4774	6.6051	19.7164	0	0.0007
ENSBTAG00000045659	ENSBTAT00000065589		Uncharacterized protein [Source:UniProtKB/TrEMBL;Acc:G3N033]	0	inf (-)	0	0.0011	-7.2495	0.2714	21.566	0	0.0007
ENSBTAG00000047376	ENSBTAT00000063342	PIN4	peptidylprolyl cis/trans isomerase, NIMA-interacting 4 [Source:HGNC Symbol;Acc:HGNC:8992]	2.7645	1.467	0	0.0012	1.446	3.7378	19.7417	0	0.0007
ENSBTAG00000000163	ENSBTAT00000000187	DDIT4	DNA damage inducible transcript 4 [Source:HGNC Symbol;Acc:HGNC:24944]	3.7098	1.8914	0.0002	0.0236	1.8772	4.6266	21.7085	0	0.0008
ENSBTAG00000007829	ENSBTAT00000010303	CSAD	cysteine sulfinic acid decarboxylase [Source:HGNC Symbol;Acc:HGNC:18966]	0.2208	-2.179	0	0.0009	-2.1623	3.9923	21.5252	0	0.0008
ENSBTAG00000008913	ENSBTAT00000011732	TMEM98	transmembrane protein 98 [Source:HGNC Symbol;Acc:HGNC:24529]	3.1375	1.6496	0	0.0009	1.6154	3.2628	19.3375	0	0.0008
ENSBTAG00000010083	ENSBTAT00000013310	HADHB	hydroxyacyl-CoA dehydrogenase/3-ketoacyl-CoA thiolase/enoyl-CoA hydratase (trifunctional protein), beta subunit [Source:HGNC Symbol;Acc:HGNC:4803]	4.6649	2.2219	0	0	2.2071	2.6405	19.4674	0	0.0008
ENSBTAG00000013081	ENSBTAT00000017392	PSPH	phosphoserine phosphatase [Source:HGNC Symbol;Acc:HGNC:9577]	0.3719	-1.4271	0.0002	0.0074	-1.4524	3.366	19.5652	0	0.0008
ENSBTAG00000018165	ENSBTAT00000024178			0.2456	-2.0256	0.0002	0.0072	-2.0424	1.9754	19.4882	0	0.0008
ENSBTAG00000020602	ENSBTAT00000027449	IDO1	indoleamine 2,3-dioxygenase 1 [Source:HGNC Symbol;Acc:HGNC:6059]	0.241	-2.0529	0.0001	0.0099	-2.0149	4.8479	21.8318	0	0.0008
ENSBTAG00000025311	ENSBTAT00000043708	GMFB	glia maturation factor beta [Source:HGNC Symbol;Acc:HGNC:4373]	0.2762	-1.8561	0.0001	0.0131	-1.8435	4.1471	21.7802	0	0.0008
ENSBTAG00000026172	ENSBTAT00000037080	FAM84B	family with sequence similarity 84 member B [Source:HGNC Symbol;Acc:HGNC:24166]	0.443	-1.1748	0.0005	0.0171	-1.2012	4.1619	19.3196	0	0.0008
ENSBTAG00000038639	ENSBTAT00000002257	CXCL9	C-X-C motif chemokine ligand 9 [Source:HGNC Symbol;Acc:HGNC:7098]	4.0454	2.0163	0	0.0005	2.0259	4.6962	21.3582	0	0.0008
ENSBTAG00000039686	ENSBTAT00000052686	ACOT11	acyl-CoA thioesterase 11 [Source:HGNC Symbol;Acc:HGNC:18156]	3.9893	1.9962	0	0.0011	2.0078	5.6126	21.3584	0	0.0008
ENSBTAG00000044027	ENSBTAT00000061277	ITGBL1	integrin subunit beta like 1 [Source:HGNC Symbol;Acc:HGNC:6164]	0.0373	-4.7446	0	0.0042	-4.383	0.5627	21.4582	0	0.0008
ENSBTAG00000047874	ENSBTAT00000063261	PRPF38B	pre-mRNA processing factor 38B [Source:HGNC Symbol;Acc:HGNC:25512]	2.5814	1.3681	0	0.0012	1.3419	6.0883	19.4459	0	0.0008
ENSBTAG00000001299	ENSBTAT00000001710	CYP7B1	cytochrome P450 family 7 subfamily B member 1 [Source:HGNC Symbol;Acc:HGNC:2652]	0.2908	-1.7817	0.0001	0.0086	-1.7652	4.4322	21.0567	0	0.0009
ENSBTAG00000001406	ENSBTAT00000001845	MAB21L3	mab-21 like 3 [Source:HGNC Symbol;Acc:HGNC:26787]	0.0504	-4.3105	0	0.0022	-3.9087	1.1446	21.4937	0	0.0009
ENSBTAG00000016656	ENSBTAT00000022152	PARP14	poly(ADP-ribose) polymerase family member 14 [Source:HGNC Symbol;Acc:HGNC:29232]	0.3894	-1.3607	0	0.0015	-1.385	5.4322	19.2129	0	0.0009
ENSBTAG00000018543	ENSBTAT00000024683	VIL1	villin 1 [Source:HGNC Symbol;Acc:HGNC:12690]	5.8295	2.5434	0	0	2.526	3.5724	19.0829	0	0.0009
ENSBTAG00000018723	ENSBTAT00000024921	SLC25A34	solute carrier family 25 member 34 [Source:HGNC Symbol;Acc:HGNC:27653]	5.9446	2.5716	0	0.0001	2.5918	3.1536	21.195	0	0.0009
ENSBTAG00000018994	ENSBTAT00000025281	TNFSF10	tumor necrosis factor superfamily member 10 [Source:HGNC Symbol;Acc:HGNC:11925]	0.4296	-1.2189	0.0005	0.0189	-1.2438	3.8064	19.0793	0	0.0009
ENSBTAG00000022294	ENSBTAT00000030146	FADS1	fatty acid desaturase 1 [Source:HGNC Symbol;Acc:HGNC:3574]	0.106	-3.2384	0	0.0017	-3.1546	1.6219	21.1282	0	0.0009
ENSBTAG00000032402	ENSBTAT00000045971	U1	U1 spliceosomal RNA [Source:RFAM;Acc:RF00003]	41.8992	5.3889	0	0	5.1736	0.6048	19.0678	0	0.0009
ENSBTAG00000042377	ENSBTAT00000059369	SNORD33	Small nucleolar RNA Z195/SNORD33/SNORD32 family [Source:RFAM;Acc:RF00133]	41.8079	5.3857	0	0.0009	5.1449	-0.1444	19.1808	0	0.0009
ENSBTAG00000042837	ENSBTAT00000059829	snoU2_19	Small nucleolar RNA U2-19 [Source:RFAM;Acc:RF00494]	4.2726	2.0951	0.0001	0.0037	2.0606	1.7166	19.1823	0	0.0009
ENSBTAG00000001537	ENSBTAT00000002011	TSKU	tsukushi, small leucine rich proteoglycan [Source:HGNC Symbol;Acc:HGNC:28850]	4.3549	2.1226	0.0002	0.02	2.1213	8.1682	21.1702	0	0.001
ENSBTAG00000003166	ENSBTAT00000004111	AXL	AXL receptor tyrosine kinase [Source:HGNC Symbol;Acc:HGNC:905]	0.4273	-1.2267	0.0002	0.0104	-1.2569	4.1006	18.921	0	0.001
ENSBTAG00000005419	ENSBTAT00000007133	AOC1	amine oxidase, copper containing 1 [Source:HGNC Symbol;Acc:HGNC:80]	3.2213	1.6877	0	0.0011	1.6586	8.1812	19.014	0	0.001
ENSBTAG00000008703	ENSBTAT00000011469	EIF2AK2	eukaryotic translation initiation factor 2 alpha kinase 2 [Source:HGNC Symbol;Acc:HGNC:9437]	0.3549	-1.4945	0	0.0005	-1.5176	4.5915	18.9799	0	0.001
ENSBTAG00000015107	ENSBTAT00000020102	SLC16A1	solute carrier family 16 member 1 [Source:HGNC Symbol;Acc:HGNC:10922]	0.3713	-1.4292	0	0.001	-1.4516	4.7493	19.0095	0	0.001
ENSBTAG00000018365	ENSBTAT00000024437	CYP2E1	cytochrome P450 family 2 subfamily E member 1 [Source:HGNC Symbol;Acc:HGNC:2631]	0.1526	-2.7124	0	0.0001	-2.7021	8.8754	20.7592	0	0.001
ENSBTAG00000026278	ENSBTAT00000037275	CLDN4	claudin 4 [Source:HGNC Symbol;Acc:HGNC:2046]	4.3341	2.1157	0	0.0005	2.1312	3.8543	20.6996	0	0.001
ENSBTAG00000026885	ENSBTAT00000046707	ABCB11	ATP binding cassette subfamily B member 11 [Source:HGNC Symbol;Acc:HGNC:42]	3.0519	1.6097	0	0.0001	1.5779	6.2394	18.9477	0	0.001
ENSBTAG00000043086	ENSBTAT00000060078	Y_RNA	Y RNA [Source:RFAM;Acc:RF00019]	21.8607	4.4503	0.0001	0.0065	4.3031	0.3813	20.6647	0	0.001
ENSBTAG00000045632	ENSBTAT00000065289	bta-mir-2904-3	bta-mir-2904-1 [Source:miRBase;Acc:MI0013080]	0.1331	-2.9097	0	0	-2.8999	6.4713	20.9028	0	0.001
ENSBTAG00000047042	ENSBTAT00000066303	bta-mir-2904-3	bta-mir-2904-1 [Source:miRBase;Acc:MI0013080]	24.8138	4.6331	0	0	4.6106	6.4378	21.3478	0	0.001
ENSBTAG00000002627	ENSBTAT00000003402	ZRANB2	zinc finger RANBP2-type containing 2 [Source:HGNC Symbol;Acc:HGNC:13058]	2.622	1.3907	0	0.0007	1.3655	5.773	18.7915	0	0.0011
ENSBTAG00000002650	ENSBTAT00000003433	ZNF259	Zinc finger protein ZPR1 [Source:UniProtKB/Swiss-Prot;Acc:Q2TBX0]	3.9816	1.9933	0	0.0019	2.0071	6.4478	20.4577	0	0.0011
ENSBTAG00000003923	ENSBTAT00000005120	GPBAR1	G protein-coupled bile acid receptor 1 [Source:HGNC Symbol;Acc:HGNC:19680]	0.34	-1.5563	0.0002	0.0073	-1.5773	2.9693	18.7224	0	0.0011
ENSBTAG00000009417	ENSBTAT00000012394	ZFAND5	zinc finger AN1-type containing 5 [Source:HGNC Symbol;Acc:HGNC:13008]	2.5245	1.336	0	0.0024	1.3075	6.2816	18.702	0	0.0011
ENSBTAG00000011328	ENSBTAT00000044138	CGREF1	cell growth regulator with EF-hand domain 1 [Source:HGNC Symbol;Acc:HGNC:16962]	4.4439	2.1518	0	0.0043	2.164	2.8448	20.5704	0	0.0011
ENSBTAG00000013980	ENSBTAT00000018580	SOD3	superoxide dismutase 3, extracellular [Source:HGNC Symbol;Acc:HGNC:11181]	3.5131	1.8128	0	0.0024	1.7897	2.3576	18.6689	0	0.0011
ENSBTAG00000027789	ENSBTAT00000040072	PPIG	peptidylprolyl isomerase G [Source:HGNC Symbol;Acc:HGNC:14650]	2.8422	1.507	0	0.0023	1.4792	7.7549	18.596	0	0.0011
ENSBTAG00000031231	ENSBTAT00000044218	IRF1	interferon regulatory factor 1 [Source:HGNC Symbol;Acc:HGNC:6116]	0.4124	-1.2777	0.0001	0.003	-1.3052	5.1536	18.6832	0	0.0011
ENSBTAG00000031301	ENSBTAT00000044355			6.4177	2.6821	0	0.0001	2.6936	1.5001	18.6732	0	0.0011
ENSBTAG00000034827	ENSBTAT00000049292	PDGFD	platelet derived growth factor D [Source:HGNC Symbol;Acc:HGNC:30620]	0.141	-2.8263	0	0.0044	-2.824	1.6283	20.5277	0	0.0011
ENSBTAG00000037931	ENSBTAT00000057287	RPL39	Bos taurus ribosomal protein L39 (RPL39), mRNA. [Source:RefSeq mRNA;Acc:NM_001105455]	2.5587	1.3554	0	0.0019	1.3285	6.4523	18.7116	0	0.0011
ENSBTAG00000001829	ENSBTAT00000044985	SLC17A9	solute carrier family 17 member 9 [Source:HGNC Symbol;Acc:HGNC:16192]	0.2217	-2.1732	0	0	-2.1877	3.2947	18.5609	0	0.0012
ENSBTAG00000002340	ENSBTAT00000030838	STEAP4	STEAP4 metalloreductase [Source:HGNC Symbol;Acc:HGNC:21923]	0.0649	-3.9456	0	0	-3.9253	6.1012	20.1741	0	0.0012
ENSBTAG00000006187	ENSBTAT00000008130	MFAP4	microfibrillar associated protein 4 [Source:HGNC Symbol;Acc:HGNC:7035]	0.2215	-2.1747	0	0.002	-2.17	3.1983	20.1715	0	0.0012
ENSBTAG00000008294	ENSBTAT00000010914	KCNJ2	potassium voltage-gated channel subfamily J member 2 [Source:HGNC Symbol;Acc:HGNC:6263]	2.9063	1.5392	0	0.0011	1.497	3.8617	18.444	0	0.0012
ENSBTAG00000011325	ENSBTAT00000015052	KHK	ketohexokinase [Source:RefSeq peptide;Acc:NP_001069819]	5.0786	2.3444	0	0.0031	2.3397	2.7711	20.2512	0	0.0012
ENSBTAG00000011667	ENSBTAT00000015493	PM20D2	peptidase M20 domain containing 2 [Source:HGNC Symbol;Acc:HGNC:21408]	0.1642	-2.6068	0	0.004	-2.538	2.1951	20.9018	0	0.0012
ENSBTAG00000011766	ENSBTAT00000056663	C7	complement component 7 [Source:HGNC Symbol;Acc:HGNC:1346]	0.2241	-2.1576	0	0.0008	-2.1461	7.6022	20.2413	0	0.0012
ENSBTAG00000021378	ENSBTAT00000028499	S100A13	S100 calcium binding protein A13 [Source:HGNC Symbol;Acc:HGNC:10490]	3.5877	1.8431	0	0.0047	1.8554	3.8831	20.3079	0	0.0012
ENSBTAG00000025903	ENSBTAT00000036700	GLDC	glycine decarboxylase [Source:HGNC Symbol;Acc:HGNC:4313]	2.578	1.3663	0	0.0016	1.3365	6.037	18.3872	0	0.0012
ENSBTAG00000040034	ENSBTAT00000053340		Uncharacterized protein [Source:UniProtKB/TrEMBL;Acc:F1MVQ7]	2.7142	1.4405	0	0.0005	1.4138	5.8565	18.4743	0	0.0012
ENSBTAG00000043657	ENSBTAT00000060649	7SK	7SK RNA [Source:RFAM;Acc:RF00100]	Inf	Inf	0.0003	0.0126	6.4362	-0.8088	18.3787	0	0.0012
ENSBTAG00000045514	ENSBTAT00000065803		Uncharacterized protein [Source:UniProtKB/TrEMBL;Acc:G3MX06]	0	inf (-)	0.0002	0.0136	-6.7659	-0.1465	20.3158	0	0.0012
ENSBTAG00000048173	ENSBTAT00000063105		Uncharacterized protein [Source:UniProtKB/TrEMBL;Acc:G3MZB5]	2.6628	1.4129	0	0.001	1.3786	5.0374	18.5472	0	0.0012
ENSBTAG00000014522	ENSBTAT00000019303	SMIM14	small integral membrane protein 14 [Source:HGNC Symbol;Acc:HGNC:27321]	0.3749	-1.4153	0	0.0012	-1.44	6.3074	18.2981	0	0.0013
ENSBTAG00000016637	ENSBTAT00000022129	WBP4	WW domain binding protein 4 [Source:HGNC Symbol;Acc:HGNC:12739]	2.498	1.3207	0	0.002	1.2927	5.7386	18.2263	0	0.0013
ENSBTAG00000017797	ENSBTAT00000061220		Uncharacterized protein [Source:UniProtKB/TrEMBL;Acc:E1BC77]	0.2771	-1.8516	0.0001	0.0053	-1.8806	2.2968	18.3588	0	0.0013
ENSBTAG00000019953	ENSBTAT00000026580	CYBB	cytochrome b-245 beta chain [Source:HGNC Symbol;Acc:HGNC:2578]	0.4172	-1.2612	0.0002	0.0079	-1.292	4.0462	18.3451	0	0.0013
ENSBTAG00000022489	ENSBTAT00000030444	RNF213	ring finger protein 213 [Source:HGNC Symbol;Acc:HGNC:14539]	0.3636	-1.4596	0	0.002	-1.4829	3.922	18.2175	0	0.0013
ENSBTAG00000043086	ENSBTAT00000060078	Y_RNA	Y RNA [Source:RFAM;Acc:RF00019]	12.4568	3.6389	0	0.0019	3.572	0.3347	18.2203	0	0.0013
ENSBTAG00000046588	ENSBTAT00000064412	DNAJB9	DnaJ heat shock protein family (Hsp40) member B9 [Source:HGNC Symbol;Acc:HGNC:6968]	0.3332	-1.5857	0	0.0003	-1.6089	6.729	18.2262	0	0.0013
ENSBTAG00000010609	ENSBTAT00000014042	STK31	serine/threonine kinase 31 [Source:HGNC Symbol;Acc:HGNC:11407]	3.4314	1.7788	0	0.0003	1.7648	2.9562	18.0654	0	0.0014
ENSBTAG00000017062	ENSBTAT00000022685	ADM2	adrenomedullin 2 [Source:HGNC Symbol;Acc:HGNC:28898]	0	inf (-)	0	0.0006	-7.5159	0.3918	18.1558	0	0.0014
ENSBTAG00000024647	ENSBTAT00000025846		Uncharacterized protein [Source:UniProtKB/TrEMBL;Acc:G3X7F3]	3.9351	1.9764	0	0	1.952	7.4455	18.1233	0	0.0014
ENSBTAG00000006259	ENSBTAT00000047356	MOB1A	MOB kinase activator 1A [Source:HGNC Symbol;Acc:HGNC:16015]	0.2886	-1.7928	0.0001	0.018	-1.7898	4.224	20.2531	0	0.0015
ENSBTAG00000007933	ENSBTAT00000010430	C3orf58	chromosome 3 open reading frame 58 [Source:HGNC Symbol;Acc:HGNC:28490]	0.1903	-2.3933	0.0001	0.0093	-2.3707	2.061	19.6931	0	0.0015
ENSBTAG00000016312	ENSBTAT00000021701	LGALS4	galectin 4 [Source:HGNC Symbol;Acc:HGNC:6565]	3.9856	1.9948	0	0.0019	2.0069	5.2626	19.8109	0	0.0015
ENSBTAG00000017375	ENSBTAT00000023103	C4orf32	chromosome 4 open reading frame 32 [Source:HGNC Symbol;Acc:HGNC:26813]	0.2067	-2.2743	0	0.0004	-2.3383	3.2425	20.368	0	0.0015
ENSBTAG00000019517	ENSBTAT00000057593	ELN	elastin [Source:HGNC Symbol;Acc:HGNC:3327]	0.1939	-2.3663	0	0.0005	-2.3497	3.5157	19.8089	0	0.0015
ENSBTAG00000032503	ENSBTAT00000046098	ITPRIPL2	inositol 1,4,5-trisphosphate receptor interacting protein like 2 [Source:HGNC Symbol;Acc:HGNC:27257]	0.0595	-4.0703	0.0002	0.0081	-3.9688	0.4872	17.9801	0	0.0015
ENSBTAG00000039808	ENSBTAT00000023402	SERPINA6	serpin family A member 6 [Source:HGNC Symbol;Acc:HGNC:1540]	3.8842	1.9576	0.0001	0.0131	1.9335	3.8982	20.4437	0	0.0015
ENSBTAG00000048135	ENSBTAT00000066155		Uncharacterized protein [Source:UniProtKB/TrEMBL;Acc:G3N0V0]	7.3984	2.8872	0	0.0001	2.7874	3.6063	20.3984	0	0.0015
ENSBTAG00000014529	ENSBTAT00000006940		GBP4 protein; Uncharacterized protein [Source:UniProtKB/TrEMBL;Acc:A6QPV3]	0.2776	-1.8488	0.0002	0.02	-1.8379	3.9247	19.9894	0	0.0016
ENSBTAG00000017056	ENSBTAT00000046947	PKLR	pyruvate kinase, liver and RBC [Source:HGNC Symbol;Acc:HGNC:9020]	3.6029	1.8492	0.0002	0.0232	1.8506	5.8849	20.0815	0	0.0016
ENSBTAG00000022128	ENSBTAT00000009159			0.0549	-4.1875	0.0001	0.0093	-4.2234	0.6712	20.0511	0	0.0016
ENSBTAG00000031631	ENSBTAT00000044846	FAM132A	family with sequence similarity 132 member A [Source:HGNC Symbol;Acc:HGNC:32308]	3.454	1.7883	0.0002	0.0239	1.7942	5.4897	19.9842	0	0.0016
ENSBTAG00000047154	ENSBTAT00000065482			10.446	3.3849	0	0.005	3.0273	1.7176	20.0934	0	0.0016
ENSBTAG00000047501	ENSBTAT00000064355	bta-mir-2887-2	bta-mir-2887-1 [Source:miRBase;Acc:MI0013060]	4.0104	2.0038	0	0	1.9822	7.4882	17.7631	0	0.0016
ENSBTAG00000047914	ENSBTAT00000064500	CDHR5	cadherin-related family member 5 precursor [Source:RefSeq peptide;Acc:NP_001096796]	0.1853	-2.4323	0	0	-2.5118	3.6713	20.0128	0	0.0016
ENSBTAG00000006864	ENSBTAT00000045468		Uncharacterized protein [Source:UniProtKB/TrEMBL;Acc:F1MP09]	0.4012	-1.3175	0.0001	0.0067	-1.3433	7.1486	17.6411	0	0.0017
ENSBTAG00000010888	ENSBTAT00000047028	C10orf54	chromosome 10 open reading frame 54 [Source:HGNC Symbol;Acc:HGNC:30085]	0.4087	-1.291	0.0001	0.0062	-1.3231	3.9835	17.7231	0	0.0017
ENSBTAG00000015520	ENSBTAT00000020627	SLC11A1	solute carrier family 11 member 1 [Source:HGNC Symbol;Acc:HGNC:10907]	3.2366	1.6945	0.0002	0.0079	1.65	2.3703	17.6139	0	0.0017
ENSBTAG00000016991	ENSBTAT00000035350	EFNB2	ephrin B2 [Source:HGNC Symbol;Acc:HGNC:3227]	0.0807	-3.6304	0.0002	0.0075	-3.5854	0.6564	17.6915	0	0.0017
ENSBTAG00000021791	ENSBTAT00000029045	PARP9	poly(ADP-ribose) polymerase family member 9 [Source:HGNC Symbol;Acc:HGNC:24118]	0.4181	-1.2579	0.0002	0.0073	-1.2816	4.4555	17.6004	0	0.0017
ENSBTAG00000022058	ENSBTAT00000029560	ACACB	acetyl-CoA carboxylase beta [Source:HGNC Symbol;Acc:HGNC:85]	Inf	Inf	0	0.0003	7.1339	-0.2695	17.6341	0	0.0017
ENSBTAG00000025311	ENSBTAT00000043708	GMFB	glia maturation factor beta [Source:HGNC Symbol;Acc:HGNC:4373]	0.4412	-1.1805	0.0006	0.0214	-1.2087	3.8641	17.5938	0	0.0017
ENSBTAG00000046503	ENSBTAT00000052586		Uncharacterized protein [Source:UniProtKB/TrEMBL;Acc:F1MP72]	2.9061	1.5391	0.0001	0.0072	1.5132	2.7514	17.6798	0	0.0017
ENSBTAG00000003222	ENSBTAT00000004181	ASNS	asparagine synthetase (glutamine-hydrolyzing) [Source:HGNC Symbol;Acc:HGNC:753]	0.3178	-1.6538	0	0.0002	-1.673	4.2656	17.4642	0	0.0018
ENSBTAG00000007626	ENSBTAT00000010033	IL2RG	interleukin 2 receptor subunit gamma [Source:HGNC Symbol;Acc:HGNC:6010]	0.445	-1.1681	0.0005	0.0175	-1.198	4.0683	17.5135	0	0.0018
ENSBTAG00000010661	ENSBTAT00000014091	DPYSL3	dihydropyrimidinase like 3 [Source:HGNC Symbol;Acc:HGNC:3015]	0.1937	-2.3682	0	0.0037	-2.3429	2.5794	19.3652	0	0.0018
ENSBTAG00000015654	ENSBTAT00000020790	PON1	paraoxonase 1 [Source:HGNC Symbol;Acc:HGNC:9204]	3.8768	1.9549	0	0.002	1.9277	9.6368	17.5709	0	0.0018
ENSBTAG00000018451	ENSBTAT00000024555	PTMS	parathymosin [Source:HGNC Symbol;Acc:HGNC:9629]	3.9543	1.9834	0	0.0071	1.9966	8.084	19.8051	0	0.0018
ENSBTAG00000038128	ENSBTAT00000019800		BOLA-DQA5 protein; Uncharacterized protein [Source:UniProtKB/TrEMBL;Acc:A5PJ88]	Inf	Inf	0	0.0002	7.4348	0.4993	19.8326	0	0.0018
ENSBTAG00000038495	ENSBTAT00000054446			0.1891	-2.4029	0.0001	0.0108	-2.3575	2.0788	19.3765	0	0.0018
ENSBTAG00000039208	ENSBTAT00000056576		ATP synthase subunit epsilon, mitochondrial [Source:UniProtKB/Swiss-Prot;Acc:P05632]	2.641	1.4011	0	0.0009	1.3766	6.4063	17.4775	0	0.0018
ENSBTAG00000039520	ENSBTAT00000012873		Uncharacterized protein [Source:UniProtKB/TrEMBL;Acc:F1MD75]	0.1019	-3.2953	0.0001	0.014	-3.1839	1.221	19.752	0	0.0018
ENSBTAG00000039980	ENSBTAT00000052038			0.0828	-3.595	0.0002	0.0106	-3.5366	0.6048	17.4509	0	0.0018
ENSBTAG00000040580	ENSBTAT00000053602		Uncharacterized protein [Source:UniProtKB/TrEMBL;Acc:F1MST9]	6.1865	2.6291	0	0.0053	2.6429	1.6975	19.2986	0	0.0018
ENSBTAG00000047370	ENSBTAT00000066193	bta-mir-2887-2	bta-mir-2887-1 [Source:miRBase;Acc:MI0013060]	0.0032	-8.267	0	0	-8.0342	5.3814	19.773	0	0.0018
ENSBTAG00000011793	ENSBTAT00000033850	FDX1	ferredoxin 1 [Source:HGNC Symbol;Acc:HGNC:3638]	2.2748	1.1858	0.0002	0.0099	1.159	4.4863	17.3455	0	0.0019
ENSBTAG00000045857	ENSBTAT00000003640	MCRIP2	MAPK regulated corepressor interacting protein 2 [Source:HGNC Symbol;Acc:HGNC:14142]	3.3375	1.7388	0.0003	0.0346	1.7417	4.8496	19.5696	0	0.0019
ENSBTAG00000017375	ENSBTAT00000023103	C4orf32	chromosome 4 open reading frame 32 [Source:HGNC Symbol;Acc:HGNC:26813]	0.3078	-1.7001	0.0003	0.0131	-1.7228	2.3341	17.3303	0	0.002
ENSBTAG00000022227	ENSBTAT00000030005		Phospholipid scramblase 2 [Source:UniProtKB/Swiss-Prot;Acc:Q3ZBG9]	0.2238	-2.16	0	0.0014	-2.1784	2.1933	17.3267	0	0.002
ENSBTAG00000027655	ENSBTAT00000039829	TIFA	TRAF interacting protein with forkhead associated domain [Source:HGNC Symbol;Acc:HGNC:19075]	0.3748	-1.4158	0.0003	0.0129	-1.4422	3.0975	17.2646	0	0.002
ENSBTAG00000004269	ENSBTAT00000005592	SGK1	serum/glucocorticoid regulated kinase 1 [Source:HGNC Symbol;Acc:HGNC:10810]	0.2671	-1.9044	0.0002	0.0211	-1.8852	6.2459	19.3468	0	0.0021
ENSBTAG00000004934	ENSBTAT00000006491	NEMF	nuclear export mediator factor [Source:HGNC Symbol;Acc:HGNC:10663]	2.4835	1.3124	0.0001	0.0029	1.286	6.4585	17.1573	0	0.0021
ENSBTAG00000012771	ENSBTAT00000016977	CSF1R	colony stimulating factor 1 receptor [Source:HGNC Symbol;Acc:HGNC:2433]	0.4028	-1.3119	0.0001	0.0036	-1.3365	4.5592	17.1299	0	0.0021
ENSBTAG00000015056	ENSBTAT00000020040	RBP2	retinol binding protein 2 [Source:HGNC Symbol;Acc:HGNC:9920]	Inf	Inf	0.0005	0.0177	6.3445	-0.8741	17.1837	0	0.0021
ENSBTAG00000019588	ENSBTAT00000026100	LA-DQB	MHC cell surface glycoprotein precursor [Source:RefSeq peptide;Acc:NP_001074392]	4.8545	2.2793	0	0.0003	2.28	5.091	19.3547	0	0.0021
ENSBTAG00000021853	ENSBTAT00000030644	IP6K2	inositol hexakisphosphate kinase 2 [Source:HGNC Symbol;Acc:HGNC:17313]	2.4673	1.3029	0.0001	0.003	1.2702	5.0899	17.1701	0	0.0021
ENSBTAG00000034918	ENSBTAT00000049389	IFIT2	interferon induced protein with tetratricopeptide repeats 2 [Source:HGNC Symbol;Acc:HGNC:5409]	0.3089	-1.6947	0.0001	0.005	-1.7159	2.7196	17.1894	0	0.0021
ENSBTAG00000045275	ENSBTAT00000062708	SCARNA7	Small Cajal body-specific RNA 7 [Source:RFAM;Acc:RF01295]	4.4147	2.1423	0.0001	0.0116	2.1496	2.3463	19.004	0	0.0021
ENSBTAG00000003586	ENSBTAT00000039902	MAN1A2	mannosidase alpha class 1A member 2 [Source:HGNC Symbol;Acc:HGNC:6822]	2.4247	1.2778	0.0001	0.0039	1.2514	6.3544	16.9968	0	0.0022
ENSBTAG00000005215	ENSBTAT00000006870	IL10RA	interleukin 10 receptor subunit alpha [Source:HGNC Symbol;Acc:HGNC:5964]	0.2781	-1.8464	0	0.0014	-1.874	2.6913	17.0229	0	0.0022
ENSBTAG00000006645	ENSBTAT00000008730	LPAR6	lysophosphatidic acid receptor 6 [Source:HGNC Symbol;Acc:HGNC:15520]	0.2954	-1.7593	0.0003	0.0305	-1.744	4.8595	19.278	0	0.0022
ENSBTAG00000007705	ENSBTAT00000047455	COLEC12	collectin subfamily member 12 [Source:HGNC Symbol;Acc:HGNC:16016]	0.2154	-2.2146	0	0.0045	-2.1879	2.9256	18.8984	0	0.0022
ENSBTAG00000007901	ENSBTAT00000010390	ADGRE1	adhesion G protein-coupled receptor E1 [Source:HGNC Symbol;Acc:HGNC:3336]	0.4386	-1.189	0.0002	0.0078	-1.2179	4.8826	17.0107	0	0.0022
ENSBTAG00000010760	ENSBTAT00000060948	REV3L	REV3 like, DNA directed polymerase zeta catalytic subunit [Source:HGNC Symbol;Acc:HGNC:9968]	2.2973	1.2	0.0001	0.0072	1.1715	5.0498	17.0613	0	0.0022
ENSBTAG00000007460	ENSBTAT00000009814	RAB11FIP2	RAB11 family interacting protein 2 [Source:HGNC Symbol;Acc:HGNC:29152]	2.252	1.1712	0.0004	0.0151	1.1424	4.203	16.9172	0	0.0023
ENSBTAG00000014068	ENSBTAT00000029899		Voltage-dependent anion-selective channel protein 3 [Source:UniProtKB/Swiss-Prot;Acc:Q9MZ13]	2.5996	1.3783	0.0001	0.0065	1.3593	3.3286	16.9186	0	0.0023
ENSBTAG00000027442	ENSBTAT00000011234	NFIB	nuclear factor 1 B-type [Source:RefSeq peptide;Acc:NP_001069572]	2.3521	1.234	0.0002	0.0072	1.202	4.6145	16.9355	0	0.0023
ENSBTAG00000032598	ENSBTAT00000046264	RP9	retinitis pigmentosa 9 (autosomal dominant) [Source:HGNC Symbol;Acc:HGNC:10288]	2.2848	1.1921	0.0005	0.0173	1.168	3.775	16.8851	0	0.0023
ENSBTAG00000044038	ENSBTAT00000061618	TEN1	TEN1 CST complex subunit [Source:HGNC Symbol;Acc:HGNC:37242]	3.3556	1.7466	0.0003	0.0319	1.7523	5.5044	19.1193	0	0.0023
ENSBTAG00000001801	ENSBTAT00000002357	SYT4	synaptotagmin 4 [Source:HGNC Symbol;Acc:HGNC:11512]	0.2928	-1.7718	0	0.0053	-1.7574	4.818	18.7144	0	0.0024
ENSBTAG00000005182	ENSBTAT00000031166	BOLA-A	major histocompatibility complex, class I, A precursor [Source:RefSeq peptide;Acc:NP_001035644]	5.8117	2.539	0	0	2.5358	4.1826	18.9739	0	0.0024
ENSBTAG00000005892	ENSBTAT00000007743	ZAP70	zeta chain of T cell receptor associated protein kinase 70 [Source:HGNC Symbol;Acc:HGNC:12858]	0.3569	-1.4866	0.0005	0.0168	-1.509	2.7796	16.8727	0	0.0024
ENSBTAG00000008160	ENSBTAT00000010729	MBOAT2	membrane bound O-acyltransferase domain containing 2 [Source:HGNC Symbol;Acc:HGNC:25193]	0	inf (-)	0.0001	0.0089	-6.9179	-0.0519	18.6953	0	0.0024
ENSBTAG00000009284	ENSBTAT00000012233	GLS2	glutaminase 2 [Source:HGNC Symbol;Acc:HGNC:29570]	3.8865	1.9585	0	0	1.9231	6.578	16.8477	0	0.0024
ENSBTAG00000014958	ENSBTAT00000019916	PRKAR2B	protein kinase cAMP-dependent type II regulatory subunit beta [Source:HGNC Symbol;Acc:HGNC:9392]	0.3851	-1.3766	0.0003	0.0124	-1.407	3.2173	16.8512	0	0.0024
ENSBTAG00000015779	ENSBTAT00000020952	PML	promyelocytic leukemia [Source:HGNC Symbol;Acc:HGNC:9113]	0.3628	-1.4629	0.0005	0.018	-1.4883	2.7893	16.7862	0	0.0024
ENSBTAG00000017140	ENSBTAT00000022784	KIAA1524	KIAA1524 [Source:HGNC Symbol;Acc:HGNC:29302]	2.9026	1.5373	0.0002	0.0083	1.5005	2.7787	16.7826	0	0.0024
ENSBTAG00000018810	ENSBTAT00000044595	THBS2	thrombospondin-2 precursor [Source:RefSeq peptide;Acc:NP_789861]	0.2115	-2.2413	0	0.0051	-2.219	2.7283	18.7123	0	0.0024
ENSBTAG00000019733	ENSBTAT00000026299	ADGRL4	adhesion G protein-coupled receptor L4 [Source:HGNC Symbol;Acc:HGNC:20822]	0.2894	-1.7888	0.0001	0.0141	-1.8007	3.9223	19.0173	0	0.0024
ENSBTAG00000030424	ENSBTAT00000019328	CLEC1A	C-type lectin domain family 1 member A [Source:HGNC Symbol;Acc:HGNC:24355]	0.2895	-1.7882	0.0003	0.0346	-1.7593	3.7693	19.066	0	0.0024
ENSBTAG00000002473	ENSBTAT00000003204	ANGPTL4	angiopoietin like 4 [Source:HGNC Symbol;Acc:HGNC:16039]	6.2941	2.654	0	0	2.6626	6.2175	18.5657	0	0.0025
ENSBTAG00000007331	ENSBTAT00000031949	PLOD2	procollagen-lysine,2-oxoglutarate 5-dioxygenase 2 [Source:HGNC Symbol;Acc:HGNC:9082]	0.288	-1.7959	0.0002	0.0138	-1.7774	3.7045	18.6171	0	0.0025
ENSBTAG00000010153	ENSBTAT00000045455	ANXA3	annexin A3 [Source:HGNC Symbol;Acc:HGNC:541]	0.4479	-1.1589	0.0002	0.0094	-1.1878	5.1865	16.6889	0	0.0025
ENSBTAG00000012908	ENSBTAT00000017155	HSPA13	heat shock protein family A (Hsp70) member 13 [Source:HGNC Symbol;Acc:HGNC:11375]	0.294	-1.7661	0.0003	0.0346	-1.7431	4.4749	18.9108	0	0.0025
ENSBTAG00000000575	ENSBTAT00000000752	TNC	tenascin C [Source:HGNC Symbol;Acc:HGNC:5318]	0.1715	-2.5438	0	0.0007	-2.5505	1.8905	16.6102	0	0.0026
ENSBTAG00000006338	ENSBTAT00000055812	MYCL	v-myc avian myelocytomatosis viral oncogene lung carcinoma derived homolog [Source:HGNC Symbol;Acc:HGNC:7555]	Inf	Inf	0.0001	0.018	6.9911	-0.1516	18.7938	0	0.0026
ENSBTAG00000007312	ENSBTAT00000009621		DC-SIGN-like protein; Uncharacterized protein [Source:UniProtKB/TrEMBL;Acc:C0IP18]	0.3446	-1.5371	0.0001	0.0033	-1.5687	3.1925	16.6002	0	0.0026
ENSBTAG00000009050	ENSBTAT00000011923	ADIPOR2	adiponectin receptor 2 [Source:HGNC Symbol;Acc:HGNC:24041]	3.5893	1.8437	0.0005	0.0429	1.8393	5.8416	18.7825	0	0.0026
ENSBTAG00000009846	ENSBTAT00000052076	MTHFD1L	monofunctional C1-tetrahydrofolate synthase, mitochondrial precursor [Source:RefSeq peptide;Acc:NP_001069486]	0.1544	-2.6952	0	0.0001	-2.6959	2.1547	16.6529	0	0.0026
ENSBTAG00000017958	ENSBTAT00000023877	AHI1	Abelson helper integration site 1 [Source:HGNC Symbol;Acc:HGNC:21575]	2.3836	1.2531	0.0003	0.0134	1.2161	3.864	16.6236	0	0.0026
ENSBTAG00000025666	ENSBTAT00000014734	RPS29	40S ribosomal protein S29 [Source:RefSeq peptide;Acc:NP_777229]	3.7016	1.8881	0	0.0011	1.9281	4.8881	18.7384	0	0.0026
ENSBTAG00000031544	ENSBTAT00000044712	DDIT3	DNA damage inducible transcript 3 [Source:HGNC Symbol;Acc:HGNC:2726]	3.3347	1.7376	0.0001	0.0104	1.7469	4.565	18.4509	0	0.0026
ENSBTAG00000039275	ENSBTAT00000001164	ERAP2	endoplasmic reticulum aminopeptidase 2 [Source:HGNC Symbol;Acc:HGNC:29499]	0.4525	-1.1439	0.0011	0.033	-1.1704	3.776	16.5955	0	0.0026
ENSBTAG00000044861	ENSBTAT00000062294	SCARNA6	Small Cajal body specific RNA 6 [Source:RFAM;Acc:RF00478]	13.1045	3.712	0.0001	0.0117	3.6021	0.5925	18.504	0	0.0026
ENSBTAG00000001143	ENSBTAT00000032697		Uncharacterized protein [Source:UniProtKB/TrEMBL;Acc:E1B7Z4]	0.3604	-1.4723	0.0005	0.0171	-1.4987	2.7724	16.5089	0	0.0027
ENSBTAG00000005299	ENSBTAT00000006979	EDNRB	endothelin receptor type B [Source:HGNC Symbol;Acc:HGNC:3180]	0.4291	-1.2207	0.0007	0.0226	-1.249	3.5832	16.5469	0	0.0027
ENSBTAG00000006745	ENSBTAT00000008877	FGG	fibrinogen gamma chain [Source:HGNC Symbol;Acc:HGNC:3694]	0.1648	-2.6015	0	0.0001	-2.6067	9.8501	18.6372	0	0.0027
ENSBTAG00000006869	ENSBTAT00000009033	PHF20L1	PHD finger protein 20-like 1 [Source:HGNC Symbol;Acc:HGNC:24280]	2.2987	1.2008	0.0002	0.0091	1.1746	4.3979	16.5331	0	0.0027
ENSBTAG00000011319	ENSBTAT00000015043	SLTM	SAFB like transcription modulator [Source:HGNC Symbol;Acc:HGNC:20709]	2.4287	1.2802	0.0001	0.0068	1.2522	6.8573	16.4995	0	0.0027
ENSBTAG00000017042	ENSBTAT00000022658	HAMP	hepcidin antimicrobial peptide [Source:HGNC Symbol;Acc:HGNC:15598]	2.8459	1.5089	0	0.0016	1.4831	7.6833	16.5139	0	0.0027
ENSBTAG00000021964	ENSBTAT00000045860	CDH17	cadherin 17 [Source:HGNC Symbol;Acc:HGNC:1756]	0.4551	-1.1359	0.0007	0.0219	-1.1642	4.1607	16.5034	0	0.0027
ENSBTAG00000026437	ENSBTAT00000037567	ULBP3	UL16 binding protein 3 precursor [Source:RefSeq peptide;Acc:NP_001096703]	Inf	Inf	0.0004	0.0244	6.5645	-0.3812	18.3952	0	0.0027
ENSBTAG00000038085	ENSBTAT00000056737		Uncharacterized protein [Source:UniProtKB/TrEMBL;Acc:F1N3N3]	2.9752	1.573	0.0002	0.01	1.5497	2.4852	16.5578	0	0.0027
ENSBTAG00000042711	ENSBTAT00000059703	snoU2_19	Small nucleolar RNA U2-19 [Source:RFAM;Acc:RF00494]	7.4181	2.891	0.0001	0.0104	2.8949	1.1955	18.3869	0	0.0027
ENSBTAG00000047331	ENSBTAT00000065212		Glycophorin B variant 1; Uncharacterized protein [Source:UniProtKB/TrEMBL;Acc:D5MTL9]	0	inf (-)	0.001	0.031	-6.6219	-0.2635	16.5471	0	0.0027
ENSBTAG00000003191	ENSBTAT00000004145	FSCN1	fascin actin-bundling protein 1 [Source:HGNC Symbol;Acc:HGNC:11148]	0.4472	-1.1611	0.0006	0.0209	-1.1864	4.1264	16.4194	0.0001	0.0028
ENSBTAG00000016751	ENSBTAT00000022276	MYO6	myosin VI [Source:HGNC Symbol;Acc:HGNC:7605]	2.4368	1.285	0	0.0028	1.2571	5.5305	16.38	0.0001	0.0028
ENSBTAG00000017875	ENSBTAT00000023764	ARHGAP30	Rho GTPase activating protein 30 [Source:HGNC Symbol;Acc:HGNC:27414]	0.4474	-1.1602	0.0007	0.0239	-1.1875	3.9349	16.4388	0.0001	0.0028
ENSBTAG00000018571	ENSBTAT00000024715	IL1RL1	interleukin 1 receptor like 1 [Source:HGNC Symbol;Acc:HGNC:5998]	0.0574	-4.1227	0.0001	0.0118	-3.8268	0.5591	18.2792	0	0.0028
ENSBTAG00000020643	ENSBTAT00000027509	BARX2	BARX homeobox 2 [Source:HGNC Symbol;Acc:HGNC:956]	16.4307	4.0383	0	0.0016	4.0185	0.1171	16.4135	0.0001	0.0028
ENSBTAG00000023670	ENSBTAT00000032405		Uncharacterized protein [Source:UniProtKB/TrEMBL;Acc:G3X7J3]	5.1093	2.3531	0	0.0047	2.3609	2.1845	18.3308	0	0.0028
ENSBTAG00000001308	ENSBTAT00000001728		Uncharacterized protein [Source:UniProtKB/TrEMBL;Acc:F1MBW1]	0.0703	-3.8305	0.0001	0.0185	-3.7531	0.7212	18.4474	0	0.0029
ENSBTAG00000003871	ENSBTAT00000043951	CYP2B6	cytochrome P450 family 2 subfamily B member 6 [Source:HGNC Symbol;Acc:HGNC:2615]	0.158	-2.6619	0	0.0003	-2.5722	3.9528	18.4902	0	0.0029
ENSBTAG00000009214	ENSBTAT00000012144	ETS2	protein C-ets-2 [Source:RefSeq peptide;Acc:NP_001073683]	0.4393	-1.1869	0.0006	0.0197	-1.2091	4.1017	16.2915	0.0001	0.0029
ENSBTAG00000011091	ENSBTAT00000030846	SGIP1	SH3 domain GRB2 like endophilin interacting protein 1 [Source:HGNC Symbol;Acc:HGNC:25412]	Inf	Inf	0.0008	0.0256	6.2449	-0.9426	16.3534	0.0001	0.0029
ENSBTAG00000015505	ENSBTAT00000020610	FADS2	fatty acid desaturase 2 [Source:HGNC Symbol;Acc:HGNC:3575]	0.0926	-3.4329	0	0	-3.4287	8.1136	18.1709	0	0.0029
ENSBTAG00000015739	ENSBTAT00000020897	MRC2	C-type mannose receptor 2 precursor [Source:RefSeq peptide;Acc:NP_001179599]	0.141	-2.8258	0	0.0002	-2.8054	2.6216	18.2082	0	0.0029
ENSBTAG00000017194	ENSBTAT00000022852	ASPG	asparaginase [Source:HGNC Symbol;Acc:HGNC:20123]	3.1525	1.6565	0	0.0001	1.6295	4.0889	16.3277	0.0001	0.0029
ENSBTAG00000017981	ENSBTAT00000023923	ADRB3	adrenoceptor beta 3 [Source:HGNC Symbol;Acc:HGNC:288]	0.085	-3.5571	0	0.0065	-3.2286	1.386	18.4434	0	0.0029
ENSBTAG00000003846	ENSBTAT00000005015	RPL37A	ribosomal protein L37a [Source:HGNC Symbol;Acc:HGNC:10348]	3.0246	1.5967	0.0001	0.0037	1.5705	8.5341	16.264	0.0001	0.003
ENSBTAG00000008223	ENSBTAT00000010814	NLRC4	NLR family CARD domain containing 4 [Source:HGNC Symbol;Acc:HGNC:16412]	0.2837	-1.8175	0.0004	0.0149	-1.8427	2.0387	16.2359	0.0001	0.003
ENSBTAG00000012931	ENSBTAT00000017182	PLN	phospholamban [Source:HGNC Symbol;Acc:HGNC:9080]	0.2255	-2.1489	0	0.002	-2.1345	3.5038	18.1153	0	0.003
ENSBTAG00000006033	ENSBTAT00000007925	NDUFA1	NADH:ubiquinone oxidoreductase subunit A1 [Source:HGNC Symbol;Acc:HGNC:7683]	2.4764	1.3082	0	0.002	1.2871	4.4907	16.136	0.0001	0.0031
ENSBTAG00000018367	ENSBTAT00000047026	CD6	CD6 molecule [Source:HGNC Symbol;Acc:HGNC:1691]	0.1339	-2.9011	0.0003	0.0123	-2.8961	0.9304	16.1748	0.0001	0.0031
ENSBTAG00000019358	ENSBTAT00000025789	RNF214	ring finger protein 214 [Source:HGNC Symbol;Acc:HGNC:25335]	2.1739	1.1203	0.0008	0.0258	1.0921	4.0632	16.1816	0.0001	0.0031
ENSBTAG00000035615	ENSBTAT00000027792	UPF3B	UPF3 regulator of nonsense transcripts homolog B (yeast) [Source:HGNC Symbol;Acc:HGNC:20439]	2.2368	1.1614	0.0003	0.0117	1.1351	4.5384	16.1777	0.0001	0.0031
ENSBTAG00000001582	ENSBTAT00000002073		Uncharacterized protein [Source:UniProtKB/TrEMBL;Acc:F1N678]	0.1829	-2.4506	0.0001	0.0174	-2.3159	2.5112	18.2406	0	0.0032
ENSBTAG00000002606	ENSBTAT00000003370	LGR4	leucine rich repeat containing G protein-coupled receptor 4 [Source:HGNC Symbol;Acc:HGNC:13299]	0.2882	-1.7948	0.0001	0.0056	-1.7882	4.0133	17.9736	0	0.0032
ENSBTAG00000013578	ENSBTAT00000018054	CHI3L2	chitinase 3 like 2 [Source:HGNC Symbol;Acc:HGNC:1933]	0.1359	-2.8793	0	0.004	-2.6738	2.3324	18.2309	0	0.0032
ENSBTAG00000024904	ENSBTAT00000000218	KIAA1683	KIAA1683 [Source:HGNC Symbol;Acc:HGNC:29350]	6.7706	2.7593	0	0.0034	2.7861	1.664	17.9404	0	0.0032
ENSBTAG00000001303	ENSBTAT00000001720	HSPB8	heat shock protein family B (small) member 8 [Source:HGNC Symbol;Acc:HGNC:30171]	2.3373	1.2248	0.0001	0.0055	1.1961	5.2996	16.004	0.0001	0.0033
ENSBTAG00000015303	ENSBTAT00000020351	MPP6	membrane palmitoylated protein 6 [Source:HGNC Symbol;Acc:HGNC:18167]	2.2856	1.1926	0.0005	0.0171	1.1705	3.7322	16.056	0.0001	0.0033
ENSBTAG00000020099	ENSBTAT00000026776	STMN2	stathmin 2 [Source:HGNC Symbol;Acc:HGNC:10577]	17.9264	4.164	0.0001	0.0071	3.8668	-0.0806	16.0061	0.0001	0.0033
ENSBTAG00000012083	ENSBTAT00000016022	IRX3	iroquois homeobox 3 [Source:HGNC Symbol;Acc:HGNC:14360]	0.0686	-3.8651	0.0005	0.0191	-3.7749	0.3424	15.9339	0.0001	0.0034
ENSBTAG00000031863	ENSBTAT00000045181		HIG2 protein; Uncharacterized protein [Source:UniProtKB/TrEMBL;Acc:A6H7E7]	5.656	2.4998	0	0.0001	2.5172	3.3822	17.8097	0	0.0034
ENSBTAG00000002080	ENSBTAT00000002689	NOV	nephroblastoma overexpressed [Source:HGNC Symbol;Acc:HGNC:7885]	0.1253	-2.9969	0	0.0009	-2.9066	2.2101	17.6943	0	0.0035
ENSBTAG00000003619	ENSBTAT00000004721	SEC24D	SEC24 homolog D, COPII coat complex component [Source:HGNC Symbol;Acc:HGNC:10706]	0.4017	-1.3157	0.0001	0.0028	-1.3402	4.8606	15.9204	0.0001	0.0035
ENSBTAG00000013717	ENSBTAT00000018224	PRAP1	proline rich acidic protein 1 [Source:HGNC Symbol;Acc:HGNC:23304]	8.9777	3.1664	0	0	3.0557	1.7709	15.9047	0.0001	0.0035
ENSBTAG00000014439	ENSBTAT00000034160	KMO	kynurenine 3-monooxygenase (kynurenine 3-hydroxylase) [Source:RefSeq peptide;Acc:NP_001230227]	0.2578	-1.9558	0	0.0008	-1.95	4.4433	17.699	0	0.0035
ENSBTAG00000015609	ENSBTAT00000043215	PREX1	phosphatidylinositol-3,4,5-trisphosphate dependent Rac exchange factor 1 [Source:HGNC Symbol;Acc:HGNC:32594]	0.4255	-1.2329	0.0004	0.0151	-1.2614	3.7966	15.9213	0.0001	0.0035
ENSBTAG00000019755	ENSBTAT00000052725	REEP3	receptor accessory protein 3 [Source:HGNC Symbol;Acc:HGNC:23711]	0.3177	-1.6544	0.0001	0.0121	-1.641	4.7658	17.7184	0	0.0035
ENSBTAG00000001021	ENSBTAT00000061300	CYP1A1	cytochrome P450 family 1 subfamily A member 1 [Source:HGNC Symbol;Acc:HGNC:2595]	2.951	1.5612	0.0001	0.0057	1.5317	8.4186	15.7606	0.0001	0.0037
ENSBTAG00000004587	ENSBTAT00000006022	DUSP6	dual specificity phosphatase 6 [Source:HGNC Symbol;Acc:HGNC:3072]	0.3923	-1.3501	0	0.0015	-1.3776	5.9965	15.7965	0.0001	0.0037
ENSBTAG00000011515	ENSBTAT00000046865	SELL	selectin L [Source:HGNC Symbol;Acc:HGNC:10720]	0.3655	-1.4521	0.0005	0.018	-1.4788	2.8062	15.7771	0.0001	0.0037
ENSBTAG00000018417	ENSBTAT00000024505	PSMF1	proteasome inhibitor subunit 1 [Source:HGNC Symbol;Acc:HGNC:9571]	0.4171	-1.2615	0.0001	0.0055	-1.2862	6.0387	15.7591	0.0001	0.0037
ENSBTAG00000033884	ENSBTAT00000030222	TMA7	Translation machinery-associated protein 7 [Source:UniProtKB/Swiss-Prot;Acc:A1A4Q4]	3.5528	1.829	0.0002	0.0164	1.84	3.1186	17.5749	0	0.0037
ENSBTAG00000007103	ENSBTAT00000009348	ITGAL	integrin subunit alpha L [Source:HGNC Symbol;Acc:HGNC:6148]	0.4213	-1.2472	0.0006	0.0198	-1.2777	3.4879	15.6721	0.0001	0.0038
ENSBTAG00000009768	ENSBTAT00000012884	IFIT3	interferon induced protein with tetratricopeptide repeats 3 [Source:HGNC Symbol;Acc:HGNC:5411]	0.3383	-1.5635	0.0003	0.0126	-1.5808	2.7556	15.7079	0.0001	0.0038
ENSBTAG00000018082	ENSBTAT00000024072		Nicotinate-nucleotide pyrophosphorylase [carboxylating] [Source:UniProtKB/TrEMBL;Acc:F1MHB8]	3.8129	1.9309	0.0003	0.0338	1.9275	6.7064	17.9161	0	0.0038
ENSBTAG00000044774	ENSBTAT00000062207	U6	U6 spliceosomal RNA [Source:RFAM;Acc:RF00026]	Inf	Inf	0.0005	0.0177	6.3456	-0.874	15.7273	0.0001	0.0038
ENSBTAG00000046181	ENSBTAT00000063514		Uncharacterized protein [Source:UniProtKB/TrEMBL;Acc:G3N3W6]	0.2557	-1.9674	0.0003	0.0127	-1.9772	1.9218	15.7222	0.0001	0.0038
ENSBTAG00000002258	ENSBTAT00000002914	APOA1	Apolipoprotein A-I Proapolipoprotein A-I Truncated apolipoprotein A-I [Source:UniProtKB/Swiss-Prot;Acc:P15497]	7.0656	2.8208	0	0.0005	2.8323	10.3642	17.505	0	0.0039
ENSBTAG00000005243	ENSBTAT00000037844		ovostatin 2 precursor [Source:RefSeq peptide;Acc:NP_001157496]	2.1444	1.1006	0.0011	0.032	1.0719	3.9986	15.6531	0.0001	0.0039
ENSBTAG00000007077	ENSBTAT00000009303	ABHD1	abhydrolase domain containing 1 [Source:HGNC Symbol;Acc:HGNC:17553]	3.3264	1.7339	0.0001	0.0111	1.7465	6.8956	17.446	0	0.0039
ENSBTAG00000016876	ENSBTAT00000022449		Uncharacterized protein [Source:UniProtKB/TrEMBL;Acc:G5E6G2]	13.5658	3.7619	0	0.003	4.3639	0.5887	17.8133	0	0.0039
ENSBTAG00000017362	ENSBTAT00000023088	CNOT6	CCR4-NOT transcription complex subunit 6 [Source:HGNC Symbol;Acc:HGNC:14099]	0.2754	-1.8606	0	0.0021	-1.8469	4.7326	17.4738	0	0.0039
ENSBTAG00000019386	ENSBTAT00000021451		non-classical MHC class I antigen precursor [Source:RefSeq peptide;Acc:NP_001099086]	5.7554	2.5249	0	0	2.5237	4.264	17.8512	0	0.0039
ENSBTAG00000020789	ENSBTAT00000027703	STS	steroid sulfatase (microsomal), isozyme S [Source:HGNC Symbol;Acc:HGNC:11425]	4.0729	2.0261	0	0	2.0196	2.9449	15.601	0.0001	0.0039
ENSBTAG00000021196	ENSBTAT00000028244	C12orf45	chromosome 12 open reading frame 45 [Source:HGNC Symbol;Acc:HGNC:28628]	2.4237	1.2772	0.0001	0.0055	1.252	4.1206	15.6198	0.0001	0.0039
ENSBTAG00000021407	ENSBTAT00000048500			Inf	Inf	0	0	7.8467	0.8992	17.7629	0	0.0039
ENSBTAG00000023487	ENSBTAT00000007369	COX6B1	cytochrome c oxidase subunit 6B1 [Source:RefSeq peptide;Acc:NP_788848]	3.6233	1.8573	0.0003	0.0333	1.8325	4.5294	17.767	0	0.0039
ENSBTAG00000043545	ENSBTAT00000060545			19.4566	4.2822	0	0	4.7732	1.6587	17.7907	0	0.0039
ENSBTAG00000045632	ENSBTAT00000065289	bta-mir-2904-3	bta-mir-2904-1 [Source:miRBase;Acc:MI0013080]	0.0686	-3.8656	0	0	-3.8787	5.0108	15.6092	0.0001	0.0039
ENSBTAG00000047957	ENSBTAT00000064053			0.0679	-3.8801	0	0.0005	-3.7896	1.3735	17.4281	0	0.0039
ENSBTAG00000001585	ENSBTAT00000002076	WIPF1	WAS/WASL interacting protein family member 1 [Source:HGNC Symbol;Acc:HGNC:12736]	0.3145	-1.669	0.0004	0.0385	-1.6601	4.5936	17.6574	0	0.004
ENSBTAG00000005858	ENSBTAT00000007700	KCNJ13	potassium voltage-gated channel subfamily J member 13 [Source:HGNC Symbol;Acc:HGNC:6259]	Inf	Inf	0.0013	0.0361	6.1397	-1.0138	15.5679	0.0001	0.004
ENSBTAG00000007077	ENSBTAT00000009303	ABHD1	abhydrolase domain containing 1 [Source:HGNC Symbol;Acc:HGNC:17553]	4.6323	2.2117	0.0001	0.014	2.2043	6.2296	17.6641	0	0.004
ENSBTAG00000016138	ENSBTAT00000021481	GPA1	Glycoprotein hormones alpha chain [Source:UniProtKB/Swiss-Prot;Acc:P01217]	0.0247	-5.3385	0.0003	0.0333	-4.6615	0.2426	17.659	0	0.004
ENSBTAG00000023523	ENSBTAT00000012912	GKAP1	G kinase anchoring protein 1 [Source:HGNC Symbol;Acc:HGNC:17496]	2.3416	1.2275	0.0002	0.0074	1.2014	6.5487	15.5352	0.0001	0.004
ENSBTAG00000015094	ENSBTAT00000020086	VNN1	vanin 1 [Source:HGNC Symbol;Acc:HGNC:12705]	3.2104	1.6827	0.0003	0.0325	1.6923	5.5973	17.5821	0	0.0041
ENSBTAG00000015274	ENSBTAT00000020313		Prolactin [Source:UniProtKB/Swiss-Prot;Acc:P01239]	0.1141	-3.1321	0	0	-3.2154	2.7762	17.588	0	0.0041
ENSBTAG00000017298	ENSBTAT00000022993	AAMDC	adipogenesis associated Mth938 domain containing [Source:HGNC Symbol;Acc:HGNC:30205]	2.3093	1.2075	0.0002	0.0085	1.1788	6.1132	15.5059	0.0001	0.0041
ENSBTAG00000043250	ENSBTAT00000060242	7SK	7SK RNA [Source:RFAM;Acc:RF00100]	4.1276	2.0453	0	0.0023	2.0592	7.5246	17.3246	0	0.0041
ENSBTAG00000003359	ENSBTAT00000004358	ELOVL5	ELOVL fatty acid elongase 5 [Source:HGNC Symbol;Acc:HGNC:21308]	4.4169	2.143	0.0002	0.0205	2.1387	7.5453	17.5218	0	0.0042
ENSBTAG00000014619	ENSBTAT00000019468	WASF3	WAS protein family member 3 [Source:HGNC Symbol;Acc:HGNC:12734]	2.2708	1.1832	0.0007	0.0232	1.159	3.5968	15.4683	0.0001	0.0042
ENSBTAG00000047776	ENSBTAT00000012703		Uncharacterized protein [Source:UniProtKB/TrEMBL;Acc:F1MS07]	0.2284	-2.1306	0.0003	0.0112	-2.1524	1.6658	15.4733	0.0001	0.0042
ENSBTAG00000000835	ENSBTAT00000052163	BCAS1	breast carcinoma amplified sequence 1 [Source:HGNC Symbol;Acc:HGNC:974]	2.3433	1.2285	0.0003	0.0133	1.202	3.7855	15.3823	0.0001	0.0043
ENSBTAG00000003326	ENSBTAT00000004317	NAIP	NLR family apoptosis inhibitory protein [Source:HGNC Symbol;Acc:HGNC:7634]	0.4468	-1.1623	0.001	0.0312	-1.1919	3.6387	15.3931	0.0001	0.0043
ENSBTAG00000019741	ENSBTAT00000026308	C3AR1	complement component 3a receptor 1 [Source:HGNC Symbol;Acc:HGNC:1319]	0.4845	-1.0453	0.0014	0.0386	-1.074	4.325	15.3939	0.0001	0.0043
ENSBTAG00000023384	ENSBTAT00000031838		Carbonyl reductase [NADPH] 1 [Source:UniProtKB/TrEMBL;Acc:G1K231]	2.9946	1.5824	0.0001	0.0034	1.552	8.2064	15.4033	0.0001	0.0043
ENSBTAG00000025554	ENSBTAT00000035975	LRRC73	leucine rich repeat containing 73 [Source:HGNC Symbol;Acc:HGNC:21375]	Inf	Inf	0.0009	0.0683	6.4207	-0.4681	17.4675	0	0.0043
ENSBTAG00000030591	ENSBTAT00000043207	CWC25	CWC25 spliceosome associated protein homolog [Source:HGNC Symbol;Acc:HGNC:25989]	3.4348	1.7802	0.0001	0.0078	1.7897	4.6939	17.2285	0	0.0043
ENSBTAG00000046257	ENSBTAT00000034773			0.4844	-1.0458	0.0015	0.041	-1.0747	4.2131	15.4153	0.0001	0.0043
ENSBTAG00000001165	ENSBTAT00000001550	AIFM2	apoptosis inducing factor, mitochondria associated 2 [Source:HGNC Symbol;Acc:HGNC:21411]	3.3447	1.7419	0.0007	0.0544	1.7286	3.4918	17.386	0	0.0044
ENSBTAG00000038625	ENSBTAT00000054825		Uncharacterized protein [Source:UniProtKB/TrEMBL;Acc:F1N1I1]	0.3131	-1.6755	0.001	0.0307	-1.6958	2.0687	15.3227	0.0001	0.0044
ENSBTAG00000019808	ENSBTAT00000026390	CCSER1	coiled-coil serine rich protein 1 [Source:HGNC Symbol;Acc:HGNC:29349]	0.2973	-1.75	0.0003	0.0338	-1.7386	3.4634	17.2849	0	0.0046
ENSBTAG00000026163	ENSBTAT00000037068		Uncharacterized protein [Source:UniProtKB/TrEMBL;Acc:F1MRF8]	0	inf (-)	0	0	-7.8698	0.7994	15.1894	0.0001	0.0047
ENSBTAG00000009658	ENSBTAT00000012724	PLEK	pleckstrin [Source:HGNC Symbol;Acc:HGNC:9070]	0.3312	-1.5942	0.0002	0.0083	-1.6237	2.711	15.1416	0.0001	0.0048
ENSBTAG00000006054	ENSBTAT00000007953	ACBD4	acyl-CoA binding domain containing 4 [Source:HGNC Symbol;Acc:HGNC:23337]	3.1665	1.6629	0.0001	0.018	1.6873	4.2637	17.1525	0	0.0049
ENSBTAG00000010509	ENSBTAT00000013885		CDK3 protein; Uncharacterized protein [Source:UniProtKB/TrEMBL;Acc:A5PJJ9]	3.0768	1.6214	0.0002	0.0174	1.6339	4.4081	16.9708	0	0.0049
ENSBTAG00000005772	ENSBTAT00000007590	SPDYC	speedy/RINGO cell cycle regulator family member C [Source:HGNC Symbol;Acc:HGNC:32681]	0.0806	-3.6335	0.0002	0.0223	-3.2545	1.0421	17.1026	0	0.005
ENSBTAG00000008340	ENSBTAT00000010982	ATOX1	antioxidant 1 copper chaperone [Source:HGNC Symbol;Acc:HGNC:798]	2.3939	1.2594	0.0003	0.0127	1.2317	7.3817	15.0724	0.0001	0.005
ENSBTAG00000010372	ENSBTAT00000055365	MTMR7	myotubularin related protein 7 [Source:HGNC Symbol;Acc:HGNC:7454]	3.1965	1.6765	0.0001	0.0061	1.6422	2.4579	15.0678	0.0001	0.005
ENSBTAG00000011458	ENSBTAT00000053534	CPXM1	carboxypeptidase X, M14 family member 1 [Source:HGNC Symbol;Acc:HGNC:15771]	4.4055	2.1393	0.0002	0.02	2.1363	2.2619	17.0727	0	0.005
ENSBTAG00000021211	ENSBTAT00000028263	DPT	dermatopontin [Source:HGNC Symbol;Acc:HGNC:3011]	0.3044	-1.7158	0.0002	0.0139	-1.7015	4.646	16.9227	0	0.005
ENSBTAG00000046189	ENSBTAT00000064229	RNASE13	ribonuclease A family member 13 (inactive) [Source:HGNC Symbol;Acc:HGNC:25285]	0.2526	-1.9851	0.0005	0.0187	-1.9958	1.7526	15.0625	0.0001	0.005
ENSBTAG00000006259	ENSBTAT00000047356	MOB1A	MOB kinase activator 1A [Source:HGNC Symbol;Acc:HGNC:16015]	0.3165	-1.6596	0.0004	0.0251	-1.64	4.0113	16.8171	0	0.0051
ENSBTAG00000009477	ENSBTAT00000012475	PIR	pirin [Source:HGNC Symbol;Acc:HGNC:30048]	2.2053	1.141	0.0004	0.0149	1.1168	4.3306	15.0036	0.0001	0.0051
ENSBTAG00000015571	ENSBTAT00000049040	GCLC	glutamate-cysteine ligase catalytic subunit [Source:HGNC Symbol;Acc:HGNC:4311]	0.3177	-1.6542	0.0002	0.0163	-1.6428	4.0922	16.8764	0	0.0051
ENSBTAG00000019733	ENSBTAT00000026299	ADGRL4	adhesion G protein-coupled receptor L4 [Source:HGNC Symbol;Acc:HGNC:20822]	0.3141	-1.6706	0.0003	0.024	-1.654	4.0182	16.7964	0	0.0051
ENSBTAG00000021407	ENSBTAT00000048500			0	inf (-)	0	0	-7.8341	0.7693	15.0259	0.0001	0.0051
ENSBTAG00000024394	ENSBTAT00000061438	SEMA3D	semaphorin-3D [Source:RefSeq peptide;Acc:NP_001193025]	0.1364	-2.8736	0.0002	0.0145	-2.8677	1.183	16.8214	0	0.0051
ENSBTAG00000031295	ENSBTAT00000044340	HSDL2	hydroxysteroid dehydrogenase like 2 [Source:HGNC Symbol;Acc:HGNC:18572]	Inf	Inf	0.0007	0.0398	6.3748	-0.4958	16.7996	0	0.0051
ENSBTAG00000008288	ENSBTAT00000022622	ANKRD26	ankyrin repeat domain-containing protein 26 [Source:RefSeq peptide;Acc:NP_001107239]	2.1975	1.1359	0.0003	0.0135	1.1131	4.4231	14.9789	0.0001	0.0052
ENSBTAG00000014227	ENSBTAT00000018911	NDFIP2	Nedd4 family interacting protein 2 [Source:HGNC Symbol;Acc:HGNC:18537]	0.2258	-2.1467	0	0.0003	-2.1303	5.662	16.7593	0	0.0052
ENSBTAG00000016048	ENSBTAT00000021357	CPT1B	carnitine palmitoyltransferase 1B [Source:HGNC Symbol;Acc:HGNC:2329]	4.9361	2.3034	0.0003	0.0343	2.2782	1.8271	17.0087	0	0.0052
ENSBTAG00000035785	ENSBTAT00000052701		Uncharacterized protein [Source:UniProtKB/TrEMBL;Acc:G5E6A4]	3.3787	1.7565	0.0003	0.0202	1.7625	3.6669	16.7431	0	0.0052
ENSBTAG00000039523	ENSBTAT00000054432		Uncharacterized protein; ZNF266 protein [Source:UniProtKB/TrEMBL;Acc:A6QNY8]	3.0664	1.6165	0.0003	0.0192	1.6279	5.1378	16.7167	0	0.0052
ENSBTAG00000004679	ENSBTAT00000006139	WARS	tryptophanyl-tRNA synthetase [Source:HGNC Symbol;Acc:HGNC:12729]	0.4558	-1.1336	0.0003	0.0126	-1.1616	5.21	14.9327	0.0001	0.0053
ENSBTAG00000043158	ENSBTAT00000060150	SNORD89	Small nucleolar RNA SNORD89 [Source:RFAM;Acc:RF00578]	28.3881	4.8272	0.0004	0.0163	4.5915	-0.5768	14.9095	0.0001	0.0053
ENSBTAG00000045547	ENSBTAT00000066173	AMIGO3	adhesion molecule with Ig like domain 3 [Source:HGNC Symbol;Acc:HGNC:24075]	0.3201	-1.6432	0	0.0011	-1.6598	3.5459	14.9444	0.0001	0.0053
ENSBTAG00000005122	ENSBTAT00000006755	KNG1	kininogen 1 [Source:HGNC Symbol;Acc:HGNC:6383]	3.2354	1.694	0.0001	0.0109	1.7052	6.8688	16.63	0	0.0054
ENSBTAG00000005299	ENSBTAT00000006979	EDNRB	endothelin receptor type B [Source:HGNC Symbol;Acc:HGNC:3180]	0.2915	-1.7782	0.0003	0.0192	-1.7577	3.5215	16.623	0	0.0054
ENSBTAG00000006811	ENSBTAT00000008955	EPHA3	EPH receptor A3 [Source:HGNC Symbol;Acc:HGNC:3387]	0.1513	-2.7244	0	0.0041	-2.6725	2.0132	16.6218	0	0.0054
ENSBTAG00000007101	ENSBTAT00000009341	F3	coagulation factor III, tissue factor [Source:HGNC Symbol;Acc:HGNC:3541]	0.2589	-1.9498	0.0001	0.0109	-1.9364	3.1622	16.5966	0	0.0054
ENSBTAG00000011234	ENSBTAT00000014920	FOXO3	forkhead box O3 [Source:HGNC Symbol;Acc:HGNC:3821]	0.2551	-1.9709	0.0001	0.01	-1.9688	2.9497	16.5936	0	0.0054
ENSBTAG00000030913	ENSBTAT00000043742	Mx1	Interferon-induced GTP-binding protein Mx1 Interferon-induced GTP-binding protein Mx1, N-terminally processed [Source:UniProtKB/Swiss-Prot;Acc:P79135]	0	inf (-)	0.0007	0.0242	-6.7267	-0.227	14.8713	0.0001	0.0054
ENSBTAG00000042474	ENSBTAT00000059466	SNORA42	Small nucleolar RNA SNORA42/SNORA80 family [Source:RFAM;Acc:RF00406]	9.1264	3.19	0.0002	0.0102	3.0681	0.3178	14.866	0.0001	0.0054
ENSBTAG00000011597	ENSBTAT00000015410	PDS5B	PDS5 cohesin associated factor B [Source:HGNC Symbol;Acc:HGNC:20418]	2.1302	1.091	0.0006	0.0207	1.064	4.6536	14.8117	0.0001	0.0055
ENSBTAG00000011784	ENSBTAT00000015646	FGR	FGR proto-oncogene, Src family tyrosine kinase [Source:HGNC Symbol;Acc:HGNC:3697]	0.3932	-1.3468	0.001	0.0312	-1.3742	2.8674	14.7988	0.0001	0.0055
ENSBTAG00000012778	ENSBTAT00000047532	CAPN2	calpain 2 [Source:HGNC Symbol;Acc:HGNC:1479]	0.4228	-1.242	0.0001	0.0033	-1.2737	4.9946	14.8375	0.0001	0.0055
ENSBTAG00000030845	ENSBTAT00000043613			0.4446	-1.1695	0.0002	0.008	-1.1993	5.6081	14.8451	0.0001	0.0055
ENSBTAG00000048151	ENSBTAT00000063676	PRPF40A	pre-mRNA processing factor 40 homolog A [Source:HGNC Symbol;Acc:HGNC:16463]	7.069	2.8215	0.0002	0.01	2.7686	0.5642	14.8065	0.0001	0.0055
ENSBTAG00000002675	ENSBTAT00000003464	CCDC7	coiled-coil domain containing 7 [Source:HGNC Symbol;Acc:HGNC:26533]	17.2031	4.1046	0.0003	0.0126	4.0354	-0.3268	14.7818	0.0001	0.0056
ENSBTAG00000013366	ENSBTAT00000056138	NRIP3	nuclear receptor interacting protein 3 [Source:HGNC Symbol;Acc:HGNC:1167]	0.1321	-2.9205	0.0003	0.0202	-2.8473	1.1279	16.5239	0	0.0056
ENSBTAG00000013606	ENSBTAT00000018091		peptidyl-prolyl cis-trans isomerase FKBP2 isoform 2 precursor [Source:RefSeq peptide;Acc:NP_001032558]	3.0655	1.6161	0.0001	0.0118	1.6277	5.3222	16.4922	0	0.0056
ENSBTAG00000013860	ENSBTAT00000033450	GADD45A	growth arrest and DNA damage inducible alpha [Source:HGNC Symbol;Acc:HGNC:4095]	4.1517	2.0537	0.0001	0.014	2.0537	5.6267	16.8502	0	0.0056
ENSBTAG00000037931	ENSBTAT00000057287	RPL39	Bos taurus ribosomal protein L39 (RPL39), mRNA. [Source:RefSeq mRNA;Acc:NM_001105455]	3.0333	1.6009	0.0002	0.0155	1.6123	6.0639	16.5177	0	0.0056
ENSBTAG00000018138	ENSBTAT00000024143	GK5	Bos taurus glycerol kinase 5 (putative) (GK5), mRNA. [Source:RefSeq mRNA;Acc:NM_001035473]	2.2504	1.1702	0.0003	0.0121	1.1423	6.2359	14.6496	0.0001	0.006
ENSBTAG00000020619	ENSBTAT00000027480	PKD1	polycystin 1, transient receptor potential channel interacting [Source:HGNC Symbol;Acc:HGNC:9008]	0.4016	-1.3162	0.0005	0.0177	-1.3469	3.2413	14.6125	0.0001	0.0061
ENSBTAG00000045822	ENSBTAT00000064839			0.438	-1.191	0.001	0.031	-1.213	3.6751	14.5808	0.0001	0.0061
ENSBTAG00000046612	ENSBTAT00000064161	ZNF292	zinc finger protein 292 [Source:HGNC Symbol;Acc:HGNC:18410]	2.236	1.1609	0.0003	0.0117	1.1312	5.5775	14.5824	0.0001	0.0061
ENSBTAG00000013010	ENSBTAT00000017295	CCDC126	coiled-coil domain containing 126 [Source:HGNC Symbol;Acc:HGNC:22398]	0.2094	-2.2557	0.0002	0.0224	-2.2817	2.0644	16.6038	0	0.0062
ENSBTAG00000033222	ENSBTAT00000013175	CALR3	calreticulin 3 [Source:HGNC Symbol;Acc:HGNC:20407]	6.4355	2.6861	0.0005	0.0438	2.5857	1.3481	16.6317	0	0.0062
ENSBTAG00000000808	ENSBTAT00000001069	COX14	COX14, cytochrome c oxidase assembly factor [Source:HGNC Symbol;Acc:HGNC:28216]	2.8846	1.5284	0.0004	0.0269	1.5405	4.7026	16.2265	0.0001	0.0064
ENSBTAG00000009230	ENSBTAT00000012159	FBLN7	fibulin 7 [Source:HGNC Symbol;Acc:HGNC:26740]	0.0813	-3.6214	0.0003	0.0227	-3.6017	0.4386	16.2329	0.0001	0.0064
ENSBTAG00000014669	ENSBTAT00000019529	NDUFA12	NADH:ubiquinone oxidoreductase subunit A12 [Source:HGNC Symbol;Acc:HGNC:23987]	2.1423	1.0992	0.0009	0.0291	1.0736	4.0299	14.5035	0.0001	0.0064
ENSBTAG00000043461	ENSBTAT00000060453	Y_RNA	Y RNA [Source:RFAM;Acc:RF00019]	16.5918	4.0524	0.0003	0.0212	4.0028	0.1639	16.1614	0.0001	0.0065
ENSBTAG00000021520	ENSBTAT00000028682	DDX46	DEAD-box helicase 46 [Source:HGNC Symbol;Acc:HGNC:18681]	2.3037	1.204	0.0003	0.0117	1.1751	6.5604	14.4225	0.0001	0.0066
ENSBTAG00000030259	ENSBTAT00000035048	RASGRF2	Ras protein specific guanine nucleotide releasing factor 2 [Source:HGNC Symbol;Acc:HGNC:9876]	0	inf (-)	0.0013	0.086	-6.4743	-0.3018	16.4566	0	0.0066
ENSBTAG00000040298	ENSBTAT00000007403		Glutathione S-transferase theta-1 [Source:UniProtKB/Swiss-Prot;Acc:Q2NL00]	3.2897	1.7179	0.0002	0.0211	1.7329	7.2151	16.4715	0	0.0066
ENSBTAG00000045973	ENSBTAT00000066262	U2	U2 spliceosomal RNA [Source:RFAM;Acc:RF00004]	Inf	Inf	0.0006	0.0335	6.4006	-0.4556	16.1326	0.0001	0.0066
ENSBTAG00000003401	ENSBTAT00000004410	ACTR3	actin-related protein 3 [Source:RefSeq peptide;Acc:NP_776651]	0.4657	-1.1026	0.0004	0.0157	-1.1326	4.9099	14.4028	0.0001	0.0067
ENSBTAG00000025257	ENSBTAT00000009446			3.8563	1.9472	0.0002	0.0138	1.96	2.6815	16.0889	0.0001	0.0067
ENSBTAG00000009061	ENSBTAT00000011940	FAR1	fatty acyl-CoA reductase 1 [Source:HGNC Symbol;Acc:HGNC:26222]	0.3392	-1.5597	0.001	0.0313	-1.5854	2.2703	14.3597	0.0002	0.0068
ENSBTAG00000012816	ENSBTAT00000017023		Uncharacterized protein [Source:UniProtKB/TrEMBL;Acc:E1BFB6]	2.3236	1.2163	0.0012	0.0345	1.1854	3.2153	14.3529	0.0002	0.0068
ENSBTAG00000034867	ENSBTAT00000005404	TMEM38B	transmembrane protein 38B [Source:HGNC Symbol;Acc:HGNC:25535]	0.4444	-1.17	0.0015	0.0405	-1.1957	3.4574	14.3773	0.0001	0.0068
ENSBTAG00000047381	ENSBTAT00000063224	bta-mir-2904-3	bta-mir-2904-1 [Source:miRBase;Acc:MI0013080]	0.0944	-3.4047	0	0	-3.3923	7.8953	16.0424	0.0001	0.0068
ENSBTAG00000006033	ENSBTAT00000007925	NDUFA1	NADH:ubiquinone oxidoreductase subunit A1 [Source:HGNC Symbol;Acc:HGNC:7683]	2.9269	1.5494	0.0005	0.0327	1.5597	4.0778	16.0071	0.0001	0.0069
ENSBTAG00000012760	ENSBTAT00000016957	NDUFB3	NADH:ubiquinone oxidoreductase subunit B3 [Source:HGNC Symbol;Acc:HGNC:7698]	2.1269	1.0888	0.0008	0.0252	1.0585	4.5626	14.3266	0.0002	0.0069
ENSBTAG00000038532	ENSBTAT00000027602		Folate receptor alpha [Source:UniProtKB/Swiss-Prot;Acc:P02702]	0.4568	-1.1305	0.0004	0.0163	-1.1576	6.1531	14.3074	0.0002	0.0069
ENSBTAG00000045494	ENSBTAT00000064425	bta-mir-2904-3	bta-mir-2904-1 [Source:miRBase;Acc:MI0013080]	0.0154	-6.0173	0	0	-6.0311	7.6639	14.3047	0.0002	0.0069
ENSBTAG00000001414	ENSBTAT00000001854	KCTD12	potassium channel tetramerization domain containing 12 [Source:HGNC Symbol;Acc:HGNC:14678]	0.2383	-2.0693	0.0001	0.0049	-2.0951	1.9622	14.2928	0.0002	0.007
ENSBTAG00000009290	ENSBTAT00000012239	FAM161A	family with sequence similarity 161 member A [Source:HGNC Symbol;Acc:HGNC:25808]	2.3258	1.2177	0.0011	0.033	1.187	3.2347	14.2749	0.0002	0.007
ENSBTAG00000009888	ENSBTAT00000013037	DRAM2	DNA damage regulated autophagy modulator 2 [Source:HGNC Symbol;Acc:HGNC:28769]	0.4784	-1.0636	0.0017	0.0435	-1.0917	4.0031	14.264	0.0002	0.007
ENSBTAG00000012692	ENSBTAT00000016866		Uncharacterized protein [Source:UniProtKB/TrEMBL;Acc:F1MUX5]	19.3673	4.2756	0.0003	0.0126	4.0666	-0.3298	14.2865	0.0002	0.007
ENSBTAG00000017765	ENSBTAT00000023627		Glutathione S-transferase Mu 1 [Source:UniProtKB/Swiss-Prot;Acc:Q9N0V4]	2.8765	1.5243	0.0005	0.0295	1.5351	4.474	15.9728	0.0001	0.007
ENSBTAG00000021588	ENSBTAT00000028766	SCG2	secretogranin II [Source:HGNC Symbol;Acc:HGNC:10575]	0.0333	-4.9081	0	0.0001	-4.921	1.0854	15.9686	0.0001	0.007
ENSBTAG00000039808	ENSBTAT00000023402	SERPINA6	serpin family A member 6 [Source:HGNC Symbol;Acc:HGNC:1540]	0.2007	-2.317	0	0.0001	-2.3076	5.988	15.9555	0.0001	0.007
ENSBTAG00000046744	ENSBTAT00000064936	PALM3	paralemmin 3 [Source:HGNC Symbol;Acc:HGNC:33274]	2.2384	1.1625	0.0003	0.0122	1.1345	6.0765	14.255	0.0002	0.007
ENSBTAG00000001448	ENSBTAT00000001898		Uncharacterized protein [Source:UniProtKB/TrEMBL;Acc:F1MPC5]	6.2222	2.6374	0	0	2.5877	4.1401	14.2331	0.0002	0.0071
ENSBTAG00000009183	ENSBTAT00000012101	SHISA5	Bos taurus shisa homolog 5 (Xenopus laevis) (SHISA5), mRNA. [Source:RefSeq mRNA;Acc:NM_001035486]	0.468	-1.0953	0.0011	0.033	-1.1178	4.3482	14.236	0.0002	0.0071
ENSBTAG00000010229	ENSBTAT00000061257	LAMA2	laminin subunit alpha 2 [Source:HGNC Symbol;Acc:HGNC:6482]	0.2482	-2.0102	0.0004	0.0259	-1.9895	2.4196	15.9133	0.0001	0.0071
ENSBTAG00000005142	ENSBTAT00000006781	RPL37	ribosomal protein L37 [Source:HGNC Symbol;Acc:HGNC:10347]	2.8121	1.4916	0.0001	0.0039	1.4667	8.175	14.1952	0.0002	0.0072
ENSBTAG00000017165	ENSBTAT00000022815	MATN2	matrilin 2 [Source:HGNC Symbol;Acc:HGNC:6908]	0.2628	-1.9282	0.0002	0.0147	-1.9072	2.9214	15.8719	0.0001	0.0072
ENSBTAG00000032557	ENSBTAT00000046195	TMEM258	transmembrane protein 258 [Source:HGNC Symbol;Acc:HGNC:1164]	3.085	1.6253	0.0002	0.0135	1.6358	4.4838	15.8497	0.0001	0.0072
ENSBTAG00000002046	ENSBTAT00000002651			2.9193	1.5456	0.0003	0.0113	1.5323	2.4379	14.1786	0.0002	0.0073
ENSBTAG00000013429	ENSBTAT00000017867	CLEC4G	C-type lectin domain family 4 member G [Source:HGNC Symbol;Acc:HGNC:24591]	0.421	-1.2482	0.0001	0.0058	-1.2756	6.2879	14.1734	0.0002	0.0073
ENSBTAG00000003523	ENSBTAT00000036968		UDP-glucuronosyltransferase [Source:UniProtKB/TrEMBL;Acc:F1MRL5]	0.3211	-1.639	0.0001	0.0122	-1.6278	5.7606	15.8008	0.0001	0.0074
ENSBTAG00000011252	ENSBTAT00000014945	RAD50	RAD50 double strand break repair protein [Source:HGNC Symbol;Acc:HGNC:9816]	2.4689	1.3039	0.0001	0.0053	1.2758	6.8111	14.1392	0.0002	0.0074
ENSBTAG00000018473	ENSBTAT00000024586	MARCO	macrophage receptor with collagenous structure [Source:HGNC Symbol;Acc:HGNC:6895]	0.3169	-1.658	0.0006	0.0523	-1.6493	6.757	16.2464	0.0001	0.0074
ENSBTAG00000037996	ENSBTAT00000053008	ARMCX3	armadillo repeat containing, X-linked 3 [Source:HGNC Symbol;Acc:HGNC:24065]	0.4939	-1.0178	0.0028	0.0623	-1.0463	3.9208	14.1188	0.0002	0.0074
ENSBTAG00000005386	ENSBTAT00000055725	SLC2A2	solute carrier family 2 member 2 [Source:HGNC Symbol;Acc:HGNC:11006]	0.2861	-1.8053	0	0.0045	-1.7908	7.0984	15.7191	0.0001	0.0076
ENSBTAG00000032719	ENSBTAT00000046421	TFRC	transferrin receptor protein 1 [Source:RefSeq peptide;Acc:NP_001193506]	0.3139	-1.6715	0.0001	0.0109	-1.6633	4.1932	15.7146	0.0001	0.0076
ENSBTAG00000042916	ENSBTAT00000059908	SNORD15	Small nucleolar RNA SNORD15 [Source:RFAM;Acc:RF00067]	12.4705	3.6404	0.0005	0.0312	3.5801	0.2629	15.7098	0.0001	0.0076
ENSBTAG00000009051	ENSBTAT00000011924	MMP19	matrix metallopeptidase 19 [Source:HGNC Symbol;Acc:HGNC:7165]	0.4507	-1.1496	0.0002	0.0106	-1.1808	4.7505	14.0378	0.0002	0.0077
ENSBTAG00000020116	ENSBTAT00000011795	JSP.1	MHC Class I JSP.1 precursor [Source:RefSeq peptide;Acc:NP_001035588]	14.4265	3.8507	0	0	3.8335	9.0391	14.0374	0.0002	0.0077
ENSBTAG00000020853	ENSBTAT00000027786	SLC16A13	solute carrier family 16 member 13 [Source:HGNC Symbol;Acc:HGNC:31037]	0.4872	-1.0373	0.001	0.0312	-1.0642	5.2645	14.0441	0.0002	0.0077
ENSBTAG00000023487	ENSBTAT00000007369	COX6B1	cytochrome c oxidase subunit 6B1 [Source:RefSeq peptide;Acc:NP_788848]	2.1521	1.1057	0.0004	0.0157	1.0806	4.7563	14.0307	0.0002	0.0077
ENSBTAG00000001740	ENSBTAT00000002282	HAPLN3	hyaluronan and proteoglycan link protein 3 [Source:HGNC Symbol;Acc:HGNC:21446]	0.2622	-1.9311	0.0001	0.017	-1.8993	3.1963	16.0841	0.0001	0.0078
ENSBTAG00000006928	ENSBTAT00000009097	OAT	ornithine aminotransferase [Source:HGNC Symbol;Acc:HGNC:8091]	0.3258	-1.618	0.0002	0.014	-1.6041	5.0337	15.6427	0.0001	0.0078
ENSBTAG00000008329	ENSBTAT00000010968	CYTIP	cytohesin 1 interacting protein [Source:HGNC Symbol;Acc:HGNC:9506]	0.311	-1.6849	0.0006	0.0217	-1.7138	2.1292	14.0015	0.0002	0.0078
ENSBTAG00000014665	ENSBTAT00000019526	ADAMTS2	ADAM metallopeptidase with thrombospondin type 1 motif 2 [Source:HGNC Symbol;Acc:HGNC:218]	0.3174	-1.6555	0.0005	0.0308	-1.64	3.6263	15.6475	0.0001	0.0078
ENSBTAG00000016296	ENSBTAT00000021683	GPD1	glycerol-3-phosphate dehydrogenase 1 [Source:HGNC Symbol;Acc:HGNC:4455]	3.2681	1.7084	0.0003	0.0325	1.7206	7.4311	16.0852	0.0001	0.0078
ENSBTAG00000037890	ENSBTAT00000054908		Uncharacterized protein [Source:UniProtKB/TrEMBL;Acc:F1ME58]	3.3787	1.7565	0.0005	0.0479	1.7665	8.8529	16.1126	0.0001	0.0078
ENSBTAG00000018294	ENSBTAT00000024347	DNASE1L3	deoxyribonuclease gamma precursor [Source:RefSeq peptide;Acc:NP_001192653]	0.4793	-1.0609	0.0017	0.0434	-1.0885	4.051	13.9768	0.0002	0.0079
ENSBTAG00000001462	ENSBTAT00000040219	FLT4	fms related tyrosine kinase 4 [Source:HGNC Symbol;Acc:HGNC:3767]	0.3238	-1.6266	0	0.0015	-1.6544	3.2339	13.923	0.0002	0.008
ENSBTAG00000001488	ENSBTAT00000001947	OTC	ornithine carbamoyltransferase [Source:HGNC Symbol;Acc:HGNC:8512]	2.7227	1.4451	0.0003	0.0127	1.416	8.3941	13.927	0.0002	0.008
ENSBTAG00000008338	ENSBTAT00000049812	PLCB1	phospholipase C beta 1 [Source:HGNC Symbol;Acc:HGNC:15917]	2.2143	1.1469	0.0004	0.0141	1.1156	4.8683	13.9251	0.0002	0.008
ENSBTAG00000013371	ENSBTAT00000017794	RUBCNL	RUN and cysteine rich domain containing beclin 1 interacting protein like [Source:HGNC Symbol;Acc:HGNC:20420]	2.4667	1.3026	0.0003	0.0116	1.2824	3.3565	13.909	0.0002	0.008
ENSBTAG00000042124	ENSBTAT00000059116	U6atac	U6atac minor spliceosomal RNA [Source:RFAM;Acc:RF00619]	Inf	Inf	0.002	0.05	6.025	-1.0885	13.928	0.0002	0.008
ENSBTAG00000043032	ENSBTAT00000060024	U6	U6 spliceosomal RNA [Source:RFAM;Acc:RF00026]	Inf	Inf	0.002	0.05	6.0275	-1.0881	13.9123	0.0002	0.008
ENSBTAG00000047136	ENSBTAT00000064702		60S ribosomal protein L39 [Source:UniProtKB/Swiss-Prot;Acc:Q3T051]	2.8972	1.5347	0.001	0.0307	1.5065	2.1206	13.9376	0.0002	0.008
ENSBTAG00000047383	ENSBTAT00000050045		Uncharacterized protein [Source:UniProtKB/TrEMBL;Acc:G3X810]	Inf	Inf	0.002	0.05	6.025	-1.0885	13.9232	0.0002	0.008
ENSBTAG00000005496	ENSBTAT00000049336	RP2	retinitis pigmentosa 2 (X-linked recessive) [Source:HGNC Symbol;Acc:HGNC:10274]	0.2046	-2.289	0.0007	0.023	-2.2891	1.3111	13.8836	0.0002	0.0081
ENSBTAG00000019267	ENSBTAT00000025657	MMP2	matrix metallopeptidase 2 [Source:HGNC Symbol;Acc:HGNC:7166]	0.306	-1.7082	0.0001	0.0109	-1.6971	4.8961	15.5549	0.0001	0.0081
ENSBTAG00000039993	ENSBTAT00000056013		Uncharacterized protein [Source:UniProtKB/TrEMBL;Acc:F1MP94]	0.3645	-1.4558	0.0004	0.0137	-1.4857	2.8813	13.8845	0.0002	0.0081
ENSBTAG00000002020	ENSBTAT00000002618	CREBRF	CREB3 regulatory factor [Source:HGNC Symbol;Acc:HGNC:24050]	2.0408	1.0291	0.0021	0.0502	1.0027	3.9902	13.8607	0.0002	0.0082
ENSBTAG00000011100	ENSBTAT00000014735	CTSC	cathepsin C [Source:HGNC Symbol;Acc:HGNC:2528]	0.253	-1.9826	0	0.0037	-1.9706	7.5641	15.5369	0.0001	0.0082
ENSBTAG00000012994	ENSBTAT00000017275	LOX	lysyl oxidase [Source:HGNC Symbol;Acc:HGNC:6664]	0.1162	-3.1048	0.0005	0.0314	-3.0151	0.7636	15.5254	0.0001	0.0082
ENSBTAG00000037791	ENSBTAT00000035907		LOC615589 protein; Uncharacterized protein [Source:UniProtKB/TrEMBL;Acc:A4IFN4]	2.9298	1.5508	0.0004	0.0265	1.5609	4.5417	15.5102	0.0001	0.0082
ENSBTAG00000002468	ENSBTAT00000003201	RPS28	ribosomal protein S28 [Source:HGNC Symbol;Acc:HGNC:10418]	2.6415	1.4014	0.0001	0.0067	1.3761	7.9907	13.8297	0.0002	0.0083
ENSBTAG00000002999	ENSBTAT00000003902	ANAPC15	anaphase promoting complex subunit 15 [Source:HGNC Symbol;Acc:HGNC:24531]	2.9204	1.5462	0.0009	0.0445	1.5552	3.7947	15.4652	0.0001	0.0083
ENSBTAG00000000835	ENSBTAT00000052163	BCAS1	breast carcinoma amplified sequence 1 [Source:HGNC Symbol;Acc:HGNC:974]	2.9729	1.5719	0.0014	0.0898	1.5655	3.9188	15.9388	0.0001	0.0084
ENSBTAG00000002096	ENSBTAT00000033730		low affinity immunoglobulin gamma Fc region receptor III isoform 2 precursor [Source:RefSeq peptide;Acc:NP_776742]	0.4617	-1.115	0.0004	0.0151	-1.1436	5.8499	13.7994	0.0002	0.0084
ENSBTAG00000011334	ENSBTAT00000032135	NADK2	NAD kinase 2, mitochondrial [Source:HGNC Symbol;Acc:HGNC:26404]	0.482	-1.053	0.001	0.0313	-1.0783	4.9136	13.8088	0.0002	0.0084
ENSBTAG00000016546	ENSBTAT00000022006	PARP12	poly(ADP-ribose) polymerase family member 12 [Source:HGNC Symbol;Acc:HGNC:21919]	0.4762	-1.0704	0.001	0.0312	-1.0945	4.7069	13.7793	0.0002	0.0084
ENSBTAG00000018955	ENSBTAT00000025231		Uncharacterized protein [Source:UniProtKB/TrEMBL;Acc:F1MTG6]	9.8436	3.2992	0.0001	0.0052	3.1185	0.4828	13.7837	0.0002	0.0084
ENSBTAG00000019652	ENSBTAT00000026189	STK26	serine/threonine protein kinase 26 [Source:HGNC Symbol;Acc:HGNC:18174]	0.3278	-1.609	0.001	0.0308	-1.6373	2.1559	13.8093	0.0002	0.0084
ENSBTAG00000047442	ENSBTAT00000065032		Uncharacterized protein [Source:UniProtKB/TrEMBL;Acc:G3MXS1]	0	inf (-)	0.0005	0.0309	-6.4958	-0.329	15.4383	0.0001	0.0084
ENSBTAG00000007490	ENSBTAT00000009852	SULF2	sulfatase 2 [Source:HGNC Symbol;Acc:HGNC:20392]	0.2612	-1.9368	0.0002	0.0148	-1.9342	2.7896	15.4045	0.0001	0.0085
ENSBTAG00000000911	ENSBTAT00000001205	UBE2H	ubiquitin conjugating enzyme E2 H [Source:HGNC Symbol;Acc:HGNC:12484]	0.353	-1.5024	0.0011	0.033	-1.5297	2.369	13.7269	0.0002	0.0086
ENSBTAG00000020661	ENSBTAT00000027538	ABCA1	ATP binding cassette subfamily A member 1 [Source:HGNC Symbol;Acc:HGNC:29]	0.2303	-2.1184	0	0.0002	-2.102	5.7607	15.3808	0.0001	0.0086
ENSBTAG00000010971	ENSBTAT00000014566			0.3034	-1.7205	0.0001	0.0174	-1.7506	3.5446	15.8591	0.0001	0.0087
ENSBTAG00000019272	ENSBTAT00000025661	LPCAT2	lysophosphatidylcholine acyltransferase 2 [Source:HGNC Symbol;Acc:HGNC:26032]	0.2666	-1.9071	0.0012	0.0351	-1.9196	1.6283	13.6879	0.0002	0.0088
ENSBTAG00000043549	ENSBTAT00000060557			32.8222	5.0366	0.0001	0.0065	4.7924	-0.4196	13.6766	0.0002	0.0088
ENSBTAG00000005146	ENSBTAT00000025832		Uncharacterized protein [Source:UniProtKB/TrEMBL;Acc:F1MPL6]	0.2493	-2.0039	0	0.0054	-1.9741	4.8061	15.7923	0.0001	0.0089
ENSBTAG00000040543	ENSBTAT00000053029	TMEM200A	transmembrane protein 200A [Source:HGNC Symbol;Acc:HGNC:21075]	0	inf (-)	0.0008	0.0659	-6.5089	-0.188	15.7869	0.0001	0.0089
ENSBTAG00000042662	ENSBTAT00000059654	SNORD17	Small nucleolar RNA SNORD17 [Source:RFAM;Acc:RF00567]	8.3136	3.0555	0.0003	0.0227	2.9878	0.9251	15.305	0.0001	0.0089
ENSBTAG00000008737	ENSBTAT00000011514	DR1	down-regulator of transcription 1 [Source:HGNC Symbol;Acc:HGNC:3017]	0.4931	-1.0199	0.0012	0.0357	-1.0467	5.3612	13.6283	0.0002	0.009
ENSBTAG00000012403	ENSBTAT00000016461	ARG1	arginase 1 [Source:HGNC Symbol;Acc:HGNC:663]	2.7234	1.4454	0.0003	0.0127	1.4187	8.5379	13.6406	0.0002	0.009
ENSBTAG00000047379	ENSBTAT00000063483		Uncharacterized protein [Source:UniProtKB/TrEMBL;Acc:G3N0S8]	2.9882	1.5793	0.0013	0.086	1.578	5.1689	15.7322	0.0001	0.0091
ENSBTAG00000005718	ENSBTAT00000031470	PLIN2	perilipin 2 [Source:HGNC Symbol;Acc:HGNC:248]	5.3213	2.4118	0.0007	0.0398	2.4034	1.3155	15.2256	0.0001	0.0092
ENSBTAG00000001376	ENSBTAT00000001812	RAD21L1	RAD21 cohesin complex component like 1 [Source:HGNC Symbol;Acc:HGNC:16271]	0.3278	-1.6093	0.0011	0.078	-1.5912	4.2024	15.6665	0.0001	0.0093
ENSBTAG00000003502	ENSBTAT00000004556			26.7433	4.7411	0.0006	0.0343	4.5282	-0.1512	15.1886	0.0001	0.0093
ENSBTAG00000023144	ENSBTAT00000013320	PTPRC	protein tyrosine phosphatase, receptor type C [Source:HGNC Symbol;Acc:HGNC:9666]	0.4662	-1.1008	0.0004	0.0149	-1.1305	5.4176	13.554	0.0002	0.0093
ENSBTAG00000044904	ENSBTAT00000062337	U6	U6 spliceosomal RNA [Source:RFAM;Acc:RF00026]	Inf	Inf	0.0033	0.069	5.903	-1.1666	13.5647	0.0002	0.0093
ENSBTAG00000002624	ENSBTAT00000054061	PSTPIP2	proline-serine-threonine phosphatase interacting protein 2 [Source:HGNC Symbol;Acc:HGNC:9581]	0.4947	-1.0154	0.0034	0.0699	-1.0428	3.8271	13.5424	0.0002	0.0094
ENSBTAG00000014782	ENSBTAT00000019663	STAB1	stabilin 1 [Source:HGNC Symbol;Acc:HGNC:18628]	0.4578	-1.1272	0.0004	0.0152	-1.1545	5.897	13.5476	0.0002	0.0094
ENSBTAG00000038058	ENSBTAT00000016645		Uncharacterized protein [Source:UniProtKB/TrEMBL;Acc:F1MXS3]	2.9967	1.5834	0.0004	0.0383	1.5954	4.9624	15.6402	0.0001	0.0094
ENSBTAG00000011129	ENSBTAT00000042859	QSOX2	quiescin sulfhydryl oxidase 2 [Source:HGNC Symbol;Acc:HGNC:30249]	0.3504	-1.5129	0.0019	0.0472	-1.5347	2.1958	13.5134	0.0002	0.0095
ENSBTAG00000020558	ENSBTAT00000027393		Apolipoprotein C-II Proapolipoprotein C-II [Source:UniProtKB/Swiss-Prot;Acc:P19034]	3.3136	1.7284	0.0006	0.0523	1.7384	8.9775	15.5976	0.0001	0.0095
ENSBTAG00000034323	ENSBTAT00000048616		solute carrier family 2, facilitated glucose transporter member 5 [Source:RefSeq peptide;Acc:NP_001094512]	14.8557	3.8929	0	0.0001	3.7141	0.7949	13.5115	0.0002	0.0095
ENSBTAG00000006549	ENSBTAT00000038044	FAM26F	family with sequence similarity 26 member F [Source:HGNC Symbol;Acc:HGNC:33391]	0.0447	-4.4835	0.001	0.0309	-4.2957	0.0452	13.4735	0.0002	0.0096
ENSBTAG00000013631	ENSBTAT00000038488	GLUL	glutamate-ammonia ligase [Source:HGNC Symbol;Acc:HGNC:4341]	0.4489	-1.1556	0.001	0.0299	-1.1824	7.3817	13.4614	0.0002	0.0096
ENSBTAG00000017457	ENSBTAT00000023199	STK10	serine/threonine kinase 10 [Source:HGNC Symbol;Acc:HGNC:11388]	0.4384	-1.1895	0.0009	0.028	-1.2215	3.5134	13.4685	0.0002	0.0096
ENSBTAG00000020480	ENSBTAT00000027289	SPTLC2	serine palmitoyltransferase long chain base subunit 2 [Source:HGNC Symbol;Acc:HGNC:11278]	0.4849	-1.0443	0.0027	0.0606	-1.0731	3.751	13.4659	0.0002	0.0096
ENSBTAG00000021066	ENSBTAT00000004690	CAPN11	calpain 11 [Source:HGNC Symbol;Acc:HGNC:1478]	3.0911	1.6281	0.0002	0.0075	1.5802	2.6427	13.4358	0.0002	0.0097
ENSBTAG00000002094	ENSBTAT00000043764	ATP5J2	ATP synthase, H+ transporting, mitochondrial Fo complex subunit F2 [Source:HGNC Symbol;Acc:HGNC:848]	2.7888	1.4797	0.0006	0.0331	1.491	5.1494	15.0847	0.0001	0.0098
ENSBTAG00000012370	ENSBTAT00000016414		matrix Gla protein precursor [Source:RefSeq peptide;Acc:NP_777132]	0.3072	-1.703	0.0002	0.014	-1.6923	6.2213	15.0681	0.0001	0.0098
ENSBTAG00000013569	ENSBTAT00000018042	CD38	CD38 molecule [Source:HGNC Symbol;Acc:HGNC:1667]	0.2939	-1.7664	0.001	0.0754	-1.7154	3.5705	15.534	0.0001	0.0098
ENSBTAG00000026650	ENSBTAT00000037975		Uncharacterized protein [Source:UniProtKB/TrEMBL;Acc:E1BAV7]	12.3768	3.6296	0.0008	0.0265	3.5331	-0.2888	13.4165	0.0002	0.0098
ENSBTAG00000030164	ENSBTAT00000042547		60S ribosomal protein L38 [Source:UniProtKB/Swiss-Prot;Acc:Q32PB9]	3.0234	1.5962	0.0003	0.0227	1.6087	6.5736	15.0681	0.0001	0.0098
ENSBTAG00000002027	ENSBTAT00000002627	FAM167B	family with sequence similarity 167 member B [Source:HGNC Symbol;Acc:HGNC:28133]	3.9441	1.9797	0.0004	0.0253	1.9746	2.4806	15.0265	0.0001	0.0099
ENSBTAG00000010555	ENSBTAT00000013956	LSMEM1	leucine rich single-pass membrane protein 1 [Source:HGNC Symbol;Acc:HGNC:22036]	4.4549	2.1554	0.0006	0.0328	2.154	1.9575	15.029	0.0001	0.0099
ENSBTAG00000011022	ENSBTAT00000014642	ARPP19	cAMP regulated phosphoprotein 19 [Source:HGNC Symbol;Acc:HGNC:16967]	0.3545	-1.4963	0.0021	0.0511	-1.5151	2.2184	13.4008	0.0003	0.0099
ENSBTAG00000002044	ENSBTAT00000002648	SIRT3	sirtuin 3 [Source:HGNC Symbol;Acc:HGNC:14931]	2.0183	1.0131	0.0018	0.0463	0.9846	4.3771	13.3687	0.0003	0.01
ENSBTAG00000002492	ENSBTAT00000027778	SYCP3	synaptonemal complex protein 3 [Source:HGNC Symbol;Acc:HGNC:18130]	0.3138	-1.6722	0.0002	0.0163	-1.6594	6.9294	14.987	0.0001	0.01
ENSBTAG00000002699	ENSBTAT00000003498	KIT	KIT proto-oncogene receptor tyrosine kinase [Source:HGNC Symbol;Acc:HGNC:6342]	0.2943	-1.7648	0.0004	0.0265	-1.7585	2.9836	14.9975	0.0001	0.01
ENSBTAG00000011758	ENSBTAT00000015617		Uncharacterized protein [Source:UniProtKB/TrEMBL;Acc:E1BCK8]	4.2915	2.1015	0.0002	0.0087	2.0762	1.4319	13.3747	0.0003	0.01
ENSBTAG00000020520	ENSBTAT00000027338	RASD1	ras related dexamethasone induced 1 [Source:HGNC Symbol;Acc:HGNC:15828]	6.0549	2.5981	0	0.0003	2.6161	2.3963	14.9825	0.0001	0.01
ENSBTAG00000037527	ENSBTAT00000002019	OAS1X	2',5'-oligoadenylate synthetase 1, 40/46kDa [Source:RefSeq peptide;Acc:NP_835209]	0.1677	-2.576	0	0.0001	-2.5524	3.2656	14.9705	0.0001	0.01
ENSBTAG00000039046	ENSBTAT00000044848			0.2939	-1.7668	0.0002	0.0144	-1.7444	4.2471	14.9578	0.0001	0.01
ENSBTAG00000039237	ENSBTAT00000049105		Uncharacterized protein [Source:UniProtKB/TrEMBL;Acc:G5E604]	0.0656	-3.9295	0	0.0041	-3.9042	0.7177	14.94	0.0001	0.01
ENSBTAG00000005414	ENSBTAT00000007124		thymosin beta-4 [Source:RefSeq peptide;Acc:NP_001106702]	0.253	-1.9826	0.0014	0.0394	-1.995	1.4622	13.3479	0.0003	0.0101
ENSBTAG00000020796	ENSBTAT00000055368	UBE2D1	ubiquitin conjugating enzyme E2 D1 [Source:HGNC Symbol;Acc:HGNC:12474]	0.2248	-2.1534	0.0004	0.0364	-2.0981	2.7117	15.45	0.0001	0.0101
ENSBTAG00000020895	ENSBTAT00000027838	LOXL4	lysyl oxidase like 4 [Source:HGNC Symbol;Acc:HGNC:17171]	0.3942	-1.3431	0.0014	0.0391	-1.3656	2.7937	13.35	0.0003	0.0101
ENSBTAG00000047331	ENSBTAT00000065212		Glycophorin B variant 1; Uncharacterized protein [Source:UniProtKB/TrEMBL;Acc:D5MTL9]	0	inf (-)	0.0017	0.1004	-6.3789	-0.3277	15.4603	0.0001	0.0101
ENSBTAG00000004860	ENSBTAT00000044112	SLC27A6	solute carrier family 27 member 6 [Source:HGNC Symbol;Acc:HGNC:11000]	0.4683	-1.0946	0.0006	0.0217	-1.1251	4.4571	13.3036	0.0003	0.0103
ENSBTAG00000016505	ENSBTAT00000021939	TMC7	transmembrane channel like 7 [Source:HGNC Symbol;Acc:HGNC:23000]	0.264	-1.9217	0.0008	0.0254	-1.9297	1.7645	13.307	0.0003	0.0103
ENSBTAG00000019072	ENSBTAT00000025391	PSD4	pleckstrin and Sec7 domain containing 4 [Source:HGNC Symbol;Acc:HGNC:19096]	0.2938	-1.7672	0.0004	0.0162	-1.7985	2.0575	13.2966	0.0003	0.0103
ENSBTAG00000034867	ENSBTAT00000005404	TMEM38B	transmembrane protein 38B [Source:HGNC Symbol;Acc:HGNC:25535]	0.3093	-1.6929	0.0001	0.0091	-1.7231	4.118	15.3934	0.0001	0.0103
ENSBTAG00000017866	ENSBTAT00000023750		Platelet glycoprotein 4 [Source:UniProtKB/Swiss-Prot;Acc:P26201]	0.4783	-1.064	0.0012	0.0357	-1.0953	4.1133	13.2366	0.0003	0.0106
ENSBTAG00000004168	ENSBTAT00000005457		Uncharacterized protein [Source:UniProtKB/TrEMBL;Acc:E1BJ14]	0.2692	-1.8932	0.0008	0.0652	-1.8382	3.0428	15.1951	0.0001	0.0107
ENSBTAG00000005344	ENSBTAT00000007027	GNPNAT1	glucosamine-phosphate N-acetyltransferase 1 [Source:HGNC Symbol;Acc:HGNC:19980]	0.3292	-1.6031	0.0004	0.0403	-1.6095	4.2133	15.264	0.0001	0.0107
ENSBTAG00000007562	ENSBTAT00000009951	TRAM1	translocation associated membrane protein 1 [Source:HGNC Symbol;Acc:HGNC:20568]	0.3289	-1.6043	0.0009	0.0683	-1.5941	6.5166	15.2671	0.0001	0.0107
ENSBTAG00000013421	ENSBTAT00000017861	PRMT3	protein arginine methyltransferase 3 [Source:HGNC Symbol;Acc:HGNC:30163]	0.3146	-1.6686	0.001	0.0719	-1.6482	3.6258	15.2899	0.0001	0.0107
ENSBTAG00000014227	ENSBTAT00000018911	NDFIP2	Nedd4 family interacting protein 2 [Source:HGNC Symbol;Acc:HGNC:18537]	0.318	-1.6528	0.0002	0.02	-1.6593	5.3576	15.2415	0.0001	0.0107
ENSBTAG00000016801	ENSBTAT00000022350	RXRG	retinoid X receptor gamma [Source:HGNC Symbol;Acc:HGNC:10479]	4.58	2.1953	0.0002	0.0204	2.1013	3.0424	15.2832	0.0001	0.0107
ENSBTAG00000019782	ENSBTAT00000026358	TPI1	triosephosphate isomerase 1 [Source:HGNC Symbol;Acc:HGNC:12009]	3.2085	1.6819	0.0005	0.0429	1.6889	6.3239	15.1734	0.0001	0.0107
ENSBTAG00000037899	ENSBTAT00000056239	DLK1	delta like non-canonical Notch ligand 1 [Source:HGNC Symbol;Acc:HGNC:2907]	0.2164	-2.208	0	0.004	-2.3379	2.1735	15.2108	0.0001	0.0107
ENSBTAG00000038112	ENSBTAT00000055373		Uncharacterized protein [Source:UniProtKB/TrEMBL;Acc:A6QQ36]	17.2267	4.1066	0	0.0066	3.6755	0.8319	15.1732	0.0001	0.0107
ENSBTAG00000038640	ENSBTAT00000054347		HIG1 domain family, member 1D; Uncharacterized protein [Source:UniProtKB/TrEMBL;Acc:Q1LZ70]	0.3359	-1.5739	0.0016	0.0994	-1.5459	4.3006	15.2504	0.0001	0.0107
ENSBTAG00000048205	ENSBTAT00000064504	bta-mir-2887-2	bta-mir-2887-1 [Source:miRBase;Acc:MI0013060]	0	inf (-)	0.0002	0.0236	-6.7437	0.0764	15.2257	0.0001	0.0107
ENSBTAG00000004118	ENSBTAT00000005380	ALAS1	5'-aminolevulinate synthase 1 [Source:HGNC Symbol;Acc:HGNC:396]	2.4681	1.3034	0.0003	0.0117	1.2731	7.4156	13.186	0.0003	0.0108
ENSBTAG00000020532	ENSBTAT00000027356		Uncharacterized protein [Source:UniProtKB/TrEMBL;Acc:F1MR01]	Inf	Inf	0.0033	0.069	5.9017	-1.1668	13.1841	0.0003	0.0108
ENSBTAG00000030504	ENSBTAT00000029245			Inf	Inf	0.0014	0.0643	6.1984	-0.609	14.7841	0.0001	0.0108
ENSBTAG00000038981	ENSBTAT00000026454		Uncharacterized protein [Source:UniProtKB/TrEMBL;Acc:E1BN57]	0.303	-1.7226	0.0004	0.0149	-1.7555	2.1623	13.2046	0.0003	0.0108
ENSBTAG00000042256	ENSBTAT00000059248	SNORA74	Small nucleolar RNA SNORA74 [Source:RFAM;Acc:RF00090]	Inf	Inf	0.0002	0.0089	6.5181	-0.7469	13.1797	0.0003	0.0108
ENSBTAG00000043530	ENSBTAT00000060522	SNORA24	Small nucleolar RNA SNORA24 [Source:RFAM;Acc:RF00399]	Inf	Inf	0.0033	0.069	5.9037	-1.1665	13.1785	0.0003	0.0108
ENSBTAG00000001956	ENSBTAT00000002542	HINT3	histidine triad nucleotide binding protein 3 [Source:HGNC Symbol;Acc:HGNC:18468]	0.3072	-1.7027	0.0005	0.0327	-1.6795	3.3944	14.7343	0.0001	0.0109
ENSBTAG00000007722	ENSBTAT00000010154	MOCS3	molybdenum cofactor synthesis 3 [Source:HGNC Symbol;Acc:HGNC:15765]	2.0149	1.0107	0.0028	0.0623	0.9816	3.9428	13.1605	0.0003	0.0109
ENSBTAG00000008692	ENSBTAT00000011458		Cytochrome b-c1 complex subunit 10 [Source:UniProtKB/Swiss-Prot;Acc:P07552]	2.7908	1.4807	0.0005	0.0327	1.4928	4.7642	14.7595	0.0001	0.0109
ENSBTAG00000014464	ENSBTAT00000019231	SEC14L3	SEC14 like lipid binding 3 [Source:HGNC Symbol;Acc:HGNC:18655]	0.3078	-1.6999	0.0003	0.0192	-1.6936	3.5653	14.7317	0.0001	0.0109
ENSBTAG00000027727	ENSBTAT00000039964		Uncharacterized protein [Source:UniProtKB/TrEMBL;Acc:F1MFR8]	10.8877	3.4446	0.0004	0.0149	3.2755	0.0599	13.1637	0.0003	0.0109
ENSBTAG00000047250	ENSBTAT00000063595	SPTSSB	serine palmitoyltransferase small subunit B [Source:HGNC Symbol;Acc:HGNC:24045]	0.1654	-2.5964	0.0002	0.0168	-2.6199	1.384	14.7558	0.0001	0.0109
ENSBTAG00000008997	ENSBTAT00000054745			0.317	-1.6576	0.0001	0.0108	-1.6495	4.7003	14.7122	0.0001	0.011
ENSBTAG00000017375	ENSBTAT00000023103	C4orf32	chromosome 4 open reading frame 32 [Source:HGNC Symbol;Acc:HGNC:26813]	0.2542	-1.9762	0.0001	0.0067	-1.9526	3.3098	14.6788	0.0001	0.011
ENSBTAG00000038617	ENSBTAT00000052178	SH3D21	SH3 domain containing 21 [Source:HGNC Symbol;Acc:HGNC:26236]	3.1776	1.6679	0.0007	0.0376	1.6783	3.2522	14.6991	0.0001	0.011
ENSBTAG00000047376	ENSBTAT00000063342	PIN4	peptidylprolyl cis/trans isomerase, NIMA-interacting 4 [Source:HGNC Symbol;Acc:HGNC:8992]	3.0475	1.6076	0.0007	0.0376	1.6176	3.4525	14.6971	0.0001	0.011
ENSBTAG00000001356	ENSBTAT00000001785	USP38	ubiquitin specific peptidase 38 [Source:HGNC Symbol;Acc:HGNC:20067]	0.3237	-1.6274	0.0002	0.0148	-1.6122	4.9429	14.6448	0.0001	0.0111
ENSBTAG00000003553	ENSBTAT00000004621	ZFP36L2	ZFP36 ring finger protein like 2 [Source:HGNC Symbol;Acc:HGNC:1108]	0.4686	-1.0937	0.0022	0.0521	-1.1205	3.6338	13.1225	0.0003	0.0111
ENSBTAG00000005589	ENSBTAT00000007341	STK19	serine/threonine kinase 19 [Source:HGNC Symbol;Acc:HGNC:11398]	2.8565	1.5142	0.0008	0.0433	1.5245	4.6517	14.6291	0.0001	0.0111
ENSBTAG00000008140	ENSBTAT00000010702	FAP	fibroblast activation protein alpha [Source:HGNC Symbol;Acc:HGNC:3590]	0.0891	-3.489	0.0003	0.0212	-3.4246	0.6056	14.6135	0.0001	0.0111
ENSBTAG00000008726	ENSBTAT00000011496	NCS1	neuronal calcium sensor 1 [Source:HGNC Symbol;Acc:HGNC:3953]	4.8838	2.288	0.0002	0.0135	2.3017	1.8349	14.6447	0.0001	0.0111
ENSBTAG00000009207	ENSBTAT00000012129	KMT2E	lysine methyltransferase 2E [Source:HGNC Symbol;Acc:HGNC:18541]	2.2691	1.1821	0.0006	0.0214	1.1535	7.1661	13.1024	0.0003	0.0111
ENSBTAG00000010606	ENSBTAT00000014032	PPP1R3B	protein phosphatase 1 regulatory subunit 3B [Source:HGNC Symbol;Acc:HGNC:14942]	0.3356	-1.5751	0.0002	0.014	-1.5629	5.1986	14.6559	0.0001	0.0111
ENSBTAG00000016048	ENSBTAT00000021357	CPT1B	carnitine palmitoyltransferase 1B [Source:HGNC Symbol;Acc:HGNC:2329]	3.5141	1.8131	0.0008	0.0412	1.8244	2.4627	14.6117	0.0001	0.0111
ENSBTAG00000019836	ENSBTAT00000026427	GSKIP	GSK3B interacting protein [Source:HGNC Symbol;Acc:HGNC:20343]	0.4904	-1.028	0.0012	0.0351	-1.0539	5.3922	13.1149	0.0003	0.0111
ENSBTAG00000006360	ENSBTAT00000008348	CD180	CD180 molecule [Source:HGNC Symbol;Acc:HGNC:6726]	0.3225	-1.6326	0.0011	0.0335	-1.6624	2.0469	13.0893	0.0003	0.0112
ENSBTAG00000010322	ENSBTAT00000013636	HYOU1	hypoxia up-regulated 1 [Source:HGNC Symbol;Acc:HGNC:16931]	0.2329	-2.1022	0	0	-2.1218	5.802	13.0803	0.0003	0.0112
ENSBTAG00000018347	ENSBTAT00000024412	IL33	interleukin 33 [Source:HGNC Symbol;Acc:HGNC:16028]	0.2728	-1.8742	0.0009	0.0672	-1.8287	2.7849	15.0479	0.0001	0.0112
ENSBTAG00000020229	ENSBTAT00000031583	ATP8B3	ATPase phospholipid transporting 8B3 [Source:HGNC Symbol;Acc:HGNC:13535]	2.8864	1.5293	0.0003	0.0346	1.5528	4.9137	15.0573	0.0001	0.0112
ENSBTAG00000020357	ENSBTAT00000027131	GOLPH3L	golgi phosphoprotein 3 like [Source:HGNC Symbol;Acc:HGNC:24882]	0.334	-1.5822	0.0012	0.0828	-1.5579	4.684	15.0557	0.0001	0.0112
ENSBTAG00000031476	ENSBTAT00000044610	DLL1	delta like canonical Notch ligand 1 [Source:HGNC Symbol;Acc:HGNC:2908]	0.3126	-1.6775	0.0017	0.0434	-1.6927	1.9237	13.0869	0.0003	0.0112
ENSBTAG00000043402	ENSBTAT00000060394	SNORA43	Small nucleolar RNA SNORA43 [Source:RFAM;Acc:RF00416]	0.1434	-2.8018	0.0005	0.0484	-2.8332	1.006	15.0795	0.0001	0.0112
ENSBTAG00000011811	ENSBTAT00000036826	TNPO2	transportin 2 [Source:HGNC Symbol;Acc:HGNC:19998]	11.758	3.5556	0.0008	0.0421	3.496	0.1989	14.5481	0.0001	0.0114
ENSBTAG00000020457	ENSBTAT00000027261	TGFB1	transforming growth factor beta 1 [Source:HGNC Symbol;Acc:HGNC:11766]	0.4956	-1.0126	0.0031	0.0664	-1.0412	3.8721	13.0494	0.0003	0.0114
ENSBTAG00000013196	ENSBTAT00000017564	STK17B	serine/threonine kinase 17b [Source:HGNC Symbol;Acc:HGNC:11396]	0.3511	-1.5102	0.0021	0.0512	-1.5322	2.1559	13.0182	0.0003	0.0115
ENSBTAG00000013557	ENSBTAT00000018026	ERAP1	endoplasmic reticulum aminopeptidase 1 [Source:HGNC Symbol;Acc:HGNC:18173]	0.3518	-1.5073	0	0.0008	-1.5394	3.8637	13.0243	0.0003	0.0115
ENSBTAG00000004494	ENSBTAT00000005893	B4GALNT1	beta-1,4-N-acetyl-galactosaminyltransferase 1 [Source:HGNC Symbol;Acc:HGNC:4117]	3.9855	1.9948	0.0002	0.0216	2.0254	2.32	14.9503	0.0001	0.0116
ENSBTAG00000022204	ENSBTAT00000011172		Uncharacterized protein [Source:UniProtKB/TrEMBL;Acc:F1MYN9]	2.1517	1.1055	0.0005	0.0186	1.0781	6.0396	12.9895	0.0003	0.0116
ENSBTAG00000022246	ENSBTAT00000030041	C11orf86	chromosome 11 open reading frame 86 [Source:HGNC Symbol;Acc:HGNC:34442]	3.1283	1.6454	0.0017	0.1027	1.6464	6.7816	14.9594	0.0001	0.0116
ENSBTAG00000034435	ENSBTAT00000048774	NKD2	naked cuticle homolog 2 [Source:HGNC Symbol;Acc:HGNC:17046]	3.9287	1.9741	0.0001	0.0185	2.0004	2.457	14.9568	0.0001	0.0116
ENSBTAG00000003737	ENSBTAT00000004864	SLC51B	solute carrier family 51 beta subunit [Source:HGNC Symbol;Acc:HGNC:29956]	2.7221	1.4447	0	0.0005	1.4188	4.593	12.9718	0.0003	0.0117
ENSBTAG00000001768	ENSBTAT00000002316	TXLNG	taxilin gamma [Source:HGNC Symbol;Acc:HGNC:18578]	2.1494	1.104	0.0016	0.0424	1.0697	3.7972	12.9555	0.0003	0.0118
ENSBTAG00000009888	ENSBTAT00000013037	DRAM2	DNA damage regulated autophagy modulator 2 [Source:HGNC Symbol;Acc:HGNC:28769]	0.3555	-1.4919	0.001	0.0501	-1.4754	4.2795	14.4759	0.0001	0.0118
ENSBTAG00000013191	ENSBTAT00000017563	AGRN	agrin [Source:HGNC Symbol;Acc:HGNC:329]	0.521	-0.9408	0.0038	0.0756	-0.9691	4.3837	12.9577	0.0003	0.0118
ENSBTAG00000015005	ENSBTAT00000056722	FANCG	Fanconi anemia complementation group G [Source:HGNC Symbol;Acc:HGNC:3588]	2.8286	1.5001	0.0011	0.0562	1.5101	4.0479	14.4636	0.0001	0.0118
ENSBTAG00000009603	ENSBTAT00000012635		Cytochrome b-c1 complex subunit 6, mitochondrial [Source:UniProtKB/Swiss-Prot;Acc:P00126]	2.1825	1.126	0.0004	0.0139	1.1	6.0303	12.9381	0.0003	0.0119
ENSBTAG00000000603	ENSBTAT00000000795	JAM2	junctional adhesion molecule 2 [Source:HGNC Symbol;Acc:HGNC:14686]	0.346	-1.531	0.0013	0.086	-1.517	3.784	14.8628	0.0001	0.012
ENSBTAG00000001999	ENSBTAT00000002592	C11orf57	chromosome 11 open reading frame 57 [Source:HGNC Symbol;Acc:HGNC:25569]	1.9837	0.9882	0.0024	0.0568	0.9586	4.3921	12.9202	0.0003	0.012
ENSBTAG00000002224	ENSBTAT00000044908	UHRF1	ubiquitin like with PHD and ring finger domains 1 [Source:HGNC Symbol;Acc:HGNC:12556]	0.2422	-2.0454	0.0007	0.0403	-1.9984	2.1597	14.4199	0.0001	0.012
ENSBTAG00000011553	ENSBTAT00000015354		Uncharacterized protein [Source:UniProtKB/TrEMBL;Acc:F1MLX0]	2.9242	1.548	0.0008	0.0655	1.5583	5.9883	14.8488	0.0001	0.012
ENSBTAG00000022813	ENSBTAT00000055412	TMEM150B	transmembrane protein 150B [Source:HGNC Symbol;Acc:HGNC:34415]	3.3036	1.724	0.0007	0.0564	1.7204	2.9886	14.874	0.0001	0.012
ENSBTAG00000034302	ENSBTAT00000048598		Uncharacterized protein [Source:UniProtKB/TrEMBL;Acc:G3X7X7]	12.1575	3.6038	0.0008	0.0433	3.4903	0.189	14.417	0.0001	0.012
ENSBTAG00000009677	ENSBTAT00000012765	PARP10	poly(ADP-ribose) polymerase family member 10 [Source:HGNC Symbol;Acc:HGNC:25895]	0.4447	-1.169	0.0004	0.0137	-1.1922	4.7901	12.9008	0.0003	0.0121
ENSBTAG00000012172	ENSBTAT00000016142	MIDN	midnolin [Source:HGNC Symbol;Acc:HGNC:16298]	0.4778	-1.0657	0.0028	0.0623	-1.0925	3.6274	12.8778	0.0003	0.0122
ENSBTAG00000047042	ENSBTAT00000066303	bta-mir-2904-3	bta-mir-2904-1 [Source:miRBase;Acc:MI0013080]	21.8683	4.4508	0	0	4.4332	8.1951	12.8669	0.0003	0.0122
ENSBTAG00000037377	ENSBTAT00000024782	ABHD14B	abhydrolase domain containing 14B [Source:HGNC Symbol;Acc:HGNC:28235]	2.5493	1.3501	0.0003	0.0125	1.3197	7.7712	12.8497	0.0003	0.0123
ENSBTAG00000046100	ENSBTAT00000064497			4.2869	2.0999	0.0003	0.0111	2.0907	1.3057	12.856	0.0003	0.0123
ENSBTAG00000001571	ENSBTAT00000033876	LRRD1	leucine rich repeats and death domain containing 1 [Source:HGNC Symbol;Acc:HGNC:34300]	0.05	-4.3221	0.0026	0.0585	-4.1105	-0.1153	12.8245	0.0003	0.0124
ENSBTAG00000003152	ENSBTAT00000004093			3.8117	1.9304	0.0011	0.0793	1.9215	7.1559	14.7626	0.0001	0.0124
ENSBTAG00000018201	ENSBTAT00000024227	TKFC	triokinase and FMN cyclase [Source:HGNC Symbol;Acc:HGNC:24552]	3.0278	1.5983	0.0005	0.0484	1.6086	6.0782	14.7588	0.0001	0.0124
ENSBTAG00000019234	ENSBTAT00000025614	BMP6	bone morphogenetic protein 6 [Source:HGNC Symbol;Acc:HGNC:1073]	0.187	-2.4192	0.0018	0.0458	-2.419	0.907	12.8197	0.0003	0.0124
ENSBTAG00000033367	ENSBTAT00000013892	DDO	D-aspartate oxidase [Source:HGNC Symbol;Acc:HGNC:2727]	0.3356	-1.5754	0	0.0005	-1.6087	3.7584	12.8195	0.0003	0.0124
ENSBTAG00000009150	ENSBTAT00000012059	SPON1	spondin 1 [Source:HGNC Symbol;Acc:HGNC:11252]	0.2953	-1.7598	0.0002	0.0152	-1.7431	3.5539	14.326	0.0002	0.0125
ENSBTAG00000001700	ENSBTAT00000043916	CDC42	cell division cycle 42 [Source:HGNC Symbol;Acc:HGNC:1736]	0.3266	-1.6142	0.0006	0.0534	-1.6104	3.4197	14.6833	0.0001	0.0127
ENSBTAG00000003851	ENSBTAT00000005025	CCNL1	cyclin L1 [Source:HGNC Symbol;Acc:HGNC:20569]	2.023	1.0165	0.0014	0.0387	0.9896	4.6079	12.7717	0.0004	0.0127
ENSBTAG00000005496	ENSBTAT00000049336	RP2	retinitis pigmentosa 2 (X-linked recessive) [Source:HGNC Symbol;Acc:HGNC:10274]	0.2305	-2.1171	0.0004	0.0385	-2.1641	1.9277	14.7075	0.0001	0.0127
ENSBTAG00000007272	ENSBTAT00000009563	ATP6V0A2	ATPase H+ transporting V0 subunit a2 [Source:HGNC Symbol;Acc:HGNC:18481]	0.5156	-0.9556	0.005	0.0917	-0.9819	4.0128	12.7743	0.0004	0.0127
ENSBTAG00000018898	ENSBTAT00000025155	ARID4A	AT-rich interaction domain 4A [Source:HGNC Symbol;Acc:HGNC:9885]	2.1649	1.1143	0.0008	0.0246	1.0862	6.6427	12.7619	0.0004	0.0127
ENSBTAG00000032151	ENSBTAT00000061531	CCDC73	coiled-coil domain-containing protein 73 [Source:RefSeq peptide;Acc:NP_001179476]	Inf	Inf	0.0013	0.0867	6.5045	-0.532	14.6786	0.0001	0.0127
ENSBTAG00000042358	ENSBTAT00000059350	snoU2_19	Small nucleolar RNA U2-19 [Source:RFAM;Acc:RF00494]	23.9541	4.5822	0.0015	0.0412	4.3473	-0.7513	12.7491	0.0004	0.0128
ENSBTAG00000042676	ENSBTAT00000059668	Y_RNA	Y RNA [Source:RFAM;Acc:RF00019]	Inf	Inf	0.0003	0.0126	6.4317	-0.8096	12.7397	0.0004	0.0128
ENSBTAG00000003633	ENSBTAT00000004737		Cationic trypsin Alpha-trypsin chain 1 Alpha-trypsin chain 2 [Source:UniProtKB/Swiss-Prot;Acc:P00760]	Inf	Inf	0.0012	0.0564	6.3629	-0.5718	14.2532	0.0002	0.013
ENSBTAG00000024688	ENSBTAT00000034372	PHIP	pleckstrin homology domain interacting protein [Source:HGNC Symbol;Acc:HGNC:15673]	2.1431	1.0997	0.0007	0.0219	1.0725	6.3309	12.7116	0.0004	0.013
ENSBTAG00000008021	ENSBTAT00000010544		Uncharacterized protein [Source:UniProtKB/TrEMBL;Acc:F1N713]	3.6936	1.885	0.0003	0.0212	1.9026	2.6003	14.212	0.0002	0.0132
ENSBTAG00000008735	ENSBTAT00000043072	VASH1	vasohibin 1 [Source:HGNC Symbol;Acc:HGNC:19964]	0.254	-1.9771	0.0014	0.0388	-1.9929	1.462	12.662	0.0004	0.0132
ENSBTAG00000012135	ENSBTAT00000016102	LARP1B	La ribonucleoprotein domain family member 1B [Source:HGNC Symbol;Acc:HGNC:24704]	2.0064	1.0046	0.0025	0.0571	0.9807	3.9693	12.6786	0.0004	0.0132
ENSBTAG00000015829	ENSBTAT00000057413	ENPP5	ectonucleotide pyrophosphatase/phosphodiesterase 5 (putative) [Source:HGNC Symbol;Acc:HGNC:13717]	0.198	-2.3363	0.0016	0.042	-2.3463	1.0022	12.6655	0.0004	0.0132
ENSBTAG00000020391	ENSBTAT00000048571	MEP1B	meprin A subunit beta [Source:HGNC Symbol;Acc:HGNC:7020]	2.2097	1.1439	0.0006	0.0202	1.1095	4.4387	12.6589	0.0004	0.0132
ENSBTAG00000038888	ENSBTAT00000054216	ZBTB9	zinc finger and BTB domain containing 9 [Source:HGNC Symbol;Acc:HGNC:28323]	3.5949	1.8459	0.0001	0.0095	1.8616	3.3782	14.2024	0.0002	0.0132
ENSBTAG00000000259	ENSBTAT00000000324	CHIA	chitinase, acidic [Source:HGNC Symbol;Acc:HGNC:17432]	3.3067	1.7254	0.0002	0.0094	1.6983	9.5856	12.6404	0.0004	0.0133
ENSBTAG00000001977	ENSBTAT00000002566	YIPF6	Yip1 domain family member 6 [Source:HGNC Symbol;Acc:HGNC:28304]	0.5212	-0.9402	0.005	0.0922	-0.9656	4.2041	12.6438	0.0004	0.0133
ENSBTAG00000005735	ENSBTAT00000007538	ATP5G2	ATP synthase, H+ transporting, mitochondrial Fo complex subunit C2 (subunit 9) [Source:HGNC Symbol;Acc:HGNC:842]	2.1776	1.1228	0.0009	0.0274	1.0944	6.8768	12.6504	0.0004	0.0133
ENSBTAG00000016345	ENSBTAT00000021747	IL2RB	interleukin 2 receptor subunit beta [Source:HGNC Symbol;Acc:HGNC:6009]	0.3931	-1.3472	0.0017	0.0446	-1.3689	2.7025	12.6333	0.0004	0.0133
ENSBTAG00000045332	ENSBTAT00000062765	bta-mir-2449	bta-mir-2449 [Source:miRBase;Acc:MI0011503]	Inf	Inf	0.0054	0.0962	5.7676	-1.249	12.6499	0.0004	0.0133
ENSBTAG00000017040	ENSBTAT00000022654	LY6E	lymphocyte antigen 6 complex, locus E [Source:HGNC Symbol;Acc:HGNC:6727]	2.9236	1.5477	0.0026	0.136	1.5434	5.4078	14.5704	0.0001	0.0134
ENSBTAG00000001308	ENSBTAT00000001728		Uncharacterized protein [Source:UniProtKB/TrEMBL;Acc:F1MBW1]	0	inf (-)	0	0.0006	-7.3349	0.3678	14.1354	0.0002	0.0135
ENSBTAG00000001822	ENSBTAT00000002383	SNX10	sorting nexin 10 [Source:HGNC Symbol;Acc:HGNC:14974]	0.2932	-1.7701	0.0001	0.0065	-1.7557	6.2853	14.1486	0.0002	0.0135
ENSBTAG00000043553	ENSBTAT00000060554	GPX3	glutathione peroxidase 3 precursor [Source:RefSeq peptide;Acc:NP_776502]	10.4465	3.3849	0	0	3.3885	7.5688	14.1324	0.0002	0.0135
ENSBTAG00000001254	ENSBTAT00000001658	ANKRD46	ankyrin repeat domain 46 [Source:HGNC Symbol;Acc:HGNC:27229]	0.5054	-0.9845	0.0023	0.054	-1.01	4.7509	12.5615	0.0004	0.0136
ENSBTAG00000005947	ENSBTAT00000007806	PLAU	plasminogen activator, urokinase [Source:HGNC Symbol;Acc:HGNC:9052]	0.4368	-1.1949	0.0015	0.041	-1.2268	3.2058	12.5839	0.0004	0.0136
ENSBTAG00000009026	ENSBTAT00000011884	PACS1	phosphofurin acidic cluster sorting protein 1 [Source:HGNC Symbol;Acc:HGNC:30032]	0.353	-1.5022	0.0014	0.0391	-1.5272	2.2988	12.5828	0.0004	0.0136
ENSBTAG00000016481	ENSBTAT00000021909	CALU	calumenin [Source:HGNC Symbol;Acc:HGNC:1458]	0.4434	-1.1732	0.0003	0.0127	-1.1971	5.7986	12.5811	0.0004	0.0136
ENSBTAG00000021141	ENSBTAT00000028175	CD8A	CD8a molecule [Source:HGNC Symbol;Acc:HGNC:1706]	0.3824	-1.387	0.0023	0.0549	-1.4129	2.4121	12.5838	0.0004	0.0136
ENSBTAG00000039664	ENSBTAT00000052413			20.7181	4.3728	0	0	4.5435	2.4683	14.5321	0.0001	0.0136
ENSBTAG00000042919	ENSBTAT00000059911	U6	U6 spliceosomal RNA [Source:RFAM;Acc:RF00026]	12.277	3.6179	0.0017	0.0434	3.4281	-0.3866	12.5723	0.0004	0.0136
ENSBTAG00000025848	ENSBTAT00000024034	RBM3	RNA binding motif (RNP1, RRM) protein 3 [Source:HGNC Symbol;Acc:HGNC:9900]	2.747	1.4579	0.0013	0.0618	1.4685	4.1298	14.101	0.0002	0.0137
ENSBTAG00000001877	ENSBTAT00000053474			2.5363	1.3427	0.0009	0.0277	1.3247	2.6801	12.5413	0.0004	0.0138
ENSBTAG00000044178	ENSBTAT00000061030	ZMPSTE24	zinc metallopeptidase STE24 [Source:HGNC Symbol;Acc:HGNC:12877]	0.3549	-1.4945	0.0012	0.0845	-1.4911	3.8418	14.4929	0.0001	0.0138
ENSBTAG00000045498	ENSBTAT00000063187	SULT2B1	sulfotransferase family cytosolic 2B member 1 [Source:RefSeq peptide;Acc:NP_001075195]	0.1581	-2.6608	0.0016	0.0422	-2.6507	0.7341	12.5205	0.0004	0.0139
ENSBTAG00000007234	ENSBTAT00000029844	PLRG1	pleiotropic regulator 1 [Source:HGNC Symbol;Acc:HGNC:9089]	0.486	-1.0411	0.0035	0.0715	-1.0691	3.6001	12.5036	0.0004	0.014
ENSBTAG00000001004	ENSBTAT00000057091	ESAM	endothelial cell adhesion molecule [Source:HGNC Symbol;Acc:HGNC:17474]	0.4901	-1.0289	0.0025	0.0577	-1.0572	3.9363	12.4759	0.0004	0.0141
ENSBTAG00000010322	ENSBTAT00000013636	HYOU1	hypoxia up-regulated 1 [Source:HGNC Symbol;Acc:HGNC:16931]	0.3377	-1.5662	0.0011	0.0814	-1.5531	5.9148	14.4418	0.0001	0.0141
ENSBTAG00000017060	ENSBTAT00000022687	ITGB2	integrin subunit beta 2 [Source:HGNC Symbol;Acc:HGNC:6155]	0.467	-1.0986	0.0005	0.0168	-1.1276	4.9864	12.4834	0.0004	0.0141
ENSBTAG00000024269	ENSBTAT00000033522	TGFBR3	transforming growth factor beta receptor 3 [Source:HGNC Symbol;Acc:HGNC:11774]	0.4023	-1.3138	0.0013	0.0372	-1.343	2.8448	12.4603	0.0004	0.0142
ENSBTAG00000047694	ENSBTAT00000063708		Uncharacterized protein [Source:UniProtKB/TrEMBL;Acc:G3N097]	2.2508	1.1704	0.0002	0.0106	1.146	6.556	12.4703	0.0004	0.0142
ENSBTAG00000006851	ENSBTAT00000065136		Uncharacterized protein [Source:UniProtKB/TrEMBL;Acc:F1ME19]	0	inf (-)	0.0012	0.0834	-6.4096	-0.2369	14.3622	0.0002	0.0146
ENSBTAG00000014438	ENSBTAT00000019202	SS18L1	SS18L1, nBAF chromatin remodeling complex subunit [Source:HGNC Symbol;Acc:HGNC:15592]	0.2333	-2.1	0.0002	0.0227	-2.1994	1.9415	14.3524	0.0002	0.0146
ENSBTAG00000016275	ENSBTAT00000021647	AMDHD1	amidohydrolase domain containing 1 [Source:HGNC Symbol;Acc:HGNC:28577]	2.3287	1.2195	0.0005	0.0183	1.1886	7.114	12.4081	0.0004	0.0146
ENSBTAG00000021066	ENSBTAT00000004690	CAPN11	calpain 11 [Source:HGNC Symbol;Acc:HGNC:1478]	8.7411	3.1278	0.0004	0.0391	2.7719	1.2664	14.3354	0.0002	0.0146
ENSBTAG00000001008	ENSBTAT00000001336	PRF1	perforin 1 [Source:HGNC Symbol;Acc:HGNC:9360]	0.4231	-1.2408	0.003	0.0643	-1.2671	2.77	12.3773	0.0004	0.0148
ENSBTAG00000003898	ENSBTAT00000005088	HMGCS2	3-hydroxy-3-methylglutaryl-CoA synthase 2 [Source:HGNC Symbol;Acc:HGNC:5008]	3.6095	1.8518	0.0002	0.0272	1.8657	9.2313	14.3087	0.0002	0.0148
ENSBTAG00000007754	ENSBTAT00000010193		NADH dehydrogenase [ubiquinone] 1 alpha subcomplex subunit 3 [Source:UniProtKB/Swiss-Prot;Acc:Q02371]	2.7318	1.4498	0.0009	0.0468	1.4621	4.378	13.944	0.0002	0.0148
ENSBTAG00000020657	ENSBTAT00000027527	FAT1	FAT atypical cadherin 1 [Source:HGNC Symbol;Acc:HGNC:3595]	0.3495	-1.5168	0.0007	0.0369	-1.5013	4.3355	13.9437	0.0002	0.0148
ENSBTAG00000014315	ENSBTAT00000019038	PBLD	phenazine biosynthesis like protein domain containing [Source:HGNC Symbol;Acc:HGNC:23301]	2.5005	1.3222	0.0001	0.0033	1.2876	5.5479	12.3544	0.0004	0.0149
ENSBTAG00000008528	ENSBTAT00000011242	SLC25A1	solute carrier family 25 member 1 [Source:HGNC Symbol;Acc:HGNC:10979]	3.0065	1.5881	0.0018	0.1058	1.5915	6.8344	14.2586	0.0002	0.015
ENSBTAG00000014771	ENSBTAT00000019649	RBMX2	RNA binding motif protein, X-linked 2 [Source:RefSeq peptide;Acc:NP_001243518]	2.7598	1.4646	0.0006	0.0339	1.4756	4.9334	13.9008	0.0002	0.015
ENSBTAG00000018436	ENSBTAT00000024529	UBE2J1	ubiquitin-conjugating enzyme E2 J1 [Source:RefSeq peptide;Acc:NP_001193115]	0.2788	-1.8427	0.001	0.0754	-1.7761	2.9206	14.2702	0.0002	0.015
ENSBTAG00000000076	ENSBTAT00000000084	RECK	reversion inducing cysteine rich protein with kazal motifs [Source:HGNC Symbol;Acc:HGNC:11345]	0.1462	-2.7744	0.0006	0.0207	-2.7805	0.8516	12.3003	0.0005	0.0151
ENSBTAG00000001814	ENSBTAT00000002375	PLXND1	plexin D1 [Source:HGNC Symbol;Acc:HGNC:9107]	0.4753	-1.0732	0.0006	0.0213	-1.1017	5.0496	12.318	0.0004	0.0151
ENSBTAG00000003889	ENSBTAT00000005076	PER1	period circadian clock 1 [Source:HGNC Symbol;Acc:HGNC:8845]	2.2783	1.188	0.0001	0.0052	1.1654	5.5432	12.3071	0.0005	0.0151
ENSBTAG00000007836	ENSBTAT00000010311	PPA1	pyrophosphatase (inorganic) 1 [Source:HGNC Symbol;Acc:HGNC:9226]	0.4932	-1.0197	0.0014	0.0387	-1.0455	5.6048	12.3205	0.0004	0.0151
ENSBTAG00000009849	ENSBTAT00000012987		Placenta-specific 8; Placenta-specific 8-like; Placenta-specific gene 8 protein [Source:UniProtKB/TrEMBL;Acc:Q56JW2]	0.4967	-1.0094	0.005	0.0922	-1.0335	3.6415	12.3144	0.0004	0.0151
ENSBTAG00000038067	ENSBTAT00000002092		Metallothionein-1A [Source:UniProtKB/Swiss-Prot;Acc:P67983]	3.4053	1.7678	0	0.0016	1.7447	9.0124	12.3161	0.0004	0.0151
ENSBTAG00000042414	ENSBTAT00000059406	SNORA23	Small nucleolar RNA SNORA23 [Source:RFAM;Acc:RF00319]	22.6311	4.5002	0.0001	0.0038	4.2895	-0.1528	12.3027	0.0005	0.0151
ENSBTAG00000047914	ENSBTAT00000064500	CDHR5	cadherin-related family member 5 precursor [Source:RefSeq peptide;Acc:NP_001096796]	2.2383	1.1624	0.0002	0.0094	1.1423	4.4013	12.3172	0.0004	0.0151
ENSBTAG00000006466	ENSBTAT00000008479	CD53	CD53 molecule [Source:HGNC Symbol;Acc:HGNC:1686]	0.516	-0.9545	0.0027	0.0607	-0.9826	4.6828	12.2739	0.0005	0.0153
ENSBTAG00000016738	ENSBTAT00000022253	DTX1	deltex E3 ubiquitin ligase 1 [Source:HGNC Symbol;Acc:HGNC:3060]	0.2194	-2.1885	0	0.0012	-2.1943	2.2941	12.2809	0.0005	0.0153
ENSBTAG00000016918	ENSBTAT00000038965	MYOF	myoferlin [Source:HGNC Symbol;Acc:HGNC:3656]	0.4795	-1.0603	0.0008	0.0254	-1.0916	4.5735	12.2724	0.0005	0.0153
ENSBTAG00000002473	ENSBTAT00000003204	ANGPTL4	angiopoietin like 4 [Source:HGNC Symbol;Acc:HGNC:16039]	0.2119	-2.2387	0	0	-2.2568	6.1313	12.2552	0.0005	0.0154
ENSBTAG00000032954	ENSBTAT00000035337		ATP synthase subunit epsilon, mitochondrial [Source:UniProtKB/Swiss-Prot;Acc:P05632]	0.0751	-3.7355	0	0	-3.744	1.8551	12.2333	0.0005	0.0155
ENSBTAG00000047029	ENSBTAT00000063143		Uncharacterized protein [Source:UniProtKB/TrEMBL;Acc:E1BEQ3]	3.2801	1.7138	0.0001	0.0105	1.7276	3.6854	13.8409	0.0002	0.0155
ENSBTAG00000010175	ENSBTAT00000013427	COL8A2	collagen type VIII alpha 2 chain [Source:HGNC Symbol;Acc:HGNC:2216]	0	inf (-)	0.0013	0.0618	-6.3395	-0.4932	13.7939	0.0002	0.0156
ENSBTAG00000010234	ENSBTAT00000013522	DHRS1	dehydrogenase/reductase 1 [Source:HGNC Symbol;Acc:HGNC:16445]	2.956	1.5636	0.0005	0.0309	1.5769	6.4099	13.7925	0.0002	0.0156
ENSBTAG00000013760	ENSBTAT00000018292	COL4A6	collagen type IV alpha 6 chain [Source:HGNC Symbol;Acc:HGNC:2208]	0.2371	-2.0764	0.0003	0.024	-2.0872	2.0984	13.782	0.0002	0.0156
ENSBTAG00000016801	ENSBTAT00000022350	RXRG	retinoid X receptor gamma [Source:HGNC Symbol;Acc:HGNC:10479]	4.5988	2.2013	0	0.0007	2.2164	3.5785	13.7869	0.0002	0.0156
ENSBTAG00000018694	ENSBTAT00000024880	ACSS3	acyl-CoA synthetase short-chain family member 3 [Source:HGNC Symbol;Acc:HGNC:24723]	0.3326	-1.5883	0.0004	0.0262	-1.5755	6.9916	13.7888	0.0002	0.0156
ENSBTAG00000002313	ENSBTAT00000002982	ITPR2	inositol 1,4,5-trisphosphate receptor type 2 [Source:RefSeq peptide;Acc:NP_776794]	2.0642	1.0456	0.0011	0.032	1.0147	5.2716	12.2148	0.0005	0.0157
ENSBTAG00000008542	ENSBTAT00000043975	SSPO	SCO-spondin [Source:HGNC Symbol;Acc:HGNC:21998]	7.8449	2.9718	0.0014	0.0386	2.8951	0.0215	12.2029	0.0005	0.0157
ENSBTAG00000017362	ENSBTAT00000023088	CNOT6	CCR4-NOT transcription complex subunit 6 [Source:HGNC Symbol;Acc:HGNC:14099]	0.4977	-1.0068	0.0036	0.072	-1.0371	3.756	12.2067	0.0005	0.0157
ENSBTAG00000022155	ENSBTAT00000029891	FSTL1	follistatin like 1 [Source:HGNC Symbol;Acc:HGNC:3972]	0.4861	-1.0407	0.0008	0.0262	-1.0701	5.5433	12.2134	0.0005	0.0157
ENSBTAG00000010230	ENSBTAT00000011678	CAPN1	calpain 1 [Source:HGNC Symbol;Acc:HGNC:1476]	0.5286	-0.9198	0.0058	0.0998	-0.9449	4.272	12.1814	0.0005	0.0158
ENSBTAG00000014091	ENSBTAT00000018734	ARHGEF3	Rho guanine nucleotide exchange factor 3 [Source:HGNC Symbol;Acc:HGNC:683]	0.4317	-1.2118	0.003	0.0647	-1.2396	2.8565	12.1769	0.0005	0.0158
ENSBTAG00000047790	ENSBTAT00000065571	bta-mir-2887-2	bta-mir-2887-1 [Source:miRBase;Acc:MI0013060]	36.3392	5.1835	0	0	5.0117	1.7735	12.1751	0.0005	0.0158
ENSBTAG00000008544	ENSBTAT00000011264	SALL1	spalt like transcription factor 1 [Source:HGNC Symbol;Acc:HGNC:10524]	2.1348	1.0941	0.0016	0.0419	1.0574	4.0033	12.1673	0.0005	0.0159
ENSBTAG00000014197	ENSBTAT00000018876	SLC38A4	solute carrier family 38 member 4 [Source:HGNC Symbol;Acc:HGNC:14679]	0.2701	-1.8885	0	0.0027	-1.8728	7.2562	13.7266	0.0002	0.0159
ENSBTAG00000039531	ENSBTAT00000065255			25.049	4.6467	0.001	0.0506	4.4294	-0.2329	13.7266	0.0002	0.0159
ENSBTAG00000006108	ENSBTAT00000008025	MMP11	matrix metallopeptidase 11 [Source:HGNC Symbol;Acc:HGNC:7157]	0.2442	-2.034	0.0001	0.0036	-2.064	2.0579	12.1466	0.0005	0.016
ENSBTAG00000020707	ENSBTAT00000037735	ADGRG6	adhesion G protein-coupled receptor G6 [Source:HGNC Symbol;Acc:HGNC:13841]	0.2662	-1.9096	0.0003	0.0212	-1.8928	2.6663	13.6745	0.0002	0.0161
ENSBTAG00000024245	ENSBTAT00000033479		Cationic trypsin Alpha-trypsin chain 1 Alpha-trypsin chain 2 [Source:UniProtKB/Swiss-Prot;Acc:P00760]	Inf	Inf	0.002	0.0793	6.1009	-0.6688	13.6861	0.0002	0.0161
ENSBTAG00000032642	ENSBTAT00000002908		Glutathione S-transferase [Source:UniProtKB/TrEMBL;Acc:F1N4T5]	0.0197	-5.6635	0	0	-5.5135	1.6349	13.6701	0.0002	0.0161
ENSBTAG00000045530	ENSBTAT00000065535	SCARNA2	Small Cajal body-specific RNA 2 [Source:RFAM;Acc:RF01268]	3.0569	1.6121	0.0002	0.0184	1.6247	4.703	13.682	0.0002	0.0161
ENSBTAG00000046181	ENSBTAT00000063415		Uncharacterized protein [Source:UniProtKB/TrEMBL;Acc:G3N3W6]	11.2429	3.4909	0.0007	0.0396	3.3707	0.3771	13.663	0.0002	0.0161
ENSBTAG00000011986	ENSBTAT00000015905	PLSCR4	phospholipid scramblase 4 [Source:HGNC Symbol;Acc:HGNC:16497]	0.34	-1.5565	0.0005	0.0302	-1.5416	4.1429	13.6374	0.0002	0.0162
ENSBTAG00000021466	ENSBTAT00000028617	COL3A1	collagen alpha-1(III) chain precursor [Source:RefSeq peptide;Acc:NP_001070299]	0.3232	-1.6294	0.0004	0.0244	-1.6188	6.8591	13.6517	0.0002	0.0162
ENSBTAG00000009104	ENSBTAT00000012000	SERP1	stress-associated endoplasmic reticulum protein 1 [Source:HGNC Symbol;Acc:HGNC:10759]	0.4244	-1.2364	0.0002	0.0077	-1.2581	5.0813	12.1103	0.0005	0.0163
ENSBTAG00000046708	ENSBTAT00000063372	PDP2	pyruvate dehyrogenase phosphatase catalytic subunit 2 [Source:HGNC Symbol;Acc:HGNC:30263]	0.3557	-1.4913	0.0007	0.0243	-1.506	2.6989	12.1073	0.0005	0.0163
ENSBTAG00000000421	ENSBTAT00000047703	EEA1	early endosome antigen 1 [Source:HGNC Symbol;Acc:HGNC:3185]	2.255	1.1731	0.001	0.0312	1.1436	7.4489	12.0759	0.0005	0.0165
ENSBTAG00000025502	ENSBTAT00000035859	LECT1	leukocyte cell derived chemotaxin 1 [Source:HGNC Symbol;Acc:HGNC:17005]	0	inf (-)	0.0084	0.1308	-6.0629	-0.6714	12.0716	0.0005	0.0165
ENSBTAG00000014803	ENSBTAT00000019695	CPZ	carboxypeptidase Z [Source:HGNC Symbol;Acc:HGNC:2333]	0.1431	-2.8048	0.0009	0.0451	-2.7402	0.8994	13.5881	0.0002	0.0166
ENSBTAG00000019926	ENSBTAT00000026544	SCGN	secretagogin, EF-hand calcium binding protein [Source:HGNC Symbol;Acc:HGNC:16941]	8.1816	3.0324	0.0014	0.0386	2.9137	0.0184	12.0624	0.0005	0.0166
ENSBTAG00000002714	ENSBTAT00000003515	GNAI1	G protein subunit alpha i1 [Source:HGNC Symbol;Acc:HGNC:4384]	0.2414	-2.0507	0	0.0001	-2.1092	3.8991	14.0392	0.0002	0.0167
ENSBTAG00000011022	ENSBTAT00000014642	ARPP19	cAMP regulated phosphoprotein 19 [Source:HGNC Symbol;Acc:HGNC:16967]	0.2653	-1.9144	0.0001	0.0138	-1.9727	2.7679	13.9993	0.0002	0.0167
ENSBTAG00000020184	ENSBTAT00000026884	AQP8	aquaporin 8 [Source:HGNC Symbol;Acc:HGNC:642]	3.0726	1.6195	0.0019	0.1121	1.6236	7.7296	14.0265	0.0002	0.0167
ENSBTAG00000020523	ENSBTAT00000027342	SLC10A5	solute carrier family 10 member 5 [Source:HGNC Symbol;Acc:HGNC:22981]	2.7395	1.4539	0.0016	0.0417	1.4123	2.2639	12.0485	0.0005	0.0167
ENSBTAG00000025161	ENSBTAT00000035230	AGPAT2	1-acyl-sn-glycerol-3-phosphate acyltransferase beta precursor [Source:RefSeq peptide;Acc:NP_001073733]	2.9488	1.5601	0.0027	0.1392	1.5543	5.6311	14.0057	0.0002	0.0167
ENSBTAG00000039380	ENSBTAT00000065821		Uncharacterized protein [Source:UniProtKB/TrEMBL;Acc:G3MZR1]	Inf	Inf	0.0036	0.171	6.0517	-0.7131	14.0128	0.0002	0.0167
ENSBTAG00000002492	ENSBTAT00000027778	SYCP3	synaptonemal complex protein 3 [Source:HGNC Symbol;Acc:HGNC:18130]	0.4495	-1.1537	0.0003	0.0112	-1.184	6.3095	12.0307	0.0005	0.0168
ENSBTAG00000010234	ENSBTAT00000013522	DHRS1	dehydrogenase/reductase 1 [Source:HGNC Symbol;Acc:HGNC:16445]	2.9004	1.5362	0.0013	0.0867	1.543	6.1853	13.9774	0.0002	0.0168
ENSBTAG00000011802	ENSBTAT00000015668	COL6A1	collagen type VI alpha 1 chain [Source:HGNC Symbol;Acc:HGNC:2211]	0.3212	-1.6385	0.0002	0.0177	-1.6279	5.9941	13.5555	0.0002	0.0168
ENSBTAG00000008253	ENSBTAT00000010864	EXPH5	exophilin 5 [Source:HGNC Symbol;Acc:HGNC:30578]	2.0308	1.022	0.0013	0.0375	0.9918	5.0673	12.0152	0.0005	0.0169
ENSBTAG00000013744	ENSBTAT00000018267	SYNPO	synaptopodin [Source:HGNC Symbol;Acc:HGNC:30672]	0.1642	-2.6061	0.0001	0.0113	-2.6179	1.5811	13.5289	0.0002	0.0169
ENSBTAG00000025385	ENSBTAT00000009155			3.0726	1.6194	0.0001	0.0091	1.6291	5.8095	13.5401	0.0002	0.0169
ENSBTAG00000011524	ENSBTAT00000015318	XRN1	5'-3' exoribonuclease 1 [Source:HGNC Symbol;Acc:HGNC:30654]	1.9963	0.9973	0.0021	0.0506	0.9684	4.4435	12.0071	0.0005	0.017
ENSBTAG00000017266	ENSBTAT00000022960	ITGA6	integrin subunit alpha 6 [Source:HGNC Symbol;Acc:HGNC:6142]	0.4523	-1.1447	0.0009	0.0281	-1.175	3.7991	11.9952	0.0005	0.017
ENSBTAG00000021977	ENSBTAT00000029302	PRRC1	proline rich coiled-coil 1 [Source:HGNC Symbol;Acc:HGNC:28164]	0.4763	-1.07	0.0024	0.0553	-1.0934	3.8513	12.0052	0.0005	0.017
ENSBTAG00000007562	ENSBTAT00000009951	TRAM1	translocation associated membrane protein 1 [Source:HGNC Symbol;Acc:HGNC:20568]	0.4823	-1.052	0.0012	0.0357	-1.0772	6.1073	11.9796	0.0005	0.0171
ENSBTAG00000022039	ENSBTAT00000029488	CMKLR1	chemerin chemokine-like receptor 1 [Source:HGNC Symbol;Acc:HGNC:2121]	0.279	-1.8417	0.0022	0.0526	-1.8608	1.5167	11.982	0.0005	0.0171
ENSBTAG00000003544	ENSBTAT00000004608	S1PR5	sphingosine-1-phosphate receptor 5 [Source:HGNC Symbol;Acc:HGNC:14299]	2.1669	1.1157	0.0007	0.0237	1.0814	4.6142	11.9495	0.0005	0.0172
ENSBTAG00000020148	ENSBTAT00000026836	TEK	TEK receptor tyrosine kinase [Source:HGNC Symbol;Acc:HGNC:11724]	0.492	-1.0232	0.0012	0.0339	-1.0521	4.8309	11.9579	0.0005	0.0172
ENSBTAG00000021215	ENSBTAT00000030306	VWA5A	von Willebrand factor A domain containing 5A [Source:HGNC Symbol;Acc:HGNC:6658]	0.3806	-1.3936	0.0026	0.0585	-1.4189	2.3534	11.9633	0.0005	0.0172
ENSBTAG00000045989	ENSBTAT00000064815	CDC42EP5	CDC42 effector protein 5 [Source:HGNC Symbol;Acc:HGNC:17408]	0.2728	-1.8741	0	0.0007	-1.8875	3.0322	11.9619	0.0005	0.0172
ENSBTAG00000047766	ENSBTAT00000065273	G0S2	G0/G1 switch 2 [Source:HGNC Symbol;Acc:HGNC:30229]	0.26	-1.9436	0	0	-1.9637	7.5051	11.9632	0.0005	0.0172
ENSBTAG00000011952	ENSBTAT00000015862	SULT1E1	sulfotransferase family 1E member 1 [Source:HGNC Symbol;Acc:HGNC:11377]	0.1755	-2.5104	0	0.0024	-2.4571	5.2968	13.9125	0.0002	0.0173
ENSBTAG00000014225	ENSBTAT00000033291	SLC5A9	solute carrier family 5 member 9 [Source:HGNC Symbol;Acc:HGNC:22146]	3.5686	1.8354	0.0017	0.0721	1.8359	2.1683	13.4801	0.0002	0.0173
ENSBTAG00000006398	ENSBTAT00000008388	TOMM7	translocase of outer mitochondrial membrane 7 [Source:HGNC Symbol;Acc:HGNC:21648]	2.7094	1.438	0.0013	0.0365	1.3942	2.4091	11.9069	0.0006	0.0175
ENSBTAG00000008877	ENSBTAT00000011688	APBA1	amyloid beta precursor protein binding family A member 1 [Source:HGNC Symbol;Acc:HGNC:578]	0.1135	-3.139	0.0031	0.0664	-3.0875	0.257	11.9083	0.0006	0.0175
ENSBTAG00000013569	ENSBTAT00000018042	CD38	CD38 molecule [Source:HGNC Symbol;Acc:HGNC:1667]	0.4109	-1.2831	0.0008	0.0265	-1.3113	3.1821	11.9199	0.0006	0.0175
ENSBTAG00000016818	ENSBTAT00000022373			2.109	1.0765	0.0007	0.023	1.0495	5.9741	11.9014	0.0006	0.0175
ENSBTAG00000047238	ENSBTAT00000063617	ITGAM	integrin subunit alpha M [Source:HGNC Symbol;Acc:HGNC:6149]	0.3884	-1.3645	0.0006	0.0219	-1.3944	2.9448	11.9175	0.0006	0.0175
ENSBTAG00000011573	ENSBTAT00000015375	ENPP6	ectonucleotide pyrophosphatase/phosphodiesterase 6 [Source:HGNC Symbol;Acc:HGNC:23409]	0.2374	-2.0749	0.0006	0.0343	-2.0795	1.8696	13.4276	0.0002	0.0176
ENSBTAG00000012936	ENSBTAT00000017187	THYN1	thymocyte nuclear protein 1 [Source:HGNC Symbol;Acc:HGNC:29560]	2.7031	1.4346	0.001	0.0504	1.4468	5.5832	13.4336	0.0002	0.0176
ENSBTAG00000043158	ENSBTAT00000060150	SNORD89	Small nucleolar RNA SNORD89 [Source:RFAM;Acc:RF00578]	Inf	Inf	0.0037	0.1161	5.9613	-0.7815	13.4308	0.0002	0.0176
ENSBTAG00000048183	ENSBTAT00000066043	U2	U2 spliceosomal RNA [Source:RFAM;Acc:RF00004]	Inf	Inf	0.0054	0.0962	5.7662	-1.2492	11.882	0.0006	0.0177
ENSBTAG00000011811	ENSBTAT00000036826	TNPO2	transportin 2 [Source:HGNC Symbol;Acc:HGNC:19998]	8.5267	3.092	0.0014	0.0385	3.0271	-0.0873	11.8604	0.0006	0.0178
ENSBTAG00000046840	ENSBTAT00000063079	DEXI	Dexi homolog [Source:HGNC Symbol;Acc:HGNC:13267]	2.5322	1.3404	0.0024	0.056	1.3131	2.3314	11.8596	0.0006	0.0178
ENSBTAG00000010445	ENSBTAT00000013784	DNASE2B	deoxyribonuclease 2 beta [Source:HGNC Symbol;Acc:HGNC:28875]	4.0434	2.0156	0.0009	0.0451	2.0077	2.2069	13.3818	0.0003	0.0179
ENSBTAG00000020292	ENSBTAT00000027044	C12orf57	chromosome 12 open reading frame 57 [Source:HGNC Symbol;Acc:HGNC:29521]	3.0698	1.6181	0.0016	0.0965	1.6042	3.183	13.8417	0.0002	0.0179
ENSBTAG00000018138	ENSBTAT00000024143	GK5	Bos taurus glycerol kinase 5 (putative) (GK5), mRNA. [Source:RefSeq mRNA;Acc:NM_001035473]	4.3437	2.1189	0.0002	0.0265	2.1125	6.8866	13.8223	0.0002	0.018
ENSBTAG00000002182	ENSBTAT00000002828	COX17	COX17, cytochrome c oxidase copper chaperone [Source:HGNC Symbol;Acc:HGNC:2264]	2.2153	1.1475	0.0002	0.0078	1.1248	5.1718	11.8239	0.0006	0.0181
ENSBTAG00000021287	ENSBTAT00000028361	SLC16A7	solute carrier family 16 member 7 [Source:HGNC Symbol;Acc:HGNC:10928]	0.3427	-1.5451	0.0006	0.0354	-1.5326	6.1529	13.3529	0.0003	0.0181
ENSBTAG00000007754	ENSBTAT00000010193		NADH dehydrogenase [ubiquinone] 1 alpha subcomplex subunit 3 [Source:UniProtKB/Swiss-Prot;Acc:Q02371]	2.9694	1.5702	0.0001	0.014	1.6144	4.2269	13.792	0.0002	0.0182
ENSBTAG00000023600	ENSBTAT00000046493	APOD	apolipoprotein D [Source:HGNC Symbol;Acc:HGNC:612]	6.5359	2.7084	0.0001	0.0029	2.6494	0.9946	11.8162	0.0006	0.0182
ENSBTAG00000015534	ENSBTAT00000020640	LYPLAL1	lysophospholipase like 1 [Source:HGNC Symbol;Acc:HGNC:20440]	0.4145	-1.2707	0.0025	0.0582	-1.2946	2.7676	11.798	0.0006	0.0183
ENSBTAG00000009737	ENSBTAT00000012836	LTC4S	leukotriene C4 synthase [Source:HGNC Symbol;Acc:HGNC:6719]	0	inf (-)	0.0046	0.1321	-5.9741	-0.7262	13.2897	0.0003	0.0187
ENSBTAG00000005596	ENSBTAT00000007349	IGFBP2	insulin like growth factor binding protein 2 [Source:HGNC Symbol;Acc:HGNC:5471]	3.9223	1.9717	0.0004	0.0145	1.9464	10.7325	11.7474	0.0006	0.0188
ENSBTAG00000016590	ENSBTAT00000047964	NME4	nucleoside diphosphate kinase, mitochondrial precursor [Source:RefSeq peptide;Acc:NP_001071374]	2.5997	1.3784	0.002	0.0801	1.3894	4.6454	13.2516	0.0003	0.0189
ENSBTAG00000021092	ENSBTAT00000028091	ATP6V0D2	ATPase H+ transporting V0 subunit d2 [Source:HGNC Symbol;Acc:HGNC:18266]	5.8134	2.5394	0.0011	0.0552	2.4968	1.071	13.2529	0.0003	0.0189
ENSBTAG00000018072	ENSBTAT00000024059	FARS2	phenylalanyl-tRNA synthetase 2, mitochondrial [Source:HGNC Symbol;Acc:HGNC:21062]	1.9698	0.9781	0.002	0.0496	0.9498	4.8241	11.7257	0.0006	0.019
ENSBTAG00000025101	ENSBTAT00000035098	ASGR2	asialoglycoprotein receptor 2 [Source:HGNC Symbol;Acc:HGNC:743]	3.0838	1.6247	0.0009	0.0683	1.6366	8.6557	13.6965	0.0002	0.019
ENSBTAG00000001835	ENSBTAT00000002398	GJA1	gap junction protein alpha 1 [Source:HGNC Symbol;Acc:HGNC:4274]	0.2884	-1.7939	0.0006	0.0361	-1.7595	3.1223	13.2291	0.0003	0.0191
ENSBTAG00000014146	ENSBTAT00000018803	SPCS3	signal peptidase complex subunit 3 [Source:HGNC Symbol;Acc:HGNC:26212]	0.3662	-1.4491	0.0012	0.0845	-1.4518	4.2966	13.6723	0.0002	0.0192
ENSBTAG00000007325	ENSBTAT00000037579		TPSB1 protein; Tryptase alpha/beta 1; Uncharacterized protein [Source:UniProtKB/TrEMBL;Acc:A6QQ05]	0.031	-5.0128	0.001	0.0726	-4.3948	0.0863	13.6501	0.0002	0.0193
ENSBTAG00000009104	ENSBTAT00000012000	SERP1	stress-associated endoplasmic reticulum protein 1 [Source:HGNC Symbol;Acc:HGNC:10759]	0.3601	-1.4735	0.0012	0.0835	-1.4695	5.4005	13.6294	0.0002	0.0193
ENSBTAG00000030520	ENSBTAT00000043067	PROB1	proline rich basic protein 1 [Source:HGNC Symbol;Acc:HGNC:41906]	3.6665	1.8744	0.0017	0.1023	1.8642	2.2729	13.642	0.0002	0.0193
ENSBTAG00000002742	ENSBTAT00000003556	MSH2	mutS homolog 2 [Source:HGNC Symbol;Acc:HGNC:7325]	0.4412	-1.1804	0.0031	0.0654	-1.2004	3.1048	11.6748	0.0006	0.0194
ENSBTAG00000002796	ENSBTAT00000003625	KLHL3	kelch like family member 3 [Source:HGNC Symbol;Acc:HGNC:6354]	0.2905	-1.7832	0.0026	0.059	-1.8047	1.5462	11.6523	0.0006	0.0194
ENSBTAG00000004208	ENSBTAT00000005514	PLEKHG6	pleckstrin homology and RhoGEF domain containing G6 [Source:HGNC Symbol;Acc:HGNC:25562]	2.2849	1.1921	0.0023	0.0552	1.1652	2.9081	11.669	0.0006	0.0194
ENSBTAG00000008431	ENSBTAT00000011091	MOGAT1	monoacylglycerol O-acyltransferase 1 [Source:HGNC Symbol;Acc:HGNC:18210]	3.095	1.6299	0.0001	0.003	1.579	3.1063	11.6844	0.0006	0.0194
ENSBTAG00000013802	ENSBTAT00000033403	DAB1	DAB1, reelin adaptor protein [Source:HGNC Symbol;Acc:HGNC:2661]	3.1952	1.6759	0.0015	0.0402	1.6374	1.6866	11.6505	0.0006	0.0194
ENSBTAG00000017901	ENSBTAT00000023791	LAYN	layilin [Source:HGNC Symbol;Acc:HGNC:29471]	0.3682	-1.4413	0.0022	0.0525	-1.4704	2.2602	11.676	0.0006	0.0194
ENSBTAG00000042482	ENSBTAT00000059474	SNORA17	Small nucleolar RNA SNORA17 [Source:RFAM;Acc:RF00560]	4.0037	2.0013	0.0014	0.0387	1.9556	1.1083	11.6702	0.0006	0.0194
ENSBTAG00000046668	ENSBTAT00000052803		ANG2 protein; Angiogenin-2; Ribonuclease A A2 [Source:UniProtKB/TrEMBL;Acc:A6H6X2]	2.355	1.2357	0.0002	0.0095	1.2071	6.6656	11.6543	0.0006	0.0194
ENSBTAG00000047801	ENSBTAT00000065534	CRELD2	cysteine rich with EGF like domains 2 [Source:HGNC Symbol;Acc:HGNC:28150]	0.2484	-2.0093	0	0	-2.028	5.7103	11.6594	0.0006	0.0194
ENSBTAG00000026753	ENSBTAT00000038197		C-X-C chemokine receptor type 1; C-X-C chemokine receptor type 2 [Source:UniProtKB/TrEMBL;Acc:G5E6Q0]	0	inf (-)	0.0124	0.1659	-5.9425	-0.7639	11.6419	0.0006	0.0195
ENSBTAG00000042418	ENSBTAT00000059410	U6	U6 spliceosomal RNA [Source:RFAM;Acc:RF00026]	Inf	Inf	0.0049	0.1384	5.895	-0.8393	13.1725	0.0003	0.0196
ENSBTAG00000043706	ENSBTAT00000060698			0.254	-1.9771	0.0004	0.0258	-1.9649	2.3098	13.1543	0.0003	0.0197
ENSBTAG00000014522	ENSBTAT00000019303	SMIM14	small integral membrane protein 14 [Source:HGNC Symbol;Acc:HGNC:27321]	0.3216	-1.6366	0.0003	0.0299	-1.639	6.9377	13.5749	0.0002	0.0198
ENSBTAG00000031214	ENSBTAT00000012124		Uncharacterized protein [Source:UniProtKB/TrEMBL;Acc:E1BKD9]	0.222	-2.1712	0.0017	0.0446	-2.1899	1.1378	11.6109	0.0007	0.0198
ENSBTAG00000006928	ENSBTAT00000009097	OAT	ornithine aminotransferase [Source:HGNC Symbol;Acc:HGNC:8091]	2.4003	1.2632	0.0002	0.0091	1.2245	4.4279	11.5756	0.0007	0.02
ENSBTAG00000020632	ENSBTAT00000032316	NQO1	NAD(P)H quinone dehydrogenase 1 [Source:HGNC Symbol;Acc:HGNC:2874]	2.2446	1.1665	0.0014	0.0394	1.1267	3.5744	11.5916	0.0007	0.02
ENSBTAG00000023028	ENSBTAT00000031292			0.5086	-0.9754	0.0039	0.0771	-1.0066	3.8853	11.5778	0.0007	0.02
ENSBTAG00000031185	ENSBTAT00000044161	ATRAID	all-trans retinoic acid induced differentiation factor [Source:HGNC Symbol;Acc:HGNC:24090]	2.0246	1.0176	0.0016	0.042	0.9878	4.6303	11.5729	0.0007	0.02
ENSBTAG00000047370	ENSBTAT00000066193	bta-mir-2887-2	bta-mir-2887-1 [Source:miRBase;Acc:MI0013060]	26.0193	4.7015	0	0	4.6242	1.0096	11.5733	0.0007	0.02
ENSBTAG00000000111	ENSBTAT00000044762	UGP2	UDP-glucose pyrophosphorylase 2 [Source:HGNC Symbol;Acc:HGNC:12527]	0.361	-1.47	0.0007	0.0221	-1.4969	9.0572	11.5663	0.0007	0.0201
ENSBTAG00000021958	ENSBTAT00000029273	GZMA	granzyme A precursor [Source:RefSeq peptide;Acc:NP_001092565]	0.1197	-3.0627	0.0002	0.0095	-3.0643	0.8652	11.5612	0.0007	0.0201
ENSBTAG00000000037	ENSBTAT00000000040	CWC27	CWC27 spliceosome associated protein homolog [Source:HGNC Symbol;Acc:HGNC:10664]	2.1301	1.0909	0.0005	0.0168	1.07	4.5069	11.5328	0.0007	0.0202
ENSBTAG00000008219	ENSBTAT00000010804	RBM7	RNA-binding protein 7 [Source:UniProtKB/Swiss-Prot;Acc:Q3MHY8]	0.4958	-1.0121	0.0046	0.0859	-1.0365	3.6963	11.5341	0.0007	0.0202
ENSBTAG00000032074	ENSBTAT00000045499	U1	U1 spliceosomal RNA [Source:RFAM;Acc:RF00003]	Inf	Inf	0.0089	0.1351	5.6182	-1.336	11.5459	0.0007	0.0202
ENSBTAG00000037537	ENSBTAT00000031802		Uncharacterized protein [Source:UniProtKB/TrEMBL;Acc:F1MST2]	0.2021	-2.3066	0.0019	0.0468	-2.3185	0.9831	11.5414	0.0007	0.0202
ENSBTAG00000037832	ENSBTAT00000055936	ASPHD2	aspartate beta-hydroxylase domain containing 2 [Source:HGNC Symbol;Acc:HGNC:30437]	Inf	Inf	0.0089	0.1351	5.6189	-1.3359	11.5443	0.0007	0.0202
ENSBTAG00000044232	ENSBTAT00000061665	SNORD112	Small nucleolar RNA SNORD112 [Source:RFAM;Acc:RF01169]	22.4644	4.4896	0.0023	0.0549	4.2538	-0.814	11.5431	0.0007	0.0202
ENSBTAG00000047537	ENSBTAT00000053074			2.2697	1.1825	0.0003	0.0129	1.1579	6.9965	11.5143	0.0007	0.0203
ENSBTAG00000014543	ENSBTAT00000019327	PLXNA4	plexin A4 [Source:HGNC Symbol;Acc:HGNC:9102]	2.3667	1.2429	0.002	0.05	1.2199	2.722	11.5084	0.0007	0.0204
ENSBTAG00000014575	ENSBTAT00000019400	COL4A5	collagen type IV alpha 5 chain [Source:HGNC Symbol;Acc:HGNC:2207]	0.3124	-1.6784	0.0004	0.0247	-1.6702	3.5827	13.0764	0.0003	0.0204
ENSBTAG00000031301	ENSBTAT00000044355			4.7464	2.2468	0.0002	0.0163	2.2359	1.9551	13.0789	0.0003	0.0204
ENSBTAG00000005137	ENSBTAT00000006773	LPGAT1	lysophosphatidylglycerol acyltransferase 1 [Source:HGNC Symbol;Acc:HGNC:28985]	0.3801	-1.3955	0.0014	0.0646	-1.382	4.9298	13.0291	0.0003	0.0206
ENSBTAG00000006357	ENSBTAT00000035993	CRIP3	cysteine rich protein 3 [Source:HGNC Symbol;Acc:HGNC:17751]	10.5956	3.4054	0.001	0.0501	3.2592	0.3126	13.0411	0.0003	0.0206
ENSBTAG00000016712	ENSBTAT00000033510		Uncharacterized protein [Source:UniProtKB/TrEMBL;Acc:F1N4Y9]	3.0671	1.6169	0.0004	0.026	1.6271	4.655	13.051	0.0003	0.0206
ENSBTAG00000010347	ENSBTAT00000013663	EZR	ezrin [Source:HGNC Symbol;Acc:HGNC:12691]	0.5244	-0.9313	0.0032	0.0669	-0.9581	5.2755	11.4721	0.0007	0.0207
ENSBTAG00000020911	ENSBTAT00000027858	FNBP4	formin binding protein 4 [Source:HGNC Symbol;Acc:HGNC:19752]	1.9803	0.9857	0.0016	0.0425	0.9584	5.3479	11.4764	0.0007	0.0207
ENSBTAG00000035030	ENSBTAT00000049503	TMED7	transmembrane p24 trafficking protein 7 [Source:HGNC Symbol;Acc:HGNC:24253]	0.5016	-0.9953	0.0022	0.0527	-1.0216	6.2869	11.4775	0.0007	0.0207
ENSBTAG00000005833	ENSBTAT00000007669	ETNK1	ethanolamine kinase 1 [Source:HGNC Symbol;Acc:HGNC:24649]	0.3585	-1.4801	0.0022	0.1239	-1.4577	3.7933	13.4467	0.0002	0.0209
ENSBTAG00000016407	ENSBTAT00000021815	IRX6	iroquois homeobox 6 [Source:HGNC Symbol;Acc:HGNC:14675]	0	inf (-)	0.0045	0.192	-6.113	-0.5146	13.4462	0.0002	0.0209
ENSBTAG00000019953	ENSBTAT00000026580	CYBB	cytochrome b-245 beta chain [Source:HGNC Symbol;Acc:HGNC:2578]	0.369	-1.4383	0.0027	0.1407	-1.4214	4.0368	13.4321	0.0002	0.0209
ENSBTAG00000031500	ENSBTAT00000038244	SHMT2	serine hydroxymethyltransferase 2 [Source:HGNC Symbol;Acc:HGNC:10852]	2.7616	1.4655	0.0018	0.1062	1.4711	5.4685	13.424	0.0002	0.0209
ENSBTAG00000031679	ENSBTAT00000038453	HSD17B13	hydroxysteroid 17-beta dehydrogenase 13 [Source:HGNC Symbol;Acc:HGNC:18685]	3.0289	1.5988	0.0015	0.0914	1.6091	9.1508	13.4434	0.0002	0.0209
ENSBTAG00000039630	ENSBTAT00000029669	TMED2	transmembrane p24 trafficking protein 2 [Source:HGNC Symbol;Acc:HGNC:16996]	0.4793	-1.0611	0.001	0.0312	-1.0855	5.6313	11.4463	0.0007	0.0209
ENSBTAG00000011448	ENSBTAT00000015213	CCDC175	coiled-coil domain containing 175 [Source:HGNC Symbol;Acc:HGNC:19847]	2.8969	1.5345	0.0023	0.054	1.4905	1.8931	11.4353	0.0007	0.021
ENSBTAG00000030591	ENSBTAT00000034838	CWC25	CWC25 spliceosome associated protein homolog [Source:HGNC Symbol;Acc:HGNC:25989]	1.9444	0.9593	0.0045	0.0849	0.9279	4.0564	11.4364	0.0007	0.021
ENSBTAG00000007193	ENSBTAT00000009464	CCL16	C-C motif chemokine ligand 16 [Source:HGNC Symbol;Acc:HGNC:10614]	2.9485	1.56	0.0015	0.0945	1.5695	8.0975	13.3893	0.0003	0.0211
ENSBTAG00000037634	ENSBTAT00000056121		Uncharacterized protein [Source:UniProtKB/TrEMBL;Acc:F1N6A3]	0.4612	-1.1167	0.0052	0.0944	-1.1405	3.0132	11.4249	0.0007	0.0211
ENSBTAG00000047381	ENSBTAT00000063224	bta-mir-2904-3	bta-mir-2904-1 [Source:miRBase;Acc:MI0013080]	18.0276	4.1721	0	0	4.1357	7.7277	13.3952	0.0003	0.0211
ENSBTAG00000014609	ENSBTAT00000061600	PPP1R12A	protein phosphatase 1 regulatory subunit 12A [Source:HGNC Symbol;Acc:HGNC:7618]	2.027	1.0193	0.0014	0.0387	0.9907	4.7169	11.4035	0.0007	0.0212
ENSBTAG00000017819	ENSBTAT00000023689	PMVK	phosphomevalonate kinase [Source:HGNC Symbol;Acc:HGNC:9141]	2.0352	1.0252	0.002	0.0496	0.9996	4.0066	11.4009	0.0007	0.0212
ENSBTAG00000018629	ENSBTAT00000024789	CWF19L2	CWF19-like 2, cell cycle control (S. pombe) [Source:HGNC Symbol;Acc:HGNC:26508]	2.0546	1.0388	0.0011	0.033	1.0097	5.6479	11.4055	0.0007	0.0212
ENSBTAG00000005257	ENSBTAT00000006917	PEX13	peroxisomal biogenesis factor 13 [Source:HGNC Symbol;Acc:HGNC:8855]	0.5097	-0.9724	0.0066	0.1091	-0.9985	3.6182	11.3948	0.0007	0.0213
ENSBTAG00000009441	ENSBTAT00000012423	RBBP6	RB binding protein 6, ubiquitin ligase [Source:HGNC Symbol;Acc:HGNC:9889]	2.1916	1.132	0.0009	0.0287	1.106	7.3067	11.3884	0.0007	0.0213
ENSBTAG00000021226	ENSBTAT00000028280	SAR1B	secretion associated Ras related GTPase 1B [Source:HGNC Symbol;Acc:HGNC:10535]	0.535	-0.9024	0.007	0.1135	-0.9279	4.2067	11.3814	0.0007	0.0213
ENSBTAG00000000571	ENSBTAT00000010092	ARHGAP27	Rho GTPase activating protein 27 [Source:HGNC Symbol;Acc:HGNC:31813]	0.2737	-1.8691	0.0017	0.0443	-1.8794	1.5958	11.3582	0.0008	0.0214
ENSBTAG00000017824	ENSBTAT00000023694	IRF8	interferon regulatory factor 8 [Source:HGNC Symbol;Acc:HGNC:5358]	0.5119	-0.966	0.0028	0.0623	-0.9947	4.414	11.3767	0.0007	0.0214
ENSBTAG00000023601	ENSBTAT00000032261	CD3EAP	CD3e molecule associated protein [Source:HGNC Symbol;Acc:HGNC:24219]	2.0024	1.0018	0.0038	0.0759	0.972	3.765	11.371	0.0007	0.0214
ENSBTAG00000042276	ENSBTAT00000059268	SNORA30	Small nucleolar RNA SNORA30/SNORA37 family [Source:RFAM;Acc:RF00415]	Inf	Inf	0.0013	0.0361	6.1362	-1.0143	11.368	0.0007	0.0214
ENSBTAG00000047329	ENSBTAT00000066086			Inf	Inf	0.0013	0.0361	6.1362	-1.0143	11.3656	0.0007	0.0214
ENSBTAG00000000363	ENSBTAT00000000474	BDP1	B double prime 1, subunit of RNA polymerase III transcription initiation factor IIIB [Source:HGNC Symbol;Acc:HGNC:13652]	2.1088	1.0764	0.0006	0.0207	1.0513	6.1073	11.3443	0.0008	0.0215
ENSBTAG00000009965	ENSBTAT00000013144	ECI1	enoyl-CoA delta isomerase 1 [Source:HGNC Symbol;Acc:HGNC:2703]	2.9193	1.5456	0.0038	0.178	1.5478	7.7536	13.3433	0.0003	0.0215
ENSBTAG00000013641	ENSBTAT00000018131	BAG3	BCL2 associated athanogene 3 [Source:HGNC Symbol;Acc:HGNC:939]	2.113	1.0793	0.0007	0.023	1.0539	6.3906	11.3445	0.0008	0.0215
ENSBTAG00000003777	ENSBTAT00000004917	TIE1	tyrosine kinase with immunoglobulin like and EGF like domains 1 [Source:HGNC Symbol;Acc:HGNC:11809]	0.4368	-1.195	0.0021	0.0511	-1.2276	3.0208	11.3372	0.0008	0.0216
ENSBTAG00000004082	ENSBTAT00000005333			0.3358	-1.5745	0.004	0.0787	-1.5919	1.8006	11.3191	0.0008	0.0217
ENSBTAG00000001801	ENSBTAT00000002357	SYT4	synaptotagmin 4 [Source:HGNC Symbol;Acc:HGNC:11512]	0.2995	-1.7394	0	0.0066	-1.7546	5.2679	13.3057	0.0003	0.0218
ENSBTAG00000004558	ENSBTAT00000005987	C15orf48	chromosome 15 open reading frame 48 [Source:HGNC Symbol;Acc:HGNC:29898]	5.442	2.4441	0.0001	0.0108	2.4428	1.6782	12.9093	0.0003	0.0218
ENSBTAG00000034867	ENSBTAT00000005404	TMEM38B	transmembrane protein 38B [Source:HGNC Symbol;Acc:HGNC:25535]	0.3187	-1.6498	0.0011	0.0542	-1.6235	3.204	12.9196	0.0003	0.0218
ENSBTAG00000007778	ENSBTAT00000061517	TRPM3	transient receptor potential cation channel subfamily M member 3 [Source:HGNC Symbol;Acc:HGNC:17992]	22.7421	4.5073	0.0026	0.1368	3.8201	-0.1277	13.2891	0.0003	0.0219
ENSBTAG00000031509	ENSBTAT00000044654	PFAS	phosphoribosylformylglycinamidine synthase [Source:HGNC Symbol;Acc:HGNC:8863]	0.4073	-1.296	0.002	0.0502	-1.3279	2.6762	11.3019	0.0008	0.0219
ENSBTAG00000045862	ENSBTAT00000062951			0.426	-1.2311	0.0028	0.0623	-1.2548	2.8656	11.3031	0.0008	0.0219
ENSBTAG00000011741	ENSBTAT00000039811	COL13A1	collagen type XIII alpha 1 chain [Source:HGNC Symbol;Acc:HGNC:2190]	0.1664	-2.5874	0.0003	0.024	-2.5869	1.3361	12.8838	0.0003	0.022
ENSBTAG00000020042	ENSBTAT00000026699	KLHL28	kelch like family member 28 [Source:HGNC Symbol;Acc:HGNC:19741]	0.2077	-2.2675	0.0003	0.0212	-2.2903	1.7474	12.8901	0.0003	0.022
ENSBTAG00000003733	ENSBTAT00000004861	TM4SF5	transmembrane 4 L six family member 5 [Source:HGNC Symbol;Acc:HGNC:11857]	2.8416	1.5067	0.004	0.1824	1.5056	6.309	13.258	0.0003	0.0222
ENSBTAG00000012505	ENSBTAT00000061460	ARHGEF17	Rho guanine nucleotide exchange factor (GEF) 17 [Source:RefSeq peptide;Acc:NP_001269515]	0.26	-1.9432	0.0005	0.0294	-1.9452	2.3618	12.8578	0.0003	0.0222
ENSBTAG00000019525	ENSBTAT00000026009	PPP3CB	protein phosphatase 3 catalytic subunit beta [Source:HGNC Symbol;Acc:HGNC:9315]	0.2416	-2.0493	0.0014	0.0871	-1.9375	2.3149	13.243	0.0003	0.0222
ENSBTAG00000020853	ENSBTAT00000027786	SLC16A13	solute carrier family 16 member 13 [Source:HGNC Symbol;Acc:HGNC:31037]	3.0981	1.6314	0.0003	0.0333	1.64	5.4232	13.2371	0.0003	0.0222
ENSBTAG00000014529	ENSBTAT00000006940		GBP4 protein; Uncharacterized protein [Source:UniProtKB/TrEMBL;Acc:A6QPV3]	0.4732	-1.0795	0.0034	0.0697	-1.1045	3.4717	11.2626	0.0008	0.0223
ENSBTAG00000034767	ENSBTAT00000041838	U1	U1 spliceosomal RNA [Source:RFAM;Acc:RF00003]	Inf	Inf	0.0037	0.1178	5.9371	-0.7862	12.8386	0.0003	0.0223
ENSBTAG00000015900	ENSBTAT00000021132	CNPY3	protein canopy homolog 3 precursor [Source:RefSeq peptide;Acc:NP_001068907]	2.6808	1.4227	0.0041	0.1827	1.4176	4.4845	13.2134	0.0003	0.0224
ENSBTAG00000001295	ENSBTAT00000001707	DEPDC5	DEP domain containing 5 [Source:HGNC Symbol;Acc:HGNC:18423]	0.5296	-0.9171	0.0071	0.1145	-0.9467	3.872	11.244	0.0008	0.0225
ENSBTAG00000008571	ENSBTAT00000029615	CUX2	cut like homeobox 2 [Source:HGNC Symbol;Acc:HGNC:19347]	0.3617	-1.4673	0.0023	0.1269	-1.4524	5.3413	13.181	0.0003	0.0225
ENSBTAG00000017814	ENSBTAT00000025189	LGI4	leucine rich repeat LGI family member 4 [Source:HGNC Symbol;Acc:HGNC:18712]	2.8065	1.4888	0.0021	0.1165	1.493	5.8612	13.1738	0.0003	0.0225
ENSBTAG00000034106	ENSBTAT00000048363			2.7827	1.4765	0.0027	0.1391	1.4831	6.9643	13.1839	0.0003	0.0225
ENSBTAG00000034435	ENSBTAT00000048774	NKD2	naked cuticle homolog 2 [Source:HGNC Symbol;Acc:HGNC:17046]	2.3858	1.2545	0.0004	0.0159	1.2318	3.4211	11.2451	0.0008	0.0225
ENSBTAG00000025391	ENSBTAT00000054510		Histone H4 [Source:UniProtKB/Swiss-Prot;Acc:P62803]	3.0083	1.5889	0.0009	0.0274	1.5584	2.036	11.2325	0.0008	0.0226
ENSBTAG00000008509	ENSBTAT00000011214	SLC38A3	solute carrier family 38 member 3 [Source:HGNC Symbol;Acc:HGNC:18044]	2.1648	1.1142	0.0017	0.0434	1.0852	7.4145	11.2104	0.0008	0.0227
ENSBTAG00000012721	ENSBTAT00000016909	HOGA1	4-hydroxy-2-oxoglutarate aldolase 1 [Source:HGNC Symbol;Acc:HGNC:25155]	2.0807	1.0571	0.0006	0.0198	1.0331	5.532	11.2191	0.0008	0.0227
ENSBTAG00000016664	ENSBTAT00000022161	SLC2A4RG	SLC2A4 regulator [Source:HGNC Symbol;Acc:HGNC:15930]	2.008	1.0058	0.0015	0.0411	0.977	5.6135	11.2133	0.0008	0.0227
ENSBTAG00000023529	ENSBTAT00000009967	SPEF2	sperm flagellar 2 [Source:HGNC Symbol;Acc:HGNC:26293]	3.9838	1.9941	0	0	1.9779	2.8552	11.2083	0.0008	0.0227
ENSBTAG00000043553	ENSBTAT00000060554	GPX3	glutathione peroxidase 3 precursor [Source:RefSeq peptide;Acc:NP_776502]	0.3087	-1.6958	0.001	0.0747	-1.6761	6.6394	13.1502	0.0003	0.0227
ENSBTAG00000010350	ENSBTAT00000049054	USP53	ubiquitin specific peptidase 53 [Source:HGNC Symbol;Acc:HGNC:29255]	0.3739	-1.4192	0.0012	0.0578	-1.4051	5.3142	12.7839	0.0003	0.0229
ENSBTAG00000047331	ENSBTAT00000065212		Glycophorin B variant 1; Uncharacterized protein [Source:UniProtKB/TrEMBL;Acc:D5MTL9]	0.0387	-4.693	0.0024	0.0887	-4.1878	-0.2747	12.7804	0.0004	0.0229
ENSBTAG00000012904	ENSBTAT00000017152	EDEM1	ER degradation enhancing alpha-mannosidase like protein 1 [Source:HGNC Symbol;Acc:HGNC:18967]	0.379	-1.3998	0.0009	0.045	-1.3896	4.7161	12.7516	0.0004	0.023
ENSBTAG00000015428	ENSBTAT00000020505		TMEM170A protein; Uncharacterized protein [Source:UniProtKB/TrEMBL;Acc:A5PJA0]	0.3718	-1.4272	0.0012	0.0564	-1.412	4.8036	12.7649	0.0004	0.023
ENSBTAG00000033515	ENSBTAT00000001189			0.1351	-2.8875	0.0012	0.0594	-2.7875	0.7551	12.7532	0.0004	0.023
ENSBTAG00000001829	ENSBTAT00000044985	SLC17A9	solute carrier family 17 member 9 [Source:HGNC Symbol;Acc:HGNC:16192]	0.356	-1.4902	0.0016	0.0994	-1.4773	3.6395	13.0947	0.0003	0.0231
ENSBTAG00000003446	ENSBTAT00000037233	EPHB4	EPH receptor B4 [Source:HGNC Symbol;Acc:HGNC:3395]	0.5412	-0.8857	0.0087	0.1344	-0.9118	4.0749	11.1678	0.0008	0.0231
ENSBTAG00000009496	ENSBTAT00000034831	STAT5A	signal transducer and activator of transcription 5A [Source:RefSeq peptide;Acc:NP_001012691]	0.3884	-1.3643	0.0021	0.0511	-1.3929	2.487	11.1722	0.0008	0.0231
ENSBTAG00000017328	ENSBTAT00000023042	PTI	Bos taurus pancreatic trypsin inhibitor (PTI), mRNA. [Source:RefSeq mRNA;Acc:NM_001001554]	0.2567	-1.9621	0.0013	0.0867	-1.9736	1.8713	13.089	0.0003	0.0231
ENSBTAG00000024291	ENSBTAT00000033556			6.4721	2.6942	0.0023	0.128	2.5303	0.9799	13.0889	0.0003	0.0231
ENSBTAG00000025664	ENSBTAT00000036230		Uncharacterized protein [Source:UniProtKB/TrEMBL;Acc:F1MGC2]	0	inf (-)	0.0025	0.0577	-6.4597	-0.4496	11.1719	0.0008	0.0231
ENSBTAG00000030431	ENSBTAT00000042967			11.4797	3.521	0.0001	0.0174	3.3743	1.3201	13.0802	0.0003	0.0231
ENSBTAG00000003749	ENSBTAT00000004881	KCNMB4	potassium calcium-activated channel subfamily M regulatory beta subunit 4 [Source:HGNC Symbol;Acc:HGNC:6289]	2.0462	1.033	0.0018	0.045	1.0007	4.4029	11.1379	0.0008	0.0233
ENSBTAG00000010530	ENSBTAT00000013921	IAPP	islet amyloid polypeptide [Source:HGNC Symbol;Acc:HGNC:5329]	Inf	Inf	0.0089	0.1351	5.6174	-1.3361	11.1482	0.0008	0.0233
ENSBTAG00000014192	ENSBTAT00000018866	LRRTM2	leucine rich repeat transmembrane neuronal 2 [Source:HGNC Symbol;Acc:HGNC:19409]	6.3074	2.657	0.0022	0.0536	2.5965	0.1532	11.1343	0.0008	0.0233
ENSBTAG00000014878	ENSBTAT00000019808	COX7A1	cytochrome c oxidase subunit 7A1 [Source:HGNC Symbol;Acc:HGNC:2287]	2.8777	1.5249	0.0016	0.0419	1.4993	1.9518	11.1492	0.0008	0.0233
ENSBTAG00000042408	ENSBTAT00000059400	SNORA27	Small nucleolar RNA SNORA27 [Source:RFAM;Acc:RF00443]	Inf	Inf	0.0089	0.1351	5.6174	-1.3361	11.1391	0.0008	0.0233
ENSBTAG00000042956	ENSBTAT00000059948	U5	U5 spliceosomal RNA [Source:RFAM;Acc:RF00020]	Inf	Inf	0.0089	0.1351	5.6174	-1.3361	11.1414	0.0008	0.0233
ENSBTAG00000003069	ENSBTAT00000061594	MAN1C1	mannosidase alpha class 1C member 1 [Source:HGNC Symbol;Acc:HGNC:19080]	0.4238	-1.2384	0.0015	0.0415	-1.2667	3.0644	11.1131	0.0009	0.0234
ENSBTAG00000006721	ENSBTAT00000047621	TWISTNB	TWIST neighbor [Source:HGNC Symbol;Acc:HGNC:18027]	1.9427	0.958	0.0021	0.0511	0.9319	4.9601	11.1173	0.0009	0.0234
ENSBTAG00000008127	ENSBTAT00000010685	RBP5	retinol binding protein 5 [Source:HGNC Symbol;Acc:HGNC:15847]	2.4938	1.3183	0.0001	0.0056	1.2855	6.487	11.1224	0.0009	0.0234
ENSBTAG00000013976	ENSBTAT00000033530	AGBL3	ATP/GTP binding protein like 3 [Source:HGNC Symbol;Acc:HGNC:27981]	6.5113	2.703	0.0022	0.0536	2.613	0.1504	11.1133	0.0009	0.0234
ENSBTAG00000001497	ENSBTAT00000052818	MRAS	muscle RAS oncogene homolog [Source:HGNC Symbol;Acc:HGNC:7227]	3.4492	1.7863	0.0004	0.0259	1.8034	2.8097	12.7061	0.0004	0.0235
ENSBTAG00000004364	ENSBTAT00000005725	THNSL2	threonine synthase like 2 [Source:HGNC Symbol;Acc:HGNC:25602]	2.1695	1.1173	0.0006	0.0217	1.086	4.465	11.1026	0.0009	0.0235
ENSBTAG00000006986	ENSBTAT00000048431		Uncharacterized protein [Source:UniProtKB/TrEMBL;Acc:F1N2Z0]	9.2472	3.209	0	0	3.2776	4.0427	13.0306	0.0003	0.0235
ENSBTAG00000013984	ENSBTAT00000018586	KL	klotho precursor [Source:RefSeq peptide;Acc:NP_001178124]	Inf	Inf	0.007	0.2377	5.8772	-0.8425	13.0325	0.0003	0.0235
ENSBTAG00000043167	ENSBTAT00000060159	SNORA52	Small nucleolar RNA SNORA52 [Source:RFAM;Acc:RF00419]	8.6124	3.1064	0.0019	0.0469	2.9918	-0.1313	11.1041	0.0009	0.0235
ENSBTAG00000016729	ENSBTAT00000048534	KCNT2	potassium sodium-activated channel subfamily T member 2 [Source:HGNC Symbol;Acc:HGNC:18866]	0.2428	-2.042	0.0004	0.0355	-2.1171	1.8513	13.0151	0.0003	0.0236
ENSBTAG00000031561	ENSBTAT00000044707	RSRC1	arginine and serine rich coiled-coil 1 [Source:HGNC Symbol;Acc:HGNC:24152]	1.9763	0.9828	0.0017	0.0444	0.9553	5.5141	11.0887	0.0009	0.0236
ENSBTAG00000011619	ENSBTAT00000015431	RASIP1	Ras interacting protein 1 [Source:HGNC Symbol;Acc:HGNC:24716]	0.5324	-0.9095	0.0086	0.1335	-0.9359	3.8482	11.0777	0.0009	0.0237
ENSBTAG00000014227	ENSBTAT00000018911	NDFIP2	Nedd4 family interacting protein 2 [Source:HGNC Symbol;Acc:HGNC:18537]	0.5074	-0.9789	0.0026	0.0583	-1.0032	4.7949	11.0749	0.0009	0.0237
ENSBTAG00000009206	ENSBTAT00000012128	FOXS1	forkhead box S1 [Source:HGNC Symbol;Acc:HGNC:3735]	0.4707	-1.0871	0.0035	0.072	-1.1139	3.3483	11.0693	0.0009	0.0238
ENSBTAG00000000183	ENSBTAT00000034536	TRAT1	T cell receptor associated transmembrane adaptor 1 [Source:HGNC Symbol;Acc:HGNC:30698]	0.3176	-1.6548	0.0013	0.0871	-1.6539	2.7045	12.9657	0.0003	0.0239
ENSBTAG00000003457	ENSBTAT00000004485	ATF5	activating transcription factor 5 [Source:HGNC Symbol;Acc:HGNC:790]	2.8313	1.5015	0.0037	0.1728	1.5047	7.1475	12.9548	0.0003	0.0239
ENSBTAG00000013717	ENSBTAT00000018224	PRAP1	proline rich acidic protein 1 [Source:HGNC Symbol;Acc:HGNC:23304]	5.5542	2.4736	0.0019	0.1083	2.4173	1.0576	12.9807	0.0003	0.0239
ENSBTAG00000047265	ENSBTAT00000065478		Uncharacterized protein [Source:UniProtKB/TrEMBL;Acc:G3N0C3]	4.5745	2.1936	0.0014	0.0903	2.1027	2.5926	12.974	0.0003	0.0239
ENSBTAG00000006884	ENSBTAT00000021887	PABPN1	poly(A) binding protein nuclear 1 [Source:HGNC Symbol;Acc:HGNC:8565]	2.0181	1.013	0.001	0.0313	0.9877	5.356	11.0264	0.0009	0.0242
ENSBTAG00000014530	ENSBTAT00000019313	NTNG1	netrin G1 [Source:HGNC Symbol;Acc:HGNC:23319]	Inf	Inf	0.0054	0.0962	5.7653	-1.2493	11.0241	0.0009	0.0242
ENSBTAG00000015716	ENSBTAT00000020878	ERO1A	endoplasmic reticulum oxidoreductase 1 alpha [Source:HGNC Symbol;Acc:HGNC:13280]	0.461	-1.117	0.0055	0.0968	-1.1388	3.0117	11.0286	0.0009	0.0242
ENSBTAG00000019848	ENSBTAT00000045245	UNG	uracil DNA glycosylase [Source:HGNC Symbol;Acc:HGNC:12572]	2.1936	1.1333	0.0019	0.0481	1.1107	3.2414	11.0252	0.0009	0.0242
ENSBTAG00000008167	ENSBTAT00000050511	TTC3	tetratricopeptide repeat domain 3 [Source:HGNC Symbol;Acc:HGNC:12393]	2.0632	1.0449	0.0016	0.0419	1.018	6.8378	11.0107	0.0009	0.0243
ENSBTAG00000011952	ENSBTAT00000015862	SULT1E1	sulfotransferase family 1E member 1 [Source:HGNC Symbol;Acc:HGNC:11377]	0.0339	-4.8828	0	0	-4.8593	6.329	12.6034	0.0004	0.0246
ENSBTAG00000022114	ENSBTAT00000029813	TMEM65	transmembrane protein 65 [Source:HGNC Symbol;Acc:HGNC:25203]	0.2925	-1.7733	0.0017	0.0734	-1.7616	2.2266	12.6125	0.0004	0.0246
ENSBTAG00000022799	ENSBTAT00000017746	NOTCH1	notch 1 [Source:HGNC Symbol;Acc:HGNC:7881]	0.5058	-0.9832	0.0036	0.072	-1.0148	3.8817	10.9784	0.0009	0.0247
ENSBTAG00000026172	ENSBTAT00000037080	FAM84B	family with sequence similarity 84 member B [Source:HGNC Symbol;Acc:HGNC:24166]	0.3722	-1.4259	0.0021	0.0827	-1.4094	3.8026	12.5818	0.0004	0.0248
ENSBTAG00000000271	ENSBTAT00000000337	MNS1	meiosis specific nuclear structural 1 [Source:HGNC Symbol;Acc:HGNC:29636]	2.5239	1.3356	0.0009	0.0289	1.3205	2.6434	10.9408	0.0009	0.0249
ENSBTAG00000000913	ENSBTAT00000001208	UQCR10	ubiquinol-cytochrome c reductase, complex III subunit X [Source:HGNC Symbol;Acc:HGNC:30863]	2.5153	1.3307	0.002	0.0786	1.3423	5.0826	12.5683	0.0004	0.0249
ENSBTAG00000001604	ENSBTAT00000002103		Uncharacterized protein [Source:UniProtKB/TrEMBL;Acc:F1N5X6]	0	inf (-)	0.0013	0.0611	-6.3615	-0.4885	12.5517	0.0004	0.0249
ENSBTAG00000002175	ENSBTAT00000061045	SRPK2	SRSF protein kinase 2 [Source:HGNC Symbol;Acc:HGNC:11306]	2.0351	1.0251	0.0014	0.0387	0.9967	6.0129	10.9545	0.0009	0.0249
ENSBTAG00000005709	ENSBTAT00000024863	ABHD3	abhydrolase domain containing 3 [Source:HGNC Symbol;Acc:HGNC:18718]	0.4157	-1.2663	0.005	0.0921	-1.2939	2.4157	10.9396	0.0009	0.0249
ENSBTAG00000009603	ENSBTAT00000012635		Cytochrome b-c1 complex subunit 6, mitochondrial [Source:UniProtKB/Swiss-Prot;Acc:P00126]	2.5818	1.3684	0.0017	0.0716	1.3806	5.6492	12.5502	0.0004	0.0249
ENSBTAG00000012454	ENSBTAT00000016519	SLC35A3	solute carrier family 35 member A3 [Source:HGNC Symbol;Acc:HGNC:11023]	0.5333	-0.9071	0.0041	0.0797	-0.9341	5.0345	10.9413	0.0009	0.0249
ENSBTAG00000013333	ENSBTAT00000017728	GYS2	glycogen synthase 2 [Source:HGNC Symbol;Acc:HGNC:4707]	0.5165	-0.9531	0.0037	0.074	-0.9808	6.6755	10.9635	0.0009	0.0249
ENSBTAG00000016331	ENSBTAT00000021723	ROGDI	Protein rogdi homolog [Source:UniProtKB/Swiss-Prot;Acc:Q148F6]	2.0406	1.029	0.0043	0.0822	1.0003	3.4369	10.9532	0.0009	0.0249
ENSBTAG00000021076	ENSBTAT00000028072	TNRC6B	trinucleotide repeat containing 6B [Source:HGNC Symbol;Acc:HGNC:29190]	2.0114	1.0082	0.0016	0.042	0.9784	5.5832	10.9373	0.0009	0.0249
ENSBTAG00000046848	ENSBTAT00000065205		Uncharacterized protein [Source:UniProtKB/TrEMBL;Acc:G3MZY0]	0.0585	-4.0963	0.0063	0.1066	-3.8927	-0.281	10.9404	0.0009	0.0249
ENSBTAG00000047531	ENSBTAT00000063618	ARHGAP4	Rho GTPase activating protein 4 [Source:HGNC Symbol;Acc:HGNC:674]	0.4724	-1.082	0.003	0.0642	-1.1101	3.4612	10.9524	0.0009	0.0249
ENSBTAG00000008578	ENSBTAT00000011312	LSM4	LSM4 homolog, U6 small nuclear RNA and mRNA degradation associated [Source:HGNC Symbol;Acc:HGNC:17259]	2.5255	1.3365	0.0016	0.0684	1.3481	5.5565	12.5373	0.0004	0.025
ENSBTAG00000020371	ENSBTAT00000027152	ACOT8	acyl-CoA thioesterase 8 [Source:HGNC Symbol;Acc:HGNC:15919]	2.6184	1.3887	0.0045	0.192	1.388	4.0702	12.8651	0.0003	0.025
ENSBTAG00000006572	ENSBTAT00000008634	CARD9	caspase recruitment domain-containing protein 9 [Source:RefSeq peptide;Acc:NP_001070579]	0.426	-1.2312	0.004	0.0785	-1.2597	2.6278	10.9147	0.001	0.0251
ENSBTAG00000014318	ENSBTAT00000019041	SLC33A1	solute carrier family 33 member 1 [Source:HGNC Symbol;Acc:HGNC:95]	0.4596	-1.1214	0.0006	0.0198	-1.1443	5.3632	10.922	0.001	0.0251
ENSBTAG00000004155	ENSBTAT00000005441	SPATA20	spermatogenesis associated 20 [Source:HGNC Symbol;Acc:HGNC:26125]	2.9828	1.5766	0.0003	0.03	1.5926	5.4129	12.8387	0.0003	0.0252
ENSBTAG00000005343	ENSBTAT00000007030	TPH1	tryptophan hydroxylase 1 [Source:HGNC Symbol;Acc:HGNC:12008]	0.4051	-1.3037	0.0003	0.0116	-1.3386	3.4364	10.878	0.001	0.0253
ENSBTAG00000007187	ENSBTAT00000012349	INF2	inverted formin, FH2 and WH2 domain containing [Source:HGNC Symbol;Acc:HGNC:23791]	0.4161	-1.265	0.0009	0.0287	-1.296	3.1553	10.8798	0.001	0.0253
ENSBTAG00000007415	ENSBTAT00000009302	SLC7A8	solute carrier family 7 member 8 [Source:HGNC Symbol;Acc:HGNC:11066]	0.131	-2.9319	0.0027	0.0598	-2.8924	0.4303	10.886	0.001	0.0253
ENSBTAG00000008437	ENSBTAT00000011099	PCDH12	protocadherin 12 [Source:HGNC Symbol;Acc:HGNC:8657]	0.4287	-1.2218	0.0039	0.0773	-1.2506	2.668	10.9003	0.001	0.0253
ENSBTAG00000012729	ENSBTAT00000016923	ARHGEF9	Cdc42 guanine nucleotide exchange factor 9 [Source:HGNC Symbol;Acc:HGNC:14561]	3.5109	1.8119	0.0011	0.033	1.7671	1.5243	10.8863	0.001	0.0253
ENSBTAG00000015815	ENSBTAT00000021009	CFP	complement factor properdin [Source:HGNC Symbol;Acc:HGNC:8864]	0.5393	-0.8908	0.0059	0.1012	-0.9179	4.5079	10.8808	0.001	0.0253
ENSBTAG00000016895	ENSBTAT00000022471	NIPA2	non imprinted in Prader-Willi/Angelman syndrome 2 [Source:HGNC Symbol;Acc:HGNC:17044]	0.5338	-0.9057	0.0047	0.0882	-0.934	4.5408	10.8822	0.001	0.0253
ENSBTAG00000018993	ENSBTAT00000025279	ITGB7	integrin subunit beta 7 [Source:HGNC Symbol;Acc:HGNC:6162]	0.5021	-0.9939	0.0018	0.045	-1.0234	4.5881	10.8695	0.001	0.0253
ENSBTAG00000020878	ENSBTAT00000033813	DMTF1	cyclin D binding myb like transcription factor 1 [Source:HGNC Symbol;Acc:HGNC:14603]	1.9727	0.9802	0.0052	0.0951	0.9516	3.6192	10.8963	0.001	0.0253
ENSBTAG00000040304	ENSBTAT00000055354	HTR3E	5-hydroxytryptamine receptor 3E [Source:HGNC Symbol;Acc:HGNC:24005]	2.7892	1.4799	0.0004	0.0157	1.4647	2.4682	10.8957	0.001	0.0253
ENSBTAG00000045973	ENSBTAT00000066262	U2	U2 spliceosomal RNA [Source:RFAM;Acc:RF00004]	7.5046	2.9078	0.001	0.0312	2.9021	0.0646	10.8881	0.001	0.0253
ENSBTAG00000006884	ENSBTAT00000021887	PABPN1	poly(A) binding protein nuclear 1 [Source:HGNC Symbol;Acc:HGNC:8565]	2.7904	1.4805	0.004	0.1824	1.4777	5.1617	12.8121	0.0003	0.0255
ENSBTAG00000005998	ENSBTAT00000007876	NOCT	nocturnin [Source:HGNC Symbol;Acc:HGNC:14254]	2.6743	1.4192	0.0016	0.0683	1.4308	4.5084	12.4709	0.0004	0.0256
ENSBTAG00000006618	ENSBTAT00000008682	HLF	HLF, PAR bZIP transcription factor [Source:HGNC Symbol;Acc:HGNC:4977]	0.2741	-1.8674	0.0021	0.0814	-1.8369	2.0623	12.4887	0.0004	0.0256
ENSBTAG00000016542	ENSBTAT00000022005	LAMB3	laminin subunit beta 3 [Source:HGNC Symbol;Acc:HGNC:6490]	5.0499	2.3362	0	0.0005	2.356	7.3016	12.4801	0.0004	0.0256
ENSBTAG00000037673	ENSBTAT00000021896			4.0581	2.0208	0	0.0002	2.0273	5.5755	12.4667	0.0004	0.0256
ENSBTAG00000004440	ENSBTAT00000005822	SLC15A1	solute carrier family 15 member 1 [Source:HGNC Symbol;Acc:HGNC:10920]	3.5703	1.836	0.0006	0.021	1.7715	1.7697	10.8327	0.001	0.0258
ENSBTAG00000011734	ENSBTAT00000015584	ANKRD1	ankyrin repeat domain 1 [Source:HGNC Symbol;Acc:HGNC:15819]	7.6439	2.9343	0.0018	0.0458	2.7798	0.0814	10.8288	0.001	0.0258
ENSBTAG00000012540	ENSBTAT00000038874		Glycine N-phenylacetyltransferase [Source:UniProtKB/Swiss-Prot;Acc:O77512]	2.781	1.4756	0.0028	0.1433	1.4807	6.5527	12.777	0.0004	0.0258
ENSBTAG00000020661	ENSBTAT00000027538	ABCA1	ATP binding cassette subfamily A member 1 [Source:HGNC Symbol;Acc:HGNC:29]	0.3326	-1.588	0.0016	0.0975	-1.563	5.394	12.7697	0.0004	0.0258
ENSBTAG00000045102	ENSBTAT00000062535	snoU89	Small nucleolar RNA U89 [Source:RFAM;Acc:RF01294]	3.3592	1.7481	0.0016	0.0418	1.7126	1.4978	10.8198	0.001	0.0259
ENSBTAG00000047317	ENSBTAT00000003773		collectin-43 precursor [Source:RefSeq peptide;Acc:NP_001002237]	2.5065	1.3257	0.0014	0.0387	1.2979	8.7348	10.8192	0.001	0.0259
ENSBTAG00000000163	ENSBTAT00000000187	DDIT4	DNA damage inducible transcript 4 [Source:HGNC Symbol;Acc:HGNC:24944]	2.669	1.4163	0	0.0009	1.3834	5.2218	10.8047	0.001	0.0261
ENSBTAG00000011971	ENSBTAT00000015885	NRP2	neuropilin 2 [Source:HGNC Symbol;Acc:HGNC:8005]	0.423	-1.2414	0.0054	0.0962	-1.2647	2.5038	10.7972	0.001	0.0261
ENSBTAG00000015394	ENSBTAT00000020461	FN3K	fructosamine 3 kinase [Source:HGNC Symbol;Acc:HGNC:24822]	2.197	1.1356	0.0031	0.0664	1.0979	3.1748	10.8013	0.001	0.0261
ENSBTAG00000015991	ENSBTAT00000021272	CDH1	cadherin-1 precursor [Source:RefSeq peptide;Acc:NP_001002763]	0.5324	-0.9095	0.0054	0.0962	-0.9398	4.1877	10.789	0.001	0.0262
ENSBTAG00000022020	ENSBTAT00000029418	CLDN5	claudin 5 [Source:HGNC Symbol;Acc:HGNC:2047]	0.5001	-0.9998	0.0049	0.0912	-1.0259	3.6668	10.78	0.001	0.0262
ENSBTAG00000027020	ENSBTAT00000038684	COL5A2	collagen type V alpha 2 chain [Source:HGNC Symbol;Acc:HGNC:2210]	0.5164	-0.9534	0.003	0.0653	-0.9846	4.3055	10.7787	0.001	0.0262
ENSBTAG00000003263	ENSBTAT00000004227	TBCA	tubulin folding cofactor A [Source:HGNC Symbol;Acc:HGNC:11579]	2.0638	1.0453	0.0011	0.0323	1.0191	6.3623	10.7651	0.001	0.0264
ENSBTAG00000017592	ENSBTAT00000023396	GPAT3	glycerol-3-phosphate acyltransferase 3 [Source:HGNC Symbol;Acc:HGNC:28157]	0.448	-1.1585	0.0009	0.0288	-1.178	4.1528	10.7615	0.001	0.0264
ENSBTAG00000007130	ENSBTAT00000009384	ESF1	ESF1 nucleolar pre-rRNA processing protein homolog [Source:HGNC Symbol;Acc:HGNC:15898]	2.1135	1.0797	0.0006	0.0195	1.0551	6.1374	10.7428	0.001	0.0266
ENSBTAG00000004226	ENSBTAT00000005537	SHBG	sex hormone binding globulin [Source:HGNC Symbol;Acc:HGNC:10839]	2.703	1.4346	0.0023	0.1266	1.4436	6.3215	12.7019	0.0004	0.0267
ENSBTAG00000007634	ENSBTAT00000010044	HOOK3	hook microtubule tethering protein 3 [Source:HGNC Symbol;Acc:HGNC:23576]	2.1984	1.1365	0.0003	0.0109	1.1111	5.5881	10.7252	0.0011	0.0268
ENSBTAG00000020542	ENSBTAT00000027370	SHE	Src homology 2 domain containing E [Source:HGNC Symbol;Acc:HGNC:27004]	0.2908	-1.782	0.0023	0.128	-1.7335	2.377	12.6749	0.0004	0.0269
ENSBTAG00000032846	ENSBTAT00000046636	ERICH2	glutamate rich 2 [Source:HGNC Symbol;Acc:HGNC:44395]	7.6648	2.9383	0.0005	0.0189	2.7978	0.3929	10.7191	0.0011	0.0269
ENSBTAG00000039630	ENSBTAT00000029669	TMED2	transmembrane p24 trafficking protein 2 [Source:HGNC Symbol;Acc:HGNC:16996]	0.3346	-1.5796	0.0016	0.0968	-1.5593	5.7997	12.6675	0.0004	0.0269
ENSBTAG00000011145	ENSBTAT00000014801	NDUFA4	NDUFA4, mitochondrial complex associated [Source:HGNC Symbol;Acc:HGNC:7687]	1.9979	0.9985	0.0025	0.0582	0.9708	6.7499	10.7079	0.0011	0.027
ENSBTAG00000002773	ENSBTAT00000003593		Uncharacterized protein [Source:UniProtKB/TrEMBL;Acc:F1MG16]	0.3209	-1.64	0.0027	0.0605	-1.6678	1.7541	10.6801	0.0011	0.0271
ENSBTAG00000007588	ENSBTAT00000050461	ERLIN1	ER lipid raft associated 1 [Source:HGNC Symbol;Acc:HGNC:16947]	4.0941	2.0336	0.0013	0.0618	2.0168	1.8706	12.3526	0.0004	0.0271
ENSBTAG00000012357	ENSBTAT00000046137		Uncharacterized protein [Source:UniProtKB/TrEMBL;Acc:E1BFL6]	3.8629	1.9497	0.001	0.0312	1.8829	1.3736	10.681	0.0011	0.0271
ENSBTAG00000012406	ENSBTAT00000037112	ZBP1	Z-DNA binding protein 1 [Source:HGNC Symbol;Acc:HGNC:16176]	0.3671	-1.4459	0.0006	0.0218	-1.4693	2.7768	10.6998	0.0011	0.0271
ENSBTAG00000017775	ENSBTAT00000023634	SDCCAG8	serologically defined colon cancer antigen 8 [Source:HGNC Symbol;Acc:HGNC:10671]	2.2475	1.1683	0.0035	0.0712	1.1321	2.9089	10.6822	0.0011	0.0271
ENSBTAG00000022777	ENSBTAT00000029173	CDC42BPA	serine/threonine-protein kinase MRCK alpha [Source:RefSeq peptide;Acc:NP_001179866]	1.9269	0.9463	0.0027	0.0607	0.9174	5.3713	10.6881	0.0011	0.0271
ENSBTAG00000035323	ENSBTAT00000049814		TMX4 protein; Uncharacterized protein [Source:UniProtKB/TrEMBL;Acc:A6H732]	0.534	-0.905	0.0044	0.084	-0.9342	4.594	10.69	0.0011	0.0271
ENSBTAG00000036262	ENSBTAT00000050765	GBE1	glucan (1,4-alpha-), branching enzyme 1 [Source:HGNC Symbol;Acc:HGNC:4180]	0.537	-0.8971	0.0042	0.0807	-0.9251	5.1441	10.6869	0.0011	0.0271
ENSBTAG00000039374	ENSBTAT00000045636	IPO5	importin 5 [Source:HGNC Symbol;Acc:HGNC:6402]	5.0779	2.3442	0.002	0.0498	2.3158	0.4736	10.674	0.0011	0.0271
ENSBTAG00000044074	ENSBTAT00000061645	MLLT10	myeloid/lymphoid or mixed-lineage leukemia; translocated to, 10 [Source:HGNC Symbol;Acc:HGNC:16063]	1.9486	0.9624	0.0021	0.0511	0.935	5.1169	10.674	0.0011	0.0271
ENSBTAG00000014628	ENSBTAT00000019477	OAS2	2'-5'-oligoadenylate synthase 2 [Source:UniProtKB/Swiss-Prot;Acc:F1N3B8]	0.2992	-1.7408	0.0018	0.0457	-1.7518	1.8074	10.6698	0.0011	0.0272
ENSBTAG00000008424	ENSBTAT00000011083	ABR	active BCR-related [Source:HGNC Symbol;Acc:HGNC:81]	0.3297	-1.6006	0.0014	0.0385	-1.6277	2.0643	10.6546	0.0011	0.0274
ENSBTAG00000013866	ENSBTAT00000018414			2.6423	1.4018	0.001	0.0311	1.3749	8.9972	10.6433	0.0011	0.0275
ENSBTAG00000016360	ENSBTAT00000021762	TVP23A	trans-golgi network vesicle protein 23 homolog A [Source:HGNC Symbol;Acc:HGNC:20398]	4.2723	2.095	0.0008	0.0427	2.1162	1.6387	12.3146	0.0004	0.0276
ENSBTAG00000033662	ENSBTAT00000047777	NCKAP1	NCK associated protein 1 [Source:HGNC Symbol;Acc:HGNC:7666]	0.3923	-1.3501	0.0018	0.0757	-1.3393	4.4007	12.3081	0.0005	0.0276
ENSBTAG00000000172	ENSBTAT00000000198	PFKFB1	6-phosphofructo-2-kinase/fructose-2,6-biphosphatase 1 [Source:HGNC Symbol;Acc:HGNC:8872]	2.1013	1.0712	0.0008	0.0271	1.0423	5.8735	10.6155	0.0011	0.0277
ENSBTAG00000003458	ENSBTAT00000004495	CDCA7	cell division cycle associated 7 [Source:HGNC Symbol;Acc:HGNC:14628]	0.3124	-1.6786	0.0024	0.0557	-1.7058	1.7259	10.6222	0.0011	0.0277
ENSBTAG00000030038	ENSBTAT00000042417			Inf	Inf	0.0147	0.1827	5.4523	-1.4279	10.6205	0.0011	0.0277
ENSBTAG00000038495	ENSBTAT00000054446			0.2093	-2.2566	0.0001	0.0041	-2.2876	1.7078	10.6215	0.0011	0.0277
ENSBTAG00000006769	ENSBTAT00000010992		3 beta-hydroxysteroid dehydrogenase/Delta 5-->4-isomerase 3-beta-hydroxy-Delta(5)-steroid dehydrogenase Steroid Delta-isomerase [Source:UniProtKB/Swiss-Prot;Acc:P14893]	8.3942	3.0694	0.0017	0.1007	3.043	0.5536	12.5933	0.0004	0.0278
ENSBTAG00000034349	ENSBTAT00000048651	IFI44	interferon induced protein 44 [Source:HGNC Symbol;Acc:HGNC:16938]	0.3754	-1.4133	0.0013	0.0871	-1.4125	5.2391	12.5892	0.0004	0.0278
ENSBTAG00000039520	ENSBTAT00000012873		Uncharacterized protein [Source:UniProtKB/TrEMBL;Acc:F1MD75]	0.2733	-1.8715	0.0025	0.0582	-1.8832	1.4552	10.6082	0.0011	0.0278
ENSBTAG00000017483	ENSBTAT00000023242		Uncharacterized protein [Source:UniProtKB/TrEMBL;Acc:F1N0T3]	6.3295	2.6621	0.0013	0.0365	2.6521	0.226	10.5912	0.0011	0.0279
ENSBTAG00000032026	ENSBTAT00000015403	GMPPB	GDP-mannose pyrophosphorylase B [Source:HGNC Symbol;Acc:HGNC:22932]	0.3663	-1.4487	0	0.0026	-1.4677	4.0537	10.5936	0.0011	0.0279
ENSBTAG00000047274	ENSBTAT00000063330	KIF21B	kinesin family member 21B [Source:HGNC Symbol;Acc:HGNC:29442]	0.3476	-1.5247	0.0039	0.0766	-1.539	1.9512	10.5954	0.0011	0.0279
ENSBTAG00000026502	ENSBTAT00000037679		Uncharacterized protein [Source:UniProtKB/TrEMBL;Acc:F6R9F1]	3.0088	1.5892	0.001	0.0733	1.5997	7.589	12.5635	0.0004	0.0281
ENSBTAG00000039731	ENSBTAT00000045869	RND3	Rho family GTPase 3 [Source:HGNC Symbol;Acc:HGNC:671]	0.5163	-0.9536	0.0027	0.0608	-0.9806	5.856	10.5756	0.0011	0.0281
ENSBTAG00000015534	ENSBTAT00000020640	LYPLAL1	lysophospholipase like 1 [Source:HGNC Symbol;Acc:HGNC:20440]	0.3216	-1.6365	0.0009	0.0683	-1.6583	2.8947	12.5512	0.0004	0.0282
ENSBTAG00000013530	ENSBTAT00000017991	DDAH2	dimethylarginine dimethylaminohydrolase 2 [Source:HGNC Symbol;Acc:HGNC:2716]	2.9495	1.5605	0.0005	0.0168	1.51	2.5169	10.5338	0.0012	0.0287
ENSBTAG00000002938	ENSBTAT00000063644	CPED1	cadherin like and PC-esterase domain containing 1 [Source:HGNC Symbol;Acc:HGNC:26159]	0.2399	-2.0597	0.002	0.1137	-1.9417	2.0792	12.5048	0.0004	0.0288
ENSBTAG00000011908	ENSBTAT00000015799	CPQ	carboxypeptidase Q [Source:HGNC Symbol;Acc:HGNC:16910]	5.7555	2.5249	0	0	2.5708	4.0451	12.445	0.0004	0.0295
ENSBTAG00000030255	ENSBTAT00000016505	PDXP	pyridoxal phosphatase [Source:HGNC Symbol;Acc:HGNC:30259]	3.2157	1.6851	0.001	0.076	1.6883	2.6511	12.4333	0.0004	0.0295
ENSBTAG00000031913	ENSBTAT00000055663			0.0354	-4.8218	0.004	0.1824	-4.1321	-0.182	12.4331	0.0004	0.0295
ENSBTAG00000008172	ENSBTAT00000010744	EGLN3	egl-9 family hypoxia inducible factor 3 [Source:HGNC Symbol;Acc:HGNC:14661]	2.957	1.5641	0.0007	0.0408	1.5779	3.5173	12.1625	0.0005	0.0296
ENSBTAG00000014113	ENSBTAT00000018757	CCL8	C-C motif chemokine ligand 8 [Source:HGNC Symbol;Acc:HGNC:10635]	0.0533	-4.231	0	0.0016	-4.0906	0.8427	12.1653	0.0005	0.0296
ENSBTAG00000014464	ENSBTAT00000019231	SEC14L3	SEC14 like lipid binding 3 [Source:HGNC Symbol;Acc:HGNC:18655]	0.4375	-1.1926	0.0065	0.1083	-1.2181	2.549	10.4755	0.0012	0.0296
ENSBTAG00000008384	ENSBTAT00000011035	SLC25A47	solute carrier family 25 member 47 [Source:HGNC Symbol;Acc:HGNC:20115]	0.3743	-1.4178	0.0001	0.006	-1.4398	7.5456	10.4697	0.0012	0.0297
ENSBTAG00000004399	ENSBTAT00000005771	LRRN3	leucine rich repeat neuronal 3 [Source:HGNC Symbol;Acc:HGNC:17200]	12.1634	3.6045	0.0034	0.0699	3.3155	-0.4904	10.4577	0.0012	0.0298
ENSBTAG00000035199	ENSBTAT00000049696	MRPL33	39S ribosomal protein L33, mitochondrial [Source:UniProtKB/Swiss-Prot;Acc:Q3SZ47]	12.722	3.6692	0.003	0.0647	3.5996	-0.6378	10.4603	0.0012	0.0298
ENSBTAG00000006035	ENSBTAT00000007930	PPP1R1B	protein phosphatase 1 regulatory inhibitor subunit 1B [Source:HGNC Symbol;Acc:HGNC:9287]	Inf	Inf	0.0147	0.1827	5.4515	-1.428	10.4169	0.0012	0.0302
ENSBTAG00000008250	ENSBTAT00000010852	SPRY4	sprouty RTK signaling antagonist 4 [Source:HGNC Symbol;Acc:HGNC:15533]	0.3659	-1.4504	0.0046	0.0863	-1.4639	2.0656	10.4068	0.0013	0.0302
ENSBTAG00000013184	ENSBTAT00000043775	CEP120	centrosomal protein 120 [Source:HGNC Symbol;Acc:HGNC:26690]	Inf	Inf	0.0147	0.1827	5.4515	-1.428	10.4128	0.0013	0.0302
ENSBTAG00000013202	ENSBTAT00000017574	PLCZ1	phospholipase C zeta 1 [Source:HGNC Symbol;Acc:HGNC:19218]	Inf	Inf	0.0147	0.1827	5.4515	-1.428	10.419	0.0012	0.0302
ENSBTAG00000018912	ENSBTAT00000025175	ARHGEF1	Rho guanine nucleotide exchange factor 1 [Source:HGNC Symbol;Acc:HGNC:681]	0.5458	-0.8735	0.0062	0.1048	-0.9002	4.7776	10.4087	0.0013	0.0302
ENSBTAG00000021287	ENSBTAT00000028361	SLC16A7	solute carrier family 16 member 7 [Source:HGNC Symbol;Acc:HGNC:10928]	0.4552	-1.1356	0.0003	0.013	-1.1622	5.2838	10.4102	0.0013	0.0302
ENSBTAG00000030913	ENSBTAT00000012035	Mx1	Interferon-induced GTP-binding protein Mx1 Interferon-induced GTP-binding protein Mx1, N-terminally processed [Source:UniProtKB/Swiss-Prot;Acc:P79135]	0.1752	-2.5133	0.0038	0.0761	-2.5033	0.6183	10.4228	0.0012	0.0302
ENSBTAG00000037110	ENSBTAT00000051610	U12	U12 minor spliceosomal RNA [Source:RFAM;Acc:RF00007]	Inf	Inf	0.0147	0.1827	5.4531	-1.4278	10.4044	0.0013	0.0302
ENSBTAG00000042418	ENSBTAT00000059410	U6	U6 spliceosomal RNA [Source:RFAM;Acc:RF00026]	Inf	Inf	0.0089	0.1351	5.6165	-1.3362	10.4065	0.0013	0.0302
ENSBTAG00000043276	ENSBTAT00000060268	U6	U6 spliceosomal RNA [Source:RFAM;Acc:RF00026]	Inf	Inf	0.0147	0.1827	5.4531	-1.4278	10.4075	0.0013	0.0302
ENSBTAG00000013730	ENSBTAT00000018258	CD5	CD5 molecule [Source:HGNC Symbol;Acc:HGNC:1685]	0.3175	-1.6551	0.0009	0.0288	-1.6895	2.0261	10.3992	0.0013	0.0303
ENSBTAG00000007173	ENSBTAT00000009441	PDGFRA	platelet derived growth factor receptor alpha [Source:HGNC Symbol;Acc:HGNC:8803]	0.3888	-1.3627	0.0022	0.0848	-1.3472	4.4934	12.1117	0.0005	0.0304
ENSBTAG00000004803	ENSBTAT00000006307	NTAN1	N-terminal asparagine amidase [Source:HGNC Symbol;Acc:HGNC:29909]	2.0732	1.0519	0.001	0.0315	1.0236	6.0317	10.3849	0.0013	0.0305
ENSBTAG00000012079	ENSBTAT00000044315	MYLK4	myosin light chain kinase family member 4 [Source:HGNC Symbol;Acc:HGNC:27972]	5.5444	2.471	0.0025	0.0573	2.42	0.3048	10.3813	0.0013	0.0305
ENSBTAG00000030520	ENSBTAT00000043067	PROB1	proline rich basic protein 1 [Source:HGNC Symbol;Acc:HGNC:41906]	3.5939	1.8456	0.0006	0.0337	1.86	2.5964	12.0906	0.0005	0.0305
ENSBTAG00000032515	ENSBTAT00000046112	PLA2R1	phospholipase A2 receptor 1 [Source:HGNC Symbol;Acc:HGNC:9042]	0.3202	-1.6429	0.0017	0.0732	-1.619	2.9675	12.0972	0.0005	0.0305
ENSBTAG00000039160	ENSBTAT00000005560	VAV1	vav guanine nucleotide exchange factor 1 [Source:HGNC Symbol;Acc:HGNC:12657]	0.0815	-3.6172	0.0013	0.0619	-3.6591	0.0535	12.0828	0.0005	0.0305
ENSBTAG00000001977	ENSBTAT00000002566	YIPF6	Yip1 domain family member 6 [Source:HGNC Symbol;Acc:HGNC:28304]	0.3761	-1.4109	0.0009	0.0715	-1.4214	4.5425	12.3503	0.0004	0.0306
ENSBTAG00000015904	ENSBTAT00000021144	RORA	RAR related orphan receptor A [Source:HGNC Symbol;Acc:HGNC:10258]	2.1524	1.106	0.0043	0.0829	1.0701	3.089	10.3723	0.0013	0.0306
ENSBTAG00000026181	ENSBTAT00000037089	UGT1A1	UDP glucuronosyltransferase family 1 member A1 [Source:HGNC Symbol;Acc:HGNC:12530]	2.8286	1.5001	0.0031	0.1548	1.5059	8.0681	12.3489	0.0004	0.0306
ENSBTAG00000003752	ENSBTAT00000004885	SLC25A24	solute carrier family 25 member 24 [Source:HGNC Symbol;Acc:HGNC:20662]	0.3734	-1.4213	0.005	0.0925	-1.45	1.9786	10.3527	0.0013	0.0307
ENSBTAG00000013863	ENSBTAT00000018411	DUSP1	dual specificity phosphatase 1 [Source:HGNC Symbol;Acc:HGNC:3064]	2.8765	1.5243	0.0026	0.136	1.5268	5.7097	12.3379	0.0004	0.0307
ENSBTAG00000015354	ENSBTAT00000020418	ZDHHC9	zinc finger DHHC-type containing 9 [Source:HGNC Symbol;Acc:HGNC:18475]	2.0266	1.0191	0.0038	0.0754	0.9821	3.8586	10.3571	0.0013	0.0307
ENSBTAG00000021938	ENSBTAT00000029246	ARHGAP44	Rho GTPase activating protein 44 [Source:HGNC Symbol;Acc:HGNC:29096]	0.3509	-1.5108	0.0034	0.0709	-1.5411	1.9133	10.3635	0.0013	0.0307
ENSBTAG00000047783	ENSBTAT00000062980		Uncharacterized protein [Source:UniProtKB/TrEMBL;Acc:G3MZ90]	0	inf (-)	0.0082	0.1288	-6.1145	-0.6874	10.3661	0.0013	0.0307
ENSBTAG00000021393	ENSBTAT00000028517	FLRT2	fibronectin leucine rich transmembrane protein 2 [Source:HGNC Symbol;Acc:HGNC:3761]	0.0853	-3.5513	0.0017	0.0719	-3.5995	0.0129	12.0598	0.0005	0.0308
ENSBTAG00000042711	ENSBTAT00000059703	snoU2_19	Small nucleolar RNA U2-19 [Source:RFAM;Acc:RF00494]	4.165	2.0583	0.003	0.0651	2.0128	0.7672	10.3368	0.0013	0.0309
ENSBTAG00000043250	ENSBTAT00000060242	7SK	7SK RNA [Source:RFAM;Acc:RF00100]	2.7266	1.4471	0.0002	0.0074	1.4208	8.2413	10.3425	0.0013	0.0309
ENSBTAG00000023851	ENSBTAT00000032754	FAM102A	family with sequence similarity 102 member A [Source:HGNC Symbol;Acc:HGNC:31419]	0.4141	-1.2718	0.0031	0.0655	-1.2886	2.7832	10.3233	0.0013	0.0311
ENSBTAG00000012744	ENSBTAT00000016937	UBE2M	ubiquitin conjugating enzyme E2 M [Source:HGNC Symbol;Acc:HGNC:12491]	1.875	0.9069	0.0063	0.1056	0.8786	4.1063	10.3056	0.0013	0.0313
ENSBTAG00000044861	ENSBTAT00000062294	SCARNA6	Small Cajal body specific RNA 6 [Source:RFAM;Acc:RF00478]	3.3978	1.7646	0.0014	0.0386	1.7478	1.4288	10.3119	0.0013	0.0313
ENSBTAG00000000205	ENSBTAT00000000244	MMD	monocyte to macrophage differentiation protein [Source:RefSeq peptide;Acc:NP_001069069]	0.2753	-1.8612	0.004	0.0783	-1.8788	1.2946	10.2784	0.0013	0.0315
ENSBTAG00000001443	ENSBTAT00000007353		Uncharacterized protein [Source:UniProtKB/TrEMBL;Acc:G3X6I9]	12.6081	3.6563	0.0065	0.1083	3.4546	-0.7605	10.2945	0.0013	0.0315
ENSBTAG00000007870	ENSBTAT00000033684	FKBP14	FK506 binding protein 14 [Source:HGNC Symbol;Acc:HGNC:18625]	0.459	-1.1233	0.0068	0.1112	-1.1464	2.8321	10.2823	0.0013	0.0315
ENSBTAG00000010109	ENSBTAT00000013337	CDK1	cyclin dependent kinase 1 [Source:HGNC Symbol;Acc:HGNC:1722]	0.121	-3.0464	0.0054	0.0961	-2.985	0.169	10.2798	0.0013	0.0315
ENSBTAG00000012259	ENSBTAT00000016263	PNPO	pyridoxamine 5'-phosphate oxidase [Source:HGNC Symbol;Acc:HGNC:30260]	0.5274	-0.9231	0.01	0.1451	-0.9476	3.6566	10.2793	0.0013	0.0315
ENSBTAG00000027635	ENSBTAT00000039797	PLPP5	phospholipid phosphatase 5 [Source:HGNC Symbol;Acc:HGNC:25026]	0.445	-1.168	0.001	0.0301	-1.19	3.8971	10.2887	0.0013	0.0315
ENSBTAG00000004275	ENSBTAT00000005599	DKK3	dickkopf WNT signaling pathway inhibitor 3 [Source:HGNC Symbol;Acc:HGNC:2893]	0.2965	-1.7541	0.0023	0.0862	-1.7177	2.4343	12.0009	0.0005	0.0316
ENSBTAG00000010134	ENSBTAT00000013370	OSTM1	osteopetrosis associated transmembrane protein 1 [Source:HGNC Symbol;Acc:HGNC:21652]	0.5637	-0.8269	0.0116	0.1585	-0.8549	4.2845	10.2691	0.0014	0.0316
ENSBTAG00000010723	ENSBTAT00000022382	PFDN6	prefoldin subunit 6 [Source:HGNC Symbol;Acc:HGNC:4926]	1.8899	0.9183	0.0034	0.0698	0.8909	5.0184	10.2576	0.0014	0.0316
ENSBTAG00000011683	ENSBTAT00000052258	NUMB	protein numb homolog [Source:RefSeq peptide;Acc:NP_001095421]	5.1158	2.355	0.0033	0.069	2.2746	0.4088	10.2448	0.0014	0.0316
ENSBTAG00000014898	ENSBTAT00000019834	HK3	hexokinase 3 [Source:HGNC Symbol;Acc:HGNC:4925]	0.4003	-1.3209	0.0035	0.0712	-1.3526	2.3699	10.2531	0.0014	0.0316
ENSBTAG00000015060	ENSBTAT00000020043	GBP5	guanylate binding protein 5 [Source:HGNC Symbol;Acc:HGNC:19895]	0.2291	-2.1262	0.0014	0.0388	-2.1507	1.2239	10.2427	0.0014	0.0316
ENSBTAG00000015510	ENSBTAT00000033428			0	inf (-)	0.0084	0.1955	-5.7845	-0.8512	12.0014	0.0005	0.0316
ENSBTAG00000015730	ENSBTAT00000020881	HLA-DMA	major histocompatibility complex, class II, DM alpha [Source:HGNC Symbol;Acc:HGNC:4934]	0.5049	-0.986	0.0046	0.0865	-1.0183	3.6312	10.2496	0.0014	0.0316
ENSBTAG00000017992	ENSBTAT00000023937	CD164	CD164 molecule [Source:HGNC Symbol;Acc:HGNC:1632]	0.5291	-0.9185	0.0035	0.0718	-0.9462	5.6899	10.2708	0.0014	0.0316
ENSBTAG00000019581	ENSBTAT00000026087	PLEKHF2	pleckstrin homology and FYVE domain containing 2 [Source:HGNC Symbol;Acc:HGNC:20757]	0.551	-0.8599	0.0112	0.1558	-0.885	4.0942	10.2455	0.0014	0.0316
ENSBTAG00000020693	ENSBTAT00000047757	DERL1	derlin-1 [Source:RefSeq peptide;Acc:NP_991358]	0.4551	-1.1358	0.0027	0.0604	-1.1554	3.4534	10.2498	0.0014	0.0316
ENSBTAG00000021617	ENSBTAT00000028806	ZC3HAV1	zinc finger CCCH-type containing, antiviral 1 [Source:HGNC Symbol;Acc:HGNC:23721]	0.554	-0.8521	0.0122	0.1642	-0.8773	4.0527	10.2626	0.0014	0.0316
ENSBTAG00000030306	ENSBTAT00000042796	U2	U2 spliceosomal RNA [Source:RFAM;Acc:RF00004]	19.4259	4.2799	0.0055	0.0967	4.048	-0.9481	10.261	0.0014	0.0316
ENSBTAG00000047545	ENSBTAT00000063674	RGAG4	retrotransposon gag domain containing 4 [Source:HGNC Symbol;Acc:HGNC:29430]	1.9075	0.9317	0.0031	0.0664	0.903	5.0726	10.2603	0.0014	0.0316
ENSBTAG00000034255	ENSBTAT00000034635	EIF5B	eukaryotic translation initiation factor 5B [Source:HGNC Symbol;Acc:HGNC:30793]	2.1708	1.1183	0.0021	0.0511	1.0912	7.8289	10.228	0.0014	0.0318
ENSBTAG00000012267	ENSBTAT00000030417	ZFC3H1	zinc finger C3H1-type containing [Source:HGNC Symbol;Acc:HGNC:28328]	2.0217	1.0155	0.0016	0.0419	0.9858	5.7709	10.2231	0.0014	0.0319
ENSBTAG00000013602	ENSBTAT00000018087	BRWD1	bromodomain and WD repeat-containing protein 1 [Source:RefSeq peptide;Acc:NP_001096644]	1.8964	0.9232	0.0033	0.0686	0.8951	5.2142	10.2162	0.0014	0.032
ENSBTAG00000025554	ENSBTAT00000035975	LRRC73	leucine rich repeat containing 73 [Source:HGNC Symbol;Acc:HGNC:21375]	0.0628	-3.9928	0.0093	0.1392	-3.7903	-0.3556	10.2092	0.0014	0.032
ENSBTAG00000026986	ENSBTAT00000061449			3.1494	1.6551	0.0028	0.062	1.611	1.5253	10.214	0.0014	0.032
ENSBTAG00000006812	ENSBTAT00000008954	FAM181B	family with sequence similarity 181 member B [Source:HGNC Symbol;Acc:HGNC:28512]	0.3117	-1.6817	0.0031	0.0664	-1.703	1.6637	10.1848	0.0014	0.0323
ENSBTAG00000008082	ENSBTAT00000010631	CEP350	centrosomal protein 350 [Source:HGNC Symbol;Acc:HGNC:24238]	1.9067	0.9311	0.0027	0.0607	0.9045	5.3644	10.1895	0.0014	0.0323
ENSBTAG00000045661	ENSBTAT00000062960	Metazoa_SRP	Metazoan signal recognition particle RNA [Source:RFAM;Acc:RF00017]	4.0659	2.0236	0	0	2.0004	8.1971	10.1905	0.0014	0.0323
ENSBTAG00000016060	ENSBTAT00000021381	CREM	cAMP responsive element modulator [Source:HGNC Symbol;Acc:HGNC:2352]	10.5344	3.397	0.0048	0.0894	3.2096	-0.5394	10.167	0.0014	0.0326
ENSBTAG00000048314	ENSBTAT00000066020		AN1-type zinc finger protein 6 [Source:UniProtKB/TrEMBL;Acc:G3N2F1]	0.3913	-1.3535	0.0021	0.0819	-1.3394	4.9896	11.9237	0.0006	0.0328
ENSBTAG00000000827	ENSBTAT00000001093	TAOK1	TAO kinase 1 [Source:HGNC Symbol;Acc:HGNC:29259]	1.9068	0.9312	0.0059	0.1012	0.9034	3.8864	10.1483	0.0014	0.0329
ENSBTAG00000011187	ENSBTAT00000014855	FAM13A	family with sequence similarity 13 member A [Source:HGNC Symbol;Acc:HGNC:19367]	0.3033	-1.721	0.0006	0.0343	-1.7197	2.765	11.9133	0.0006	0.0329
ENSBTAG00000017964	ENSBTAT00000023886		Bos taurus leucine-rich repeat-containing protein 51 (LRRC51), transcript variant 2, mRNA. [Source:RefSeq mRNA;Acc:NM_001282038]	2.0819	1.0579	0.0054	0.0964	1.0252	3.1492	10.138	0.0015	0.033
ENSBTAG00000004330	ENSBTAT00000045697	ENO4	enolase family member 4 [Source:HGNC Symbol;Acc:HGNC:31670]	2.1704	1.118	0.0045	0.0856	1.0842	2.9676	10.129	0.0015	0.0331
ENSBTAG00000018765	ENSBTAT00000024989	SEMA5B	semaphorin 5B [Source:HGNC Symbol;Acc:HGNC:10737]	Inf	Inf	0.0098	0.2848	5.7797	-0.912	12.1878	0.0005	0.0331
ENSBTAG00000016757	ENSBTAT00000029042	ZKSCAN1	zinc finger with KRAB and SCAN domains 1 [Source:HGNC Symbol;Acc:HGNC:13101]	2.1171	1.0821	0.0035	0.0712	1.0448	3.4321	10.1225	0.0015	0.0332
ENSBTAG00000001658	ENSBTAT00000002172	AKR1D1	aldo-keto reductase family 1 member D1 [Source:HGNC Symbol;Acc:HGNC:388]	0.3526	-1.5039	0.0003	0.024	-1.4897	6.3516	11.8851	0.0006	0.0333
ENSBTAG00000010206	ENSBTAT00000013466	UAP1	UDP-N-acetylglucosamine pyrophosphorylase 1 [Source:HGNC Symbol;Acc:HGNC:12457]	0.4926	-1.0214	0.0017	0.0436	-1.0456	5.7901	10.1129	0.0015	0.0333
ENSBTAG00000010898	ENSBTAT00000014475	SLC30A6	solute carrier family 30 member 6 [Source:HGNC Symbol;Acc:HGNC:19305]	0.2767	-1.8536	0.0029	0.1467	-1.7699	2.6025	12.1608	0.0005	0.0334
ENSBTAG00000002650	ENSBTAT00000003433	ZNF259	Zinc finger protein ZPR1 [Source:UniProtKB/Swiss-Prot;Acc:Q2TBX0]	1.9354	0.9526	0.0019	0.0472	0.928	5.3053	10.0921	0.0015	0.0337
ENSBTAG00000005483	ENSBTAT00000043608	ESYT2	extended synaptotagmin 2 [Source:HGNC Symbol;Acc:HGNC:22211]	0.4873	-1.0371	0.0053	0.0958	-1.0581	3.511	10.0828	0.0015	0.0338
ENSBTAG00000014278	ENSBTAT00000018970	TBX2	T-box 2 [Source:HGNC Symbol;Acc:HGNC:11597]	0.2655	-1.9134	0.0012	0.0592	-1.8959	2.1665	11.8509	0.0006	0.0338
ENSBTAG00000004409	ENSBTAT00000005782	IVD	isovaleryl-CoA dehydrogenase [Source:HGNC Symbol;Acc:HGNC:6186]	2.13	1.0908	0.0027	0.0602	1.0624	7.7147	10.0691	0.0015	0.034
ENSBTAG00000020807	ENSBTAT00000027728		Uncharacterized protein [Source:UniProtKB/TrEMBL;Acc:H7BWV9]	2.0316	1.0226	0.0011	0.0323	0.9977	6.165	10.0642	0.0015	0.034
ENSBTAG00000048002	ENSBTAT00000065599			12.6984	3.6666	0.003	0.0647	3.5956	-0.6382	10.0665	0.0015	0.034
ENSBTAG00000020434	ENSBTAT00000027233			0.4238	-1.2384	0.0026	0.0593	-1.2549	3.0188	10.0535	0.0015	0.0341
ENSBTAG00000010232	ENSBTAT00000013507	NDUFS5	NADH:ubiquinone oxidoreductase subunit S5 [Source:HGNC Symbol;Acc:HGNC:7712]	2.0585	1.0416	0.0007	0.0242	1.0171	5.7884	10.0472	0.0015	0.0342
ENSBTAG00000020936	ENSBTAT00000027887	NOD2	nucleotide binding oligomerization domain containing 2 [Source:HGNC Symbol;Acc:HGNC:5331]	0.3908	-1.3556	0.0071	0.1147	-1.3819	2.0105	10.0489	0.0015	0.0342
ENSBTAG00000002882	ENSBTAT00000052423	LMNB1	lamin-B1 [Source:RefSeq peptide;Acc:NP_001096765]	0.429	-1.2209	0.0082	0.129	-1.247	2.3247	10.0285	0.0015	0.0343
ENSBTAG00000009734	ENSBTAT00000012834	XPA	XPA, DNA damage recognition and repair factor [Source:HGNC Symbol;Acc:HGNC:12814]	1.8759	0.9076	0.0044	0.0834	0.8847	4.2905	10.0276	0.0015	0.0343
ENSBTAG00000016069	ENSBTAT00000021386	ARF4	ADP ribosylation factor 4 [Source:HGNC Symbol;Acc:HGNC:655]	0.5319	-0.9109	0.0041	0.0797	-0.9375	5.6283	10.0398	0.0015	0.0343
ENSBTAG00000020505	ENSBTAT00000027325	SBNO1	strawberry notch homolog 1 [Source:HGNC Symbol;Acc:HGNC:22973]	1.9178	0.9395	0.0025	0.0573	0.9132	5.4665	10.0293	0.0015	0.0343
ENSBTAG00000027246	ENSBTAT00000012533	UBD	ubiquitin D [Source:RefSeq peptide;Acc:NP_001193402]	0.5143	-0.9594	0.0034	0.0709	-0.9826	4.7515	10.0261	0.0015	0.0343
ENSBTAG00000017354	ENSBTAT00000036314	MPP7	membrane palmitoylated protein 7 [Source:HGNC Symbol;Acc:HGNC:26542]	2.3825	1.2525	0.004	0.1232	1.2638	4.7236	11.8106	0.0006	0.0344
ENSBTAG00000020236	ENSBTAT00000048657	NECAB2	N-terminal EF-hand calcium binding protein 2 [Source:HGNC Symbol;Acc:HGNC:23746]	3.8706	1.9526	0.0001	0.0078	1.9649	4.0683	11.8046	0.0006	0.0344
ENSBTAG00000018446	ENSBTAT00000024550	GCA	grancalcin [Source:HGNC Symbol;Acc:HGNC:15990]	0.1115	-3.1652	0.0024	0.0899	-3.0218	0.287	11.7817	0.0006	0.0347
ENSBTAG00000003352	ENSBTAT00000004350			0.0617	-4.0188	0.0002	0.0281	-3.6551	0.6721	12.0673	0.0005	0.0349
ENSBTAG00000007665	ENSBTAT00000036705	NPR3	natriuretic peptide receptor 3 [Source:HGNC Symbol;Acc:HGNC:7945]	0.4135	-1.2741	0.0039	0.0772	-1.3016	2.5033	9.996	0.0016	0.0349
ENSBTAG00000043958	ENSBTAT00000061500	TMEM33	transmembrane protein 33 isoform 1 [Source:RefSeq peptide;Acc:NP_001269381]	0.3268	-1.6136	0.0026	0.1368	-1.5962	2.7012	12.0735	0.0005	0.0349
ENSBTAG00000033669	ENSBTAT00000061562	IL17RC	interleukin 17 receptor C [Source:HGNC Symbol;Acc:HGNC:18358]	2.7507	1.4598	0.0076	0.2481	1.4389	4.1247	12.0442	0.0005	0.0352
ENSBTAG00000043936	ENSBTAT00000060928	Y_RNA	Y RNA [Source:RFAM;Acc:RF00019]	23.0417	4.5262	0.0084	0.1312	3.9746	-1.0231	9.9783	0.0016	0.0352
ENSBTAG00000048059	ENSBTAT00000064055	TMEM86A	lysoplasmalogenase-like protein TMEM86A [Source:RefSeq peptide;Acc:NP_001030465]	0.5472	-0.8699	0.0079	0.125	-0.8972	4.3314	9.976	0.0016	0.0352
ENSBTAG00000000067	ENSBTAT00000000074	SDF2L1	stromal cell derived factor 2 like 1 [Source:HGNC Symbol;Acc:HGNC:10676]	0.2556	-1.9679	0	0	-1.9859	5.4678	9.9546	0.0016	0.0354
ENSBTAG00000001573	ENSBTAT00000002067	JMJD1C	jumonji domain containing 1C [Source:HGNC Symbol;Acc:HGNC:12313]	2.0586	1.0416	0.0026	0.0582	1.0117	7.026	9.9604	0.0016	0.0354
ENSBTAG00000003503	ENSBTAT00000004555	C16orf87	chromosome 16 open reading frame 87 [Source:HGNC Symbol;Acc:HGNC:33754]	1.909	0.9328	0.0032	0.0681	0.9037	5.0165	9.962	0.0016	0.0354
ENSBTAG00000002912	ENSBTAT00000003783	INHBA	inhibin beta A subunit [Source:HGNC Symbol;Acc:HGNC:6066]	5.15	2.3646	0.0001	0.018	2.3502	6.4059	11.9893	0.0005	0.0357
ENSBTAG00000009386	ENSBTAT00000012350	C1orf167	chromosome 1 open reading frame 167 [Source:HGNC Symbol;Acc:HGNC:25262]	3.4542	1.7884	0.0046	0.1928	1.7257	2.5229	11.9708	0.0005	0.0357
ENSBTAG00000012099	ENSBTAT00000016043	TMEM87B	transmembrane protein 87B [Source:HGNC Symbol;Acc:HGNC:25913]	0.2306	-2.1167	0.0009	0.0674	-1.9988	2.2658	11.9889	0.0005	0.0357
ENSBTAG00000015980	ENSBTAT00000021260	FASN	fatty acid synthase [Source:HGNC Symbol;Acc:HGNC:3594]	3.0368	1.6026	0.0051	0.2025	1.5612	3.0314	11.9782	0.0005	0.0357
ENSBTAG00000016465	ENSBTAT00000021892	DHCR7	7-dehydrocholesterol reductase [Source:HGNC Symbol;Acc:HGNC:2860]	2.6712	1.4175	0.0065	0.2279	1.41	5.2069	11.9913	0.0005	0.0357
ENSBTAG00000030367	ENSBTAT00000042877	RNF186	ring finger protein 186 [Source:HGNC Symbol;Acc:HGNC:25978]	Inf	Inf	0.004	0.1827	5.9458	-0.7309	11.9754	0.0005	0.0357
ENSBTAG00000027020	ENSBTAT00000038684	COL5A2	collagen type V alpha 2 chain [Source:HGNC Symbol;Acc:HGNC:2210]	0.3782	-1.4026	0.0018	0.0757	-1.3898	4.5484	11.7191	0.0006	0.0358
ENSBTAG00000023172	ENSBTAT00000029334	ITSN2	intersectin 2 [Source:HGNC Symbol;Acc:HGNC:6184]	1.9803	0.9857	0.0022	0.052	0.9593	6.4592	9.9091	0.0016	0.0362
ENSBTAG00000039196	ENSBTAT00000033461		C4b-binding protein alpha-like; Uncharacterized protein [Source:UniProtKB/TrEMBL;Acc:Q1RMN9]	0.4392	-1.1871	0.0002	0.0105	-1.2134	6.065	9.9087	0.0016	0.0362
ENSBTAG00000031433	ENSBTAT00000044543	TEX9	testis expressed 9 [Source:HGNC Symbol;Acc:HGNC:29585]	3.6388	1.8635	0.0025	0.0577	1.8461	1.0603	9.9049	0.0016	0.0363
ENSBTAG00000038415	ENSBTAT00000042805	SLC6A12	solute carrier family 6 member 12 [Source:HGNC Symbol;Acc:HGNC:11045]	0.0371	-4.7535	0.0045	0.1912	-4.089	-0.1947	11.9275	0.0006	0.0364
ENSBTAG00000015346	ENSBTAT00000020401	NASP	nuclear autoantigenic sperm protein [Source:HGNC Symbol;Acc:HGNC:7644]	5.1077	2.3527	0.0016	0.0419	2.3376	0.5036	9.8876	0.0017	0.0366
ENSBTAG00000006345	ENSBTAT00000008325			9.6963	3.2774	0.0048	0.0893	3.1821	-0.5359	9.8771	0.0017	0.0367
ENSBTAG00000009212	ENSBTAT00000012138	APOA2	apolipoprotein A2 [Source:HGNC Symbol;Acc:HGNC:601]	3.2172	1.6858	0.0015	0.0915	1.6966	12.0293	11.9018	0.0006	0.0367
ENSBTAG00000013127	ENSBTAT00000054491	LPCAT3	lysophosphatidylcholine acyltransferase 3 [Source:HGNC Symbol;Acc:HGNC:30244]	2.8283	1.4999	0.0006	0.0512	1.5142	5.5514	11.8983	0.0006	0.0367
ENSBTAG00000001085	ENSBTAT00000001439	FAM20A	family with sequence similarity 20 member A [Source:HGNC Symbol;Acc:HGNC:23015]	2.673	1.4185	0.0072	0.2401	1.4111	5.3955	11.8821	0.0006	0.0368
ENSBTAG00000001968	ENSBTAT00000002554			1.9982	0.9987	0.0013	0.0375	0.9731	5.767	9.8713	0.0017	0.0368
ENSBTAG00000016235	ENSBTAT00000021600		ribonuclease H1 isoform 2 [Source:RefSeq peptide;Acc:NP_001039970]	3.0025	1.5862	0.0054	0.2075	1.5508	3.0857	11.8766	0.0006	0.0368
ENSBTAG00000008182	ENSBTAT00000010762	FOSB	FosB proto-oncogene, AP-1 transcription factor subunit [Source:HGNC Symbol;Acc:HGNC:3797]	0.1179	-3.0842	0	0.0025	-3.092	1.1194	9.8571	0.0017	0.0369
ENSBTAG00000008909	ENSBTAT00000011729	PNPT1	polyribonucleotide nucleotidyltransferase 1 [Source:HGNC Symbol;Acc:HGNC:23166]	0.5524	-0.8562	0.0091	0.1372	-0.8818	4.44	9.855	0.0017	0.0369
ENSBTAG00000009237	ENSBTAT00000012175	KDELR2	ER lumen protein-retaining receptor 2 [Source:RefSeq peptide;Acc:NP_001073247]	0.5149	-0.9577	0.0038	0.0752	-0.9832	6.4496	9.8615	0.0017	0.0369
ENSBTAG00000013290	ENSBTAT00000033154	DYSF	dysferlin [Source:HGNC Symbol;Acc:HGNC:3097]	0.5163	-0.9537	0.0033	0.069	-0.9774	4.9746	9.8555	0.0017	0.0369
ENSBTAG00000033983	ENSBTAT00000048212	MAP2K1	mitogen-activated protein kinase kinase 1 [Source:HGNC Symbol;Acc:HGNC:6840]	0.5663	-0.8205	0.0143	0.1812	-0.8461	4.1813	9.8625	0.0017	0.0369
ENSBTAG00000032705	ENSBTAT00000046448	CALM2	Bos taurus calmodulin 2 (phosphorylase kinase, delta) (CALM2), mRNA. [Source:RefSeq mRNA;Acc:NM_001242587]	1.9705	0.9786	0.0014	0.0387	0.9549	5.0154	9.8416	0.0017	0.0371
ENSBTAG00000004440	ENSBTAT00000005822	SLC15A1	solute carrier family 15 member 1 [Source:HGNC Symbol;Acc:HGNC:10920]	4.1508	2.0534	0.0001	0.0086	2.2025	1.939	11.8503	0.0006	0.0372
ENSBTAG00000021977	ENSBTAT00000029302	PRRC1	proline rich coiled-coil 1 [Source:HGNC Symbol;Acc:HGNC:28164]	0.3912	-1.3541	0.0048	0.1956	-1.3358	4.0812	11.8446	0.0006	0.0372
ENSBTAG00000045994	ENSBTAT00000065216			0.065	-3.9425	0.0114	0.1569	-3.7326	-0.3961	9.8351	0.0017	0.0372
ENSBTAG00000013060	ENSBTAT00000017366	IQGAP1	IQ motif containing GTPase activating protein 1 [Source:HGNC Symbol;Acc:HGNC:6110]	0.5282	-0.9208	0.0029	0.0638	-0.9502	5.4822	9.8261	0.0017	0.0373
ENSBTAG00000006326	ENSBTAT00000008298	ALDH1L2	aldehyde dehydrogenase 1 family member L2 [Source:HGNC Symbol;Acc:HGNC:26777]	0.3793	-1.3985	0	0.0011	-1.4233	4.9859	9.8181	0.0017	0.0374
ENSBTAG00000008758	ENSBTAT00000011539	KIF20A	kinesin family member 20A [Source:HGNC Symbol;Acc:HGNC:9787]	0.2135	-2.2275	0.0059	0.1011	-2.2224	0.7541	9.8123	0.0017	0.0374
ENSBTAG00000011363	ENSBTAT00000040289	EVI5	ecotropic viral integration site 5 [Source:HGNC Symbol;Acc:HGNC:3501]	1.9232	0.9435	0.003	0.0642	0.9136	5.2702	9.8122	0.0017	0.0374
ENSBTAG00000017139	ENSBTAT00000022780	STX7	syntaxin 7 [Source:HGNC Symbol;Acc:HGNC:11442]	0.5383	-0.8935	0.0096	0.1423	-0.9177	3.9715	9.815	0.0017	0.0374
ENSBTAG00000009912	ENSBTAT00000013076	PAN3	PAN3 poly(A) specific ribonuclease subunit [Source:HGNC Symbol;Acc:HGNC:29991]	2.3321	1.2216	0.0044	0.084	1.1985	2.4159	9.7975	0.0017	0.0375
ENSBTAG00000021368	ENSBTAT00000039350		Uncharacterized protein [Source:UniProtKB/TrEMBL;Acc:E1BP71]	4.3874	2.1334	0.0026	0.0598	2.0448	0.8205	9.8066	0.0017	0.0375
ENSBTAG00000038155	ENSBTAT00000054492	U1	U1 spliceosomal RNA [Source:RFAM;Acc:RF00003]	Inf	Inf	0.0147	0.1827	5.4541	-1.4277	9.8018	0.0017	0.0375
ENSBTAG00000043472	ENSBTAT00000060464	SNORD71	Small nucleolar RNA SNORD71 [Source:RFAM;Acc:RF00576]	Inf	Inf	0.0147	0.1827	5.4505	-1.4281	9.8055	0.0017	0.0375
ENSBTAG00000011830	ENSBTAT00000015700			Inf	Inf	0.0097	0.2117	5.6989	-0.9736	11.5899	0.0007	0.0377
ENSBTAG00000020938	ENSBTAT00000027889	TWF1	twinfilin actin binding protein 1 [Source:HGNC Symbol;Acc:HGNC:9620]	0.3477	-1.5242	0.0014	0.0884	-1.5331	3.4394	11.8123	0.0006	0.0377
ENSBTAG00000043376	ENSBTAT00000060368	snoU2_19	Small nucleolar RNA U2-19 [Source:RFAM;Acc:RF00494]	Inf	Inf	0.0099	0.2143	5.6728	-0.9785	11.6088	0.0007	0.0377
ENSBTAG00000044856	ENSBTAT00000062289	SNORD10	Small nucleolar RNA SNORD10 [Source:RFAM;Acc:RF01290]	Inf	Inf	0.0097	0.2117	5.6989	-0.9736	11.5895	0.0007	0.0377
ENSBTAG00000045209	ENSBTAT00000062642	SCARNA15	Small Cajal body specific RNA 15 [Source:RFAM;Acc:RF00426]	Inf	Inf	0.0099	0.2143	5.6728	-0.9785	11.6098	0.0007	0.0377
ENSBTAG00000046871	ENSBTAT00000066267			Inf	Inf	0.0099	0.2143	5.6728	-0.9785	11.6021	0.0007	0.0377
ENSBTAG00000014465	ENSBTAT00000019232	SERPINE1	serpin family E member 1 [Source:HGNC Symbol;Acc:HGNC:8583]	0.5412	-0.8857	0.0118	0.1608	-0.9083	3.8648	9.7755	0.0018	0.0378
ENSBTAG00000040006	ENSBTAT00000051953	SRSF3	serine and arginine rich splicing factor 3 [Source:HGNC Symbol;Acc:HGNC:10785]	0.5382	-0.8938	0.0042	0.0816	-0.922	5.5531	9.7796	0.0018	0.0378
ENSBTAG00000047699	ENSBTAT00000063700			2.0936	1.066	0.0061	0.1042	1.0385	2.9417	9.7762	0.0018	0.0378
ENSBTAG00000004354	ENSBTAT00000011189		Uncharacterized protein [Source:UniProtKB/TrEMBL;Acc:E1BKN3]	0	inf (-)	0.0132	0.1717	-5.9569	-0.7934	9.7702	0.0018	0.0379
ENSBTAG00000017666	ENSBTAT00000023496			2.0988	1.0696	0.002	0.0496	1.0316	4.1083	9.7714	0.0018	0.0379
ENSBTAG00000015441	ENSBTAT00000020520	ACTG2	actin, gamma 2, smooth muscle, enteric [Source:HGNC Symbol;Acc:HGNC:145]	0.1354	-2.8852	0	0	-2.9107	2.0428	9.7522	0.0018	0.0382
ENSBTAG00000019164	ENSBTAT00000025506	RHOBTB1	Rho related BTB domain containing 1 [Source:HGNC Symbol;Acc:HGNC:18738]	1.991	0.9935	0.0059	0.1011	0.9575	3.5994	9.7504	0.0018	0.0382
ENSBTAG00000017830	ENSBTAT00000023705	RBMS2	RNA binding motif single stranded interacting protein 2 [Source:HGNC Symbol;Acc:HGNC:9909]	2.2115	1.145	0.0019	0.0468	1.1039	3.6087	9.7414	0.0018	0.0383
ENSBTAG00000048195	ENSBTAT00000063541	PIGX	phosphatidylinositol glycan anchor biosynthesis class X [Source:HGNC Symbol;Acc:HGNC:26046]	0.5476	-0.8688	0.0138	0.1764	-0.8936	3.7573	9.7417	0.0018	0.0383
ENSBTAG00000000609	ENSBTAT00000000802			3.4649	1.7928	0.0029	0.1022	1.7859	2.1155	11.5502	0.0007	0.0384
ENSBTAG00000020214	ENSBTAT00000026919	LRRC8B	leucine rich repeat containing 8 family member B [Source:HGNC Symbol;Acc:HGNC:30692]	0.2791	-1.8411	0.0053	0.0956	-1.8488	1.2667	9.7353	0.0018	0.0384
ENSBTAG00000023471	ENSBTAT00000032006	RPL36	ribosomal protein L36 [Source:HGNC Symbol;Acc:HGNC:13631]	3.4583	1.7901	0	0.0079	1.8509	2.9169	11.7645	0.0006	0.0385
ENSBTAG00000005238	ENSBTAT00000006893	NCKAP5	NCK associated protein 5 [Source:HGNC Symbol;Acc:HGNC:29847]	2.0674	1.0478	0.0066	0.1095	1.0169	3.0391	9.7173	0.0018	0.0386
ENSBTAG00000018131	ENSBTAT00000024135	ATF1	activating transcription factor 1 [Source:HGNC Symbol;Acc:HGNC:783]	0.5617	-0.8322	0.0112	0.1558	-0.8608	4.2244	9.7233	0.0018	0.0386
ENSBTAG00000023718	ENSBTAT00000032472	MRAP	melanocortin 2 receptor accessory protein [Source:HGNC Symbol;Acc:HGNC:1304]	7.0122	2.8099	0.0045	0.0856	2.6934	-0.1391	9.7155	0.0018	0.0386
ENSBTAG00000001090	ENSBTAT00000046952	CCDC173	coiled-coil domain containing 173 [Source:HGNC Symbol;Acc:HGNC:25064]	3.2787	1.7131	0.0034	0.0699	1.6903	1.2475	9.701	0.0018	0.0387
ENSBTAG00000004484	ENSBTAT00000005881	CEP83	centrosomal protein 83 [Source:HGNC Symbol;Acc:HGNC:17966]	1.8566	0.8926	0.0055	0.0967	0.8646	4.4993	9.7094	0.0018	0.0387
ENSBTAG00000008283	ENSBTAT00000010899	FLI1	Friend leukemia integration 1 transcription factor [Source:RefSeq peptide;Acc:NP_001039763]	0.3833	-1.3834	0.007	0.1135	-1.4092	1.9483	9.7069	0.0018	0.0387
ENSBTAG00000008942	ENSBTAT00000011773	NGEF	ephexin-1 [Source:RefSeq peptide;Acc:NP_001070394]	2.1348	1.0941	0.0024	0.0556	1.0655	3.4514	9.7027	0.0018	0.0387
ENSBTAG00000016278	ENSBTAT00000021651	RPL30	ribosomal protein L30 [Source:HGNC Symbol;Acc:HGNC:10333]	2.1133	1.0795	0.0024	0.0558	1.0531	7.7092	9.7036	0.0018	0.0387
ENSBTAG00000038048	ENSBTAT00000054341	MRC1	mannose receptor, C type 1 [Source:HGNC Symbol;Acc:HGNC:7228]	0.5356	-0.9007	0.0041	0.0794	-0.929	5.7246	9.6984	0.0018	0.0387
ENSBTAG00000033316	ENSBTAT00000000103	PDCD1LG2	programmed cell death 1 ligand 2 [Source:HGNC Symbol;Acc:HGNC:18731]	0	inf (-)	0.0224	0.2378	-5.7469	-0.9152	9.6919	0.0019	0.0388
ENSBTAG00000005287	ENSBTAT00000006957	CYP7A1	cytochrome P450 family 7 subfamily A member 1 [Source:HGNC Symbol;Acc:HGNC:2651]	3.8236	1.9349	0	0	1.9057	3.6434	9.6859	0.0019	0.0389
ENSBTAG00000044079	ENSBTAT00000061397	SMIM4	small integral membrane protein 4 [Source:HGNC Symbol;Acc:HGNC:37257]	2.4967	1.32	0.0056	0.0977	1.2933	2	9.6841	0.0019	0.0389
ENSBTAG00000005596	ENSBTAT00000007349	IGFBP2	insulin like growth factor binding protein 2 [Source:HGNC Symbol;Acc:HGNC:5471]	5.2491	2.3921	0	0.0003	2.3993	8.7461	11.4988	0.0007	0.039
ENSBTAG00000022635	ENSBTAT00000057452	LAMB2	laminin subunit beta 2 [Source:HGNC Symbol;Acc:HGNC:6487]	0.317	-1.6576	0.0005	0.0327	-1.6484	3.4776	11.4969	0.0007	0.039
ENSBTAG00000046256	ENSBTAT00000065856	TMEM132C	transmembrane protein 132C [Source:HGNC Symbol;Acc:HGNC:25436]	0.0958	-3.3846	0.0028	0.0985	-3.2355	0.1176	11.5171	0.0007	0.039
ENSBTAG00000046975	ENSBTAT00000065654		Uncharacterized protein [Source:UniProtKB/TrEMBL;Acc:G3N237]	3.9198	1.9708	0.0017	0.0435	1.9638	0.9785	9.6755	0.0019	0.039
ENSBTAG00000048185	ENSBTAT00000065676	Metazoa_SRP	Metazoan signal recognition particle RNA [Source:RFAM;Acc:RF00017]	8.6384	3.1108	0.0014	0.065	3.0616	0.4157	11.5115	0.0007	0.039
ENSBTAG00000008091	ENSBTAT00000010644	SELENBP1	selenium binding protein 1 [Source:HGNC Symbol;Acc:HGNC:10719]	3.0003	1.5851	0.0003	0.0325	1.6024	6.5427	11.7283	0.0006	0.0391
ENSBTAG00000012508	ENSBTAT00000055672	OSGIN1	oxidative stress induced growth inhibitor 1 [Source:HGNC Symbol;Acc:HGNC:30093]	0.4935	-1.0189	0.0018	0.0455	-1.0457	6.3901	9.6645	0.0019	0.0392
ENSBTAG00000000329	ENSBTAT00000000434	MEGF10	multiple EGF like domains 10 [Source:HGNC Symbol;Acc:HGNC:29634]	0.1148	-3.1233	0.0034	0.1104	-2.9724	0.2389	11.4756	0.0007	0.0393
ENSBTAG00000002214	ENSBTAT00000002866	TAT	tyrosine aminotransferase [Source:HGNC Symbol;Acc:HGNC:11573]	2.0329	1.0235	0.0029	0.0624	0.9971	7.3722	9.6589	0.0019	0.0393
ENSBTAG00000014411	ENSBTAT00000019167	TMEM263	transmembrane protein 263 [Source:HGNC Symbol;Acc:HGNC:28281]	0.4959	-1.0118	0.0018	0.045	-1.0363	4.8956	9.6535	0.0019	0.0393
ENSBTAG00000027516	ENSBTAT00000039541	APLNR	apelin receptor [Source:HGNC Symbol;Acc:HGNC:339]	0.4955	-1.013	0.0011	0.0323	-1.0441	4.8536	9.6529	0.0019	0.0393
ENSBTAG00000006342	ENSBTAT00000008319			1.9133	0.9361	0.0026	0.0593	0.9097	5.5933	9.6461	0.0019	0.0394
ENSBTAG00000004272	ENSBTAT00000005596			10.0254	3.3256	0	0	3.3275	3.1764	11.4607	0.0007	0.0395
ENSBTAG00000018436	ENSBTAT00000024529	UBE2J1	ubiquitin-conjugating enzyme E2 J1 [Source:RefSeq peptide;Acc:NP_001193115]	0.4596	-1.1214	0.0077	0.1224	-1.1428	2.7885	9.6406	0.0019	0.0395
ENSBTAG00000009020	ENSBTAT00000011877	CRIM1	cysteine rich transmembrane BMP regulator 1 [Source:HGNC Symbol;Acc:HGNC:2359]	0.3506	-1.5122	0.0011	0.0552	-1.5047	3.5696	11.4417	0.0007	0.0397
ENSBTAG00000010738	ENSBTAT00000014215	CCL14	C-C motif chemokine ligand 14 [Source:HGNC Symbol;Acc:HGNC:10612]	7.9626	2.9932	0	0	3.0021	2.4813	11.4451	0.0007	0.0397
ENSBTAG00000003051	ENSBTAT00000060973	FER	FER tyrosine kinase [Source:HGNC Symbol;Acc:HGNC:3655]	2.2424	1.165	0.004	0.0783	1.1279	2.8586	9.6175	0.0019	0.0398
ENSBTAG00000012177	ENSBTAT00000016153	SNRPD2	small nuclear ribonucleoprotein Sm D2 [Source:RefSeq peptide;Acc:NP_001029648]	1.9541	0.9665	0.0023	0.054	0.939	4.7001	9.6209	0.0019	0.0398
ENSBTAG00000015277	ENSBTAT00000020320	PCF11	PCF11 cleavage and polyadenylation factor subunit [Source:HGNC Symbol;Acc:HGNC:30097]	1.9113	0.9345	0.003	0.0647	0.9068	5.6462	9.6212	0.0019	0.0398
ENSBTAG00000014286	ENSBTAT00000018980	IFT88	intraflagellar transport 88 [Source:HGNC Symbol;Acc:HGNC:20606]	2.0292	1.0209	0.0067	0.1108	0.9931	3.132	9.6062	0.0019	0.04
ENSBTAG00000009632	ENSBTAT00000012693	LARP7	La ribonucleoprotein domain family member 7 [Source:HGNC Symbol;Acc:HGNC:24912]	1.9744	0.9814	0.0025	0.0582	0.9551	6.6838	9.5913	0.002	0.0403
ENSBTAG00000018941	ENSBTAT00000025207	CPXM2	inactive carboxypeptidase-like protein X2 precursor [Source:RefSeq peptide;Acc:NP_001192986]	0.1164	-3.1033	0.0034	0.1118	-2.9565	0.233	11.4015	0.0007	0.0404
ENSBTAG00000007785	ENSBTAT00000010236	PKD2L2	polycystin 2 like 2, transient receptor potential cation channel [Source:HGNC Symbol;Acc:HGNC:9012]	0.1054	-3.2456	0.0031	0.156	-3.1769	0.2724	11.652	0.0006	0.0405
ENSBTAG00000009760	ENSBTAT00000012869		Caspase-15; Uncharacterized protein [Source:UniProtKB/TrEMBL;Acc:Q3T2L0]	0.3463	-1.5298	0.001	0.0506	-1.5253	3.2998	11.3935	0.0007	0.0405
ENSBTAG00000015804	ENSBTAT00000020990	SIGMAR1	sigma non-opioid intracellular receptor 1 [Source:HGNC Symbol;Acc:HGNC:8157]	2.5503	1.3507	0.0026	0.1368	1.3615	5.2041	11.6518	0.0006	0.0405
ENSBTAG00000019432	ENSBTAT00000025884	ICAM2	intercellular adhesion molecule 2 [Source:HGNC Symbol;Acc:HGNC:5345]	0.4183	-1.2575	0.0097	0.1434	-1.2767	2.1883	9.5802	0.002	0.0405
ENSBTAG00000020180	ENSBTAT00000032159	TMED5	transmembrane p24 trafficking protein 5 [Source:HGNC Symbol;Acc:HGNC:24251]	0.3894	-1.3608	0.0018	0.0757	-1.3458	4.6467	11.3889	0.0007	0.0405
ENSBTAG00000008935	ENSBTAT00000011762	PFDN5	prefoldin subunit 5 [Source:HGNC Symbol;Acc:HGNC:8869]	1.9214	0.9422	0.0035	0.0712	0.9143	6.2785	9.5721	0.002	0.0406
ENSBTAG00000031430	ENSBTAT00000044544	CD83	CD83 molecule [Source:HGNC Symbol;Acc:HGNC:1703]	3.2508	1.7008	0.0014	0.0634	1.7184	2.3377	11.366	0.0007	0.0407
ENSBTAG00000042458	ENSBTAT00000059450	RNase_MRP	RNase MRP [Source:RFAM;Acc:RF00030]	3.8761	1.9546	0.0005	0.0327	1.9645	2.4887	11.3696	0.0007	0.0407
ENSBTAG00000024928	ENSBTAT00000034729	TNFRSF1B	TNF receptor superfamily member 1B [Source:HGNC Symbol;Acc:HGNC:11917]	0.5702	-0.8105	0.0125	0.166	-0.8396	4.3177	9.5619	0.002	0.0408
ENSBTAG00000000328	ENSBTAT00000000433	TPPP2	tubulin polymerization promoting protein family member 2 [Source:HGNC Symbol;Acc:HGNC:19293]	9.3934	3.2316	0.0011	0.0537	3.2294	0.3193	11.3518	0.0008	0.0409
ENSBTAG00000007969	ENSBTAT00000010479	CIDEC	cell death inducing DFFA like effector c [Source:HGNC Symbol;Acc:HGNC:24229]	Inf	Inf	0.0103	0.2916	5.7264	-0.9212	11.6231	0.0007	0.0409
ENSBTAG00000013099	ENSBTAT00000017416	ALDOC	aldolase, fructose-bisphosphate C [Source:HGNC Symbol;Acc:HGNC:418]	0.3584	-1.4805	0.0055	0.0968	-1.4936	1.9179	9.5567	0.002	0.0409
ENSBTAG00000004620	ENSBTAT00000064615		Uncharacterized protein; ZNF133 protein [Source:UniProtKB/TrEMBL;Acc:A8WFL5]	Inf	Inf	0.0056	0.2126	5.8591	-0.7943	11.5996	0.0007	0.041
ENSBTAG00000005523	ENSBTAT00000007264	XYLT1	xylosyltransferase 1 [Source:HGNC Symbol;Acc:HGNC:15516]	9.8023	3.2931	0.0046	0.1928	3.2642	-0.0393	11.6061	0.0007	0.041
ENSBTAG00000016481	ENSBTAT00000021909	CALU	calumenin [Source:HGNC Symbol;Acc:HGNC:1458]	0.3753	-1.4141	0.0048	0.1956	-1.3974	5.9649	11.5978	0.0007	0.041
ENSBTAG00000017273	ENSBTAT00000022955	LRRC25	leucine rich repeat containing 25 [Source:HGNC Symbol;Acc:HGNC:29806]	0.4951	-1.0141	0.0058	0.0999	-1.0459	3.3013	9.547	0.002	0.041
ENSBTAG00000042723	ENSBTAT00000059715	U11	U11 spliceosomal RNA [Source:RFAM;Acc:RF00548]	Inf	Inf	0.0101	0.2174	5.6466	-0.9834	11.3404	0.0008	0.041
ENSBTAG00000003169	ENSBTAT00000004115	FBXO24	F-box protein 24 [Source:HGNC Symbol;Acc:HGNC:13595]	4.1326	2.047	0.0019	0.0786	2.0556	1.5731	11.3304	0.0008	0.0411
ENSBTAG00000001271	ENSBTAT00000001674	PLG	PLG protein; Plasminogen [Source:UniProtKB/TrEMBL;Acc:A7E350]	2.6542	1.4083	0.0015	0.0664	1.4203	6.841	11.2962	0.0008	0.0412
ENSBTAG00000001406	ENSBTAT00000001845	MAB21L3	mab-21 like 3 [Source:HGNC Symbol;Acc:HGNC:26787]	0.1223	-3.0313	0.001	0.051	-2.8469	0.7653	11.2995	0.0008	0.0412
ENSBTAG00000003846	ENSBTAT00000005015	RPL37A	ribosomal protein L37a [Source:HGNC Symbol;Acc:HGNC:10348]	3.1442	1.6527	0.0006	0.0341	1.6649	8.2841	11.3057	0.0008	0.0412
ENSBTAG00000012237	ENSBTAT00000033669	AEBP1	adipocyte enhancer-binding protein 1 precursor [Source:RefSeq peptide;Acc:NP_777264]	0.302	-1.7272	0.0009	0.0466	-1.7202	2.7747	11.3025	0.0008	0.0412
ENSBTAG00000047880	ENSBTAT00000063852		Uncharacterized protein [Source:UniProtKB/TrEMBL;Acc:G3MWS9]	0.3405	-1.5544	0.0002	0.0135	-1.5401	5.4803	11.3136	0.0008	0.0412
ENSBTAG00000007567	ENSBTAT00000009957	TMX3	thioredoxin related transmembrane protein 3 [Source:HGNC Symbol;Acc:HGNC:24718]	0.4405	-1.1827	0.0078	0.1241	-1.2097	2.4662	9.5264	0.002	0.0413
ENSBTAG00000015378	ENSBTAT00000030764			7.9444	2.9899	0.0035	0.0712	2.8755	-0.2153	9.5264	0.002	0.0413
ENSBTAG00000045702	ENSBTAT00000063570	ZBED6	zinc finger BED-type containing 6 [Source:HGNC Symbol;Acc:HGNC:33273]	2.0236	1.0169	0.0062	0.1047	0.9811	3.3751	9.5304	0.002	0.0413
ENSBTAG00000000176	ENSBTAT00000000201	SP3	Sp3 transcription factor [Source:HGNC Symbol;Acc:HGNC:11208]	0.5522	-0.8568	0.0094	0.1398	-0.8865	4.1235	9.5214	0.002	0.0414
ENSBTAG00000043480	ENSBTAT00000060472	SNORD14	Small nucleolar RNA SNORD14 [Source:RFAM;Acc:RF00016]	9.4706	3.2434	0.0034	0.0697	3.2255	-0.48	9.4994	0.0021	0.0419
ENSBTAG00000013339	ENSBTAT00000061339	NEBL	nebulette [Source:HGNC Symbol;Acc:HGNC:16932]	4.3072	2.1067	0.0007	0.0378	2.092	1.8804	11.2586	0.0008	0.042
ENSBTAG00000043530	ENSBTAT00000060522	SNORA24	Small nucleolar RNA SNORA24 [Source:RFAM;Acc:RF00399]	0.0381	-4.7136	0.0054	0.2074	-4.0443	-0.2319	11.5475	0.0007	0.042
ENSBTAG00000000237	ENSBTAT00000000291		E3 ubiquitin-protein ligase [Source:UniProtKB/TrEMBL;Acc:F1N0S2]	Inf	Inf	0.0246	0.2489	5.2648	-1.5256	9.4634	0.0021	0.0421
ENSBTAG00000001432	ENSBTAT00000001878		Uncharacterized protein [Source:UniProtKB/TrEMBL;Acc:F1N7K4]	Inf	Inf	0.0246	0.2489	5.2648	-1.5256	9.466	0.0021	0.0421
ENSBTAG00000002182	ENSBTAT00000002828	COX17	COX17, cytochrome c oxidase copper chaperone [Source:HGNC Symbol;Acc:HGNC:2264]	2.4578	1.2974	0.0019	0.0786	1.3091	4.9377	11.2414	0.0008	0.0421
ENSBTAG00000004461	ENSBTAT00000005850		oral-facial-digital syndrome 1 protein [Source:RefSeq peptide;Acc:NP_001179566]	1.9023	0.9277	0.0092	0.1388	0.8991	3.5024	9.4696	0.0021	0.0421
ENSBTAG00000006323	ENSBTAT00000066150	SNX9	sorting nexin-9 [Source:RefSeq peptide;Acc:NP_001185955]	Inf	Inf	0.0246	0.2489	5.2648	-1.5256	9.4714	0.0021	0.0421
ENSBTAG00000007214	ENSBTAT00000009487	ELL2	elongation factor for RNA polymerase II 2 [Source:HGNC Symbol;Acc:HGNC:17064]	1.8741	0.9062	0.0042	0.0816	0.8813	4.4788	9.4705	0.0021	0.0421
ENSBTAG00000010724	ENSBTAT00000014202			Inf	Inf	0.0246	0.2489	5.2648	-1.5256	9.4619	0.0021	0.0421
ENSBTAG00000013222	ENSBTAT00000061271	CD109	CD109 molecule [Source:HGNC Symbol;Acc:HGNC:21685]	0.0953	-3.3917	0.0027	0.0984	-3.242	0.1196	11.2492	0.0008	0.0421
ENSBTAG00000014199	ENSBTAT00000018875	TBX21	T-box 21 [Source:HGNC Symbol;Acc:HGNC:11599]	0.3273	-1.6115	0.0061	0.1034	-1.6314	1.5487	9.4648	0.0021	0.0421
ENSBTAG00000014456	ENSBTAT00000019220	ERN2	endoplasmic reticulum to nucleus signaling 2 [Source:HGNC Symbol;Acc:HGNC:16942]	Inf	Inf	0.0246	0.2489	5.2639	-1.5257	9.4698	0.0021	0.0421
ENSBTAG00000019119	ENSBTAT00000025452	ZCRB1	zinc finger CCHC-type and RNA binding motif containing 1 [Source:HGNC Symbol;Acc:HGNC:29620]	1.8874	0.9164	0.0037	0.0745	0.8875	5.3466	9.4613	0.0021	0.0421
ENSBTAG00000019338	ENSBTAT00000025754	IL13RA1	interleukin 13 receptor subunit alpha 1 [Source:HGNC Symbol;Acc:HGNC:5974]	0.4094	-1.2884	0.003	0.1053	-1.2769	4.6192	11.2381	0.0008	0.0421
ENSBTAG00000022590	ENSBTAT00000035874		Uncharacterized protein [Source:UniProtKB/TrEMBL;Acc:F1MWX3]	0.1987	-2.3311	0	0	-2.368	4.9261	9.47	0.0021	0.0421
ENSBTAG00000029836	ENSBTAT00000042215	bta-mir-30f	bta-mir-30f [Source:miRBase;Acc:MI0009795]	Inf	Inf	0.0246	0.2489	5.2648	-1.5256	9.4653	0.0021	0.0421
ENSBTAG00000036298	ENSBTAT00000050799		Similar to C-terminal binding protein 1; Uncharacterized protein [Source:UniProtKB/TrEMBL;Acc:Q2HJ80]	Inf	Inf	0.0246	0.2489	5.2639	-1.5257	9.4736	0.0021	0.0421
ENSBTAG00000046178	ENSBTAT00000063003			Inf	Inf	0.0246	0.2489	5.2648	-1.5256	9.4671	0.0021	0.0421
ENSBTAG00000013477	ENSBTAT00000017922	GCHFR	GTP cyclohydrolase I feedback regulator [Source:HGNC Symbol;Acc:HGNC:4194]	2.589	1.3724	0.0024	0.1321	1.3835	5.765	11.5215	0.0007	0.0423
ENSBTAG00000014127	ENSBTAT00000018774	PTGS2	prostaglandin-endoperoxide synthase 2 [Source:HGNC Symbol;Acc:HGNC:9605]	0.224	-2.1586	0.0024	0.1312	-2.1752	1.2769	11.5134	0.0007	0.0423
ENSBTAG00000047783	ENSBTAT00000062980		Uncharacterized protein [Source:UniProtKB/TrEMBL;Acc:G3MZ90]	0	inf (-)	0.011	0.3012	-5.9152	-0.7443	11.5205	0.0007	0.0423
ENSBTAG00000006252	ENSBTAT00000008205		Uncharacterized protein [Source:UniProtKB/TrEMBL;Acc:G3X6K3]	2.291	1.196	0.0058	0.1004	1.1739	2.3518	9.4419	0.0021	0.0425
ENSBTAG00000047965	ENSBTAT00000019662		Uncharacterized protein [Source:UniProtKB/TrEMBL;Acc:E1BNJ3]	11.7707	3.5571	0.0096	0.142	3.3564	-0.8234	9.4341	0.0021	0.0426
ENSBTAG00000000106	ENSBTAT00000000115	FAM69C	family with sequence similarity 69 member C [Source:HGNC Symbol;Acc:HGNC:31729]	2.8756	1.5238	0.0014	0.0632	1.5392	3.1714	11.1851	0.0008	0.0428
ENSBTAG00000011819	ENSBTAT00000015687	PHF14	PHD finger protein 14 [Source:HGNC Symbol;Acc:HGNC:22203]	1.8685	0.9019	0.0042	0.0808	0.874	4.9443	9.4234	0.0021	0.0428
ENSBTAG00000020196	ENSBTAT00000026900	ENPP3	ectonucleotide pyrophosphatase/phosphodiesterase 3 [Source:HGNC Symbol;Acc:HGNC:3358]	0.2602	-1.9425	0.0031	0.1058	-1.9258	1.6066	11.1821	0.0008	0.0428
ENSBTAG00000032558	ENSBTAT00000046196	TTC7A	tetratricopeptide repeat domain 7A [Source:HGNC Symbol;Acc:HGNC:19750]	0.328	-1.6083	0.0008	0.0412	-1.5978	3.1637	11.1955	0.0008	0.0428
ENSBTAG00000032918	ENSBTAT00000046739	SCGB1A1	secretoglobin family 1A member 1 [Source:HGNC Symbol;Acc:HGNC:12523]	27.0743	4.7589	0.0008	0.041	4.3837	-0.2006	11.198	0.0008	0.0428
ENSBTAG00000004912	ENSBTAT00000006467	ANKRD17	ankyrin repeat domain 17 [Source:HGNC Symbol;Acc:HGNC:23575]	1.9525	0.9653	0.0041	0.0801	0.9364	6.8148	9.4159	0.0022	0.0429
ENSBTAG00000019251	ENSBTAT00000061281	EPB41L3	erythrocyte membrane protein band 4.1 like 3 [Source:HGNC Symbol;Acc:HGNC:3380]	0.5	-1	0.0068	0.1115	-1.026	3.4044	9.4151	0.0022	0.0429
ENSBTAG00000005257	ENSBTAT00000006917	PEX13	peroxisomal biogenesis factor 13 [Source:HGNC Symbol;Acc:HGNC:8855]	0.3831	-1.384	0.0026	0.1362	-1.3901	3.6679	11.4574	0.0007	0.043
ENSBTAG00000005936	ENSBTAT00000007794	DMC1	meiotic recombination protein DMC1/LIM15 homolog [Source:RefSeq peptide;Acc:NP_001178267]	0.0964	-3.3748	0.004	0.1827	-3.2215	0.2243	11.4543	0.0007	0.043
ENSBTAG00000007234	ENSBTAT00000029844	PLRG1	pleiotropic regulator 1 [Source:HGNC Symbol;Acc:HGNC:9089]	0.3993	-1.3243	0.0048	0.1956	-1.3145	3.8395	11.4726	0.0007	0.043
ENSBTAG00000013303	ENSBTAT00000017694	ACSS2	acyl-CoA synthetase short-chain family member 2 [Source:HGNC Symbol;Acc:HGNC:15814]	2.7109	1.4388	0.0037	0.1728	1.4539	3.1023	11.4551	0.0007	0.043
ENSBTAG00000000586	ENSBTAT00000000774	C5orf42	chromosome 5 open reading frame 42 [Source:HGNC Symbol;Acc:HGNC:25801]	2.3579	1.2375	0.0023	0.054	1.1973	2.9058	9.403	0.0022	0.0431
ENSBTAG00000002628	ENSBTAT00000003403	SLC44A2	solute carrier family 44 member 2 [Source:HGNC Symbol;Acc:HGNC:17292]	0.5502	-0.8619	0.0055	0.0968	-0.8906	5.4322	9.4003	0.0022	0.0431
ENSBTAG00000005504	ENSBTAT00000007235	TP53INP2	tumor protein p53 inducible nuclear protein 2 [Source:HGNC Symbol;Acc:HGNC:16104]	0.0617	-4.018	0.0074	0.1189	-3.8294	-0.3026	9.4031	0.0022	0.0431
ENSBTAG00000024918	ENSBTAT00000034719	BIRC3	baculoviral IAP repeat-containing protein 3 [Source:RefSeq peptide;Acc:NP_001030370]	0.557	-0.8442	0.0105	0.1504	-0.8748	4.0657	9.3984	0.0022	0.0431
ENSBTAG00000008302	ENSBTAT00000057043	RINT1	RAD50 interactor 1 [Source:HGNC Symbol;Acc:HGNC:21876]	0.3712	-1.4299	0.0026	0.1362	-1.4301	3.2341	11.4425	0.0007	0.0432
ENSBTAG00000023279	ENSBTAT00000009870		Uncharacterized protein [Source:UniProtKB/TrEMBL;Acc:F1MV44]	1.8841	0.9139	0.0043	0.0818	0.8831	5.0292	9.3936	0.0022	0.0432
ENSBTAG00000002151	ENSBTAT00000002787	ASB15	ankyrin repeat and SOCS box containing 15 [Source:HGNC Symbol;Acc:HGNC:19767]	5.3511	2.4198	0.0037	0.0745	2.3238	0.3238	9.3763	0.0022	0.0434
ENSBTAG00000002468	ENSBTAT00000003201	RPS28	ribosomal protein S28 [Source:HGNC Symbol;Acc:HGNC:10418]	2.7746	1.4723	0.0013	0.0618	1.4849	7.4322	11.1521	0.0008	0.0434
ENSBTAG00000004322	ENSBTAT00000005660	FOS	Fos proto-oncogene, AP-1 transcription factor subunit [Source:HGNC Symbol;Acc:HGNC:3796]	0.3294	-1.6019	0.0002	0.0136	-1.5922	4.1636	11.1481	0.0008	0.0434
ENSBTAG00000004430	ENSBTAT00000005808	SGPP1	sphingosine-1-phosphate phosphatase 1 [Source:HGNC Symbol;Acc:HGNC:17720]	0.5107	-0.9695	0.0097	0.1434	-0.9987	3.2427	9.3829	0.0022	0.0434
ENSBTAG00000012904	ENSBTAT00000017152	EDEM1	ER degradation enhancing alpha-mannosidase like protein 1 [Source:HGNC Symbol;Acc:HGNC:18967]	0.5314	-0.9123	0.0056	0.0977	-0.9355	4.6565	9.3802	0.0022	0.0434
ENSBTAG00000043565	ENSBTAT00000060573			Inf	Inf	0.0089	0.1351	5.6154	-1.3363	9.3765	0.0022	0.0434
ENSBTAG00000015041	ENSBTAT00000020018		NADH dehydrogenase [ubiquinone] 1 alpha subcomplex subunit 2 [Source:UniProtKB/Swiss-Prot;Acc:Q02370]	1.8458	0.8842	0.0048	0.0899	0.8573	4.8214	9.3692	0.0022	0.0435
ENSBTAG00000021176	ENSBTAT00000028221	CRISPLD2	Cysteine-rich secretory protein LCCL domain-containing 2 [Source:UniProtKB/Swiss-Prot;Acc:A6QLZ7]	0.4064	-1.299	0.0039	0.1203	-1.2835	4.2586	11.1365	0.0008	0.0435
ENSBTAG00000021819	ENSBTAT00000029080	IFNAR1	interferon alpha and beta receptor subunit 1 [Source:HGNC Symbol;Acc:HGNC:5432]	0.5303	-0.9151	0.0045	0.0857	-0.9392	5.2267	9.3624	0.0022	0.0436
ENSBTAG00000001571	ENSBTAT00000033876	LRRD1	leucine rich repeats and death domain containing 1 [Source:HGNC Symbol;Acc:HGNC:34300]	22.8882	4.5165	0.0027	0.0984	4.1365	-0.4081	11.1191	0.0009	0.0437
ENSBTAG00000007116	ENSBTAT00000009364	ARRDC3	arrestin domain containing 3 [Source:HGNC Symbol;Acc:HGNC:29263]	0.3838	-1.3815	0.0025	0.0926	-1.3682	4.2149	11.1206	0.0009	0.0437
ENSBTAG00000004196	ENSBTAT00000034825	FMNL1	formin like 1 [Source:HGNC Symbol;Acc:HGNC:1212]	0.544	-0.8782	0.0131	0.1715	-0.907	3.5993	9.3545	0.0022	0.0438
ENSBTAG00000021162	ENSBTAT00000052675	CKAP2	cytoskeleton associated protein 2 [Source:HGNC Symbol;Acc:HGNC:1990]	0.3523	-1.5052	0.0074	0.1179	-1.5306	1.6533	9.3454	0.0022	0.0439
ENSBTAG00000042916	ENSBTAT00000059908	SNORD15	Small nucleolar RNA SNORD15 [Source:RFAM;Acc:RF00067]	8.8	3.1375	0.0039	0.1788	3.057	0.1299	11.3938	0.0007	0.0441
ENSBTAG00000010665	ENSBTAT00000014103	CBLN3	cerebellin-3 precursor [Source:RefSeq peptide;Acc:NP_001073071]	0.0631	-3.9858	0.0104	0.1499	-3.7708	-0.3833	9.3313	0.0023	0.0442
ENSBTAG00000043359	ENSBTAT00000060351	SNORA21	Small nucleolar RNA SNORA21 [Source:RFAM;Acc:RF00412]	13.4315	3.7476	0.0021	0.0502	3.669	-0.5822	9.3289	0.0023	0.0442
ENSBTAG00000045692	ENSBTAT00000064232		Uncharacterized protein [Source:UniProtKB/TrEMBL;Acc:G3MZL1]	0.2416	-2.0492	0.0017	0.0444	-2.0724	1.2648	9.3293	0.0023	0.0442
ENSBTAG00000000782	ENSBTAT00000001038	KDR	kinase insert domain receptor [Source:HGNC Symbol;Acc:HGNC:6307]	0.4959	-1.0117	0.0014	0.0394	-1.0403	6.1274	9.3171	0.0023	0.0443
ENSBTAG00000007338	ENSBTAT00000009652	TYROBP	TYRO protein tyrosine kinase binding protein [Source:HGNC Symbol;Acc:HGNC:12449]	0.4922	-1.0226	0.0093	0.1395	-1.0435	3.1569	9.3182	0.0023	0.0443
ENSBTAG00000017655	ENSBTAT00000023485	PALMD	palmdelphin [Source:HGNC Symbol;Acc:HGNC:15846]	2.5166	1.3315	0.0015	0.067	1.3439	4.5251	11.0863	0.0009	0.0443
ENSBTAG00000020268	ENSBTAT00000061202	RSF1	remodeling and spacing factor 1 [Source:HGNC Symbol;Acc:HGNC:18118]	1.9244	0.9444	0.0037	0.075	0.9178	6.6737	9.3145	0.0023	0.0443
ENSBTAG00000042789	ENSBTAT00000059781	U6	U6 spliceosomal RNA [Source:RFAM;Acc:RF00026]	11.2204	3.4881	0.0065	0.1083	3.4208	-0.7567	9.3203	0.0023	0.0443
ENSBTAG00000004651	ENSBTAT00000006106	NME1	NME/NM23 nucleoside diphosphate kinase 1 [Source:HGNC Symbol;Acc:HGNC:7849]	1.8396	0.8794	0.0055	0.0968	0.8545	4.4543	9.3005	0.0023	0.0444
ENSBTAG00000005196	ENSBTAT00000006849	TYW3	tRNA-yW synthesizing protein 3 homolog [Source:HGNC Symbol;Acc:HGNC:24757]	2.3017	1.2027	0.0013	0.0375	1.163	3.4219	9.3022	0.0023	0.0444
ENSBTAG00000005833	ENSBTAT00000007669	ETNK1	ethanolamine kinase 1 [Source:HGNC Symbol;Acc:HGNC:24649]	0.3862	-1.3724	0.0031	0.106	-1.3554	3.7786	11.0773	0.0009	0.0444
ENSBTAG00000007043	ENSBTAT00000009264		Uncharacterized protein [Source:UniProtKB/TrEMBL;Acc:G8JKW7]	0.4005	-1.3199	0.0011	0.0331	-1.3433	8.3823	9.2947	0.0023	0.0444
ENSBTAG00000007661	ENSBTAT00000010081	MYO1F	myosin IF [Source:HGNC Symbol;Acc:HGNC:7600]	0.5342	-0.9046	0.0072	0.1158	-0.9342	3.956	9.2951	0.0023	0.0444
ENSBTAG00000010795	ENSBTAT00000014296	ATG14	autophagy related 14 [Source:HGNC Symbol;Acc:HGNC:19962]	1.8905	0.9188	0.0087	0.1344	0.8919	3.586	9.3026	0.0023	0.0444
ENSBTAG00000019291	ENSBTAT00000025686	GRB14	growth factor receptor bound protein 14 [Source:HGNC Symbol;Acc:HGNC:4565]	1.8848	0.9144	0.0038	0.0753	0.8926	4.3257	9.3011	0.0023	0.0444
ENSBTAG00000019954	ENSBTAT00000026579	ABHD2	abhydrolase domain containing 2 [Source:HGNC Symbol;Acc:HGNC:18717]	0.459	-1.1234	0.0021	0.0511	-1.1557	3.3346	9.2963	0.0023	0.0444
ENSBTAG00000000668	ENSBTAT00000035731	SLC22A5	solute carrier family 22 member 5 [Source:HGNC Symbol;Acc:HGNC:10969]	2.4485	1.2919	0.005	0.1386	1.3012	3.9577	11.0584	0.0009	0.0447
ENSBTAG00000003047	ENSBTAT00000003964	FAM170A	family with sequence similarity 170 member A [Source:HGNC Symbol;Acc:HGNC:27963]	2.4005	1.2634	0.0056	0.0978	1.2205	2.311	9.2823	0.0023	0.0447
ENSBTAG00000007662	ENSBTAT00000057533	HSPA5	heat shock protein family A (Hsp70) member 5 [Source:HGNC Symbol;Acc:HGNC:5238]	0.3329	-1.5869	0.0002	0.01	-1.6091	8.7757	9.2776	0.0023	0.0447
ENSBTAG00000045857	ENSBTAT00000003640	MCRIP2	MAPK regulated corepressor interacting protein 2 [Source:HGNC Symbol;Acc:HGNC:14142]	1.8551	0.8915	0.004	0.0783	0.8653	5.194	9.2782	0.0023	0.0447
ENSBTAG00000039037	ENSBTAT00000055709		Bos taurus serpin peptidase inhibitor, clade B like (LOC786410), mRNA. [Source:RefSeq mRNA;Acc:NM_001206713]	0	inf (-)	0.0012	0.0579	-6.2668	-0.4764	11.0443	0.0009	0.0449
ENSBTAG00000042458	ENSBTAT00000059450	RNase_MRP	RNase MRP [Source:RFAM;Acc:RF00030]	3.1497	1.6552	0	0.0003	1.6321	3.4766	9.2506	0.0024	0.0453
ENSBTAG00000021751	ENSBTAT00000028993	RASEF	RAS and EF-hand domain containing [Source:HGNC Symbol;Acc:HGNC:26464]	3.2287	1.6909	0.0029	0.0623	1.6273	1.5414	9.2442	0.0024	0.0454
ENSBTAG00000018437	ENSBTAT00000061396	SMC5	structural maintenance of chromosomes 5 [Source:HGNC Symbol;Acc:HGNC:20465]	1.8933	0.9209	0.004	0.078	0.8905	4.9126	9.2409	0.0024	0.0455
ENSBTAG00000047694	ENSBTAT00000063708		Uncharacterized protein [Source:UniProtKB/TrEMBL;Acc:G3N097]	2.4446	1.2896	0.0028	0.0986	1.3015	6.0549	11.0179	0.0009	0.0455
ENSBTAG00000034138	ENSBTAT00000048410		Beta-hexosaminidase [Source:UniProtKB/TrEMBL;Acc:E1B9E8]	0	inf (-)	0.0017	0.0433	-6.4561	-0.3315	9.2338	0.0024	0.0456
ENSBTAG00000047088	ENSBTAT00000063519		Uncharacterized protein [Source:UniProtKB/TrEMBL;Acc:G3N271]	0.3268	-1.6137	0.0002	0.0173	-1.6047	3.8121	11.0053	0.0009	0.0456
ENSBTAG00000010982	ENSBTAT00000043235	UBE2B	ubiquitin conjugating enzyme E2 B [Source:HGNC Symbol;Acc:HGNC:12473]	0.3957	-1.3376	0.003	0.1495	-1.3362	4.8433	11.3226	0.0008	0.0457
ENSBTAG00000016230	ENSBTAT00000021597	BRWD3	bromodomain and WD repeat domain containing 3 [Source:HGNC Symbol;Acc:HGNC:17342]	1.843	0.882	0.0107	0.1519	0.8543	3.7071	9.2221	0.0024	0.0458
ENSBTAG00000048000	ENSBTAT00000064132	bta-mir-2904-1	bta-mir-2904-1 [Source:miRBase;Acc:MI0013080]	0.0445	-4.4898	0	0	-4.4715	2.603	9.22	0.0024	0.0458
ENSBTAG00000004322	ENSBTAT00000005660	FOS	Fos proto-oncogene, AP-1 transcription factor subunit [Source:HGNC Symbol;Acc:HGNC:3796]	0.3298	-1.6005	0.0028	0.1431	-1.5942	2.4777	11.3024	0.0008	0.046
ENSBTAG00000002333	ENSBTAT00000003013	HOPX	HOP homeobox [Source:HGNC Symbol;Acc:HGNC:24961]	0.2501	-1.9995	0	0.0004	-2.0174	5.8781	11.2565	0.0008	0.0461
ENSBTAG00000003375	ENSBTAT00000004377	TC2N	tandem C2 domains, nuclear [Source:HGNC Symbol;Acc:HGNC:19859]	0.1248	-3.0022	0.0032	0.1571	-3.1479	0.2623	11.241	0.0008	0.0461
ENSBTAG00000004401	ENSBTAT00000005775	UGGT2	UDP-glucose glycoprotein glucosyltransferase 2 [Source:HGNC Symbol;Acc:HGNC:15664]	0.1603	-2.6409	0.0026	0.1368	-2.7711	0.5787	11.2702	0.0008	0.0461
ENSBTAG00000009487	ENSBTAT00000012485	TMEM223	transmembrane protein 223 [Source:HGNC Symbol;Acc:HGNC:28464]	2.5017	1.3229	0.0052	0.2032	1.3313	3.6578	11.2427	0.0008	0.0461
ENSBTAG00000016529	ENSBTAT00000021981	SLC25A30	solute carrier family 25 member 30 [Source:HGNC Symbol;Acc:HGNC:27371]	2.6835	1.4241	0.0103	0.2926	1.4198	6.3424	11.2706	0.0008	0.0461
ENSBTAG00000042474	ENSBTAT00000059466	SNORA42	Small nucleolar RNA SNORA42/SNORA80 family [Source:RFAM;Acc:RF00406]	10.5428	3.3982	0.0036	0.171	3.5642	-0.1816	11.2606	0.0008	0.0461
ENSBTAG00000046189	ENSBTAT00000064229	RNASE13	ribonuclease A family member 13 (inactive) [Source:HGNC Symbol;Acc:HGNC:25285]	4.8894	2.2897	0.0004	0.0373	2.2532	1.6213	11.2829	0.0008	0.0461
ENSBTAG00000046537	ENSBTAT00000064613	bta-mir-2904-1	bta-mir-2904-1 [Source:miRBase;Acc:MI0013080]	65.701	6.0378	0	0	5.9892	8.1729	11.2585	0.0008	0.0461
ENSBTAG00000048173	ENSBTAT00000063105		Uncharacterized protein [Source:UniProtKB/TrEMBL;Acc:G3MZB5]	2.6896	1.4274	0.0037	0.1728	1.4332	4.6374	11.2496	0.0008	0.0461
ENSBTAG00000002317	ENSBTAT00000002983	PTN	pleiotrophin [Source:HGNC Symbol;Acc:HGNC:9630]	0.3525	-1.5045	0.0012	0.0595	-1.4839	4.1726	10.9676	0.0009	0.0462
ENSBTAG00000038112	ENSBTAT00000055373		Uncharacterized protein [Source:UniProtKB/TrEMBL;Acc:A6QQ36]	4.4854	2.1652	0.0033	0.1084	2.1449	1.2619	10.9696	0.0009	0.0462
ENSBTAG00000043565	ENSBTAT00000060573			Inf	Inf	0.0139	0.2662	5.5611	-1.0509	10.9756	0.0009	0.0462
ENSBTAG00000002767	ENSBTAT00000003589	GNB4	G protein subunit beta 4 [Source:HGNC Symbol;Acc:HGNC:20731]	0.3054	-1.7114	0.0072	0.1165	-1.7238	1.3382	9.2014	0.0024	0.0463
ENSBTAG00000019525	ENSBTAT00000026009	PPP3CB	protein phosphatase 3 catalytic subunit beta [Source:HGNC Symbol;Acc:HGNC:9315]	0.3025	-1.725	0.0028	0.0986	-1.7069	2.1387	10.9486	0.0009	0.0463
ENSBTAG00000023487	ENSBTAT00000007369	COX6B1	cytochrome c oxidase subunit 6B1 [Source:RefSeq peptide;Acc:NP_788848]	2.3322	1.2217	0.0052	0.1418	1.233	4.562	10.9456	0.0009	0.0463
ENSBTAG00000045633	ENSBTAT00000063575	AGTR1	angiotensin II receptor type 1 [Source:HGNC Symbol;Acc:HGNC:336]	0.3473	-1.5259	0.0004	0.0266	-1.5103	4.6808	10.954	0.0009	0.0463
ENSBTAG00000020567	ENSBTAT00000027405	HNRNPLL	heterogeneous nuclear ribonucleoprotein L like [Source:HGNC Symbol;Acc:HGNC:25127]	0.3854	-1.3756	0.0048	0.1956	-1.3591	3.538	11.2218	0.0008	0.0464
ENSBTAG00000027024	ENSBTAT00000038690	ARHGAP5	Rho GTPase activating protein 5 [Source:HGNC Symbol;Acc:HGNC:675]	1.9831	0.9878	0.0026	0.0585	0.9609	6.7183	9.1908	0.0024	0.0465
ENSBTAG00000008833	ENSBTAT00000011633	APOM	apolipoprotein M [Source:HGNC Symbol;Acc:HGNC:13916]	2.4947	1.3189	0.0025	0.1339	1.3342	5.4286	11.1925	0.0008	0.0467
ENSBTAG00000014318	ENSBTAT00000019041	SLC33A1	solute carrier family 33 member 1 [Source:HGNC Symbol;Acc:HGNC:95]	0.3526	-1.5037	0.0005	0.0434	-1.51	6.0769	11.206	0.0008	0.0467
ENSBTAG00000045710	ENSBTAT00000064805			3.8909	1.9601	0.0012	0.0834	1.9534	7.8192	11.199	0.0008	0.0467
ENSBTAG00000005025	ENSBTAT00000006615	FAM91A1	family with sequence similarity 91 member A1 [Source:HGNC Symbol;Acc:HGNC:26306]	0.3227	-1.6317	0.0002	0.0135	-1.6195	4.1135	10.9212	0.001	0.0468
ENSBTAG00000009359	ENSBTAT00000012317			2.2485	1.169	0.0016	0.0419	1.1437	8.1157	9.1669	0.0025	0.047
ENSBTAG00000019194	ENSBTAT00000025542	FAM35A	family with sequence similarity 35 member A [Source:HGNC Symbol;Acc:HGNC:28773]	1.7936	0.8429	0.0128	0.1694	0.8141	3.9198	9.1606	0.0025	0.0471
ENSBTAG00000009469	ENSBTAT00000050682	SREK1IP1	SREK1 interacting protein 1 [Source:HGNC Symbol;Acc:HGNC:26716]	1.8814	0.9118	0.0033	0.0691	0.8853	5.4215	9.1566	0.0025	0.0472
ENSBTAG00000015002	ENSBTAT00000019969	POLR2I	RNA polymerase II subunit I [Source:HGNC Symbol;Acc:HGNC:9196]	2.5929	1.3746	0.0034	0.1102	1.3858	3.3876	10.9029	0.001	0.0472
ENSBTAG00000038434	ENSBTAT00000061308	ATRX	ATRX, chromatin remodeler [Source:HGNC Symbol;Acc:HGNC:886]	2.2472	1.1681	0.0028	0.0623	1.141	8.3765	9.1549	0.0025	0.0472
ENSBTAG00000010812	ENSBTAT00000014321	P2RX4	purinergic receptor P2X 4 [Source:HGNC Symbol;Acc:HGNC:8535]	2.5319	1.3402	0.0016	0.0684	1.3515	5.9603	10.8846	0.001	0.0474
ENSBTAG00000011458	ENSBTAT00000053534	CPXM1	carboxypeptidase X, M14 family member 1 [Source:HGNC Symbol;Acc:HGNC:15771]	0.3936	-1.3451	0.0029	0.0623	-1.3732	2.4133	9.1429	0.0025	0.0474
ENSBTAG00000014517	ENSBTAT00000019297	KLB	beta-klotho precursor [Source:RefSeq peptide;Acc:NP_001192255]	0.4111	-1.2823	0.0035	0.1123	-1.2698	4.2486	10.8891	0.001	0.0474
ENSBTAG00000024097	ENSBTAT00000033238		28S ribosomal protein S15, mitochondrial [Source:UniProtKB/TrEMBL;Acc:E1BBB4]	1.8469	0.8851	0.0052	0.094	0.8593	4.5457	9.1389	0.0025	0.0474
ENSBTAG00000039673	ENSBTAT00000051901			9.3317	3.2221	0.0009	0.0293	3.2159	-0.1589	9.1406	0.0025	0.0474
ENSBTAG00000007302	ENSBTAT00000009606		solute carrier family 2, facilitated glucose transporter member 5 [Source:RefSeq peptide;Acc:NP_001094512]	Inf	Inf	0.002	0.05	6.0309	-1.0877	9.1361	0.0025	0.0475
ENSBTAG00000003545	ENSBTAT00000004611	TAF1D	TATA-box binding protein associated factor, RNA polymerase I subunit D [Source:HGNC Symbol;Acc:HGNC:28759]	1.8105	0.8564	0.0127	0.1683	0.8266	3.8217	9.1216	0.0025	0.0478
ENSBTAG00000017416	ENSBTAT00000023150	KPNA4	karyopherin subunit alpha 4 [Source:HGNC Symbol;Acc:HGNC:6397]	0.3698	-1.4351	0.001	0.0521	-1.4221	4.0983	10.8615	0.001	0.0478
ENSBTAG00000000183	ENSBTAT00000034536	TRAT1	T cell receptor associated transmembrane adaptor 1 [Source:HGNC Symbol;Acc:HGNC:30698]	0.399	-1.3255	0.011	0.1535	-1.3485	1.9053	9.1126	0.0025	0.0479
ENSBTAG00000010851	ENSBTAT00000053151	SEPHS2	selenophosphate synthetase 2 [Source:HGNC Symbol;Acc:HGNC:19686]	1.9174	0.9391	0.0039	0.077	0.9098	6.1813	9.1128	0.0025	0.0479
ENSBTAG00000005029	ENSBTAT00000006622	TAL1	TAL bHLH transcription factor 1, erythroid differentiation factor [Source:HGNC Symbol;Acc:HGNC:11556]	0.2442	-2.0341	0.0091	0.138	-2.0461	0.7767	9.1059	0.0025	0.048
ENSBTAG00000031707	ENSBTAT00000052708	FRMD6	FERM domain containing 6 [Source:HGNC Symbol;Acc:HGNC:19839]	0.4051	-1.3037	0.0048	0.1363	-1.2888	3.8016	10.8441	0.001	0.0481
ENSBTAG00000009844	ENSBTAT00000012977	CYR61	cysteine rich angiogenic inducer 61 [Source:HGNC Symbol;Acc:HGNC:2654]	0.3657	-1.4514	0.0023	0.0862	-1.4332	3.5308	10.8384	0.001	0.0482
ENSBTAG00000042377	ENSBTAT00000059369	SNORD33	Small nucleolar RNA Z195/SNORD33/SNORD32 family [Source:RFAM;Acc:RF00133]	Inf	Inf	0.0055	0.1466	5.789	-0.8584	10.8301	0.001	0.0482
ENSBTAG00000009520	ENSBTAT00000012528	ADCY1	adenylate cyclase type 1 [Source:RefSeq peptide;Acc:NP_776654]	Inf	Inf	0.0145	0.3477	5.6196	-0.9944	11.1197	0.0009	0.0484
ENSBTAG00000012059	ENSBTAT00000015994	MVD	mevalonate diphosphate decarboxylase [Source:HGNC Symbol;Acc:HGNC:7529]	2.7175	1.4423	0.0095	0.2812	1.4311	5.1863	11.1127	0.0009	0.0484
ENSBTAG00000006759	ENSBTAT00000008894	SUCLA2	succinate-CoA ligase ADP-forming beta subunit [Source:HGNC Symbol;Acc:HGNC:11448]	0.5274	-0.923	0.0124	0.1658	-0.9506	3.3681	9.0877	0.0026	0.0485
ENSBTAG00000007969	ENSBTAT00000010479	CIDEC	cell death inducing DFFA like effector c [Source:HGNC Symbol;Acc:HGNC:24229]	5.3121	2.4093	0.0034	0.111	2.375	0.7631	10.8156	0.001	0.0485
ENSBTAG00000014447	ENSBTAT00000037922	RPS6KA1	ribosomal protein S6 kinase A1 [Source:HGNC Symbol;Acc:HGNC:10430]	0.5395	-0.8903	0.0127	0.1683	-0.9139	3.7131	9.0856	0.0026	0.0485
ENSBTAG00000008967	ENSBTAT00000011803	RAP1B	RAP1B, member of RAS oncogene family [Source:HGNC Symbol;Acc:HGNC:9857]	0.5632	-0.8283	0.0076	0.1215	-0.8569	5.3663	9.0793	0.0026	0.0486
ENSBTAG00000000447	ENSBTAT00000000570	FRA10AC1	fragile site, folic acid type, rare, fra(10)(q23.3) or fra(10)(q24.2) candidate 1 [Source:HGNC Symbol;Acc:HGNC:1162]	1.8828	0.9129	0.0039	0.0778	0.8882	4.4583	9.0706	0.0026	0.0488
ENSBTAG00000001805	ENSBTAT00000002361	TWSG1	twisted gastrulation BMP signaling modulator 1 [Source:HGNC Symbol;Acc:HGNC:12429]	0.4063	-1.2993	0.0048	0.1951	-1.2952	4.2401	11.0753	0.0009	0.0488
ENSBTAG00000004394	ENSBTAT00000005765	PKIB	protein kinase (cAMP-dependent, catalytic) inhibitor beta [Source:HGNC Symbol;Acc:HGNC:9018]	0.4481	-1.1582	0.0105	0.1504	-1.1823	2.4202	9.0691	0.0026	0.0488
ENSBTAG00000006135	ENSBTAT00000008072	MAP1LC3A	microtubule associated protein 1 light chain 3 alpha [Source:HGNC Symbol;Acc:HGNC:6838]	2.5448	1.3475	0.0072	0.2408	1.3492	5.5441	11.0921	0.0009	0.0488
ENSBTAG00000008967	ENSBTAT00000011803	RAP1B	RAP1B, member of RAS oncogene family [Source:HGNC Symbol;Acc:HGNC:9857]	0.3949	-1.3406	0.0036	0.1717	-1.3351	5.5508	11.0817	0.0009	0.0488
ENSBTAG00000013163	ENSBTAT00000017511	ADAM33	ADAM metallopeptidase domain 33 [Source:HGNC Symbol;Acc:HGNC:15478]	0	inf (-)	0.0126	0.3212	-5.7856	-0.7307	11.0707	0.0009	0.0488
ENSBTAG00000027924	ENSBTAT00000040276	SNX18	sorting nexin 18 [Source:HGNC Symbol;Acc:HGNC:19245]	0.3929	-1.3479	0.008	0.2541	-1.3199	4.142	11.0651	0.0009	0.0488
ENSBTAG00000005142	ENSBTAT00000006781	RPL37	ribosomal protein L37 [Source:HGNC Symbol;Acc:HGNC:10347]	2.8939	1.533	0.001	0.0521	1.5459	7.797	10.7655	0.001	0.0489
ENSBTAG00000008060	ENSBTAT00000010602	SNRNP35	small nuclear ribonucleoprotein U11/U12 subunit 35 [Source:HGNC Symbol;Acc:HGNC:30852]	2.7382	1.4532	0.0021	0.0827	1.4683	3.1747	10.7825	0.001	0.0489
ENSBTAG00000011454	ENSBTAT00000015220	FKBP10	FK506 binding protein 10 [Source:HGNC Symbol;Acc:HGNC:18169]	0.2664	-1.9085	0.0014	0.0646	-1.9111	1.9523	10.7642	0.001	0.0489
ENSBTAG00000017174	ENSBTAT00000022822	SCN11A	sodium voltage-gated channel alpha subunit 11 [Source:HGNC Symbol;Acc:HGNC:10583]	Inf	Inf	0.0143	0.2679	5.5338	-1.0558	10.7591	0.001	0.0489
ENSBTAG00000019347	ENSBTAT00000025765	PLXDC1	plexin domain containing 1 [Source:HGNC Symbol;Acc:HGNC:20945]	0.0461	-4.4378	0.0065	0.1655	-3.9345	-0.458	10.7767	0.001	0.0489
ENSBTAG00000020218	ENSBTAT00000050132	ANXA7	annexin A7 [Source:HGNC Symbol;Acc:HGNC:545]	0.4128	-1.2764	0.0043	0.1284	-1.2632	4.0787	10.7793	0.001	0.0489
ENSBTAG00000021310	ENSBTAT00000018302	COL4A4	collagen type IV alpha 4 chain [Source:HGNC Symbol;Acc:HGNC:2206]	0.2201	-2.1835	0.0014	0.0641	-2.1395	1.6646	10.7808	0.001	0.0489
ENSBTAG00000043583	ENSBTAT00000060576			Inf	Inf	0.0143	0.2679	5.5338	-1.0558	10.7608	0.001	0.0489
ENSBTAG00000010500	ENSBTAT00000013871		Uncharacterized protein [Source:UniProtKB/TrEMBL;Acc:G5E5D6]	0.4096	-1.2879	0.0033	0.1084	-1.2741	4.3772	10.7489	0.001	0.0491
ENSBTAG00000016590	ENSBTAT00000047964	NME4	nucleoside diphosphate kinase, mitochondrial precursor [Source:RefSeq peptide;Acc:NP_001071374]	1.843	0.8821	0.0066	0.1091	0.8511	4.5821	9.0545	0.0026	0.0491
ENSBTAG00000009125	ENSBTAT00000012030	ALDH1A3	aldehyde dehydrogenase 1 family member A3 [Source:HGNC Symbol;Acc:HGNC:409]	0.4767	-1.0689	0.0111	0.1551	-1.096	2.6953	9.0454	0.0026	0.0493
ENSBTAG00000012026	ENSBTAT00000009016		Uncharacterized protein [Source:UniProtKB/TrEMBL;Acc:E1BH08]	0.3171	-1.6568	0.007	0.1135	-1.6815	1.3874	9.0376	0.0026	0.0494
ENSBTAG00000030507	ENSBTAT00000044818		Ferritin [Source:UniProtKB/TrEMBL;Acc:E1B888]	Inf	Inf	0.0246	0.2489	5.2629	-1.5258	9.033	0.0027	0.0494
ENSBTAG00000044566	ENSBTAT00000061999			Inf	Inf	0.0246	0.2489	5.2629	-1.5258	9.0346	0.0026	0.0494
ENSBTAG00000046422	ENSBTAT00000065709			Inf	Inf	0.0246	0.2489	5.2629	-1.5258	9.0345	0.0026	0.0494
ENSBTAG00000000141	ENSBTAT00000000163	NFU1	NFU1 iron-sulfur cluster scaffold [Source:HGNC Symbol;Acc:HGNC:16287]	1.8153	0.8602	0.0071	0.1156	0.831	4.6824	9.028	0.0027	0.0495
ENSBTAG00000048010	ENSBTAT00000063951	NUDT14	nudix hydrolase 14 [Source:HGNC Symbol;Acc:HGNC:20141]	2.7144	1.4406	0.0063	0.2279	1.4337	3.1048	11.0322	0.0009	0.0495
ENSBTAG00000002623	ENSBTAT00000003394	SAMSN1	SAM domain, SH3 domain and nuclear localization signals 1 [Source:HGNC Symbol;Acc:HGNC:10528]	0.3292	-1.6032	0.0045	0.1922	-1.5511	2.6856	11.004	0.0009	0.0498
ENSBTAG00000012919	ENSBTAT00000017168	MMP15	matrix metallopeptidase 15 [Source:HGNC Symbol;Acc:HGNC:7161]	2.6246	1.3921	0.0016	0.0973	1.4016	4.6271	11.0104	0.0009	0.0498
ENSBTAG00000014464	ENSBTAT00000019231	SEC14L3	SEC14 like lipid binding 3 [Source:HGNC Symbol;Acc:HGNC:18655]	2.8091	1.4901	0.002	0.1157	1.5013	2.9937	11.0087	0.0009	0.0498
ENSBTAG00000014232	ENSBTAT00000053943	GAL3ST1	galactosylceramide sulfotransferase [Source:RefSeq peptide;Acc:NP_001095442]	4.1345	2.0477	0.0024	0.1312	2.0382	1.4196	10.9915	0.0009	0.05
ENSBTAG00000018235	ENSBTAT00000024272	SLC45A2	solute carrier family 45 member 2 [Source:HGNC Symbol;Acc:HGNC:16472]	3.5135	1.8129	0.0038	0.1192	1.8223	1.724	10.7104	0.0011	0.05
ENSBTAG00000040338	ENSBTAT00000060992	OBSL1	obscurin-like protein 1 [Source:RefSeq peptide;Acc:NP_001068959]	6.5396	2.7092	0.005	0.1992	2.4715	0.6958	10.9797	0.0009	0.0501
ENSBTAG00000012760	ENSBTAT00000016957	NDUFB3	NADH:ubiquinone oxidoreductase subunit B3 [Source:HGNC Symbol;Acc:HGNC:7698]	2.35	1.2327	0.0042	0.1272	1.2439	4.46	10.6952	0.0011	0.0502
ENSBTAG00000025035	ENSBTAT00000014437	PRLR	prolactin receptor [Source:HGNC Symbol;Acc:HGNC:9446]	2.345	1.2296	0.0012	0.0336	1.1993	7.8712	8.9986	0.0027	0.0502
ENSBTAG00000000928	ENSBTAT00000035035	SPECC1	sperm antigen with calponin homology and coiled-coil domains 1 [Source:HGNC Symbol;Acc:HGNC:30615]	0.3217	-1.6363	0.0087	0.1337	-1.6553	1.3654	8.9922	0.0027	0.0503
ENSBTAG00000001460	ENSBTAT00000001914	LIN7C	lin-7 homolog C, crumbs cell polarity complex component [Source:HGNC Symbol;Acc:HGNC:17789]	0.5609	-0.8341	0.0086	0.1337	-0.8603	5.0327	8.993	0.0027	0.0503
ENSBTAG00000005170	ENSBTAT00000046723	ADGRG5	adhesion G protein-coupled receptor G5 [Source:HGNC Symbol;Acc:HGNC:19010]	0	inf (-)	0.0146	0.1827	-5.8543	-0.7847	8.9859	0.0027	0.0504
ENSBTAG00000005650	ENSBTAT00000046037	SKAP2	src kinase associated phosphoprotein 2 [Source:HGNC Symbol;Acc:HGNC:15687]	0.5424	-0.8827	0.0061	0.1032	-0.9089	6.0073	8.9771	0.0027	0.0506
ENSBTAG00000009991	ENSBTAT00000013171	CANT1	calcium activated nucleotidase 1 [Source:HGNC Symbol;Acc:HGNC:19721]	0.4977	-1.0067	0.009	0.1367	-1.0282	3.2611	8.9785	0.0027	0.0506
ENSBTAG00000006050	ENSBTAT00000007946	BOLA1	bolA family member 1 [Source:HGNC Symbol;Acc:HGNC:24263]	2.7979	1.4843	0.0044	0.1911	1.4997	2.7186	10.9313	0.0009	0.0507
ENSBTAG00000006472	ENSBTAT00000008485	GPR143	G protein-coupled receptor 143 [Source:HGNC Symbol;Acc:HGNC:20145]	3.1725	1.6656	0.0061	0.226	1.5929	2.9666	10.9278	0.0009	0.0507
ENSBTAG00000010178	ENSBTAT00000013433	PTPRD	protein tyrosine phosphatase, receptor type D [Source:HGNC Symbol;Acc:HGNC:9668]	0.3148	-1.6674	0.0031	0.106	-1.645	2.2882	10.6721	0.0011	0.0507
ENSBTAG00000015441	ENSBTAT00000020520	ACTG2	actin, gamma 2, smooth muscle, enteric [Source:HGNC Symbol;Acc:HGNC:145]	0.0954	-3.39	0.0042	0.1864	-2.989	0.3782	10.9358	0.0009	0.0507
ENSBTAG00000020739	ENSBTAT00000027635	NXT2	nuclear transport factor 2 like export factor 2 [Source:HGNC Symbol;Acc:HGNC:18151]	0.3516	-1.5079	0.0041	0.1827	-1.4946	2.8067	10.9516	0.0009	0.0507
ENSBTAG00000030932	ENSBTAT00000031066	IFI44L	interferon induced protein 44 like [Source:HGNC Symbol;Acc:HGNC:17817]	0.3938	-1.3445	0.0012	0.0845	-1.3557	4.7896	10.9353	0.0009	0.0507
ENSBTAG00000038494	ENSBTAT00000052975		Uncharacterized protein [Source:UniProtKB/TrEMBL;Acc:F1MT75]	0.2019	-2.3084	0.0049	0.0908	-2.3208	0.6833	8.9707	0.0027	0.0507
ENSBTAG00000007266	ENSBTAT00000009556	DDX55	DEAD-box helicase 55 [Source:HGNC Symbol;Acc:HGNC:20085]	1.7731	0.8263	0.0105	0.1502	0.8018	4.207	8.966	0.0028	0.0508
ENSBTAG00000020385	ENSBTAT00000027172	ALDH1B1	aldehyde dehydrogenase 1 family member B1 [Source:HGNC Symbol;Acc:HGNC:407]	11.7839	3.5587	0.0096	0.142	3.3572	-0.8232	8.9607	0.0028	0.0508
ENSBTAG00000033446	ENSBTAT00000047576	TATDN1	TatD DNase domain containing 1 [Source:HGNC Symbol;Acc:HGNC:24220]	1.8693	0.9025	0.0051	0.093	0.8785	4.2163	8.9588	0.0028	0.0508
ENSBTAG00000002758	ENSBTAT00000003575	THBD	thrombomodulin [Source:HGNC Symbol;Acc:HGNC:11784]	0.4105	-1.2847	0.005	0.0923	-1.3186	2.2856	8.9555	0.0028	0.0509
ENSBTAG00000046768	ENSBTAT00000064194	IGFBP1	insulin like growth factor binding protein 1 [Source:HGNC Symbol;Acc:HGNC:5469]	0.3241	-1.6256	0.0008	0.0442	-1.6157	7.7924	10.658	0.0011	0.051
ENSBTAG00000005708	ENSBTAT00000032984		Kinesin-like protein [Source:UniProtKB/TrEMBL;Acc:E1BAT8]	1.8941	0.9215	0.0035	0.0718	0.8942	5.8999	8.9471	0.0028	0.0511
ENSBTAG00000007520	ENSBTAT00000009897	MAPRE2	microtubule associated protein RP/EB family member 2 [Source:HGNC Symbol;Acc:HGNC:6891]	0.4199	-1.2519	0.0077	0.1219	-1.2815	2.2255	8.9362	0.0028	0.0511
ENSBTAG00000014002	ENSBTAT00000061058	CEP95	centrosomal protein 95 [Source:HGNC Symbol;Acc:HGNC:25141]	1.8776	0.9089	0.0036	0.0721	0.8859	4.5334	8.939	0.0028	0.0511
ENSBTAG00000014548	ENSBTAT00000019338	FAM129A	family with sequence similarity 129 member A [Source:HGNC Symbol;Acc:HGNC:16784]	0.474	-1.077	0.0064	0.1071	-1.108	2.9377	8.9414	0.0028	0.0511
ENSBTAG00000017091	ENSBTAT00000022726	CMTR1	cap methyltransferase 1 [Source:HGNC Symbol;Acc:HGNC:21077]	0.5602	-0.836	0.0167	0.1965	-0.8593	3.9082	8.9373	0.0028	0.0511
ENSBTAG00000022372	ENSBTAT00000030281			0	inf (-)	0.0385	0.3243	-5.5121	-1.0473	8.9443	0.0028	0.0511
ENSBTAG00000007176	ENSBTAT00000048450	GDPD1	glycerophosphodiester phosphodiesterase domain-containing protein 1 [Source:RefSeq peptide;Acc:NP_001069868]	0.2292	-2.1254	0	0.0009	-2.1601	2.1985	8.9289	0.0028	0.0512
ENSBTAG00000019568	ENSBTAT00000026073	IFT74	intraflagellar transport 74 [Source:HGNC Symbol;Acc:HGNC:21424]	1.7798	0.8317	0.012	0.1626	0.8054	4.0235	8.9302	0.0028	0.0512
ENSBTAG00000000087	ENSBTAT00000000096	HSD17B12	hydroxysteroid 17-beta dehydrogenase 12 [Source:HGNC Symbol;Acc:HGNC:18646]	0.3981	-1.3287	0.003	0.1034	-1.3168	5.8726	10.6327	0.0011	0.0513
ENSBTAG00000019652	ENSBTAT00000026189	STK26	serine/threonine protein kinase 26 [Source:HGNC Symbol;Acc:HGNC:18174]	0.3262	-1.6164	0.0024	0.0899	-1.5912	2.6929	10.6334	0.0011	0.0513
ENSBTAG00000044659	ENSBTAT00000062092	SCARNA13	Small Cajal body specific RNA 13 [Source:RFAM;Acc:RF00231]	4.1896	2.0668	0.0041	0.1258	2.0458	1.3326	10.6386	0.0011	0.0513
ENSBTAG00000005344	ENSBTAT00000007027	GNPNAT1	glucosamine-phosphate N-acetyltransferase 1 [Source:HGNC Symbol;Acc:HGNC:19980]	0.4644	-1.1064	0.0028	0.0623	-1.1277	3.5568	8.9206	0.0028	0.0514
ENSBTAG00000021140	ENSBTAT00000028174	RMND5A	required for meiotic nuclear division 5 homolog A [Source:HGNC Symbol;Acc:HGNC:25850]	0.3691	-1.4378	0.0028	0.0994	-1.4312	3.1212	10.6224	0.0011	0.0514
ENSBTAG00000005958	ENSBTAT00000007819	PTK2B	protein-tyrosine kinase 2-beta [Source:RefSeq peptide;Acc:NP_001095722]	0.4626	-1.112	0.0052	0.0949	-1.132	3.122	8.9084	0.0028	0.0516
ENSBTAG00000007442	ENSBTAT00000009791	AKAP9	A-kinase anchoring protein 9 [Source:HGNC Symbol;Acc:HGNC:379]	2.1574	1.1093	0.0035	0.0714	1.0822	8.1875	8.9119	0.0028	0.0516
ENSBTAG00000011541	ENSBTAT00000015333	RBL1	RB transcriptional corepressor like 1 [Source:HGNC Symbol;Acc:HGNC:9893]	0.2539	-1.9775	0.0051	0.0926	-1.9846	1.0839	8.9066	0.0028	0.0516
ENSBTAG00000017922	ENSBTAT00000023834	DOLPP1	dolichyldiphosphatase 1 [Source:HGNC Symbol;Acc:HGNC:29565]	2.5387	1.3441	0.0015	0.0652	1.3557	5.2975	10.6132	0.0011	0.0516
ENSBTAG00000013693	ENSBTAT00000018202		Uncharacterized protein [Source:UniProtKB/TrEMBL;Acc:M0QW09]	0.2204	-2.1819	0.0031	0.106	-2.1775	1.1199	10.601	0.0011	0.0518
ENSBTAG00000047524	ENSBTAT00000063823	TMEM200B	transmembrane protein 200B [Source:HGNC Symbol;Acc:HGNC:33785]	0.1155	-3.1144	0.0022	0.0852	-3.1911	0.1554	10.5936	0.0011	0.0518
ENSBTAG00000018010	ENSBTAT00000023982	ABCA4	ATP binding cassette subfamily A member 4 [Source:HGNC Symbol;Acc:HGNC:34]	3.2096	1.6824	0.0013	0.0618	1.7032	2.3693	10.5852	0.0011	0.0519
ENSBTAG00000013264	ENSBTAT00000046662			2.4562	1.2964	0.0023	0.0549	1.2707	9.1006	8.8759	0.0029	0.0524
ENSBTAG00000000682	ENSBTAT00000000910		Uncharacterized protein [Source:UniProtKB/TrEMBL;Acc:F1MS53]	1.8744	0.9064	0.0106	0.1504	0.8732	3.6674	8.8623	0.0029	0.0528
ENSBTAG00000001815	ENSBTAT00000002373	ARHGEF5	Rho guanine nucleotide exchange factor 5 [Source:HGNC Symbol;Acc:HGNC:13209]	0.3574	-1.4842	0.0004	0.0244	-1.4699	5.2442	10.5394	0.0012	0.0531
ENSBTAG00000030675	ENSBTAT00000043370	PDCL	phosducin like [Source:HGNC Symbol;Acc:HGNC:8770]	0.4675	-1.0969	0.0117	0.1599	-1.125	2.5344	8.8441	0.0029	0.0532
ENSBTAG00000009877	ENSBTAT00000013028	MCMBP	minichromosome maintenance complex binding protein [Source:HGNC Symbol;Acc:HGNC:25782]	0.5583	-0.8408	0.0153	0.1874	-0.8707	3.7044	8.8368	0.003	0.0533
ENSBTAG00000024420	ENSBTAT00000033859	COL28A1	collagen type XXVIII alpha 1 chain [Source:HGNC Symbol;Acc:HGNC:22442]	0.1067	-3.2288	0.0028	0.0621	-3.1554	0.2728	8.8408	0.0029	0.0533
ENSBTAG00000002293	ENSBTAT00000002959	ARL5A	ADP ribosylation factor like GTPase 5A [Source:HGNC Symbol;Acc:HGNC:696]	0.3824	-1.3869	0.0041	0.1254	-1.367	3.6807	10.526	0.0012	0.0534
ENSBTAG00000043268	ENSBTAT00000060260	SNORD79	Small nucleolar RNA SNORD79 [Source:RFAM;Acc:RF00152]	0.0399	-4.6492	0.0047	0.1928	-4.0415	-0.1835	10.8273	0.001	0.0534
ENSBTAG00000011225	ENSBTAT00000014908	TMX1	thioredoxin related transmembrane protein 1 [Source:HGNC Symbol;Acc:HGNC:15487]	0.549	-0.8651	0.0063	0.1066	-0.8941	4.6206	8.8276	0.003	0.0535
ENSBTAG00000018292	ENSBTAT00000024345		MOSPD2 protein; Uncharacterized protein [Source:UniProtKB/TrEMBL;Acc:A6QQK3]	0.5199	-0.9436	0.0107	0.1515	-0.9644	3.5625	8.8271	0.003	0.0535
ENSBTAG00000018848	ENSBTAT00000025095	FBXL3	F-box and leucine rich repeat protein 3 [Source:HGNC Symbol;Acc:HGNC:13599]	0.5806	-0.7845	0.0152	0.1867	-0.8141	4.3137	8.8203	0.003	0.0535
ENSBTAG00000019052	ENSBTAT00000061228	ANK3	ankyrin 3, node of Ranvier (ankyrin G) [Source:HGNC Symbol;Acc:HGNC:494]	2.6333	1.3969	0.0054	0.0962	1.3468	1.9521	8.8265	0.003	0.0535
ENSBTAG00000021020	ENSBTAT00000027997	RIF1	replication timing regulatory factor 1 [Source:HGNC Symbol;Acc:HGNC:23207]	1.8176	0.862	0.0064	0.1067	0.833	5.3951	8.8229	0.003	0.0535
ENSBTAG00000004430	ENSBTAT00000005808	SGPP1	sphingosine-1-phosphate phosphatase 1 [Source:HGNC Symbol;Acc:HGNC:17720]	0.3569	-1.4866	0.0013	0.086	-1.5006	3.6451	10.7944	0.001	0.0536
ENSBTAG00000014608	ENSBTAT00000019452	KDM1B	lysine demethylase 1B [Source:HGNC Symbol;Acc:HGNC:21577]	0.3819	-1.3888	0.0056	0.2128	-1.3555	3.937	10.8128	0.001	0.0536
ENSBTAG00000023338	ENSBTAT00000031743	PEG3	paternally expressed 3 [Source:HGNC Symbol;Acc:HGNC:8826]	0.1629	-2.618	0.0041	0.1843	-2.3769	1.0756	10.7967	0.001	0.0536
ENSBTAG00000045520	ENSBTAT00000064586	PDYN	prodynorphin [Source:HGNC Symbol;Acc:HGNC:8820]	Inf	Inf	0.0004	0.0383	6.377	-0.3236	10.7957	0.001	0.0536
ENSBTAG00000010255	ENSBTAT00000002428	ZNF24	zinc finger protein 24 [Source:HGNC Symbol;Acc:HGNC:13032]	0	inf (-)	0.0049	0.1384	-5.9033	-0.7407	10.506	0.0012	0.0538
ENSBTAG00000037640	ENSBTAT00000021532	PID1	phosphotyrosine interaction domain containing 1 [Source:HGNC Symbol;Acc:HGNC:26084]	1.8243	0.8673	0.0056	0.0977	0.8396	5.3237	8.81	0.003	0.0538
ENSBTAG00000001621	ENSBTAT00000002128			0	inf (-)	0.0176	0.3749	-5.6995	-0.8314	10.7737	0.001	0.0539
ENSBTAG00000020199	ENSBTAT00000026902	F2R	coagulation factor II thrombin receptor [Source:HGNC Symbol;Acc:HGNC:3537]	0.3942	-1.343	0.007	0.2383	-1.3205	3.659	10.7798	0.001	0.0539
ENSBTAG00000037746	ENSBTAT00000056330	SNRNP27	small nuclear ribonucleoprotein U4/U6.U5 subunit 27 [Source:HGNC Symbol;Acc:HGNC:30240]	1.8313	0.8729	0.0054	0.0964	0.8452	4.9721	8.8054	0.003	0.0539
ENSBTAG00000008471	ENSBTAT00000011146	MX2	MX dynamin like GTPase 2 [Source:HGNC Symbol;Acc:HGNC:7533]	0.2829	-1.8214	0.0012	0.0839	-1.7439	3.0035	10.7661	0.001	0.054
ENSBTAG00000012432	ENSBTAT00000016504	FDFT1	farnesyl-diphosphate farnesyltransferase 1 [Source:HGNC Symbol;Acc:HGNC:3629]	2.7588	1.464	0.0115	0.3085	1.458	6.5579	10.7567	0.001	0.0541
ENSBTAG00000020860	ENSBTAT00000034967	CHD1	chromodomain helicase DNA binding protein 1 [Source:HGNC Symbol;Acc:HGNC:1915]	1.9317	0.9499	0.0025	0.0582	0.9237	6.0344	8.7911	0.003	0.0542
ENSBTAG00000012484	ENSBTAT00000016564	ENDOG	endonuclease G [Source:HGNC Symbol;Acc:HGNC:3346]	1.8783	0.9094	0.0028	0.0623	0.8853	5.3975	8.7866	0.003	0.0543
ENSBTAG00000020709	ENSBTAT00000019513	MAP1S	microtubule associated protein 1S [Source:HGNC Symbol;Acc:HGNC:15715]	0.3747	-1.4161	0.0096	0.1423	-1.4332	1.7846	8.7886	0.003	0.0543
ENSBTAG00000026497	ENSBTAT00000037673	A4GALT	alpha 1,4-galactosyltransferase [Source:HGNC Symbol;Acc:HGNC:18149]	0.436	-1.1975	0.0131	0.1715	-1.2168	2.2109	8.7827	0.003	0.0543
ENSBTAG00000032702	ENSBTAT00000026123			22.9964	4.5233	0.0084	0.1312	3.9772	-1.0234	8.7841	0.003	0.0543
ENSBTAG00000001446	ENSBTAT00000001895	ABRACL	ABRA C-terminal like [Source:HGNC Symbol;Acc:HGNC:21230]	0.3814	-1.3906	0.0111	0.1547	-1.4155	1.7266	8.7759	0.0031	0.0544
ENSBTAG00000001675	ENSBTAT00000002194	ITPKA	inositol-trisphosphate 3-kinase A [Source:HGNC Symbol;Acc:HGNC:6178]	3.0772	1.6216	0.0007	0.055	1.6666	2.5892	10.7395	0.001	0.0544
ENSBTAG00000017490	ENSBTAT00000045023	PLD1	phospholipase D1 [Source:HGNC Symbol;Acc:HGNC:9067]	1.772	0.8254	0.0129	0.1708	0.7971	4.0839	8.7724	0.0031	0.0545
ENSBTAG00000011146	ENSBTAT00000014802	RAB8B	RAB8B, member RAS oncogene family [Source:HGNC Symbol;Acc:HGNC:30273]	0.5733	-0.8027	0.0115	0.1582	-0.8299	4.7991	8.7542	0.0031	0.0549
ENSBTAG00000044033	ENSBTAT00000061319	EDIL3	EGF like repeats and discoidin domains 3 [Source:HGNC Symbol;Acc:HGNC:3173]	0	inf (-)	0.0159	0.2846	-5.5536	-0.9906	10.4591	0.0012	0.0549
ENSBTAG00000047998	ENSBTAT00000063052	COL5A1	collagen type V alpha 1 chain [Source:HGNC Symbol;Acc:HGNC:2209]	0.3297	-1.601	0.0006	0.0337	-1.5906	3.962	10.4596	0.0012	0.0549
ENSBTAG00000002115	ENSBTAT00000002731	C20orf96	chromosome 20 open reading frame 96 [Source:HGNC Symbol;Acc:HGNC:16227]	Inf	Inf	0.0121	0.3151	5.8614	-0.9572	10.7029	0.0011	0.055
ENSBTAG00000005910	ENSBTAT00000007764	LEPR	leptin receptor [Source:HGNC Symbol;Acc:HGNC:6554]	Inf	Inf	0.0121	0.3151	5.8613	-0.9572	10.7059	0.0011	0.055
ENSBTAG00000008280	ENSBTAT00000052638	HNF4G	hepatocyte nuclear factor 4 gamma [Source:HGNC Symbol;Acc:HGNC:5026]	5.9803	2.5802	0.0042	0.1863	2.5698	0.7085	10.7035	0.0011	0.055
ENSBTAG00000009863	ENSBTAT00000013008	BHLHE40	basic helix-loop-helix family member e40 [Source:HGNC Symbol;Acc:HGNC:1046]	0.491	-1.0262	0.0011	0.0323	-1.0554	4.8027	8.749	0.0031	0.055
ENSBTAG00000017024	ENSBTAT00000022636	PPARGC1A	PPARG coactivator 1 alpha [Source:HGNC Symbol;Acc:HGNC:9237]	1.7869	0.8375	0.0108	0.1522	0.8104	4.151	8.7516	0.0031	0.055
ENSBTAG00000005757	ENSBTAT00000007571	FUS	FUS RNA binding protein [Source:HGNC Symbol;Acc:HGNC:4010]	2.5076	1.3263	0.0031	0.106	1.3397	6.2434	10.4376	0.0012	0.0551
ENSBTAG00000015274	ENSBTAT00000020313		Prolactin [Source:UniProtKB/Swiss-Prot;Acc:P01239]	0.1141	-3.132	0	0	-3.1182	4.0106	10.432	0.0012	0.0551
ENSBTAG00000019838	ENSBTAT00000040264	SHC1	SHC adaptor protein 1 [Source:HGNC Symbol;Acc:HGNC:10840]	Inf	Inf	0.0133	0.2582	5.6209	-1.041	10.4431	0.0012	0.0551
ENSBTAG00000020904	ENSBTAT00000027857	JAK3	Janus kinase 3 [Source:HGNC Symbol;Acc:HGNC:6193]	0.4319	-1.2113	0.0064	0.1071	-1.2436	2.4097	8.7452	0.0031	0.0551
ENSBTAG00000025778	ENSBTAT00000036447	EMC9	ER membrane protein complex subunit 9 [Source:HGNC Symbol;Acc:HGNC:20273]	2.6737	1.4188	0.0085	0.2634	1.4051	3.2633	10.693	0.0011	0.0551
ENSBTAG00000034360	ENSBTAT00000048677		Small EDRK-rich factor 1 [Source:UniProtKB/Swiss-Prot;Acc:Q32P76]	6.99	2.8053	0.0014	0.0633	2.7432	0.6062	10.4345	0.0012	0.0551
ENSBTAG00000003941	ENSBTAT00000005148	AP1AR	adaptor related protein complex 1 associated regulatory protein [Source:HGNC Symbol;Acc:HGNC:28808]	0.3974	-1.3312	0.0031	0.156	-1.3407	3.7722	10.6821	0.0011	0.0553
ENSBTAG00000010777	ENSBTAT00000014273	CARS	cysteinyl-tRNA synthetase [Source:HGNC Symbol;Acc:HGNC:1493]	0.5449	-0.8759	0.0074	0.118	-0.8994	4.8084	8.7304	0.0031	0.0554
ENSBTAG00000046120	ENSBTAT00000064934			6.3503	2.6668	0.0056	0.0977	2.55	-0.0657	8.7272	0.0031	0.0555
ENSBTAG00000002176	ENSBTAT00000055230	NSMCE1	NSE1 homolog, SMC5-SMC6 complex component [Source:HGNC Symbol;Acc:HGNC:29897]	1.8173	0.8618	0.0058	0.0999	0.8343	5.2436	8.7105	0.0032	0.0557
ENSBTAG00000013046	ENSBTAT00000017340	MPP1	membrane palmitoylated protein 1 [Source:HGNC Symbol;Acc:HGNC:7219]	1.8755	0.9072	0.0051	0.093	0.8785	6.2089	8.7061	0.0032	0.0557
ENSBTAG00000013118	ENSBTAT00000032289	CD86	CD86 molecule [Source:HGNC Symbol;Acc:HGNC:1705]	0.5397	-0.8898	0.013	0.1708	-0.9183	3.5318	8.714	0.0032	0.0557
ENSBTAG00000013677	ENSBTAT00000042573	SEC14L1	SEC14 like lipid binding 1 [Source:HGNC Symbol;Acc:HGNC:10698]	0.4451	-1.1679	0.0056	0.0977	-1.1899	2.7785	8.718	0.0032	0.0557
ENSBTAG00000017287	ENSBTAT00000022976	DRAM1	DNA damage regulated autophagy modulator 1 [Source:HGNC Symbol;Acc:HGNC:25645]	0.4825	-1.0515	0.0112	0.1558	-1.073	2.8581	8.7123	0.0032	0.0557
ENSBTAG00000019651	ENSBTAT00000026185	TRIM52	tripartite motif containing 52 [Source:HGNC Symbol;Acc:HGNC:19024]	2.1519	1.1056	0.0069	0.1125	1.0838	2.6083	8.7112	0.0032	0.0557
ENSBTAG00000036488	ENSBTAT00000050988	5S_rRNA	5S ribosomal RNA [Source:RFAM;Acc:RF00001]	21.1443	4.4022	0.013	0.1708	3.8542	-1.0976	8.7112	0.0032	0.0557
ENSBTAG00000006792	ENSBTAT00000008933	EHD4	EH domain containing 4 [Source:HGNC Symbol;Acc:HGNC:3245]	0.3981	-1.3287	0.01	0.1455	-1.3428	2.0186	8.7008	0.0032	0.0558
ENSBTAG00000013866	ENSBTAT00000018414			3.3749	1.7549	0.0008	0.0416	1.7696	8.8371	10.4045	0.0013	0.0558
ENSBTAG00000007001	ENSBTAT00000009210	SLC26A1	solute carrier family 26 member 1 [Source:HGNC Symbol;Acc:HGNC:10993]	1.8034	0.8508	0.0072	0.1165	0.8215	4.9909	8.6979	0.0032	0.0559
ENSBTAG00000007356	ENSBTAT00000009677	ELF1	E74 like ETS transcription factor 1 [Source:HGNC Symbol;Acc:HGNC:3316]	0.5676	-0.817	0.0102	0.1479	-0.8468	4.4895	8.6904	0.0032	0.056
ENSBTAG00000001604	ENSBTAT00000002103		Uncharacterized protein [Source:UniProtKB/TrEMBL;Acc:F1N5X6]	4.395	2.1359	0.0075	0.1198	2.0702	0.3753	8.6836	0.0032	0.0561
ENSBTAG00000015718	ENSBTAT00000038313	CASP8	caspase 8 [Source:HGNC Symbol;Acc:HGNC:1509]	0.5604	-0.8354	0.0105	0.1504	-0.8656	4.1741	8.683	0.0032	0.0561
ENSBTAG00000045751	ENSBTAT00000035486		Uncharacterized protein [Source:UniProtKB/TrEMBL;Acc:G3MW12]	13.4191	3.7462	0.0044	0.0843	3.5428	-0.7004	8.6857	0.0032	0.0561
ENSBTAG00000005715	ENSBTAT00000007505	FUOM	fucose mutarotase [Source:HGNC Symbol;Acc:HGNC:24733]	2.3257	1.2177	0.0066	0.1679	1.2282	4.2629	10.3787	0.0013	0.0562
ENSBTAG00000011569	ENSBTAT00000015373	AADAC	arylacetamide deacetylase [Source:HGNC Symbol;Acc:HGNC:17]	0.3871	-1.3694	0.0013	0.0595	-1.3562	6.5555	10.3728	0.0013	0.0562
ENSBTAG00000039696	ENSBTAT00000026881	SHD	SH2 domain-containing adapter protein D [Source:RefSeq peptide;Acc:NP_001192447]	2.5742	1.3641	0.0018	0.0741	1.3766	5.9709	10.3811	0.0013	0.0562
ENSBTAG00000039978	ENSBTAT00000056792		Uncharacterized protein [Source:UniProtKB/TrEMBL;Acc:F1N1N4]	Inf	Inf	0.009	0.2043	5.7906	-0.9588	10.3804	0.0013	0.0562
ENSBTAG00000007374	ENSBTAT00000009698	LHFPL2	lipoma HMGIC fusion partner-like 2 [Source:HGNC Symbol;Acc:HGNC:6588]	0.4773	-1.0671	0.0092	0.1382	-1.0983	2.7596	8.6693	0.0032	0.0563
ENSBTAG00000009078	ENSBTAT00000011964		Melanoma-derived growth regulatory protein [Source:UniProtKB/Swiss-Prot;Acc:Q28038]	5.0926	2.3484	0.0037	0.0745	2.2372	0.4539	8.676	0.0032	0.0563
ENSBTAG00000012181	ENSBTAT00000054342	GNA11	Guanine nucleotide-binding protein subunit alpha-11 [Source:UniProtKB/Swiss-Prot;Acc:P38409]	1.8304	0.8721	0.0064	0.1067	0.847	4.359	8.6715	0.0032	0.0563
ENSBTAG00000002473	ENSBTAT00000003204	ANGPTL4	angiopoietin like 4 [Source:HGNC Symbol;Acc:HGNC:16039]	2.6685	1.416	0.0011	0.0806	1.4286	5.1699	10.6222	0.0011	0.0564
ENSBTAG00000023601	ENSBTAT00000032261	CD3EAP	CD3e molecule associated protein [Source:HGNC Symbol;Acc:HGNC:24219]	2.8406	1.5062	0.0049	0.1976	1.5044	3.4457	10.6359	0.0011	0.0564
ENSBTAG00000038262	ENSBTAT00000019305			Inf	Inf	0.0188	0.3838	5.6228	-1.053	10.6333	0.0011	0.0564
ENSBTAG00000048114	ENSBTAT00000066107		Uncharacterized protein [Source:UniProtKB/TrEMBL;Acc:G3MXJ6]	2.4927	1.3177	0.0052	0.2032	1.3355	3.5997	10.6258	0.0011	0.0564
ENSBTAG00000004222	ENSBTAT00000005531	SAT2	spermidine/spermine N1-acetyltransferase family member 2 [Source:HGNC Symbol;Acc:HGNC:23160]	3.2738	1.711	0.0001	0.008	1.723	4.5143	10.3553	0.0013	0.0565
ENSBTAG00000012692	ENSBTAT00000016866		Uncharacterized protein [Source:UniProtKB/TrEMBL;Acc:F1MUX5]	Inf	Inf	0.0007	0.0368	6.2755	-0.478	10.3591	0.0013	0.0565
ENSBTAG00000013910	ENSBTAT00000018472			1.7865	0.8372	0.0089	0.1351	0.8088	4.5894	8.6618	0.0032	0.0565
ENSBTAG00000047367	ENSBTAT00000063376	CMTR2	cap methyltransferase 2 [Source:HGNC Symbol;Acc:HGNC:25635]	0.4497	-1.153	0.0105	0.1504	-1.1713	2.5159	8.654	0.0033	0.0567
ENSBTAG00000002980	ENSBTAT00000003881	GPT2	glutamic--pyruvic transaminase 2 [Source:HGNC Symbol;Acc:HGNC:18062]	0.4724	-1.0818	0.0035	0.0718	-1.1164	3.1927	8.6464	0.0033	0.0568
ENSBTAG00000005970	ENSBTAT00000007835	XBP1	X-box binding protein 1 [Source:HGNC Symbol;Acc:HGNC:12801]	0.431	-1.2143	0.0014	0.0391	-1.2374	7.8792	8.6413	0.0033	0.0568
ENSBTAG00000006234	ENSBTAT00000008184	NPR1	natriuretic peptide receptor 1 [Source:HGNC Symbol;Acc:HGNC:7943]	0.3923	-1.3501	0.0014	0.0386	-1.3859	2.5943	8.6479	0.0033	0.0568
ENSBTAG00000007421	ENSBTAT00000009760	CDH5	cadherin 5 [Source:HGNC Symbol;Acc:HGNC:1764]	0.4195	-1.2533	0.0004	0.0165	-1.2864	3.4676	8.6394	0.0033	0.0568
ENSBTAG00000007578	ENSBTAT00000009971			1.9007	0.9266	0.0052	0.094	0.894	4.4123	8.6507	0.0033	0.0568
ENSBTAG00000014208	ENSBTAT00000018888		60S ribosomal protein L35a [Source:UniProtKB/Swiss-Prot;Acc:Q56JY1]	2.0959	1.0676	0.0021	0.0511	1.0424	7.6073	8.6422	0.0033	0.0568
ENSBTAG00000014722	ENSBTAT00000019587	TSTD2	thiosulfate sulfurtransferase like domain containing 2 [Source:HGNC Symbol;Acc:HGNC:30087]	0.3913	-1.3535	0.0105	0.1504	-1.3783	1.84	8.6372	0.0033	0.0568
ENSBTAG00000018245	ENSBTAT00000024287	SLC1A3	solute carrier family 1 member 3 [Source:HGNC Symbol;Acc:HGNC:10941]	0	inf (-)	0.027	0.2627	-5.6391	-0.9405	8.6385	0.0033	0.0568
ENSBTAG00000003617	ENSBTAT00000004717	ALKBH4	alkB homolog 4, lysine demethylase [Source:HGNC Symbol;Acc:HGNC:21900]	2.4745	1.3072	0.0124	0.3183	1.2899	3.7624	10.5926	0.0011	0.0571
ENSBTAG00000003037	ENSBTAT00000036293		Uncharacterized protein [Source:UniProtKB/TrEMBL;Acc:E1BJS0]	0.3546	-1.4959	0.0055	0.0968	-1.5257	1.7576	8.615	0.0033	0.0574
ENSBTAG00000033221	ENSBTAT00000047200	CCDC152	coiled-coil domain containing 152 [Source:HGNC Symbol;Acc:HGNC:34438]	0.3297	-1.6008	0.0057	0.099	-1.6288	10.9887	8.6144	0.0033	0.0574
ENSBTAG00000002755	ENSBTAT00000003572	ANKRD12	ankyrin repeat domain 12 [Source:HGNC Symbol;Acc:HGNC:29135]	2.266	1.1801	0.003	0.065	1.1539	8.564	8.6053	0.0034	0.0575
ENSBTAG00000004476	ENSBTAT00000005874	ADHFE1	alcohol dehydrogenase, iron containing 1 [Source:HGNC Symbol;Acc:HGNC:16354]	1.8829	0.9129	0.0043	0.0818	0.8836	5.6719	8.609	0.0033	0.0575
ENSBTAG00000018322	ENSBTAT00000043111	SEC24A	SEC24 homolog A, COPII coat complex component [Source:HGNC Symbol;Acc:HGNC:10703]	0.5365	-0.8984	0.0055	0.0968	-0.9231	5.6868	8.6041	0.0034	0.0575
ENSBTAG00000012119	ENSBTAT00000061644	PTPRZ1	protein tyrosine phosphatase, receptor type Z1 [Source:HGNC Symbol;Acc:HGNC:9685]	0.3983	-1.3281	0.0081	0.256	-1.3014	4.5178	10.5707	0.0011	0.0576
ENSBTAG00000045275	ENSBTAT00000062708	SCARNA7	Small Cajal body-specific RNA 7 [Source:RFAM;Acc:RF01295]	2.0965	1.068	0.0054	0.0961	1.0456	2.9391	8.6013	0.0034	0.0576
ENSBTAG00000007111	ENSBTAT00000009356	STEAP3	STEAP3 metalloreductase [Source:HGNC Symbol;Acc:HGNC:24592]	0.5133	-0.9622	0.0054	0.0962	-0.9829	4.1949	8.595	0.0034	0.0577
ENSBTAG00000009749	ENSBTAT00000012857	USP2	ubiquitin specific peptidase 2 [Source:HGNC Symbol;Acc:HGNC:12618]	8.2559	3.0454	0.0007	0.0597	2.9522	1.2506	10.5529	0.0012	0.0577
ENSBTAG00000016664	ENSBTAT00000022161	SLC2A4RG	SLC2A4 regulator [Source:HGNC Symbol;Acc:HGNC:15930]	2.5642	1.3585	0.0026	0.1368	1.366	5.1694	10.5398	0.0012	0.0577
ENSBTAG00000019884	ENSBTAT00000026493	PKD1L3	polycystin 1 like 3, transient receptor potential channel interacting [Source:HGNC Symbol;Acc:HGNC:21716]	0.4171	-1.2615	0.0064	0.2279	-1.249	4.3017	10.5475	0.0012	0.0577
ENSBTAG00000031707	ENSBTAT00000052708	FRMD6	FERM domain containing 6 [Source:HGNC Symbol;Acc:HGNC:19839]	0.3746	-1.4168	0.0072	0.2408	-1.3796	3.3091	10.5485	0.0012	0.0577
ENSBTAG00000045530	ENSBTAT00000065535	SCARNA2	Small Cajal body-specific RNA 2 [Source:RFAM;Acc:RF01268]	2.676	1.4201	0.0098	0.2848	1.4106	4.8873	10.5461	0.0012	0.0577
ENSBTAG00000020180	ENSBTAT00000032159	TMED5	transmembrane p24 trafficking protein 5 [Source:HGNC Symbol;Acc:HGNC:24251]	0.3528	-1.5032	0.0003	0.0297	-1.5179	5.1356	10.5326	0.0012	0.0578
ENSBTAG00000031785	ENSBTAT00000039714	HIST1H2BF	Histone H2B type 1 [Source:UniProtKB/Swiss-Prot;Acc:P62808]	0.3339	-1.5824	0.0013	0.0619	-1.562	3.1445	10.3098	0.0013	0.0578
ENSBTAG00000006536	ENSBTAT00000018649		Conglutinin [Source:UniProtKB/Swiss-Prot;Acc:P23805]	3.0023	1.5861	0.0005	0.0309	1.5938	3.8275	10.293	0.0013	0.0581
ENSBTAG00000039727	ENSBTAT00000057378	DCLK3	doublecortin like kinase 3 [Source:HGNC Symbol;Acc:HGNC:19005]	9.1423	3.1925	0.0031	0.1057	3.188	-0.0095	10.2905	0.0013	0.0581
ENSBTAG00000020938	ENSBTAT00000027889	TWF1	twinfilin actin binding protein 1 [Source:HGNC Symbol;Acc:HGNC:9620]	0.4967	-1.0095	0.0136	0.175	-1.0361	2.8339	8.5724	0.0034	0.0584
ENSBTAG00000008329	ENSBTAT00000010968	CYTIP	cytohesin 1 interacting protein [Source:HGNC Symbol;Acc:HGNC:9506]	0.2947	-1.7624	0.0063	0.2279	-1.6831	2.0922	10.4967	0.0012	0.0585
ENSBTAG00000014448	ENSBTAT00000064807		Uncharacterized protein [Source:UniProtKB/TrEMBL;Acc:G3MZM8]	Inf	Inf	0.0205	0.4017	5.5025	-1.0716	10.495	0.0012	0.0585
ENSBTAG00000014964	ENSBTAT00000019921	GALK1	galactokinase 1 [Source:HGNC Symbol;Acc:HGNC:4118]	2.5729	1.3634	0.0132	0.3321	1.3611	6.6062	10.4993	0.0012	0.0585
ENSBTAG00000030170	ENSBTAT00000042556	HN1	hematological and neurological expressed 1 [Source:HGNC Symbol;Acc:HGNC:14569]	0.5623	-0.8306	0.0201	0.2223	-0.855	3.6754	8.5665	0.0034	0.0585
ENSBTAG00000011133	ENSBTAT00000014784	AP1S3	adaptor related protein complex 1 sigma 3 subunit [Source:HGNC Symbol;Acc:HGNC:18971]	0.4881	-1.0348	0.0095	0.1417	-1.0573	3.0416	8.5574	0.0034	0.0587
ENSBTAG00000015113	ENSBTAT00000020109	CITED4	Cbp/p300 interacting transactivator with Glu/Asp rich carboxy-terminal domain 4 [Source:HGNC Symbol;Acc:HGNC:18696]	2.5181	1.3323	0.0106	0.2939	1.323	3.6597	10.4801	0.0012	0.0588
ENSBTAG00000031631	ENSBTAT00000044846	FAM132A	family with sequence similarity 132 member A [Source:HGNC Symbol;Acc:HGNC:32308]	2.86	1.516	0.0004	0.0248	1.5272	5.6639	10.2643	0.0014	0.0588
ENSBTAG00000043508	ENSBTAT00000060500	U8	U8 small nucleolar RNA [Source:RFAM;Acc:RF00096]	19.138	4.2584	0.0028	0.0986	4.0852	-0.4103	10.2593	0.0014	0.0588
ENSBTAG00000003784	ENSBTAT00000004925	DNAJC2	DnaJ heat shock protein family (Hsp40) member C2 [Source:HGNC Symbol;Acc:HGNC:13192]	1.8769	0.9083	0.0044	0.0838	0.8811	6.1615	8.5492	0.0035	0.0589
ENSBTAG00000009851	ENSBTAT00000048615	ROBO1	roundabout guidance receptor 1 [Source:HGNC Symbol;Acc:HGNC:10249]	2.9353	1.5535	0.0016	0.0422	1.5313	1.8516	8.5476	0.0035	0.0589
ENSBTAG00000005461	ENSBTAT00000007184	SOX15	SRY-box 15 [Source:HGNC Symbol;Acc:HGNC:11196]	3.8274	1.9364	0.0043	0.1284	1.933	1.5232	10.249	0.0014	0.059
ENSBTAG00000002435	ENSBTAT00000003163	PTPRE	protein tyrosine phosphatase, receptor type E [Source:HGNC Symbol;Acc:HGNC:9669]	0.4599	-1.1205	0.0148	0.183	-1.1412	2.3919	8.5386	0.0035	0.0591
ENSBTAG00000012695	ENSBTAT00000038070	LCK	LCK proto-oncogene, Src family tyrosine kinase [Source:HGNC Symbol;Acc:HGNC:6524]	0.4745	-1.0755	0.0113	0.1565	-1.0973	2.7369	8.5418	0.0035	0.0591
ENSBTAG00000006841	ENSBTAT00000043330	LRRC4B	leucine rich repeat containing 4B [Source:HGNC Symbol;Acc:HGNC:25042]	0	inf (-)	0.0037	0.0741	-6.254	-0.4808	8.5351	0.0035	0.0592
ENSBTAG00000003296	ENSBTAT00000004267	C10orf2	chromosome 10 open reading frame 2 [Source:HGNC Symbol;Acc:HGNC:1160]	1.7835	0.8347	0.0102	0.1482	0.8101	4.1271	8.5281	0.0035	0.0593
ENSBTAG00000008077	ENSBTAT00000061244	SLC37A4	solute carrier family 37 member 4 [Source:HGNC Symbol;Acc:HGNC:4061]	2.48	1.3104	0.0093	0.2778	1.3148	6.8071	10.4435	0.0012	0.0593
ENSBTAG00000010619	ENSBTAT00000014038		Calcineurin subunit B type 1 [Source:UniProtKB/Swiss-Prot;Acc:P63099]	0.4048	-1.3048	0.005	0.1987	-1.2993	3.6329	10.4449	0.0012	0.0593
ENSBTAG00000012818	ENSBTAT00000064437	PDLIM5	PDZ and LIM domain 5 [Source:HGNC Symbol;Acc:HGNC:17468]	0.3373	-1.5678	0.0037	0.1728	-1.5189	2.9293	10.4417	0.0012	0.0593
ENSBTAG00000016359	ENSBTAT00000021761	SLCO4C1	solute carrier organic anion transporter family member 4C1 [Source:HGNC Symbol;Acc:HGNC:23612]	0.3649	-1.4544	0.0059	0.224	-1.4078	3.5706	10.4433	0.0012	0.0593
ENSBTAG00000021396	ENSBTAT00000028521	HEG1	heart development protein with EGF like domains 1 [Source:HGNC Symbol;Acc:HGNC:29227]	0.4156	-1.2667	0.0015	0.0397	-1.2989	2.8988	8.5268	0.0035	0.0593
ENSBTAG00000046303	ENSBTAT00000011846		Uncharacterized protein [Source:UniProtKB/TrEMBL;Acc:E1BG97]	0.5555	-0.8481	0.0056	0.0977	-0.8785	5.2819	8.5253	0.0035	0.0593
ENSBTAG00000011340	ENSBTAT00000043854	NSL1	NSL1, MIS12 kinetochore complex component [Source:HGNC Symbol;Acc:HGNC:24548]	0.3924	-1.3495	0.0135	0.1746	-1.3721	1.7438	8.5209	0.0035	0.0594
ENSBTAG00000038085	ENSBTAT00000056737		Uncharacterized protein [Source:UniProtKB/TrEMBL;Acc:F1N3N3]	2.8179	1.4946	0.0061	0.1597	1.5032	2.4127	10.2292	0.0014	0.0594
ENSBTAG00000021007	ENSBTAT00000001053	FOLR1	folate receptor alpha precursor [Source:RefSeq peptide;Acc:NP_001193461]	2.9252	1.5485	0.0025	0.0919	1.5534	3.4138	10.2204	0.0014	0.0596
ENSBTAG00000038979	ENSBTAT00000056397	TMEM167B	transmembrane protein 167B [Source:HGNC Symbol;Acc:HGNC:30187]	0.4223	-1.2438	0.0045	0.1922	-1.2456	4.2216	10.4208	0.0012	0.0598
ENSBTAG00000005002	ENSBTAT00000006586	GALE	UDP-galactose-4-epimerase [Source:HGNC Symbol;Acc:HGNC:4116]	2.3363	1.2243	0.0061	0.1584	1.2349	4.6667	10.1949	0.0014	0.06
ENSBTAG00000008110	ENSBTAT00000010668	IFT20	intraflagellar transport 20 [Source:HGNC Symbol;Acc:HGNC:30989]	2.3068	1.2059	0.0041	0.1249	1.2174	5.6242	10.1937	0.0014	0.06
ENSBTAG00000043564	ENSBTAT00000060553	ATP8	ATP synthase protein 8 [Source:UniProtKB/Swiss-Prot;Acc:P03929]	3.3798	1.7569	0.0003	0.0192	1.7722	7.8054	10.193	0.0014	0.06
ENSBTAG00000007012	ENSBTAT00000037194	ZNF3	zinc finger protein 3 [Source:HGNC Symbol;Acc:HGNC:13089]	2.2527	1.1716	0.0062	0.1603	1.1831	4.7494	10.1867	0.0014	0.0601
ENSBTAG00000000601	ENSBTAT00000000793	COL11A2	collagen type XI alpha 2 chain [Source:HGNC Symbol;Acc:HGNC:2187]	7.5122	2.9092	0.0068	0.1112	2.863	-0.4378	8.4882	0.0036	0.0603
ENSBTAG00000004768	ENSBTAT00000006264	RAI1	retinoic acid induced 1 [Source:HGNC Symbol;Acc:HGNC:9834]	0.4457	-1.1658	0.0116	0.1588	-1.1972	2.2615	8.4924	0.0036	0.0603
ENSBTAG00000007814	ENSBTAT00000010277	WWTR1	WW domain containing transcription regulator 1 [Source:HGNC Symbol;Acc:HGNC:24042]	0.2588	-1.9499	0.0046	0.1321	-1.9414	1.3629	10.1761	0.0014	0.0603
ENSBTAG00000012822	ENSBTAT00000017035		uncharacterized protein LOC768024 [Source:RefSeq peptide;Acc:NP_001070551]	2.5729	1.3634	0.0075	0.1195	1.3246	1.8131	8.4897	0.0036	0.0603
ENSBTAG00000001405	ENSBTAT00000001844	GLCE	glucuronic acid epimerase [Source:HGNC Symbol;Acc:HGNC:17855]	0.3267	-1.6139	0.0001	0.0118	-1.5982	5.4385	10.1543	0.0014	0.0604
ENSBTAG00000007397	ENSBTAT00000009723	FOLH1	folate hydrolase 1 [Source:HGNC Symbol;Acc:HGNC:3788]	0.2595	-1.946	0.0047	0.1353	-1.9291	1.3465	10.1674	0.0014	0.0604
ENSBTAG00000009279	ENSBTAT00000049112	TNKS2	tankyrase 2 [Source:HGNC Symbol;Acc:HGNC:15677]	0.3911	-1.3545	0.0023	0.0883	-1.3455	3.7229	10.1521	0.0014	0.0604
ENSBTAG00000034613	ENSBTAT00000049025	MROH6	maestro heat like repeat family member 6 [Source:HGNC Symbol;Acc:HGNC:27814]	11.2739	3.4949	0.0027	0.0984	3.3557	0.0239	10.1591	0.0014	0.0604
ENSBTAG00000038442	ENSBTAT00000054630	WDR87	WD repeat domain 87 [Source:HGNC Symbol;Acc:HGNC:29934]	16.4699	4.0418	0.0129	0.1707	3.8106	-1.0937	8.4842	0.0036	0.0604
ENSBTAG00000048151	ENSBTAT00000063676	PRPF40A	pre-mRNA processing factor 40 homolog A [Source:HGNC Symbol;Acc:HGNC:16463]	6.0077	2.5868	0.0022	0.0859	2.5271	0.7322	10.1655	0.0014	0.0604
ENSBTAG00000006492	ENSBTAT00000047316		Uncharacterized protein [Source:UniProtKB/TrEMBL;Acc:F1MK34]	0.5585	-0.8404	0.0073	0.1177	-0.8683	5.6096	8.4764	0.0036	0.0605
ENSBTAG00000006542	ENSBTAT00000008595	RABEP2	rabaptin, RAB GTPase binding effector protein 2 [Source:HGNC Symbol;Acc:HGNC:24817]	0.5822	-0.7805	0.0237	0.2442	-0.8077	3.8335	8.4752	0.0036	0.0605
ENSBTAG00000008956	ENSBTAT00000033046	CD8B	CD8b molecule [Source:HGNC Symbol;Acc:HGNC:1707]	0.2723	-1.877	0.0106	0.1509	-1.893	0.9133	8.4747	0.0036	0.0605
ENSBTAG00000009201	ENSBTAT00000012121		Coronin [Source:UniProtKB/TrEMBL;Acc:F1MFD6]	0.4369	-1.1945	0.0093	0.1397	-1.2209	2.3353	8.4705	0.0036	0.0605
ENSBTAG00000033891	ENSBTAT00000048092	MGAT2	mannosyl (alpha-1,6-)-glycoprotein beta-1,2-N-acetylglucosaminyltransferase [Source:HGNC Symbol;Acc:HGNC:7045]	0.5462	-0.8724	0.0083	0.1305	-0.8968	4.4654	8.477	0.0036	0.0605
ENSBTAG00000003152	ENSBTAT00000004093			2.6759	1.42	0.0006	0.0354	1.4295	6.5109	10.1386	0.0015	0.0606
ENSBTAG00000008959	ENSBTAT00000035878		Uncharacterized protein [Source:UniProtKB/TrEMBL;Acc:E1BI37]	3.2205	1.6873	0.0016	0.0683	1.6885	2.5627	10.1349	0.0015	0.0606
ENSBTAG00000039509	ENSBTAT00000026124	GPRC5A	G protein-coupled receptor class C group 5 member A [Source:HGNC Symbol;Acc:HGNC:9836]	3.0802	1.623	0.0008	0.0606	1.6629	2.5499	10.3914	0.0013	0.0606
ENSBTAG00000021202	ENSBTAT00000028254	ACOT7	acyl-CoA thioesterase 7 [Source:HGNC Symbol;Acc:HGNC:24157]	0.3525	-1.5044	0.0114	0.1572	-1.5188	1.5263	8.4597	0.0036	0.0608
ENSBTAG00000022689	ENSBTAT00000030766			1.8253	0.8681	0.0129	0.1702	0.8418	3.5929	8.4544	0.0036	0.061
ENSBTAG00000028980	ENSBTAT00000041360	5S_rRNA	5S ribosomal RNA [Source:RFAM;Acc:RF00001]	Inf	Inf	0.0202	0.3267	5.4105	-1.1322	10.1165	0.0015	0.0611
ENSBTAG00000003548	ENSBTAT00000004615	GSTP1	glutathione S-transferase pi 1 [Source:HGNC Symbol;Acc:HGNC:4638]	2.3737	1.2472	0.0048	0.1952	1.2686	3.7745	10.3601	0.0013	0.0613
ENSBTAG00000046010	ENSBTAT00000062953	BHLHA15	basic helix-loop-helix family member a15 [Source:HGNC Symbol;Acc:HGNC:22265]	0.2068	-2.2738	0.0041	0.1827	-2.0801	1.7531	10.3633	0.0013	0.0613
ENSBTAG00000006716	ENSBTAT00000008833	PTGS1	prostaglandin-endoperoxide synthase 1 [Source:HGNC Symbol;Acc:HGNC:9604]	0.4872	-1.0375	0.001	0.0311	-1.0708	4.3822	8.4399	0.0037	0.0614
ENSBTAG00000019497	ENSBTAT00000025969	ILDR2	immunoglobulin like domain containing receptor 2 [Source:HGNC Symbol;Acc:HGNC:18131]	2.7098	1.4382	0.0062	0.226	1.4427	2.7682	10.3511	0.0013	0.0614
ENSBTAG00000012561	ENSBTAT00000016673	ORMDL1	ORMDL sphingolipid biosynthesis regulator 1 [Source:HGNC Symbol;Acc:HGNC:16036]	0.4036	-1.3091	0.0045	0.192	-1.3126	3.8094	10.3426	0.0013	0.0615
ENSBTAG00000001539	ENSBTAT00000002017	SAV1	salvador family WW domain containing protein 1 [Source:HGNC Symbol;Acc:HGNC:17795]	0.3735	-1.421	0.0028	0.0999	-1.4062	3.3258	10.0906	0.0015	0.0617
ENSBTAG00000008717	ENSBTAT00000011485	SERPINE2	serpin family E member 2 [Source:HGNC Symbol;Acc:HGNC:8951]	0.3215	-1.637	0.006	0.1568	-1.6121	2.0585	10.0829	0.0015	0.0617
ENSBTAG00000009877	ENSBTAT00000013028	MCMBP	minichromosome maintenance complex binding protein [Source:HGNC Symbol;Acc:HGNC:25782]	0.4187	-1.2561	0.0037	0.1172	-1.244	4.2899	10.0847	0.0015	0.0617
ENSBTAG00000014396	ENSBTAT00000019142	KLF10	Kruppel like factor 10 [Source:HGNC Symbol;Acc:HGNC:11810]	0.3814	-1.3906	0.0025	0.0926	-1.3776	5.2312	10.0775	0.0015	0.0617
ENSBTAG00000047764	ENSBTAT00000010182		Uncharacterized protein [Source:UniProtKB/TrEMBL;Acc:G5E593]	5.0415	2.3338	0.0047	0.1353	2.3058	0.8207	10.0764	0.0015	0.0617
ENSBTAG00000008692	ENSBTAT00000011458		Cytochrome b-c1 complex subunit 10 [Source:UniProtKB/Swiss-Prot;Acc:P07552]	2.3988	1.2623	0.0036	0.1717	1.2789	5.1554	10.3296	0.0013	0.0618
ENSBTAG00000006644	ENSBTAT00000008726	SPCS2	signal peptidase complex subunit 2 [Source:HGNC Symbol;Acc:HGNC:28962]	0.544	-0.8783	0.0073	0.1169	-0.9036	6.1657	8.4216	0.0037	0.0619
ENSBTAG00000002028	ENSBTAT00000002628	FAM69A	family with sequence similarity 69 member A [Source:HGNC Symbol;Acc:HGNC:32213]	0.4194	-1.2535	0.0035	0.1142	-1.2404	4.5697	10.0416	0.0015	0.0623
ENSBTAG00000005295	ENSBTAT00000006963	SLC35E1	solute carrier family 35 member E1 [Source:HGNC Symbol;Acc:HGNC:20803]	0.3489	-1.5192	0.0041	0.1254	-1.5142	2.4655	10.0418	0.0015	0.0623
ENSBTAG00000010723	ENSBTAT00000022382	PFDN6	prefoldin subunit 6 [Source:HGNC Symbol;Acc:HGNC:4926]	2.3318	1.2214	0.0037	0.1172	1.2337	4.5864	10.0462	0.0015	0.0623
ENSBTAG00000020935	ENSBTAT00000027885	HIF1A	hypoxia inducible factor 1 alpha subunit [Source:HGNC Symbol;Acc:HGNC:4910]	0.3792	-1.399	0.0012	0.0564	-1.3844	4.4924	10.0524	0.0015	0.0623
ENSBTAG00000001137	ENSBTAT00000001518	CLTA	clathrin light chain A [Source:HGNC Symbol;Acc:HGNC:2090]	1.9648	0.9743	0.0095	0.1406	0.9501	3.0868	8.4064	0.0037	0.0624
ENSBTAG00000006044	ENSBTAT00000007937	KLHL5	kelch like family member 5 [Source:HGNC Symbol;Acc:HGNC:6356]	0.4205	-1.2499	0.0072	0.241	-1.2381	4.0315	10.3042	0.0013	0.0624
ENSBTAG00000047317	ENSBTAT00000003773		collectin-43 precursor [Source:RefSeq peptide;Acc:NP_001002237]	2.4885	1.3153	0.0111	0.3027	1.3189	7.3282	10.2953	0.0013	0.0626
ENSBTAG00000015836	ENSBTAT00000021035			0.5103	-0.9706	0.0141	0.1796	-0.9915	3.1218	8.3961	0.0038	0.0627
ENSBTAG00000019554	ENSBTAT00000026056	FBP2	fructose-bisphosphatase 2 [Source:HGNC Symbol;Acc:HGNC:3607]	4.2529	2.0885	0.0003	0.0117	2.0509	1.3988	8.3924	0.0038	0.0628
ENSBTAG00000005290	ENSBTAT00000006960	CLDN2	claudin 2 [Source:HGNC Symbol;Acc:HGNC:2041]	2.4513	1.2936	0.0019	0.0778	1.3054	4.403	10.017	0.0016	0.0629
ENSBTAG00000010778	ENSBTAT00000014270	NDUFAF1	NADH:ubiquinone oxidoreductase complex assembly factor 1 [Source:HGNC Symbol;Acc:HGNC:18828]	0.3148	-1.6674	0.0049	0.1976	-1.5931	2.5519	10.2746	0.0013	0.0629
ENSBTAG00000019770	ENSBTAT00000026345	APOA4	apolipoprotein A4 [Source:HGNC Symbol;Acc:HGNC:602]	5.6129	2.4887	0	0.0001	2.4953	8.523	10.0208	0.0015	0.0629
ENSBTAG00000045235	ENSBTAT00000062668	SCARNA18	small Cajal body-specific RNA 18 [Source:RFAM;Acc:RF00283]	4.9065	2.2947	0	0.0001	2.4792	2.3009	10.2805	0.0013	0.0629
ENSBTAG00000001601	ENSBTAT00000047412	PKM	pyruvate kinase, muscle [Source:HGNC Symbol;Acc:HGNC:9021]	0.5712	-0.8078	0.0099	0.1447	-0.8378	4.6907	8.3841	0.0038	0.063
ENSBTAG00000010082	ENSBTAT00000013292	COL15A1	collagen type XV alpha 1 chain [Source:HGNC Symbol;Acc:HGNC:2192]	0.3139	-1.6715	0.0057	0.1514	-1.6389	2.1001	10.0048	0.0016	0.0631
ENSBTAG00000001727	ENSBTAT00000002262	FAM213B	family with sequence similarity 213 member B [Source:HGNC Symbol;Acc:HGNC:28390]	2.3533	1.2347	0.0085	0.2638	1.2363	4.3992	10.2571	0.0014	0.0633
ENSBTAG00000044481	ENSBTAT00000061914			0	inf (-)	0.0154	0.2782	-5.5938	-0.983	9.9968	0.0016	0.0633
ENSBTAG00000009061	ENSBTAT00000011940	FAR1	fatty acyl-CoA reductase 1 [Source:HGNC Symbol;Acc:HGNC:26222]	0.3476	-1.5246	0.005	0.1997	-1.5097	2.4661	10.2425	0.0014	0.0635
ENSBTAG00000012705	ENSBTAT00000016887	DEGS1	sphingolipid delta(4)-desaturase DES1 [Source:RefSeq peptide;Acc:NP_001029461]	0.5707	-0.8091	0.0094	0.14	-0.8384	4.8972	8.3673	0.0038	0.0635
ENSBTAG00000018248	ENSBTAT00000024289	MGLL	monoglyceride lipase [Source:HGNC Symbol;Acc:HGNC:17038]	2.3643	1.2414	0.0043	0.1286	1.2534	5.0749	9.9861	0.0016	0.0635
ENSBTAG00000020556	ENSBTAT00000027391	APOC4	apolipoprotein C4 [Source:HGNC Symbol;Acc:HGNC:611]	2.6047	1.3811	0.0019	0.1083	1.3956	7.9147	10.2431	0.0014	0.0635
ENSBTAG00000008816	ENSBTAT00000011609	TRIM2	tripartite motif containing 2 [Source:HGNC Symbol;Acc:HGNC:15974]	0.4019	-1.3153	0.0115	0.3085	-1.2824	4.2289	10.2302	0.0014	0.0636
ENSBTAG00000018829	ENSBTAT00000025061	SPRYD7	SPRY domain containing 7 [Source:HGNC Symbol;Acc:HGNC:14297]	0.3304	-1.5978	0.006	0.2245	-1.5691	2.2439	10.2309	0.0014	0.0636
ENSBTAG00000006182	ENSBTAT00000052769			Inf	Inf	0.0415	0.3362	5.0482	-1.6299	8.3413	0.0039	0.0638
ENSBTAG00000006608	ENSBTAT00000023658	GGT5	gamma-glutamyltransferase 5 [Source:HGNC Symbol;Acc:HGNC:4260]	1.9251	0.9449	0.0098	0.1438	0.9081	3.5337	8.3486	0.0039	0.0638
ENSBTAG00000006726	ENSBTAT00000008842	CCDC102B	coiled-coil domain containing 102B [Source:HGNC Symbol;Acc:HGNC:26295]	2.636	1.3984	0.0082	0.1287	1.3522	1.7156	8.3558	0.0038	0.0638
ENSBTAG00000013753	ENSBTAT00000018273	DDRGK1	DDRGK domain containing 1 [Source:HGNC Symbol;Acc:HGNC:16110]	1.8825	0.9126	0.0042	0.0816	0.8863	6.4107	8.3428	0.0039	0.0638
ENSBTAG00000014172	ENSBTAT00000018834	FGD2	FYVE, RhoGEF and PH domain containing 2 [Source:HGNC Symbol;Acc:HGNC:3664]	0.5447	-0.8764	0.0164	0.1945	-0.9035	3.4439	8.3438	0.0039	0.0638
ENSBTAG00000015892	ENSBTAT00000021123		NADH dehydrogenase [ubiquinone] 1 beta subcomplex subunit 4 [Source:UniProtKB/TrEMBL;Acc:G1K1S9]	1.7443	0.8027	0.0118	0.1608	0.7779	4.3472	8.3479	0.0039	0.0638
ENSBTAG00000018951	ENSBTAT00000029790	TBC1D9	TBC1 domain family member 9 [Source:HGNC Symbol;Acc:HGNC:21710]	0.4726	-1.0812	0.0068	0.1112	-1.1099	2.9203	8.3428	0.0039	0.0638
ENSBTAG00000020848	ENSBTAT00000027780	PIK3CG	phosphatidylinositol-4,5-bisphosphate 3-kinase catalytic subunit gamma [Source:HGNC Symbol;Acc:HGNC:8978]	0.3165	-1.6597	0.002	0.0496	-1.6917	1.7767	8.3464	0.0039	0.0638
ENSBTAG00000040435	ENSBTAT00000057552		40S ribosomal protein S27-like [Source:UniProtKB/Swiss-Prot;Acc:Q3T0B7]	4.0003	2.0001	0.0066	0.1091	1.9368	0.624	8.3417	0.0039	0.0638
ENSBTAG00000044075	ENSBTAT00000061601	SRPRB	SRP receptor beta subunit [Source:HGNC Symbol;Acc:HGNC:24085]	0.4141	-1.272	0.0052	0.2032	-1.2671	5.6542	10.2182	0.0014	0.0638
ENSBTAG00000044198	ENSBTAT00000060957	THAP7	THAP domain containing 7 [Source:HGNC Symbol;Acc:HGNC:23190]	0.5077	-0.978	0.0166	0.1963	-1.0029	2.8671	8.3581	0.0038	0.0638
ENSBTAG00000001607	ENSBTAT00000002111	TMEM41B	transmembrane protein 41B [Source:HGNC Symbol;Acc:HGNC:28948]	0.4794	-1.0606	0.0114	0.1572	-1.084	2.7686	8.3274	0.0039	0.0642
ENSBTAG00000007058	ENSBTAT00000009283			0.2767	-1.8535	0.0085	0.1328	-1.8748	1.0122	8.3282	0.0039	0.0642
ENSBTAG00000045772	ENSBTAT00000063435		Uncharacterized protein [Source:UniProtKB/TrEMBL;Acc:G3N220]	6.5172	2.7042	0.0063	0.1635	2.6765	0.1658	9.9597	0.0016	0.0643
ENSBTAG00000017816	ENSBTAT00000044563	FXYD1	FXYD domain containing ion transport regulator 1 [Source:HGNC Symbol;Acc:HGNC:4025]	2.5619	1.3572	0.009	0.272	1.3638	8.6384	10.1902	0.0014	0.0645
ENSBTAG00000019764	ENSBTAT00000026336	APOA5	apolipoprotein A5 [Source:HGNC Symbol;Acc:HGNC:17288]	2.6481	1.4049	0.006	0.2247	1.4143	9.0722	10.186	0.0014	0.0645
ENSBTAG00000024272	ENSBTAT00000033527		Uncharacterized protein [Source:UniProtKB/TrEMBL;Acc:F6PPP4]	0.3489	-1.5193	0.005	0.1997	-1.498	2.5312	10.1779	0.0014	0.0645
ENSBTAG00000032308	ENSBTAT00000045823	U1	U1 spliceosomal RNA [Source:RFAM;Acc:RF00003]	Inf	Inf	0.0106	0.2251	5.5846	-0.9931	9.944	0.0016	0.0645
ENSBTAG00000045710	ENSBTAT00000064805			3.475	1.797	0.0003	0.0202	1.8108	8.1088	9.9482	0.0016	0.0645
ENSBTAG00000047420	ENSBTAT00000064130		butyrophilin-like protein 9 precursor [Source:RefSeq peptide;Acc:NP_001096815]	22.5015	4.4919	0.0006	0.0518	3.9444	0.0792	10.1821	0.0014	0.0645
ENSBTAG00000003510	ENSBTAT00000004563	MMRN2	multimerin 2 [Source:HGNC Symbol;Acc:HGNC:19888]	0.4543	-1.1383	0.0053	0.0961	-1.1686	2.7866	8.3096	0.0039	0.0647
ENSBTAG00000008153	ENSBTAT00000010723	CAMSAP2	calmodulin regulated spectrin associated protein family member 2 [Source:HGNC Symbol;Acc:HGNC:29188]	0.4884	-1.0338	0.0126	0.1673	-1.0616	2.7541	8.3081	0.0039	0.0647
ENSBTAG00000010909	ENSBTAT00000014489	SLC30A1	solute carrier family 30 member 1 [Source:HGNC Symbol;Acc:HGNC:11012]	0.5834	-0.7773	0.023	0.24	-0.804	3.9285	8.3117	0.0039	0.0647
ENSBTAG00000006130	ENSBTAT00000008066	CLEC14A	C-type lectin domain family 14 member A [Source:HGNC Symbol;Acc:HGNC:19832]	0.5595	-0.8377	0.0207	0.2266	-0.8609	3.6207	8.2969	0.004	0.0648
ENSBTAG00000007431	ENSBTAT00000009776	CEMIP	cell migration inducing hyaluronan binding protein [Source:HGNC Symbol;Acc:HGNC:29213]	0.1169	-3.0961	0.0159	0.1913	-3.022	-0.2179	8.2991	0.004	0.0648
ENSBTAG00000013822	ENSBTAT00000018363	GAS2L3	growth arrest specific 2 like 3 [Source:HGNC Symbol;Acc:HGNC:27475]	0	inf (-)	0.0493	0.3683	-5.3981	-1.1142	8.3023	0.004	0.0648
ENSBTAG00000017863	ENSBTAT00000023743	SRGN	serglycin [Source:HGNC Symbol;Acc:HGNC:9361]	0.5723	-0.8052	0.0103	0.1487	-0.8324	5.2467	8.2996	0.004	0.0648
ENSBTAG00000000898	ENSBTAT00000001191	F2RL2	coagulation factor II thrombin receptor like 2 [Source:HGNC Symbol;Acc:HGNC:3539]	2.5847	1.37	0.0062	0.1044	1.3194	1.9763	8.2933	0.004	0.0649
ENSBTAG00000008216	ENSBTAT00000010802	RRM2	ribonucleoside-diphosphate reductase subunit M2 isoform 1 [Source:RefSeq peptide;Acc:NP_001231110]	0.4471	-1.1613	0.0115	0.1582	-1.1917	2.2871	8.2915	0.004	0.0649
ENSBTAG00000038298	ENSBTAT00000008920	CCDC174	coiled-coil domain containing 174 [Source:HGNC Symbol;Acc:HGNC:28033]	1.8848	0.9144	0.0047	0.0883	0.8936	4.0132	8.2919	0.004	0.0649
ENSBTAG00000010387	ENSBTAT00000013714	FAM188A	family with sequence similarity 188 member A [Source:HGNC Symbol;Acc:HGNC:23578]	0.5937	-0.7523	0.0249	0.2503	-0.7784	4.1379	8.2848	0.004	0.065
ENSBTAG00000003922	ENSBTAT00000061268	MPHOSPH8	M-phase phosphoprotein 8 [Source:HGNC Symbol;Acc:HGNC:29810]	1.8611	0.8961	0.0053	0.0958	0.8683	6.2168	8.2801	0.004	0.0651
ENSBTAG00000013339	ENSBTAT00000061339	NEBL	nebulette [Source:HGNC Symbol;Acc:HGNC:16932]	4.0534	2.0191	0.0035	0.1695	1.9708	2.2916	10.1556	0.0014	0.0651
ENSBTAG00000013973	ENSBTAT00000018574	SERPIND1	serpin family D member 1 [Source:HGNC Symbol;Acc:HGNC:4838]	2.7912	1.4809	0.0053	0.207	1.4894	10.7839	10.152	0.0014	0.0651
ENSBTAG00000020795	ENSBTAT00000027713			1.9625	0.9727	0.0018	0.045	0.9487	6.2805	8.2753	0.004	0.0652
ENSBTAG00000042837	ENSBTAT00000059829	snoU2_19	Small nucleolar RNA U2-19 [Source:RFAM;Acc:RF00494]	3.725	1.8972	0.0069	0.1725	1.8901	1.3043	9.911	0.0016	0.0655
ENSBTAG00000018361	ENSBTAT00000024431	R3HDM2	R3H domain-containing protein 2 [Source:RefSeq peptide;Acc:NP_001071502]	1.8269	0.8694	0.0065	0.1083	0.8388	5.1431	8.2649	0.004	0.0656
ENSBTAG00000021819	ENSBTAT00000029080	IFNAR1	interferon alpha and beta receptor subunit 1 [Source:HGNC Symbol;Acc:HGNC:5432]	0.3925	-1.3494	0.008	0.256	-1.3276	5.4676	10.1302	0.0015	0.0656
ENSBTAG00000035907	ENSBTAT00000050399	DDX3X	DEAD-box helicase 3, X-linked [Source:HGNC Symbol;Acc:HGNC:2745]	0.3223	-1.6333	0.0001	0.0097	-1.6169	6.4578	9.9047	0.0016	0.0656
ENSBTAG00000025311	ENSBTAT00000043708	GMFB	glia maturation factor beta [Source:HGNC Symbol;Acc:HGNC:4373]	0.3949	-1.3405	0.0029	0.1012	-1.3238	4.1577	9.8884	0.0017	0.0659
ENSBTAG00000026650	ENSBTAT00000037975		Uncharacterized protein [Source:UniProtKB/TrEMBL;Acc:E1BAV7]	5.8198	2.541	0.0061	0.159	2.4852	0.4023	9.8938	0.0017	0.0659
ENSBTAG00000000655	ENSBTAT00000000857			3.3163	1.7296	0.0064	0.1072	1.6641	1.133	8.2478	0.0041	0.066
ENSBTAG00000001151	ENSBTAT00000001531	APLP1	amyloid beta precursor like protein 1 [Source:HGNC Symbol;Acc:HGNC:597]	0.2855	-1.8085	0.0046	0.0859	-1.8371	1.2726	8.2471	0.0041	0.066
ENSBTAG00000003509	ENSBTAT00000031486	PLEKHA2	pleckstrin homology domain containing A2 [Source:HGNC Symbol;Acc:HGNC:14336]	0.2719	-1.8791	0.0041	0.0797	-1.9018	1.2291	8.2434	0.0041	0.066
ENSBTAG00000016779	ENSBTAT00000022319	CLIP1	CAP-Gly domain containing linker protein 1 [Source:HGNC Symbol;Acc:HGNC:10461]	1.8858	0.9152	0.0056	0.0973	0.8853	6.3632	8.2469	0.0041	0.066
ENSBTAG00000047022	ENSBTAT00000065704	PSCA	prostate stem cell antigen [Source:HGNC Symbol;Acc:HGNC:9500]	8.7641	3.1316	0.014	0.1782	2.9482	-0.709	8.2439	0.0041	0.066
ENSBTAG00000000717	ENSBTAT00000000955	PLPP2	phospholipid phosphatase 2 [Source:HGNC Symbol;Acc:HGNC:9230]	1.8939	0.9213	0.0052	0.094	0.8873	4.7189	8.2367	0.0041	0.0662
ENSBTAG00000013220	ENSBTAT00000017591	R3HDML	R3H domain containing like [Source:HGNC Symbol;Acc:HGNC:16249]	Inf	Inf	0.0246	0.2489	5.267	-1.5254	8.2329	0.0041	0.0663
ENSBTAG00000038461	ENSBTAT00000037743		Uncharacterized protein [Source:UniProtKB/TrEMBL;Acc:F1MJK3]	0.0429	-4.542	0.0117	0.311	-3.8471	-0.3933	10.1065	0.0015	0.0663
ENSBTAG00000003359	ENSBTAT00000004358	ELOVL5	ELOVL fatty acid elongase 5 [Source:HGNC Symbol;Acc:HGNC:21308]	2.6911	1.4282	0.0019	0.0786	1.4402	7.7478	9.8504	0.0017	0.0664
ENSBTAG00000005482	ENSBTAT00000007209	TMEM135	transmembrane protein 135 [Source:HGNC Symbol;Acc:HGNC:26167]	0.3765	-1.4091	0.0048	0.1363	-1.3953	3.0864	9.8551	0.0017	0.0664
ENSBTAG00000012112	ENSBTAT00000016074	SLC7A6	solute carrier family 7 member 6 [Source:HGNC Symbol;Acc:HGNC:11064]	0	inf (-)	0.0216	0.3358	-5.4501	-1.0605	9.8672	0.0017	0.0664
ENSBTAG00000013451	ENSBTAT00000017893	RHOH	ras homolog family member H [Source:HGNC Symbol;Acc:HGNC:686]	0.2884	-1.7938	0.0125	0.166	-1.8111	0.9624	8.2296	0.0041	0.0664
ENSBTAG00000017385	ENSBTAT00000023116		Uncharacterized protein [Source:UniProtKB/TrEMBL;Acc:F1MNU2]	0.2589	-1.9493	0.0039	0.1202	-1.8965	1.5991	9.8567	0.0017	0.0664
ENSBTAG00000017604	ENSBTAT00000023407	RAB13	RAB13, member RAS oncogene family [Source:HGNC Symbol;Acc:HGNC:9762]	2.4548	1.2956	0.0015	0.0652	1.306	5.6526	9.8673	0.0017	0.0664
ENSBTAG00000032534	ENSBTAT00000046161	RHOF	ras homolog family member F, filopodia associated [Source:HGNC Symbol;Acc:HGNC:15703]	2.5427	1.3464	0.0064	0.165	1.356	3.119	9.8536	0.0017	0.0664
ENSBTAG00000006957	ENSBTAT00000009144	SLC2A8	solute carrier family 2 member 8 [Source:HGNC Symbol;Acc:HGNC:13812]	0.3747	-1.4163	0.0017	0.044	-1.4286	2.6655	8.2198	0.0041	0.0665
ENSBTAG00000010910	ENSBTAT00000014490			1.8404	0.8801	0.0046	0.0872	0.8544	4.8124	8.2249	0.0041	0.0665
ENSBTAG00000048226	ENSBTAT00000064909		Uncharacterized protein [Source:UniProtKB/TrEMBL;Acc:G3N108]	0	inf (-)	0.0123	0.1645	-6.0089	-0.7827	8.2207	0.0041	0.0665
ENSBTAG00000005154	ENSBTAT00000006789	APCDD1	APC down-regulated 1 [Source:HGNC Symbol;Acc:HGNC:15718]	2.217	1.1486	0.0067	0.1108	1.1054	2.7011	8.2144	0.0042	0.0666
ENSBTAG00000023847	ENSBTAT00000032752	IKZF5	IKAROS family zinc finger 5 [Source:HGNC Symbol;Acc:HGNC:14283]	0.4687	-1.0931	0.0183	0.2089	-1.117	2.3215	8.2138	0.0042	0.0666
ENSBTAG00000022395	ENSBTAT00000030327		Serum amyloid A protein [Source:UniProtKB/TrEMBL;Acc:E1BJF9]	0.3239	-1.6264	0.0002	0.0104	-1.6474	8.9405	8.2089	0.0042	0.0667
ENSBTAG00000000240	ENSBTAT00000000294	AKAP7	A-kinase anchoring protein 7 [Source:HGNC Symbol;Acc:HGNC:377]	1.8334	0.8745	0.0088	0.1351	0.8437	4.1767	8.1925	0.0042	0.067
ENSBTAG00000006022	ENSBTAT00000007912			2.3324	1.2218	0.0096	0.2839	1.2222	4.2807	10.0822	0.0015	0.067
ENSBTAG00000008642	ENSBTAT00000011396		DNA-directed RNA polymerases I and III subunit RPAC2 [Source:UniProtKB/Swiss-Prot;Acc:Q1RMG8]	1.7648	0.8195	0.0112	0.1561	0.7949	4.1914	8.1932	0.0042	0.067
ENSBTAG00000009154	ENSBTAT00000012063	U2SURP	U2 snRNP associated SURP domain containing [Source:HGNC Symbol;Acc:HGNC:30855]	1.8678	0.9013	0.0055	0.0968	0.8755	6.797	8.2006	0.0042	0.067
ENSBTAG00000009732	ENSBTAT00000012833	NCBP1	nuclear cap binding protein subunit 1 [Source:HGNC Symbol;Acc:HGNC:7658]	4.7847	2.2584	0.0068	0.1113	2.1626	0.3168	8.1923	0.0042	0.067
ENSBTAG00000046875	ENSBTAT00000064301	AP5B1	adaptor related protein complex 5 beta 1 subunit [Source:HGNC Symbol;Acc:HGNC:25104]	0.5091	-0.9739	0.013	0.1709	-0.9946	3.1832	8.1942	0.0042	0.067
ENSBTAG00000016228	ENSBTAT00000021594	NMD3	NMD3 ribosome export adaptor [Source:HGNC Symbol;Acc:HGNC:24250]	0.5736	-0.8019	0.0147	0.1827	-0.8326	4.0827	8.183	0.0042	0.0673
ENSBTAG00000026779	ENSBTAT00000038266	LYZ	Lysozyme C, non-stomach isozyme [Source:UniProtKB/Swiss-Prot;Acc:P80189]	0.3916	-1.3524	0.0064	0.2279	-1.3429	3.2241	10.0706	0.0015	0.0673
ENSBTAG00000001308	ENSBTAT00000001728		Uncharacterized protein [Source:UniProtKB/TrEMBL;Acc:F1MBW1]	0.0714	-3.8078	0.0005	0.0183	-3.7346	0.3594	8.1781	0.0042	0.0674
ENSBTAG00000010619	ENSBTAT00000014038		Calcineurin subunit B type 1 [Source:UniProtKB/Swiss-Prot;Acc:P63099]	0.3814	-1.3908	0.0015	0.0663	-1.3784	3.9786	9.8072	0.0017	0.0674
ENSBTAG00000019345	ENSBTAT00000025762	RFK	riboflavin kinase [Source:HGNC Symbol;Acc:HGNC:30324]	0.3197	-1.6453	0.0002	0.0143	-1.6281	4.6621	9.8097	0.0017	0.0674
ENSBTAG00000021906	ENSBTAT00000029207		Uncharacterized protein [Source:UniProtKB/TrEMBL;Acc:F1MFK0]	0.3996	-1.3234	0.0036	0.1143	-1.3151	3.7265	9.8088	0.0017	0.0674
ENSBTAG00000025028	ENSBTAT00000034949	MZT1	mitotic spindle organizing protein 1 [Source:HGNC Symbol;Acc:HGNC:33830]	0.276	-1.8572	0.0065	0.1667	-1.8096	1.5435	9.8097	0.0017	0.0674
ENSBTAG00000013999	ENSBTAT00000044368	FAM20B	family with sequence similarity 20 member B [Source:HGNC Symbol;Acc:HGNC:23017]	21.1594	4.4032	0.013	0.1708	3.8573	-1.0975	8.173	0.0043	0.0675
ENSBTAG00000019202	ENSBTAT00000025560	EAF1	ELL associated factor 1 [Source:HGNC Symbol;Acc:HGNC:20907]	0.5138	-0.9606	0.0164	0.1946	-0.9815	3.0542	8.1762	0.0042	0.0675
ENSBTAG00000011027	ENSBTAT00000014649			2.2165	1.1483	0.0034	0.0705	1.1209	8.3804	8.1686	0.0043	0.0676
ENSBTAG00000018010	ENSBTAT00000023982	ABCA4	ATP binding cassette subfamily A member 4 [Source:HGNC Symbol;Acc:HGNC:34]	3.9183	1.9702	0.0068	0.2349	1.9286	1.5998	10.0549	0.0015	0.0677
ENSBTAG00000021565	ENSBTAT00000028731		PRSS2 protein; Uncharacterized protein [Source:UniProtKB/TrEMBL;Acc:A7YWU9]	2.8856	1.5289	0.0067	0.2325	1.4778	3.0989	10.0495	0.0015	0.0677
ENSBTAG00000030424	ENSBTAT00000019328	CLEC1A	C-type lectin domain family 1 member A [Source:HGNC Symbol;Acc:HGNC:24355]	0.5745	-0.7996	0.0179	0.2064	-0.8308	3.8396	8.1628	0.0043	0.0678
ENSBTAG00000018131	ENSBTAT00000024135	ATF1	activating transcription factor 1 [Source:HGNC Symbol;Acc:HGNC:783]	0.4078	-1.2941	0.0036	0.1155	-1.278	4.6046	9.7888	0.0018	0.0679
ENSBTAG00000010481	ENSBTAT00000013845	UBXN1	UBX domain protein 1 [Source:HGNC Symbol;Acc:HGNC:18402]	1.8377	0.8779	0.0056	0.0973	0.8497	5.7495	8.1526	0.0043	0.068
ENSBTAG00000047389	ENSBTAT00000065559	TNFRSF10D	tumor necrosis factor receptor superfamily, member 10d, decoy with truncated death domain [Source:RefSeq peptide;Acc:NP_001095797]	0.0761	-3.7153	0.024	0.2466	-3.5038	-0.5606	8.152	0.0043	0.068
ENSBTAG00000003068	ENSBTAT00000003991	MSMO1	methylsterol monooxygenase 1 [Source:HGNC Symbol;Acc:HGNC:10545]	0.2756	-1.8592	0.0005	0.0327	-1.8509	8.8246	9.7743	0.0018	0.0683
ENSBTAG00000001269	ENSBTAT00000001671	TMEM165	transmembrane protein 165 [Source:HGNC Symbol;Acc:HGNC:30760]	0.3367	-1.5706	0.0054	0.207	-1.5382	2.3703	10.0232	0.0015	0.0685
ENSBTAG00000021617	ENSBTAT00000028806	ZC3HAV1	zinc finger CCCH-type containing, antiviral 1 [Source:HGNC Symbol;Acc:HGNC:23721]	0.4307	-1.2153	0.0051	0.1413	-1.2035	4.2693	9.7586	0.0018	0.0687
ENSBTAG00000006745	ENSBTAT00000008877	FGG	fibrinogen gamma chain [Source:HGNC Symbol;Acc:HGNC:3694]	0.4349	-1.2011	0.0041	0.0797	-1.227	8.7802	8.1225	0.0044	0.0691
ENSBTAG00000006606	ENSBTAT00000008666	FAM101B	family with sequence similarity 101 member B [Source:HGNC Symbol;Acc:HGNC:28705]	0.0716	-3.8034	0.0155	0.189	-3.6188	-0.4538	8.117	0.0044	0.0692
ENSBTAG00000004852	ENSBTAT00000006381	PLEKHO1	pleckstrin homology domain containing O1 [Source:HGNC Symbol;Acc:HGNC:24310]	0.5909	-0.7591	0.0177	0.205	-0.7893	4.3742	8.1026	0.0044	0.0693
ENSBTAG00000011041	ENSBTAT00000064501	ZFYVE1	zinc finger FYVE-type containing 1 [Source:HGNC Symbol;Acc:HGNC:13180]	Inf	Inf	0.0415	0.3362	5.0472	-1.63	8.1119	0.0044	0.0693
ENSBTAG00000011374	ENSBTAT00000015111	S1PR3	sphingosine-1-phosphate receptor 3 [Source:HGNC Symbol;Acc:HGNC:3167]	1.8126	0.8581	0.0055	0.0968	0.8323	5.067	8.1039	0.0044	0.0693
ENSBTAG00000019872	ENSBTAT00000026477	PIK3AP1	phosphoinositide-3-kinase adaptor protein 1 [Source:HGNC Symbol;Acc:HGNC:30034]	0.5726	-0.8043	0.0099	0.1449	-0.834	4.7932	8.1015	0.0044	0.0693
ENSBTAG00000020084	ENSBTAT00000012816	LONRF1	LON peptidase N-terminal domain and ring finger 1 [Source:HGNC Symbol;Acc:HGNC:26302]	1.9867	0.9904	0.0095	0.1406	0.9638	3.0348	8.0999	0.0044	0.0693
ENSBTAG00000023258	ENSBTAT00000031637		Taste receptor type 2 [Source:UniProtKB/TrEMBL;Acc:Q2ABB1]	Inf	Inf	0.0415	0.3362	5.0472	-1.63	8.1099	0.0044	0.0693
ENSBTAG00000025762	ENSBTAT00000036420	CNP	2',3'-cyclic nucleotide 3' phosphodiesterase [Source:HGNC Symbol;Acc:HGNC:2158]	0.5648	-0.8242	0.015	0.1855	-0.8513	3.9914	8.107	0.0044	0.0693
ENSBTAG00000043583	ENSBTAT00000060576			Inf	Inf	0.0415	0.3362	5.0472	-1.63	8.112	0.0044	0.0693
ENSBTAG00000044898	ENSBTAT00000062331	SNORA74	Small nucleolar RNA SNORA74 [Source:RFAM;Acc:RF00090]	Inf	Inf	0.0415	0.3362	5.0472	-1.63	8.1105	0.0044	0.0693
ENSBTAG00000000343	ENSBTAT00000000448	ZNHIT1	zinc finger HIT-type containing 1 [Source:HGNC Symbol;Acc:HGNC:21688]	1.8113	0.857	0.0061	0.1031	0.8332	4.54	8.0958	0.0044	0.0694
ENSBTAG00000009509	ENSBTAT00000012512	NDUFA6	NADH:ubiquinone oxidoreductase subunit A6 [Source:HGNC Symbol;Acc:HGNC:7690]	1.8445	0.8832	0.0044	0.0844	0.8593	4.6344	8.0933	0.0044	0.0695
ENSBTAG00000020374	ENSBTAT00000027155	THSD1	thrombospondin type 1 domain containing 1 [Source:HGNC Symbol;Acc:HGNC:17754]	0.3009	-1.7327	0.0028	0.0623	-1.7659	1.5284	8.0899	0.0045	0.0695
ENSBTAG00000000106	ENSBTAT00000000115	FAM69C	family with sequence similarity 69 member C [Source:HGNC Symbol;Acc:HGNC:31729]	2.9672	1.5691	0.0083	0.2614	1.5051	2.8154	9.9801	0.0016	0.0696
ENSBTAG00000003619	ENSBTAT00000004721	SEC24D	SEC24 homolog D, COPII coat complex component [Source:HGNC Symbol;Acc:HGNC:10706]	0.4167	-1.2629	0.0067	0.2341	-1.2505	5.1571	9.9724	0.0016	0.0696
ENSBTAG00000004495	ENSBTAT00000005894	UBA5	ubiquitin like modifier activating enzyme 5 [Source:HGNC Symbol;Acc:HGNC:23230]	0.3621	-1.4657	0.0005	0.0429	-1.4758	5.5225	9.9856	0.0016	0.0696
ENSBTAG00000047605	ENSBTAT00000054744		Uncharacterized protein [Source:UniProtKB/TrEMBL;Acc:E1BIE9]	0.3918	-1.352	0.0024	0.1297	-1.347	3.8186	9.9734	0.0016	0.0696
ENSBTAG00000009078	ENSBTAT00000011964		Melanoma-derived growth regulatory protein [Source:UniProtKB/Swiss-Prot;Acc:Q28038]	6.1807	2.6278	0.0041	0.1243	2.5484	0.5763	9.7271	0.0018	0.0697
ENSBTAG00000017665	ENSBTAT00000023493		Dehydrogenase/reductase SDR family member 4 [Source:UniProtKB/TrEMBL;Acc:F1MZD5]	2.6403	1.4007	0.0031	0.1537	1.4135	8.4055	9.9647	0.0016	0.0697
ENSBTAG00000020152	ENSBTAT00000026841		Prefoldin subunit 2 [Source:UniProtKB/Swiss-Prot;Acc:A1A4P5]	2.2179	1.1492	0.0084	0.1953	1.1608	4.6654	9.7212	0.0018	0.0698
ENSBTAG00000047605	ENSBTAT00000054744		Uncharacterized protein [Source:UniProtKB/TrEMBL;Acc:E1BIE9]	0.4981	-1.0056	0.0029	0.0631	-1.0304	4.1954	8.0787	0.0045	0.0699
ENSBTAG00000002069	ENSBTAT00000031167		MHC class I heavy chain isoform 1 precursor [Source:RefSeq peptide;Acc:NP_001033607]	4.6401	2.2141	0	0.0008	2.2291	7.1773	9.7058	0.0018	0.0701
ENSBTAG00000014208	ENSBTAT00000018888		60S ribosomal protein L35a [Source:UniProtKB/Swiss-Prot;Acc:Q56JY1]	2.5778	1.3661	0.0021	0.0814	1.3776	7.3199	9.708	0.0018	0.0701
ENSBTAG00000005243	ENSBTAT00000037844		ovostatin 2 precursor [Source:RefSeq peptide;Acc:NP_001157496]	3.1779	1.6681	0.0007	0.0401	1.6798	4.3072	9.6791	0.0019	0.0706
ENSBTAG00000008814	ENSBTAT00000011608	ADGRA2	adhesion G protein-coupled receptor A2 [Source:HGNC Symbol;Acc:HGNC:17849]	0.1902	-2.3942	0.0045	0.1315	-2.3546	0.762	9.6805	0.0019	0.0706
ENSBTAG00000019359	ENSBTAT00000039615	REST	Uncharacterized protein [Source:UniProtKB/TrEMBL;Acc:E1BCT1]	3.1381	1.6499	0.0027	0.0981	1.6598	2.1802	9.6769	0.0019	0.0706
ENSBTAG00000022155	ENSBTAT00000029891	FSTL1	follistatin like 1 [Source:HGNC Symbol;Acc:HGNC:3972]	0.4199	-1.2519	0.005	0.139	-1.2387	5.5484	9.6877	0.0019	0.0706
ENSBTAG00000002623	ENSBTAT00000003394	SAMSN1	SAM domain, SH3 domain and nuclear localization signals 1 [Source:HGNC Symbol;Acc:HGNC:10528]	0.5078	-0.9776	0.0179	0.2064	-1.0047	2.7754	8.0564	0.0045	0.0707
ENSBTAG00000005627	ENSBTAT00000007398	PAFAH1B2	Platelet-activating factor acetylhydrolase IB subunit beta [Source:UniProtKB/Swiss-Prot;Acc:P68401]	0.4113	-1.2819	0.0054	0.2075	-1.278	3.5929	9.9144	0.0016	0.0707
ENSBTAG00000017992	ENSBTAT00000023937	CD164	CD164 molecule [Source:HGNC Symbol;Acc:HGNC:1632]	0.415	-1.2689	0.0074	0.2432	-1.2596	5.9037	9.9341	0.0016	0.0707
ENSBTAG00000018542	ENSBTAT00000024678		Cytochrome c oxidase subunit 5B, mitochondrial [Source:UniProtKB/Swiss-Prot;Acc:P00428]	2.3348	1.2233	0.0045	0.1314	1.2351	6.1941	9.6712	0.0019	0.0707
ENSBTAG00000029822	ENSBTAT00000042201			Inf	Inf	0.028	0.4536	5.4365	-1.144	9.9172	0.0016	0.0707
ENSBTAG00000040296	ENSBTAT00000053314	GPR21	G protein-coupled receptor 21 [Source:HGNC Symbol;Acc:HGNC:4476]	Inf	Inf	0.028	0.4536	5.4364	-1.144	9.9217	0.0016	0.0707
ENSBTAG00000047270	ENSBTAT00000018094		Uncharacterized protein [Source:UniProtKB/TrEMBL;Acc:G5E5G6]	Inf	Inf	0.028	0.4536	5.4365	-1.144	9.9146	0.0016	0.0707
ENSBTAG00000003074	ENSBTAT00000003997	SLC16A6	solute carrier family 16 member 6 [Source:HGNC Symbol;Acc:HGNC:10927]	2.174	1.1204	0.0117	0.1594	1.0976	2.2501	8.0532	0.0045	0.0708
ENSBTAG00000009819	ENSBTAT00000012945	CDC20	cell division cycle 20 [Source:HGNC Symbol;Acc:HGNC:1723]	0.3307	-1.5966	0.0124	0.166	-1.6184	1.2666	8.0508	0.0045	0.0708
ENSBTAG00000021226	ENSBTAT00000028280	SAR1B	secretion associated Ras related GTPase 1B [Source:HGNC Symbol;Acc:HGNC:10535]	0.4266	-1.2291	0.0044	0.1902	-1.2332	4.5101	9.9072	0.0016	0.0708
ENSBTAG00000001877	ENSBTAT00000002444			2.4531	1.2946	0.005	0.0922	1.284	2.0033	8.0414	0.0046	0.0709
ENSBTAG00000003164	ENSBTAT00000004106	B3GALT1	beta-1,3-galactosyltransferase 1 [Source:HGNC Symbol;Acc:HGNC:916]	0.4762	-1.0702	0.0158	0.1906	-1.0904	2.5572	8.0382	0.0046	0.0709
ENSBTAG00000011667	ENSBTAT00000015493	PM20D2	peptidase M20 domain containing 2 [Source:HGNC Symbol;Acc:HGNC:21408]	0.3899	-1.3587	0.0151	0.1859	-1.3765	1.6969	8.0423	0.0046	0.0709
ENSBTAG00000014316	ENSBTAT00000019039	HNRNPH3	heterogeneous nuclear ribonucleoprotein H3 [Source:HGNC Symbol;Acc:HGNC:5043]	2.3709	1.2454	0.0046	0.1331	1.2577	6.5639	9.6554	0.0019	0.0709
ENSBTAG00000020679	ENSBTAT00000045515	CNTN1	contactin 1 [Source:HGNC Symbol;Acc:HGNC:2171]	0	inf (-)	0.0163	0.2873	-5.5256	-0.9957	9.6539	0.0019	0.0709
ENSBTAG00000025398	ENSBTAT00000035669		Uncharacterized protein [Source:UniProtKB/TrEMBL;Acc:F1N0Q5]	0.3192	-1.6475	0.0031	0.0655	-1.6566	1.8411	8.037	0.0046	0.0709
ENSBTAG00000032021	ENSBTAT00000053057	RALB	RALB Ras like proto-oncogene B [Source:HGNC Symbol;Acc:HGNC:9840]	0.5704	-0.81	0.018	0.2068	-0.84	3.7847	8.045	0.0046	0.0709
ENSBTAG00000034295	ENSBTAT00000048582	LAG3	lymphocyte activating 3 [Source:HGNC Symbol;Acc:HGNC:6476]	0.3436	-1.5411	0.0084	0.1308	-1.569	1.5086	8.0448	0.0046	0.0709
ENSBTAG00000039671	ENSBTAT00000054050			0	inf (-)	0.0163	0.2873	-5.5257	-0.9957	9.6555	0.0019	0.0709
ENSBTAG00000030431	ENSBTAT00000042967			4.1106	2.0394	0.0057	0.0986	1.9542	0.687	8.0341	0.0046	0.071
ENSBTAG00000013148	ENSBTAT00000017476	CLDN1	Claudin-1 [Source:UniProtKB/Swiss-Prot;Acc:Q6L708]	0.4081	-1.2931	0.0021	0.0824	-1.2793	5.1898	9.6452	0.0019	0.0711
ENSBTAG00000008636	ENSBTAT00000054382	PDE4B	phosphodiesterase 4B [Source:HGNC Symbol;Acc:HGNC:8781]	0.4212	-1.2473	0.0116	0.1585	-1.2748	2.0491	8.0238	0.0046	0.0713
ENSBTAG00000008959	ENSBTAT00000035878		Uncharacterized protein [Source:UniProtKB/TrEMBL;Acc:E1BI37]	0.4617	-1.115	0.0181	0.2078	-1.1363	2.2778	8.0173	0.0046	0.0713
ENSBTAG00000011918	ENSBTAT00000015810			1.7822	0.8337	0.0075	0.1202	0.8062	5.137	8.0205	0.0046	0.0713
ENSBTAG00000020100	ENSBTAT00000035838			0.2141	-2.2237	0.016	0.1918	-2.2096	0.397	8.0171	0.0046	0.0713
ENSBTAG00000031752	ENSBTAT00000023810		Transmembrane protein 256 [Source:UniProtKB/Swiss-Prot;Acc:Q2KI29]	1.7858	0.8366	0.0066	0.1095	0.8107	5.3704	8.0185	0.0046	0.0713
ENSBTAG00000005799	ENSBTAT00000007626	KIRREL	kin of IRRE like (Drosophila) [Source:HGNC Symbol;Acc:HGNC:15734]	0.184	-2.4421	0.007	0.1727	-2.3949	0.4908	9.629	0.0019	0.0714
ENSBTAG00000009752	ENSBTAT00000012860	CD70	CD70 molecule [Source:HGNC Symbol;Acc:HGNC:11937]	15.5857	3.9622	0.0002	0.0174	3.9119	0.1822	9.6189	0.0019	0.0714
ENSBTAG00000012371	ENSBTAT00000016421	CPD	carboxypeptidase D [Source:HGNC Symbol;Acc:HGNC:2301]	0.3904	-1.3571	0.0045	0.1318	-1.3479	3.1466	9.6144	0.0019	0.0714
ENSBTAG00000017992	ENSBTAT00000023937	CD164	CD164 molecule [Source:HGNC Symbol;Acc:HGNC:1632]	0.4006	-1.3199	0.0016	0.0696	-1.3058	6.0748	9.6164	0.0019	0.0714
ENSBTAG00000043981	ENSBTAT00000061615	SBF2	SET binding factor 2 [Source:HGNC Symbol;Acc:HGNC:2135]	0.2413	-2.051	0.0064	0.1653	-2.022	1.0788	9.6331	0.0019	0.0714
ENSBTAG00000043983	ENSBTAT00000061341	LRRC19	leucine rich repeat containing 19 [Source:HGNC Symbol;Acc:HGNC:23379]	0.2983	-1.745	0.0059	0.1559	-1.7368	1.6482	9.6208	0.0019	0.0714
ENSBTAG00000002885	ENSBTAT00000003751	MSR1	macrophage scavenger receptor 1 [Source:HGNC Symbol;Acc:HGNC:7376]	0.2655	-1.9131	0.0065	0.2279	-1.8046	2.3061	9.8815	0.0017	0.0716
ENSBTAG00000009850	ENSBTAT00000039003		GTPase, IMAP family member 7; Uncharacterized protein [Source:UniProtKB/TrEMBL;Acc:Q3SX31]	0.5385	-0.8929	0.0211	0.2282	-0.919	3.119	8.0031	0.0047	0.0717
ENSBTAG00000010884	ENSBTAT00000014458	NKAP	NFKB activating protein [Source:HGNC Symbol;Acc:HGNC:29873]	1.7462	0.8042	0.0102	0.1479	0.7768	4.9528	8.0028	0.0047	0.0717
ENSBTAG00000025257	ENSBTAT00000009446			0.4871	-1.0377	0.0179	0.2064	-1.0643	2.5172	8.0033	0.0047	0.0717
ENSBTAG00000015010	ENSBTAT00000032386	TBC1D23	TBC1 domain family member 23 [Source:HGNC Symbol;Acc:HGNC:25622]	0.4017	-1.3157	0.0031	0.1063	-1.306	3.7218	9.5972	0.0019	0.0719
ENSBTAG00000024647	ENSBTAT00000025846		Uncharacterized protein [Source:UniProtKB/TrEMBL;Acc:G3X7F3]	2.8542	1.5131	0.0016	0.0708	1.528	7.778	9.5898	0.002	0.072
ENSBTAG00000001229	ENSBTAT00000001624	SLC25A22	solute carrier family 25 member 22 [Source:HGNC Symbol;Acc:HGNC:19954]	2.4852	1.3134	0.0018	0.0756	1.3245	5.7943	9.5834	0.002	0.0721
ENSBTAG00000001792	ENSBTAT00000002345	C19orf70	chromosome 19 open reading frame 70 [Source:HGNC Symbol;Acc:HGNC:33702]	1.8293	0.8713	0.0042	0.0808	0.8476	5.0668	7.9811	0.0047	0.0722
ENSBTAG00000006938	ENSBTAT00000009109	PPM1F	protein phosphatase, Mg2+/Mn2+ dependent 1F [Source:HGNC Symbol;Acc:HGNC:19388]	0.4018	-1.3155	0.0145	0.1824	-1.3307	1.8476	7.9787	0.0047	0.0722
ENSBTAG00000008142	ENSBTAT00000010703	IFIH1	interferon induced with helicase C domain 1 [Source:HGNC Symbol;Acc:HGNC:18873]	0.518	-0.949	0.0043	0.0829	-0.9707	4.7393	7.9843	0.0047	0.0722
ENSBTAG00000018451	ENSBTAT00000024555	PTMS	parathymosin [Source:HGNC Symbol;Acc:HGNC:9629]	2.1618	1.1122	0.0037	0.0741	1.0868	8.3732	7.986	0.0047	0.0722
[truncated: 49,577 more rows]

## Sheet: P<0.01
Table S1. Sheet 3: Identification of significant DE genes with cut-off P value of <0.01, expressed in bovine liver tissues by comparing the Polish-Red vs. Hereford cattle breeds using DEseq and EdgeR pipelines.				DE-seq pipeline results				EdgeR pipeline results
Ensembl Gene ID	Ensembl Transcript ID	Associated Gene Name	Description	DEseq_foldChange	DEseq_log2FoldChange	DEseq_pval	DEseq_padj	EdgeR_logFC	EdgeR_logCPM	EdgeR_LR	EdgeR_PValue	EdgeR_FDR
ENSBTAG00000047501	ENSBTAT00000064355	bta-mir-2887-2	bta-mir-2887-1 [Source:miRBase;Acc:MI0013060]	1377.55	10.4279	0	0	9.8574	5.9969	47.832	0	0
ENSBTAG00000045632	ENSBTAT00000065289	bta-mir-2904-3	bta-mir-2904-1 [Source:miRBase;Acc:MI0013080]	670.233	9.3885	0	0	9.2978	8.2086	28.8263	0	0
ENSBTAG00000021077	ENSBTAT00000046279		Major histocompatibility complex, class II, DQ beta; Uncharacterized protein [Source:UniProtKB/TrEMBL;Acc:A2VDX2]	371.007	8.5353	0	0	8.3018	2.8696	163.758	0	0
ENSBTAG00000021565	ENSBTAT00000028731		PRSS2 protein; Uncharacterized protein [Source:UniProtKB/TrEMBL;Acc:A7YWU9]	318.652	8.3158	0	0	8.0821	2.6469	145.295	0	0
ENSBTAG00000027419	ENSBTAT00000014037		Uncharacterized protein [Source:UniProtKB/TrEMBL;Acc:E1BBH6]	271.943	8.0872	0	0	8.5305	3.5191	60.7195	0	0
ENSBTAG00000020116	ENSBTAT00000011795	JSP.1	MHC Class I JSP.1 precursor [Source:RefSeq peptide;Acc:NP_001035588]	181.677	7.5052	0	0	7.4649	8.4884	96.9425	0	0
ENSBTAG00000034077	ENSBTAT00000048322	ASIP	agouti signaling protein [Source:HGNC Symbol;Acc:HGNC:745]	148.888	7.2181	0	0	7.1483	3.8948	128.739	0	0
ENSBTAG00000009002	ENSBTAT00000011851		Pancreatic progenitor cell differentiation and proliferation factor [Source:UniProtKB/TrEMBL;Acc:G3N2P7]	122.385	6.9353	0	0	6.6945	1.2651	44.8922	0	0
ENSBTAG00000019554	ENSBTAT00000026056	FBP2	fructose-bisphosphatase 2 [Source:HGNC Symbol;Acc:HGNC:3607]	121.558	6.9255	0	0	6.4996	1.5426	51.8816	0	0
ENSBTAG00000034077	ENSBTAT00000048322	ASIP	agouti signaling protein [Source:HGNC Symbol;Acc:HGNC:745]	121.31	6.9226	0	0	7.0009	4.0917	232.033	0	0
ENSBTAG00000035959	ENSBTAT00000050449			110.193	6.7839	0	0	6.7852	3.1637	67.1912	0	0
ENSBTAG00000039664	ENSBTAT00000052413			105.314	6.7186	0	0	6.656	3.2588	178.855	0	0
ENSBTAG00000038128	ENSBTAT00000019800		BOLA-DQA5 protein; Uncharacterized protein [Source:UniProtKB/TrEMBL;Acc:A5PJ88]	88.1911	6.4626	0	0	6.2262	0.8093	44.8665	0	0
ENSBTAG00000046537	ENSBTAT00000064613	bta-mir-2904-1	bta-mir-2904-1 [Source:miRBase;Acc:MI0013080]	65.701	6.0378	0	0	5.9892	8.1729	11.2585	0.0008	0.0461
ENSBTAG00000015505	ENSBTAT00000020610	FADS2	fatty acid desaturase 2 [Source:HGNC Symbol;Acc:HGNC:3575]	56.7745	5.8272	0	0	5.8176	7.819	105.307	0	0
ENSBTAG00000016841	ENSBTAT00000022402	ATP10B	ATPase phospholipid transporting 10B (putative) [Source:HGNC Symbol;Acc:HGNC:13543]	51.7759	5.6942	0	0.0012	5.1286	-0.1902	20.0019	0	0.0006
ENSBTAG00000009002	ENSBTAT00000011851		Pancreatic progenitor cell differentiation and proliferation factor [Source:UniProtKB/TrEMBL;Acc:G3N2P7]	47.488	5.5695	0	0	6.0924	1.2092	39.5083	0	0
ENSBTAG00000032402	ENSBTAT00000045971	U1	U1 spliceosomal RNA [Source:RFAM;Acc:RF00003]	41.8992	5.3889	0	0	5.1736	0.6048	19.0678	0	0.0009
ENSBTAG00000042377	ENSBTAT00000059369	SNORD33	Small nucleolar RNA Z195/SNORD33/SNORD32 family [Source:RFAM;Acc:RF00133]	41.8079	5.3857	0	0.0009	5.1449	-0.1444	19.1808	0	0.0009
ENSBTAG00000046842	ENSBTAT00000059254	U4	U4 spliceosomal RNA [Source:RFAM;Acc:RF00015]	37.7169	5.2371	0	0	5.2596	1.5952	50.712	0	0
ENSBTAG00000047790	ENSBTAT00000065571	bta-mir-2887-2	bta-mir-2887-1 [Source:miRBase;Acc:MI0013060]	36.3392	5.1835	0	0	5.0117	1.7735	12.1751	0.0005	0.0158
ENSBTAG00000016227	ENSBTAT00000021592	ASCL1	achaete-scute family bHLH transcription factor 1 [Source:HGNC Symbol;Acc:HGNC:738]	33.6042	5.0706	0	0	4.9958	3.8171	170.699	0	0
ENSBTAG00000046250	ENSBTAT00000064388		Uncharacterized protein [Source:UniProtKB/TrEMBL;Acc:G3N124]	33.4955	5.0659	0	0	5.2731	2.6205	62.0983	0	0
ENSBTAG00000043549	ENSBTAT00000060557			32.8222	5.0366	0.0001	0.0065	4.7924	-0.4196	13.6766	0.0002	0.0088
ENSBTAG00000045203	ENSBTAT00000062636	SNORA84	Small nucleolar RNA SNORA84 [Source:RFAM;Acc:RF01229]	31.671	4.9851	0	0.0006	4.6081	0.0801	22.2168	0	0.0002
ENSBTAG00000018189	ENSBTAT00000024208		CSTB protein; Cystatin-B [Source:UniProtKB/TrEMBL;Acc:A6QPZ0]	28.5726	4.8366	0	0	4.7989	2.0046	22.6467	0	0.0005
ENSBTAG00000043158	ENSBTAT00000060150	SNORD89	Small nucleolar RNA SNORD89 [Source:RFAM;Acc:RF00578]	28.3881	4.8272	0.0004	0.0163	4.5915	-0.5768	14.9095	0.0001	0.0053
ENSBTAG00000003502	ENSBTAT00000004556			26.7433	4.7411	0.0006	0.0343	4.5282	-0.1512	15.1886	0.0001	0.0093
ENSBTAG00000046842	ENSBTAT00000059254	U4	U4 spliceosomal RNA [Source:RFAM;Acc:RF00015]	26.625	4.7347	0	0.0009	4.5989	0.6579	22.5648	0	0.0005
ENSBTAG00000042475	ENSBTAT00000059467	SNORA63	Small nucleolar RNA SNORA63 [Source:RFAM;Acc:RF00092]	26.2304	4.7132	0	0	4.7096	3.4461	78.5928	0	0
ENSBTAG00000047370	ENSBTAT00000066193	bta-mir-2887-2	bta-mir-2887-1 [Source:miRBase;Acc:MI0013060]	26.0193	4.7015	0	0	4.6242	1.0096	11.5733	0.0007	0.02
ENSBTAG00000047042	ENSBTAT00000066303	bta-mir-2904-3	bta-mir-2904-1 [Source:miRBase;Acc:MI0013080]	24.8138	4.6331	0	0	4.6106	6.4378	21.3478	0	0.001
ENSBTAG00000019616	ENSBTAT00000026133	APCS	amyloid P component, serum [Source:HGNC Symbol;Acc:HGNC:584]	24.6923	4.626	0	0	4.6301	8.3997	89.9582	0	0
ENSBTAG00000019770	ENSBTAT00000026345	APOA4	apolipoprotein A4 [Source:HGNC Symbol;Acc:HGNC:602]	23.848	4.5758	0	0	4.5658	7.3286	64.2325	0	0
ENSBTAG00000042414	ENSBTAT00000059406	SNORA23	Small nucleolar RNA SNORA23 [Source:RFAM;Acc:RF00319]	22.6311	4.5002	0.0001	0.0038	4.2895	-0.1528	12.3027	0.0005	0.0151
ENSBTAG00000021414	ENSBTAT00000028547		Transmembrane and coiled-coil domain-containing protein 5B [Source:UniProtKB/TrEMBL;Acc:F1MWR4]	22.3992	4.4854	0	0.0009	4.1826	0.1785	20.8546	0	0.0004
ENSBTAG00000047042	ENSBTAT00000066303	bta-mir-2904-3	bta-mir-2904-1 [Source:miRBase;Acc:MI0013080]	21.8683	4.4508	0	0	4.4332	8.1951	12.8669	0.0003	0.0122
ENSBTAG00000043086	ENSBTAT00000060078	Y_RNA	Y RNA [Source:RFAM;Acc:RF00019]	21.8607	4.4503	0.0001	0.0065	4.3031	0.3813	20.6647	0	0.001
ENSBTAG00000045657	ENSBTAT00000065339	bta-mir-2904-3	bta-mir-2904-1 [Source:miRBase;Acc:MI0013080]	21.3644	4.4171	0	0	4.4319	9.0674	7.1196	0.0076	0.1618
ENSBTAG00000021414	ENSBTAT00000028547		Transmembrane and coiled-coil domain-containing protein 5B [Source:UniProtKB/TrEMBL;Acc:F1MWR4]	20.9709	4.3903	0	0.0001	4.2839	1.1854	29.6919	0	0
ENSBTAG00000004272	ENSBTAT00000005596			20.8846	4.3844	0	0	4.393	2.9001	26.5237	0	0.0001
ENSBTAG00000018326	ENSBTAT00000024386	FXYD7	FXYD domain containing ion transport regulator 7 [Source:HGNC Symbol;Acc:HGNC:4034]	20.8023	4.3787	0	0.0002	4.3017	1.1703	26.8327	0	0.0001
ENSBTAG00000039664	ENSBTAT00000052413			20.7181	4.3728	0	0	4.5435	2.4683	14.5321	0.0001	0.0136
ENSBTAG00000020990	ENSBTAT00000027950	P2RY14	purinergic receptor P2Y14 [Source:HGNC Symbol;Acc:HGNC:16442]	20.4918	4.357	0	0.0011	4.2353	0.7904	24.8425	0	0.0002
ENSBTAG00000047324	ENSBTAT00000065771		Uncharacterized protein [Source:UniProtKB/TrEMBL;Acc:G3MZY1]	20.1467	4.3325	0	0	4.2057	1.096	33.0478	0	0
ENSBTAG00000045235	ENSBTAT00000062668	SCARNA18	small Cajal body-specific RNA 18 [Source:RFAM;Acc:RF00283]	20.111	4.3299	0	0	4.3256	2.5705	53.9297	0	0
ENSBTAG00000043545	ENSBTAT00000060545			19.4566	4.2822	0	0	4.7732	1.6587	17.7907	0	0.0039
ENSBTAG00000006536	ENSBTAT00000025788		Conglutinin [Source:UniProtKB/Swiss-Prot;Acc:P23805]	19.3943	4.2776	0	0	4.2346	2.5165	40.0874	0	0
ENSBTAG00000012692	ENSBTAT00000016866		Uncharacterized protein [Source:UniProtKB/TrEMBL;Acc:F1MUX5]	19.3673	4.2756	0.0003	0.0126	4.0666	-0.3298	14.2865	0.0002	0.007
ENSBTAG00000040409	ENSBTAT00000055302		uncharacterized protein LOC790886 precursor [Source:RefSeq peptide;Acc:NP_001098497]	19.3608	4.2751	0	0	4.2906	8.8899	40.1577	0	0
ENSBTAG00000028359	ENSBTAT00000040741	U3	Small nucleolar RNA U3 [Source:RFAM;Acc:RF00012]	18.0763	4.176	0	0	4.1896	2.3194	48.657	0	0
ENSBTAG00000047381	ENSBTAT00000063224	bta-mir-2904-3	bta-mir-2904-1 [Source:miRBase;Acc:MI0013080]	18.0276	4.1721	0	0	4.1357	7.7277	13.3952	0.0003	0.0211
ENSBTAG00000020099	ENSBTAT00000026776	STMN2	stathmin 2 [Source:HGNC Symbol;Acc:HGNC:10577]	17.9264	4.164	0.0001	0.0071	3.8668	-0.0806	16.0061	0.0001	0.0033
ENSBTAG00000038706	ENSBTAT00000046456		Metallothionein [Source:UniProtKB/TrEMBL;Acc:Q2NKV6]	17.5118	4.1303	0	0	4.079	5.2801	38.7872	0	0
ENSBTAG00000048094	ENSBTAT00000038516		Uncharacterized protein [Source:UniProtKB/TrEMBL;Acc:A0A0A0MPA0]	17.5026	4.1295	0	0	4.1382	10.1155	9.0304	0.0027	0.0877
ENSBTAG00000038112	ENSBTAT00000055373		Uncharacterized protein [Source:UniProtKB/TrEMBL;Acc:A6QQ36]	17.2267	4.1066	0	0.0066	3.6755	0.8319	15.1732	0.0001	0.0107
ENSBTAG00000002675	ENSBTAT00000003464	CCDC7	coiled-coil domain containing 7 [Source:HGNC Symbol;Acc:HGNC:26533]	17.2031	4.1046	0.0003	0.0126	4.0354	-0.3268	14.7818	0.0001	0.0056
ENSBTAG00000043461	ENSBTAT00000060453	Y_RNA	Y RNA [Source:RFAM;Acc:RF00019]	16.5918	4.0524	0.0003	0.0212	4.0028	0.1639	16.1614	0.0001	0.0065
ENSBTAG00000043545	ENSBTAT00000060545			16.4969	4.0441	0	0	3.9592	2.0568	31.6853	0	0
ENSBTAG00000020643	ENSBTAT00000027509	BARX2	BARX homeobox 2 [Source:HGNC Symbol;Acc:HGNC:956]	16.4307	4.0383	0	0.0016	4.0185	0.1171	16.4135	0.0001	0.0028
ENSBTAG00000043461	ENSBTAT00000060453	Y_RNA	Y RNA [Source:RFAM;Acc:RF00019]	16.1972	4.0177	0	0	3.9633	2.2474	47.4089	0	0
ENSBTAG00000006108	ENSBTAT00000008025	MMP11	matrix metallopeptidase 11 [Source:HGNC Symbol;Acc:HGNC:7157]	16.1824	4.0164	0	0	3.8655	2.0293	40.8422	0	0
ENSBTAG00000000345	ENSBTAT00000000450	CLDN15	claudin 15 [Source:HGNC Symbol;Acc:HGNC:2036]	16.0606	4.0055	0	0	4.0168	3.9248	67.357	0	0
ENSBTAG00000037795	ENSBTAT00000027159		Cytochrome P450, family 2, subfamily C, polypeptide 87; Uncharacterized protein [Source:UniProtKB/TrEMBL;Acc:Q3SZK5]	15.2978	3.9353	0	0	4.009	2.005	34.401	0	0
ENSBTAG00000002559	ENSBTAT00000003315		inositol oxygenase [Source:RefSeq peptide;Acc:NP_001094535]	15.0524	3.9119	0	0	3.7166	3.144	50.0693	0	0
ENSBTAG00000001595	ENSBTAT00000002088		Metallothionein [Source:UniProtKB/TrEMBL;Acc:Q17QH0]	14.8578	3.8931	0	0	3.8631	9.2526	54.9711	0	0
ENSBTAG00000034323	ENSBTAT00000048616		solute carrier family 2, facilitated glucose transporter member 5 [Source:RefSeq peptide;Acc:NP_001094512]	14.8557	3.8929	0	0.0001	3.7141	0.7949	13.5115	0.0002	0.0095
ENSBTAG00000042662	ENSBTAT00000059654	SNORD17	Small nucleolar RNA SNORD17 [Source:RFAM;Acc:RF00567]	14.6443	3.8723	0	0	3.879	1.9244	35.6914	0	0
ENSBTAG00000037949	ENSBTAT00000028674		Glutathione S-transferase [Source:UniProtKB/TrEMBL;Acc:F1MX44]	14.4492	3.8529	0	0	3.7992	1.4386	38.661	0	0
ENSBTAG00000020116	ENSBTAT00000011795	JSP.1	MHC Class I JSP.1 precursor [Source:RefSeq peptide;Acc:NP_001035588]	14.4265	3.8507	0	0	3.8335	9.0391	14.0374	0.0002	0.0077
ENSBTAG00000012182	ENSBTAT00000016159	DIRAS3	DIRAS family GTPase 3 [Source:HGNC Symbol;Acc:HGNC:687]	14.1552	3.8233	0	0	3.8059	3.7019	64.4357	0	0
ENSBTAG00000006769	ENSBTAT00000010992		3 beta-hydroxysteroid dehydrogenase/Delta 5-->4-isomerase 3-beta-hydroxy-Delta(5)-steroid dehydrogenase Steroid Delta-isomerase [Source:UniProtKB/Swiss-Prot;Acc:P14893]	14.0924	3.8168	0	0	3.753	3.4506	82.7621	0	0
ENSBTAG00000016876	ENSBTAT00000022449		Uncharacterized protein [Source:UniProtKB/TrEMBL;Acc:G5E6G2]	13.6914	3.7752	0	0	3.6484	0.9673	24.1091	0	0.0001
ENSBTAG00000016876	ENSBTAT00000022449		Uncharacterized protein [Source:UniProtKB/TrEMBL;Acc:G5E6G2]	13.5658	3.7619	0	0.003	4.3639	0.5887	17.8133	0	0.0039
ENSBTAG00000045235	ENSBTAT00000062668	SCARNA18	small Cajal body-specific RNA 18 [Source:RFAM;Acc:RF00283]	13.5203	3.7571	0	0	3.7616	2.6739	69.8361	0	0
ENSBTAG00000044861	ENSBTAT00000062294	SCARNA6	Small Cajal body specific RNA 6 [Source:RFAM;Acc:RF00478]	13.1045	3.712	0.0001	0.0117	3.6021	0.5925	18.504	0	0.0026
ENSBTAG00000047918	ENSBTAT00000066022	bta-mir-2887-2	bta-mir-2887-1 [Source:miRBase;Acc:MI0013060]	12.7506	3.6725	0	0.0021	3.5073	0.4087	6.2741	0.0123	0.1324
ENSBTAG00000044741	ENSBTAT00000062174	SNORD97	Small nucleolar RNA SNORD97 [Source:RFAM;Acc:RF01291]	12.5807	3.6531	0	0.0002	3.6803	1.4201	24.2384	0	0.0003
ENSBTAG00000042916	ENSBTAT00000059908	SNORD15	Small nucleolar RNA SNORD15 [Source:RFAM;Acc:RF00067]	12.4705	3.6404	0.0005	0.0312	3.5801	0.2629	15.7098	0.0001	0.0076
ENSBTAG00000043086	ENSBTAT00000060078	Y_RNA	Y RNA [Source:RFAM;Acc:RF00019]	12.4568	3.6389	0	0.0019	3.572	0.3347	18.2203	0	0.0013
ENSBTAG00000026650	ENSBTAT00000037975		Uncharacterized protein [Source:UniProtKB/TrEMBL;Acc:E1BAV7]	12.3768	3.6296	0.0008	0.0265	3.5331	-0.2888	13.4165	0.0002	0.0098
ENSBTAG00000046695	ENSBTAT00000064933			12.3206	3.623	0	0	3.5835	7.2238	4.9148	0.0266	0.1993
ENSBTAG00000010907	ENSBTAT00000014486	PPP1R1A	protein phosphatase 1 regulatory inhibitor subunit 1A [Source:HGNC Symbol;Acc:HGNC:9286]	12.2987	3.6204	0	0	3.5281	2.4377	43.7985	0	0
ENSBTAG00000048167	ENSBTAT00000066175	U4	U4 spliceosomal RNA [Source:RFAM;Acc:RF00015]	11.7866	3.5591	0	0	3.5608	3.1291	32.7979	0	0
ENSBTAG00000040409	ENSBTAT00000055302		uncharacterized protein LOC790886 precursor [Source:RefSeq peptide;Acc:NP_001098497]	11.6071	3.5369	0	0	3.5495	8.4343	56.5588	0	0
ENSBTAG00000017531	ENSBTAT00000023309	FETUB	fetuin B [Source:HGNC Symbol;Acc:HGNC:3658]	11.1978	3.4851	0	0	3.4601	8.8045	50.8655	0	0
ENSBTAG00000006536	ENSBTAT00000025788		Conglutinin [Source:UniProtKB/Swiss-Prot;Acc:P23805]	11.1669	3.4812	0	0	3.4504	2.6784	23.7411	0	0.0003
ENSBTAG00000023955	ENSBTAT00000007005		Uncharacterized protein [Source:UniProtKB/TrEMBL;Acc:F1N6N4]	11.0501	3.466	0	0	3.4602	2.0541	49.0922	0	0
ENSBTAG00000031166	ENSBTAT00000044119	ZDBF2	zinc finger DBF-type containing 2 [Source:HGNC Symbol;Acc:HGNC:29313]	10.6406	3.4115	0	0.0009	3.3559	1.4101	23.9487	0	0.0003
ENSBTAG00000043553	ENSBTAT00000060554	GPX3	glutathione peroxidase 3 precursor [Source:RefSeq peptide;Acc:NP_776502]	10.4465	3.3849	0	0	3.3885	7.5688	14.1324	0.0002	0.0135
ENSBTAG00000047154	ENSBTAT00000065482			10.446	3.3849	0	0.005	3.0273	1.7176	20.0934	0	0.0016
ENSBTAG00000017765	ENSBTAT00000023627		Glutathione S-transferase Mu 1 [Source:UniProtKB/Swiss-Prot;Acc:Q9N0V4]	10.2771	3.3614	0	0	3.3248	6.1547	59.9739	0	0
ENSBTAG00000019616	ENSBTAT00000026133	APCS	amyloid P component, serum [Source:HGNC Symbol;Acc:HGNC:584]	10.2056	3.3513	0	0	3.3707	9.0308	9.2052	0.0024	0.0823
ENSBTAG00000042916	ENSBTAT00000059908	SNORD15	Small nucleolar RNA SNORD15 [Source:RFAM;Acc:RF00067]	10.1742	3.3468	0	0	3.2932	1.3472	28.0221	0	0
ENSBTAG00000004272	ENSBTAT00000005596			10.0254	3.3256	0	0	3.3275	3.1764	11.4607	0.0007	0.0395
ENSBTAG00000044741	ENSBTAT00000062174	SNORD97	Small nucleolar RNA SNORD97 [Source:RFAM;Acc:RF01291]	9.8804	3.3046	0	0	3.3006	1.9893	40.3462	0	0
ENSBTAG00000018955	ENSBTAT00000025231		Uncharacterized protein [Source:UniProtKB/TrEMBL;Acc:F1MTG6]	9.8436	3.2992	0.0001	0.0052	3.1185	0.4828	13.7837	0.0002	0.0084
ENSBTAG00000042475	ENSBTAT00000059467	SNORA63	Small nucleolar RNA SNORA63 [Source:RFAM;Acc:RF00092]	9.4791	3.2447	0	0	3.2298	4.3655	78.2836	0	0
ENSBTAG00000005596	ENSBTAT00000007349	IGFBP2	insulin like growth factor binding protein 2 [Source:HGNC Symbol;Acc:HGNC:5471]	9.3185	3.2201	0	0	3.2249	9.3008	47.3349	0	0
ENSBTAG00000006986	ENSBTAT00000048431		Uncharacterized protein [Source:UniProtKB/TrEMBL;Acc:F1N2Z0]	9.2472	3.209	0	0	3.2776	4.0427	13.0306	0.0003	0.0235
ENSBTAG00000042474	ENSBTAT00000059466	SNORA42	Small nucleolar RNA SNORA42/SNORA80 family [Source:RFAM;Acc:RF00406]	9.1264	3.19	0.0002	0.0102	3.0681	0.3178	14.866	0.0001	0.0054
ENSBTAG00000006631	ENSBTAT00000008704	GLI1	GLI family zinc finger 1 [Source:HGNC Symbol;Acc:HGNC:4317]	9.0834	3.1832	0	0	3.1745	3.1346	34.7829	0	0
ENSBTAG00000016472	ENSBTAT00000045072		Uncharacterized protein [Source:UniProtKB/TrEMBL;Acc:F6Q751]	9.0706	3.1812	0	0	3.1517	5.563	88.8799	0	0
ENSBTAG00000009974	ENSBTAT00000013156	TSNARE1	t-SNARE domain containing 1 [Source:HGNC Symbol;Acc:HGNC:26437]	8.9906	3.1684	0	0.0072	2.9704	1.6116	22.4967	0	0.0006
ENSBTAG00000013717	ENSBTAT00000018224	PRAP1	proline rich acidic protein 1 [Source:HGNC Symbol;Acc:HGNC:23304]	8.9777	3.1664	0	0	3.0557	1.7709	15.9047	0.0001	0.0035
ENSBTAG00000003033	ENSBTAT00000003943	GADD45G	growth arrest and DNA damage inducible gamma [Source:HGNC Symbol;Acc:HGNC:4097]	8.9179	3.1567	0	0	3.1265	4.1997	50.9243	0	0
ENSBTAG00000010083	ENSBTAT00000013310	HADHB	hydroxyacyl-CoA dehydrogenase/3-ketoacyl-CoA thiolase/enoyl-CoA hydratase (trifunctional protein), beta subunit [Source:HGNC Symbol;Acc:HGNC:4803]	8.7567	3.1304	0	0.0001	3.1205	2.2272	29.0835	0	0
ENSBTAG00000013147	ENSBTAT00000029508	NEFH	neurofilament heavy polypeptide [Source:HGNC Symbol;Acc:HGNC:7737]	8.7388	3.1274	0	0.0007	3.268	1.5264	22.5733	0	0.0006
ENSBTAG00000015094	ENSBTAT00000020086	VNN1	vanin 1 [Source:HGNC Symbol;Acc:HGNC:12705]	8.7128	3.1231	0	0	3.1357	5.554	45.4671	0	0
ENSBTAG00000010463	ENSBTAT00000013812		Uncharacterized protein [Source:UniProtKB/TrEMBL;Acc:G5E5D5]	8.6518	3.113	0	0	3.0412	2.5385	50.0529	0	0
ENSBTAG00000042662	ENSBTAT00000059654	SNORD17	Small nucleolar RNA SNORD17 [Source:RFAM;Acc:RF00567]	8.3136	3.0555	0.0003	0.0227	2.9878	0.9251	15.305	0.0001	0.0089
ENSBTAG00000047852	ENSBTAT00000063157	bta-mir-2904-3	bta-mir-2904-1 [Source:miRBase;Acc:MI0013080]	8.2307	3.041	0	0	3.05	7.9581	5.0355	0.0248	0.2901
ENSBTAG00000024291	ENSBTAT00000033556			8.2095	3.0373	0	0.0006	3.0369	1.9975	22.6985	0	0.0005
ENSBTAG00000015505	ENSBTAT00000020610	FADS2	fatty acid desaturase 2 [Source:HGNC Symbol;Acc:HGNC:3575]	8.1893	3.0337	0	0	2.9999	6.9434	27.1369	0	0
ENSBTAG00000010738	ENSBTAT00000014215	CCL14	C-C motif chemokine ligand 14 [Source:HGNC Symbol;Acc:HGNC:10612]	7.9626	2.9932	0	0	3.0021	2.4813	11.4451	0.0007	0.0397
ENSBTAG00000020406	ENSBTAT00000027192	GPC3	glypican 3 [Source:HGNC Symbol;Acc:HGNC:4451]	7.8642	2.9753	0	0	2.9443	9.8976	22.5998	0	0.0002
ENSBTAG00000009772	ENSBTAT00000034970	LIX1	limb and CNS expressed 1 [Source:HGNC Symbol;Acc:HGNC:18581]	7.7627	2.9566	0	0	2.9567	3.0071	37.301	0	0
ENSBTAG00000037795	ENSBTAT00000027159		Cytochrome P450, family 2, subfamily C, polypeptide 87; Uncharacterized protein [Source:UniProtKB/TrEMBL;Acc:Q3SZK5]	7.7162	2.9479	0	0	2.9012	1.9759	39.6612	0	0
ENSBTAG00000019315	ENSBTAT00000025719	PLA2G7	phospholipase A2 group VII [Source:HGNC Symbol;Acc:HGNC:9040]	7.6691	2.9391	0	0	2.8998	4.5514	69.3179	0	0
ENSBTAG00000043545	ENSBTAT00000060545			7.6324	2.9321	0	0.0001	2.93	1.3581	24.2441	0	0.0001
ENSBTAG00000000445	ENSBTAT00000000569	PDE6C	phosphodiesterase 6C [Source:HGNC Symbol;Acc:HGNC:8787]	7.6298	2.9317	0	0	2.9062	3.8009	82.3966	0	0
ENSBTAG00000031166	ENSBTAT00000044119	ZDBF2	zinc finger DBF-type containing 2 [Source:HGNC Symbol;Acc:HGNC:29313]	7.603	2.9266	0	0	2.8846	2.8344	31.4033	0	0
ENSBTAG00000047852	ENSBTAT00000063157	bta-mir-2904-3	bta-mir-2904-1 [Source:miRBase;Acc:MI0013080]	7.4875	2.9045	0	0	2.8877	8.3292	7.5776	0.0059	0.0845
ENSBTAG00000047046	ENSBTAT00000065540			7.4717	2.9014	0	0	2.909	4.7136	52.7705	0	0
ENSBTAG00000042711	ENSBTAT00000059703	snoU2_19	Small nucleolar RNA U2-19 [Source:RFAM;Acc:RF00494]	7.4181	2.891	0.0001	0.0104	2.8949	1.1955	18.3869	0	0.0027
ENSBTAG00000048135	ENSBTAT00000066155		Uncharacterized protein [Source:UniProtKB/TrEMBL;Acc:G3N0V0]	7.3984	2.8872	0	0.0001	2.7874	3.6063	20.3984	0	0.0015
ENSBTAG00000005715	ENSBTAT00000007505	FUOM	fucose mutarotase [Source:HGNC Symbol;Acc:HGNC:24733]	7.3162	2.8711	0	0	2.8224	4.5152	20.5349	0	0.0005
ENSBTAG00000048151	ENSBTAT00000063676	PRPF40A	pre-mRNA processing factor 40 homolog A [Source:HGNC Symbol;Acc:HGNC:16463]	7.069	2.8215	0.0002	0.01	2.7686	0.5642	14.8065	0.0001	0.0055
ENSBTAG00000002258	ENSBTAT00000002914	APOA1	Apolipoprotein A-I Proapolipoprotein A-I Truncated apolipoprotein A-I [Source:UniProtKB/Swiss-Prot;Acc:P15497]	7.0656	2.8208	0	0.0005	2.8323	10.3642	17.505	0	0.0039
ENSBTAG00000011624	ENSBTAT00000015438	FGF21	fibroblast growth factor 21 [Source:HGNC Symbol;Acc:HGNC:3678]	6.953	2.7976	0	0.0017	2.7757	4.7896	9.8227	0.0017	0.0734
ENSBTAG00000028359	ENSBTAT00000040741	U3	Small nucleolar RNA U3 [Source:RFAM;Acc:RF00012]	6.8147	2.7687	0	0	2.7628	3.0655	25.3301	0	0.0001
ENSBTAG00000044659	ENSBTAT00000062092	SCARNA13	Small Cajal body specific RNA 13 [Source:RFAM;Acc:RF00231]	6.7808	2.7614	0	0	2.6743	1.8371	22.6117	0	0.0002
ENSBTAG00000024904	ENSBTAT00000000218	KIAA1683	KIAA1683 [Source:HGNC Symbol;Acc:HGNC:29350]	6.7706	2.7593	0	0.0034	2.7861	1.664	17.9404	0	0.0032
ENSBTAG00000002069	ENSBTAT00000031167		MHC class I heavy chain isoform 1 precursor [Source:RefSeq peptide;Acc:NP_001033607]	6.6926	2.7426	0	0	2.7036	8.4242	5.4086	0.02	0.1735
ENSBTAG00000001851	ENSBTAT00000032461		Carboxylic ester hydrolase [Source:UniProtKB/TrEMBL;Acc:F1MTP2]	6.6064	2.7239	0	0	2.7049	3.431	58.5402	0	0
ENSBTAG00000036099	ENSBTAT00000054100		Uncharacterized protein [Source:UniProtKB/TrEMBL;Acc:G5E6F9]	6.5531	2.7122	0	0	2.691	4.9713	39.7793	0	0
ENSBTAG00000025666	ENSBTAT00000014734	RPS29	40S ribosomal protein S29 [Source:RefSeq peptide;Acc:NP_777229]	6.5451	2.7104	0	0	2.7198	4.9839	43.7631	0	0
ENSBTAG00000023600	ENSBTAT00000046493	APOD	apolipoprotein D [Source:HGNC Symbol;Acc:HGNC:612]	6.5359	2.7084	0.0001	0.0029	2.6494	0.9946	11.8162	0.0006	0.0182
ENSBTAG00000045989	ENSBTAT00000064815	CDC42EP5	CDC42 effector protein 5 [Source:HGNC Symbol;Acc:HGNC:17408]	6.4436	2.6879	0	0.0002	2.7609	2.763	29.725	0	0
ENSBTAG00000033222	ENSBTAT00000013175	CALR3	calreticulin 3 [Source:HGNC Symbol;Acc:HGNC:20407]	6.4355	2.6861	0.0005	0.0438	2.5857	1.3481	16.6317	0	0.0062
ENSBTAG00000031301	ENSBTAT00000044355			6.4177	2.6821	0	0.0001	2.6936	1.5001	18.6732	0	0.0011
ENSBTAG00000045039	ENSBTAT00000062472	SCARNA17	small Cajal body-specific RNA 17 [Source:RFAM;Acc:RF00492]	6.3961	2.6772	0	0	2.6972	3.1101	25.9274	0	0.0001
ENSBTAG00000002069	ENSBTAT00000031167		MHC class I heavy chain isoform 1 precursor [Source:RefSeq peptide;Acc:NP_001033607]	6.3885	2.6755	0	0	2.6911	8.1983	23.0634	0	0.0005
ENSBTAG00000002555	ENSBTAT00000003309	PDZK1IP1	PDZK1 interacting protein 1 [Source:HGNC Symbol;Acc:HGNC:16887]	6.3867	2.6751	0	0	2.6303	2.3553	35.3771	0	0
ENSBTAG00000009772	ENSBTAT00000034970	LIX1	limb and CNS expressed 1 [Source:HGNC Symbol;Acc:HGNC:18581]	6.3306	2.6623	0	0	2.6446	2.5968	43.0035	0	0
ENSBTAG00000001675	ENSBTAT00000002194	ITPKA	inositol-trisphosphate 3-kinase A [Source:HGNC Symbol;Acc:HGNC:6178]	6.3045	2.6564	0	0.0002	2.6779	2.6118	23.4627	0	0.0004
ENSBTAG00000002473	ENSBTAT00000003204	ANGPTL4	angiopoietin like 4 [Source:HGNC Symbol;Acc:HGNC:16039]	6.2941	2.654	0	0	2.6626	6.2175	18.5657	0	0.0025
ENSBTAG00000001448	ENSBTAT00000001898		Uncharacterized protein [Source:UniProtKB/TrEMBL;Acc:F1MPC5]	6.2222	2.6374	0	0	2.5877	4.1401	14.2331	0.0002	0.0071
ENSBTAG00000040580	ENSBTAT00000053602		Uncharacterized protein [Source:UniProtKB/TrEMBL;Acc:F1MST9]	6.1865	2.6291	0	0.0053	2.6429	1.6975	19.2986	0	0.0018
ENSBTAG00000006769	ENSBTAT00000010992		3 beta-hydroxysteroid dehydrogenase/Delta 5-->4-isomerase 3-beta-hydroxy-Delta(5)-steroid dehydrogenase Steroid Delta-isomerase [Source:UniProtKB/Swiss-Prot;Acc:P14893]	6.1684	2.6249	0	0.0009	2.6093	2.4383	22.2305	0	0.0006
ENSBTAG00000020558	ENSBTAT00000027393		Apolipoprotein C-II Proapolipoprotein C-II [Source:UniProtKB/Swiss-Prot;Acc:P19034]	6.1651	2.6241	0	0.0001	2.6377	8.7721	21.6905	0	0.0007
ENSBTAG00000005623	ENSBTAT00000007392	SOAT2	sterol O-acyltransferase 2 [Source:HGNC Symbol;Acc:HGNC:11178]	6.1352	2.6171	0	0.0001	2.6357	3.0519	25.3889	0	0.0002
ENSBTAG00000037673	ENSBTAT00000021896			6.0563	2.5984	0	0	2.577	6.6282	39.9648	0	0
ENSBTAG00000020520	ENSBTAT00000027338	RASD1	ras related dexamethasone induced 1 [Source:HGNC Symbol;Acc:HGNC:15828]	6.0549	2.5981	0	0.0003	2.6161	2.3963	14.9825	0.0001	0.01
ENSBTAG00000006536	ENSBTAT00000018649		Conglutinin [Source:UniProtKB/Swiss-Prot;Acc:P23805]	5.9919	2.583	0	0	2.5517	3.6905	38.7253	0	0
ENSBTAG00000018723	ENSBTAT00000024921	SLC25A34	solute carrier family 25 member 34 [Source:HGNC Symbol;Acc:HGNC:27653]	5.9446	2.5716	0	0.0001	2.5918	3.1536	21.195	0	0.0009
ENSBTAG00000018365	ENSBTAT00000024437	CYP2E1	cytochrome P450 family 2 subfamily E member 1 [Source:HGNC Symbol;Acc:HGNC:2631]	5.8466	2.5476	0	0.0029	2.5458	9.0734	26.9374	0	0.0001
ENSBTAG00000018543	ENSBTAT00000024683	VIL1	villin 1 [Source:HGNC Symbol;Acc:HGNC:12690]	5.8295	2.5434	0	0	2.526	3.5724	19.0829	0	0.0009
ENSBTAG00000010431	ENSBTAT00000035504	LURAP1L	leucine rich adaptor protein 1 like [Source:HGNC Symbol;Acc:HGNC:31452]	5.8122	2.5391	0	0	2.4844	3.5035	45.4348	0	0
ENSBTAG00000005182	ENSBTAT00000031166	BOLA-A	major histocompatibility complex, class I, A precursor [Source:RefSeq peptide;Acc:NP_001035644]	5.8117	2.539	0	0	2.5358	4.1826	18.9739	0	0.0024
ENSBTAG00000011908	ENSBTAT00000015799	CPQ	carboxypeptidase Q [Source:HGNC Symbol;Acc:HGNC:16910]	5.7555	2.5249	0	0	2.5708	4.0451	12.445	0.0004	0.0295
ENSBTAG00000019386	ENSBTAT00000021451		non-classical MHC class I antigen precursor [Source:RefSeq peptide;Acc:NP_001099086]	5.7554	2.5249	0	0	2.5237	4.264	17.8512	0	0.0039
ENSBTAG00000025485	ENSBTAT00000035828		Uncharacterized protein [Source:UniProtKB/TrEMBL;Acc:E1BKD8]	5.7176	2.5154	0	0	2.5088	3.6246	34.9905	0	0
ENSBTAG00000010462	ENSBTAT00000048830	ROBO2	roundabout guidance receptor 2 [Source:HGNC Symbol;Acc:HGNC:10250]	5.6756	2.5048	0	0	2.4911	3.9853	59.4389	0	0
ENSBTAG00000018365	ENSBTAT00000024437	CYP2E1	cytochrome P450 family 2 subfamily E member 1 [Source:HGNC Symbol;Acc:HGNC:2631]	5.6572	2.5001	0	0.0003	2.4751	10.4628	20.6219	0	0.0005
ENSBTAG00000031863	ENSBTAT00000045181		HIG2 protein; Uncharacterized protein [Source:UniProtKB/TrEMBL;Acc:A6H7E7]	5.656	2.4998	0	0.0001	2.5172	3.3822	17.8097	0	0.0034
ENSBTAG00000038464	ENSBTAT00000054581	PLIN5	perilipin 5 [Source:HGNC Symbol;Acc:HGNC:33196]	5.6313	2.4935	0	0.0066	2.419	2.7163	23.3434	0	0.0004
ENSBTAG00000019770	ENSBTAT00000026345	APOA4	apolipoprotein A4 [Source:HGNC Symbol;Acc:HGNC:602]	5.6129	2.4887	0	0.0001	2.4953	8.523	10.0208	0.0015	0.0629
ENSBTAG00000008612	ENSBTAT00000011362			5.5753	2.479	0	0	2.4884	4.5872	37.8554	0	0
ENSBTAG00000034402	ENSBTAT00000048730	ACE2	angiotensin I converting enzyme 2 [Source:HGNC Symbol;Acc:HGNC:13557]	5.4426	2.4443	0	0	2.3941	3.9715	25.0716	0	0.0001
ENSBTAG00000037917	ENSBTAT00000008247	SLC17A1	solute carrier family 17 member 1 [Source:HGNC Symbol;Acc:HGNC:10929]	5.438	2.4431	0	0	2.441	2.5795	28.6812	0	0
ENSBTAG00000040409	ENSBTAT00000055302		uncharacterized protein LOC790886 precursor [Source:RefSeq peptide;Acc:NP_001098497]	5.4122	2.4362	0	0	2.3993	9.1036	7.6312	0.0057	0.0825
ENSBTAG00000036099	ENSBTAT00000054100		Uncharacterized protein [Source:UniProtKB/TrEMBL;Acc:G5E6F9]	5.368	2.4244	0	0	2.4037	5.217	22.1805	0	0.0002
ENSBTAG00000005718	ENSBTAT00000031470	PLIN2	perilipin 2 [Source:HGNC Symbol;Acc:HGNC:248]	5.3213	2.4118	0.0007	0.0398	2.4034	1.3155	15.2256	0.0001	0.0092
ENSBTAG00000005596	ENSBTAT00000007349	IGFBP2	insulin like growth factor binding protein 2 [Source:HGNC Symbol;Acc:HGNC:5471]	5.2491	2.3921	0	0.0003	2.3993	8.7461	11.4988	0.0007	0.039
ENSBTAG00000047766	ENSBTAT00000065273	G0S2	G0/G1 switch 2 [Source:HGNC Symbol;Acc:HGNC:30229]	5.2164	2.3831	0	0.0019	2.3832	7.1592	30.3871	0	0
ENSBTAG00000008612	ENSBTAT00000011362			5.1315	2.3594	0	0	2.3392	5.1267	39.9146	0	0
ENSBTAG00000005670	ENSBTAT00000007450	ARHGEF19	Rho guanine nucleotide exchange factor 19 [Source:HGNC Symbol;Acc:HGNC:26604]	5.1313	2.3593	0	0.002	2.3262	3.1773	26.7855	0	0.0001
ENSBTAG00000005495	ENSBTAT00000015661		Uncharacterized protein [Source:UniProtKB/TrEMBL;Acc:G3MYE2]	5.1263	2.3579	0	0.0001	2.3415	2.1839	26.9506	0	0
ENSBTAG00000023670	ENSBTAT00000032405		Uncharacterized protein [Source:UniProtKB/TrEMBL;Acc:G3X7J3]	5.1093	2.3531	0	0.0047	2.3609	2.1845	18.3308	0	0.0028
ENSBTAG00000016590	ENSBTAT00000047964	NME4	nucleoside diphosphate kinase, mitochondrial precursor [Source:RefSeq peptide;Acc:NP_001071374]	5.1072	2.3525	0	0.0007	2.3408	4.4828	33.179	0	0
ENSBTAG00000019065	ENSBTAT00000033712	EEPD1	endonuclease/exonuclease/phosphatase family domain containing 1 [Source:HGNC Symbol;Acc:HGNC:22223]	5.0999	2.3505	0	0.0033	2.2961	3.5116	27.0348	0	0.0001
ENSBTAG00000017514	ENSBTAT00000023277	CCND1	cyclin D1 [Source:HGNC Symbol;Acc:HGNC:1582]	5.0997	2.3504	0	0.0024	2.3354	5.2138	28.0482	0	0.0001
ENSBTAG00000015208	ENSBTAT00000061091	CARMIL3	capping protein regulator and myosin 1 linker 3 [Source:HGNC Symbol;Acc:HGNC:20272]	5.0953	2.3492	0	0.0001	2.36	3.8691	6.9813	0.0082	0.1701
ENSBTAG00000011325	ENSBTAT00000015052	KHK	ketohexokinase [Source:RefSeq peptide;Acc:NP_001069819]	5.0786	2.3444	0	0.0031	2.3397	2.7711	20.2512	0	0.0012
ENSBTAG00000016542	ENSBTAT00000022005	LAMB3	laminin subunit beta 3 [Source:HGNC Symbol;Acc:HGNC:6490]	5.0499	2.3362	0	0.0005	2.356	7.3016	12.4801	0.0004	0.0256
ENSBTAG00000002258	ENSBTAT00000002914	APOA1	Apolipoprotein A-I Proapolipoprotein A-I Truncated apolipoprotein A-I [Source:UniProtKB/Swiss-Prot;Acc:P15497]	5.027	2.3297	0	0.0036	2.3387	10.4551	24.2405	0	0.0003
ENSBTAG00000004208	ENSBTAT00000005514	PLEKHG6	pleckstrin homology and RhoGEF domain containing G6 [Source:HGNC Symbol;Acc:HGNC:25562]	4.9683	2.3127	0	0.0034	2.3213	2.5237	22.7323	0	0.0005
ENSBTAG00000016048	ENSBTAT00000021357	CPT1B	carnitine palmitoyltransferase 1B [Source:HGNC Symbol;Acc:HGNC:2329]	4.9361	2.3034	0.0003	0.0343	2.2782	1.8271	17.0087	0	0.0052
ENSBTAG00000033806	ENSBTAT00000009936		Peptidyl-prolyl cis-trans isomerase [Source:UniProtKB/TrEMBL;Acc:G3X8B1]	4.92	2.2987	0	0.0002	2.2831	2.0653	25.6143	0	0.0001
ENSBTAG00000045235	ENSBTAT00000062668	SCARNA18	small Cajal body-specific RNA 18 [Source:RFAM;Acc:RF00283]	4.9065	2.2947	0	0.0001	2.4792	2.3009	10.2805	0.0013	0.0629
ENSBTAG00000019588	ENSBTAT00000026100	LA-DQB	MHC cell surface glycoprotein precursor [Source:RefSeq peptide;Acc:NP_001074392]	4.8545	2.2793	0	0.0003	2.28	5.091	19.3547	0	0.0021
ENSBTAG00000016712	ENSBTAT00000033510		Uncharacterized protein [Source:UniProtKB/TrEMBL;Acc:F1N4Y9]	4.8173	2.2682	0	0	2.2427	4.0867	62.5647	0	0
ENSBTAG00000005585	ENSBTAT00000007336	ANXA13	annexin A13 [Source:HGNC Symbol;Acc:HGNC:536]	4.8135	2.2671	0	0	2.2242	4.5855	32.5334	0	0
ENSBTAG00000001842	ENSBTAT00000016865	GSTM3	glutathione S-transferase mu 3 [Source:RefSeq peptide;Acc:NP_001040025]	4.7747	2.2554	0	0	2.2289	7.0549	47.4136	0	0
ENSBTAG00000001537	ENSBTAT00000002011	TSKU	tsukushi, small leucine rich proteoglycan [Source:HGNC Symbol;Acc:HGNC:28850]	4.7594	2.2508	0	0	2.22	8.8799	22.7819	0	0.0002
ENSBTAG00000016413	ENSBTAT00000021830	DUSP26	dual specificity phosphatase 26 (putative) [Source:HGNC Symbol;Acc:HGNC:28161]	4.7058	2.2344	0	0.0001	2.173	2.5012	24.9649	0	0.0001
ENSBTAG00000005998	ENSBTAT00000007876	NOCT	nocturnin [Source:HGNC Symbol;Acc:HGNC:14254]	4.6978	2.232	0	0	2.2081	3.843	56.0331	0	0
ENSBTAG00000008587	ENSBTAT00000044066		Glutathione S-transferase, theta 3; Uncharacterized protein [Source:UniProtKB/TrEMBL;Acc:Q0VCS8]	4.6949	2.2311	0	0.0005	2.2462	6.8229	22.1542	0	0.0007
ENSBTAG00000010083	ENSBTAT00000013310	HADHB	hydroxyacyl-CoA dehydrogenase/3-ketoacyl-CoA thiolase/enoyl-CoA hydratase (trifunctional protein), beta subunit [Source:HGNC Symbol;Acc:HGNC:4803]	4.6649	2.2219	0	0	2.2071	2.6405	19.4674	0	0.0008
ENSBTAG00000001828	ENSBTAT00000002390	SCRN2	secernin-2 [Source:RefSeq peptide;Acc:NP_001192733]	4.6587	2.2199	0	0.004	2.1766	3.5467	24.148	0	0.0003
ENSBTAG00000023659	ENSBTAT00000034373			4.6494	2.217	0	0	2.1917	8.7752	23.3618	0	0.0001
ENSBTAG00000002069	ENSBTAT00000031167		MHC class I heavy chain isoform 1 precursor [Source:RefSeq peptide;Acc:NP_001033607]	4.6401	2.2141	0	0.0008	2.2291	7.1773	9.7058	0.0018	0.0701
ENSBTAG00000007077	ENSBTAT00000009303	ABHD1	abhydrolase domain containing 1 [Source:HGNC Symbol;Acc:HGNC:17553]	4.6323	2.2117	0.0001	0.014	2.2043	6.2296	17.6641	0	0.004
ENSBTAG00000016801	ENSBTAT00000022350	RXRG	retinoid X receptor gamma [Source:HGNC Symbol;Acc:HGNC:10479]	4.5988	2.2013	0	0.0007	2.2164	3.5785	13.7869	0.0002	0.0156
ENSBTAG00000001851	ENSBTAT00000032461		Carboxylic ester hydrolase [Source:UniProtKB/TrEMBL;Acc:F1MTP2]	4.5862	2.1973	0	0.0021	2.2105	2.9876	22.5397	0	0.0005
ENSBTAG00000037509	ENSBTAT00000023297		AKR1C4 protein; Uncharacterized protein [Source:UniProtKB/TrEMBL;Acc:Q3ZBG2]	4.5445	2.1841	0	0.004	2.1826	5.9074	27.2886	0	0.0001
ENSBTAG00000043461	ENSBTAT00000060453	Y_RNA	Y RNA [Source:RFAM;Acc:RF00019]	4.4715	2.1608	0	0.0081	2.4344	1.1856	5.8897	0.0152	0.231
ENSBTAG00000010555	ENSBTAT00000013956	LSMEM1	leucine rich single-pass membrane protein 1 [Source:HGNC Symbol;Acc:HGNC:22036]	4.4549	2.1554	0.0006	0.0328	2.154	1.9575	15.029	0.0001	0.0099
ENSBTAG00000043564	ENSBTAT00000060553	ATP8	ATP synthase protein 8 [Source:UniProtKB/Swiss-Prot;Acc:P03929]	4.4523	2.1545	0	0	2.1313	7.1667	29.7419	0	0
ENSBTAG00000045039	ENSBTAT00000062472	SCARNA17	small Cajal body-specific RNA 17 [Source:RFAM;Acc:RF00492]	4.4487	2.1534	0	0	2.144	3.7487	21.8031	0	0.0003
ENSBTAG00000011328	ENSBTAT00000044138	CGREF1	cell growth regulator with EF-hand domain 1 [Source:HGNC Symbol;Acc:HGNC:16962]	4.4439	2.1518	0	0.0043	2.164	2.8448	20.5704	0	0.0011
ENSBTAG00000015094	ENSBTAT00000020086	VNN1	vanin 1 [Source:HGNC Symbol;Acc:HGNC:12705]	4.4272	2.1464	0	0	2.1076	6.7961	7.4536	0.0063	0.0883
ENSBTAG00000003359	ENSBTAT00000004358	ELOVL5	ELOVL fatty acid elongase 5 [Source:HGNC Symbol;Acc:HGNC:21308]	4.4169	2.143	0.0002	0.0205	2.1387	7.5453	17.5218	0	0.0042
ENSBTAG00000045275	ENSBTAT00000062708	SCARNA7	Small Cajal body-specific RNA 7 [Source:RFAM;Acc:RF01295]	4.4147	2.1423	0.0001	0.0116	2.1496	2.3463	19.004	0	0.0021
ENSBTAG00000011458	ENSBTAT00000053534	CPXM1	carboxypeptidase X, M14 family member 1 [Source:HGNC Symbol;Acc:HGNC:15771]	4.4055	2.1393	0.0002	0.02	2.1363	2.2619	17.0727	0	0.005
ENSBTAG00000019277	ENSBTAT00000025668	KCNH3	potassium voltage-gated channel subfamily H member 3 [Source:HGNC Symbol;Acc:HGNC:6252]	4.4016	2.138	0	0.003	2.1562	3.1134	22.4297	0	0.0006
ENSBTAG00000003601	ENSBTAT00000004683	ZMAT1	zinc finger matrin-type 1 [Source:HGNC Symbol;Acc:HGNC:29377]	4.397	2.1365	0	0	2.1127	3.1955	39.0905	0	0
ENSBTAG00000001537	ENSBTAT00000002011	TSKU	tsukushi, small leucine rich proteoglycan [Source:HGNC Symbol;Acc:HGNC:28850]	4.3549	2.1226	0.0002	0.02	2.1213	8.1682	21.1702	0	0.001
ENSBTAG00000003234	ENSBTAT00000004193	HSD17B2	hydroxysteroid 17-beta dehydrogenase 2 [Source:HGNC Symbol;Acc:HGNC:5211]	4.3515	2.1215	0	0	2.0934	5.0798	44.2504	0	0
ENSBTAG00000026278	ENSBTAT00000037275	CLDN4	claudin 4 [Source:HGNC Symbol;Acc:HGNC:2046]	4.3341	2.1157	0	0.0005	2.1312	3.8543	20.6996	0	0.001
ENSBTAG00000003236	ENSBTAT00000034938		Uncharacterized protein [Source:UniProtKB/TrEMBL;Acc:F1MGV4]	4.3288	2.114	0	0	2.085	5.7304	39.9626	0	0
ENSBTAG00000006884	ENSBTAT00000021887	PABPN1	poly(A) binding protein nuclear 1 [Source:HGNC Symbol;Acc:HGNC:8565]	4.3273	2.1135	0	0.0002	2.1244	5.5677	27.0902	0	0.0001
ENSBTAG00000039696	ENSBTAT00000026881	SHD	SH2 domain-containing adapter protein D [Source:RefSeq peptide;Acc:NP_001192447]	4.3164	2.1098	0	0	2.0804	5.817	38.836	0	0
ENSBTAG00000011758	ENSBTAT00000015617		Uncharacterized protein [Source:UniProtKB/TrEMBL;Acc:E1BCK8]	4.2915	2.1015	0.0002	0.0087	2.0762	1.4319	13.3747	0.0003	0.01
ENSBTAG00000042837	ENSBTAT00000059829	snoU2_19	Small nucleolar RNA U2-19 [Source:RFAM;Acc:RF00494]	4.2726	2.0951	0.0001	0.0037	2.0606	1.7166	19.1823	0	0.0009
ENSBTAG00000007321	ENSBTAT00000009630	SREK1	splicing regulatory glutamic acid and lysine rich protein 1 [Source:HGNC Symbol;Acc:HGNC:17882]	4.2179	2.0765	0	0	2.0495	6.6787	39.3674	0	0
ENSBTAG00000030493	ENSBTAT00000043032	RERGL	RERG like [Source:HGNC Symbol;Acc:HGNC:26213]	4.1808	2.0638	0	0.0004	2.0561	2.2542	22.3317	0	0.0002
ENSBTAG00000005715	ENSBTAT00000007505	FUOM	fucose mutarotase [Source:HGNC Symbol;Acc:HGNC:24733]	4.162	2.0573	0	0.0035	2.0678	4.3375	27.386	0	0.0001
ENSBTAG00000013860	ENSBTAT00000033450	GADD45A	growth arrest and DNA damage inducible alpha [Source:HGNC Symbol;Acc:HGNC:4095]	4.1517	2.0537	0.0001	0.014	2.0537	5.6267	16.8502	0	0.0056
ENSBTAG00000004440	ENSBTAT00000005822	SLC15A1	solute carrier family 15 member 1 [Source:HGNC Symbol;Acc:HGNC:10920]	4.1508	2.0534	0.0001	0.0086	2.2025	1.939	11.8503	0.0006	0.0372
ENSBTAG00000020520	ENSBTAT00000027338	RASD1	ras related dexamethasone induced 1 [Source:HGNC Symbol;Acc:HGNC:15828]	4.1482	2.0525	0	0.0002	2.0117	2.6076	24.4954	0	0.0001
ENSBTAG00000043250	ENSBTAT00000060242	7SK	7SK RNA [Source:RFAM;Acc:RF00100]	4.1276	2.0453	0	0.0023	2.0592	7.5246	17.3246	0	0.0041
ENSBTAG00000018416	ENSBTAT00000024503	CCDC42	coiled-coil domain containing 42 [Source:HGNC Symbol;Acc:HGNC:26528]	4.1241	2.0441	0	0.0001	1.9899	2.929	24.6733	0	0.0001
ENSBTAG00000020789	ENSBTAT00000027703	STS	steroid sulfatase (microsomal), isozyme S [Source:HGNC Symbol;Acc:HGNC:11425]	4.0729	2.0261	0	0	2.0196	2.9449	15.601	0.0001	0.0039
ENSBTAG00000045661	ENSBTAT00000062960	Metazoa_SRP	Metazoan signal recognition particle RNA [Source:RFAM;Acc:RF00017]	4.0659	2.0236	0	0	2.0004	8.1971	10.1905	0.0014	0.0323
ENSBTAG00000037673	ENSBTAT00000021896			4.0581	2.0208	0	0.0002	2.0273	5.5755	12.4667	0.0004	0.0256
ENSBTAG00000034402	ENSBTAT00000048730	ACE2	angiotensin I converting enzyme 2 [Source:HGNC Symbol;Acc:HGNC:13557]	4.0554	2.0198	0	0.0022	2.0303	4.0173	23.5194	0	0.0003
ENSBTAG00000038639	ENSBTAT00000002257	CXCL9	C-X-C motif chemokine ligand 9 [Source:HGNC Symbol;Acc:HGNC:7098]	4.0454	2.0163	0	0.0005	2.0259	4.6962	21.3582	0	0.0008
ENSBTAG00000025666	ENSBTAT00000014734	RPS29	40S ribosomal protein S29 [Source:RefSeq peptide;Acc:NP_777229]	4.0267	2.0096	0	0	1.9894	5.1306	31.6498	0	0
ENSBTAG00000047501	ENSBTAT00000064355	bta-mir-2887-2	bta-mir-2887-1 [Source:miRBase;Acc:MI0013060]	4.0104	2.0038	0	0	1.9822	7.4882	17.7631	0	0.0016
ENSBTAG00000039686	ENSBTAT00000052686	ACOT11	acyl-CoA thioesterase 11 [Source:HGNC Symbol;Acc:HGNC:18156]	3.9893	1.9962	0	0.0011	2.0078	5.6126	21.3584	0	0.0008
ENSBTAG00000015474	ENSBTAT00000020564	SRSF11	serine and arginine rich splicing factor 11 [Source:HGNC Symbol;Acc:HGNC:10782]	3.9888	1.9959	0	0	1.969	7.5593	33.4122	0	0
ENSBTAG00000016312	ENSBTAT00000021701	LGALS4	galectin 4 [Source:HGNC Symbol;Acc:HGNC:6565]	3.9856	1.9948	0	0.0019	2.0069	5.2626	19.8109	0	0.0015
ENSBTAG00000023529	ENSBTAT00000009967	SPEF2	sperm flagellar 2 [Source:HGNC Symbol;Acc:HGNC:26293]	3.9838	1.9941	0	0	1.9779	2.8552	11.2083	0.0008	0.0227
ENSBTAG00000002650	ENSBTAT00000003433	ZNF259	Zinc finger protein ZPR1 [Source:UniProtKB/Swiss-Prot;Acc:Q2TBX0]	3.9816	1.9933	0	0.0019	2.0071	6.4478	20.4577	0	0.0011
ENSBTAG00000008688	ENSBTAT00000011453	HEYL	hes related family bHLH transcription factor with YRPW motif-like [Source:HGNC Symbol;Acc:HGNC:4882]	3.9653	1.9874	0.0001	0.0129	1.9843	3.6713	23.2007	0	0.0004
ENSBTAG00000018451	ENSBTAT00000024555	PTMS	parathymosin [Source:HGNC Symbol;Acc:HGNC:9629]	3.9543	1.9834	0	0.0071	1.9966	8.084	19.8051	0	0.0018
ENSBTAG00000030591	ENSBTAT00000043207	CWC25	CWC25 spliceosome associated protein homolog [Source:HGNC Symbol;Acc:HGNC:25989]	3.9533	1.9831	0	0	1.9566	4.0207	47.8697	0	0
ENSBTAG00000002027	ENSBTAT00000002627	FAM167B	family with sequence similarity 167 member B [Source:HGNC Symbol;Acc:HGNC:28133]	3.9441	1.9797	0.0004	0.0253	1.9746	2.4806	15.0265	0.0001	0.0099
ENSBTAG00000024647	ENSBTAT00000025846		Uncharacterized protein [Source:UniProtKB/TrEMBL;Acc:G3X7F3]	3.9351	1.9764	0	0	1.952	7.4455	18.1233	0	0.0014
ENSBTAG00000020807	ENSBTAT00000027728		Uncharacterized protein [Source:UniProtKB/TrEMBL;Acc:H7BWV9]	3.9222	1.9716	0	0.0009	1.9834	5.7634	24.714	0	0.0002
ENSBTAG00000017496	ENSBTAT00000023255		ATP synthase subunit e, mitochondrial [Source:UniProtKB/Swiss-Prot;Acc:Q00361]	3.9116	1.9678	0	0.001	1.9797	5.4238	24.994	0	0.0002
ENSBTAG00000009284	ENSBTAT00000012233	GLS2	glutaminase 2 [Source:HGNC Symbol;Acc:HGNC:29570]	3.8865	1.9585	0	0	1.9231	6.578	16.8477	0	0.0024
ENSBTAG00000039808	ENSBTAT00000023402	SERPINA6	serpin family A member 6 [Source:HGNC Symbol;Acc:HGNC:1540]	3.8842	1.9576	0.0001	0.0131	1.9335	3.8982	20.4437	0	0.0015
ENSBTAG00000015654	ENSBTAT00000020790	PON1	paraoxonase 1 [Source:HGNC Symbol;Acc:HGNC:9204]	3.8768	1.9549	0	0.002	1.9277	9.6368	17.5709	0	0.0018
ENSBTAG00000021050	ENSBTAT00000028037	ECEL1	endothelin converting enzyme like 1 [Source:HGNC Symbol;Acc:HGNC:3147]	3.8753	1.9543	0	0.0011	1.9643	4.7131	5.7998	0.016	0.2359
ENSBTAG00000020236	ENSBTAT00000048657	NECAB2	N-terminal EF-hand calcium binding protein 2 [Source:HGNC Symbol;Acc:HGNC:23746]	3.8706	1.9526	0.0001	0.0078	1.9649	4.0683	11.8046	0.0006	0.0344
ENSBTAG00000025257	ENSBTAT00000009446			3.8563	1.9472	0.0002	0.0138	1.96	2.6815	16.0889	0.0001	0.0067
ENSBTAG00000005287	ENSBTAT00000006957	CYP7A1	cytochrome P450 family 7 subfamily A member 1 [Source:HGNC Symbol;Acc:HGNC:2651]	3.8236	1.9349	0	0	1.9057	3.6434	9.6859	0.0019	0.0389
ENSBTAG00000018082	ENSBTAT00000024072		Nicotinate-nucleotide pyrophosphorylase [carboxylating] [Source:UniProtKB/TrEMBL;Acc:F1MHB8]	3.8129	1.9309	0.0003	0.0338	1.9275	6.7064	17.9161	0	0.0038
ENSBTAG00000047379	ENSBTAT00000063483		Uncharacterized protein [Source:UniProtKB/TrEMBL;Acc:G3N0S8]	3.7945	1.9239	0	0	1.8946	5.5994	40.1078	0	0
ENSBTAG00000002795	ENSBTAT00000030863	NKTR	natural killer cell triggering receptor [Source:HGNC Symbol;Acc:HGNC:7833]	3.7557	1.9091	0	0	1.8809	7.3343	32.3333	0	0
ENSBTAG00000039686	ENSBTAT00000052686	ACOT11	acyl-CoA thioesterase 11 [Source:HGNC Symbol;Acc:HGNC:18156]	3.7325	1.9001	0	0	1.8696	5.1041	41.6967	0	0
ENSBTAG00000002279	ENSBTAT00000002938	LUC7L3	LUC7 like 3 pre-mRNA splicing factor [Source:HGNC Symbol;Acc:HGNC:24309]	3.7167	1.894	0	0	1.8669	7.7509	28.3845	0	0
ENSBTAG00000000163	ENSBTAT00000000187	DDIT4	DNA damage inducible transcript 4 [Source:HGNC Symbol;Acc:HGNC:24944]	3.7098	1.8914	0.0002	0.0236	1.8772	4.6266	21.7085	0	0.0008
ENSBTAG00000025666	ENSBTAT00000014734	RPS29	40S ribosomal protein S29 [Source:RefSeq peptide;Acc:NP_777229]	3.7016	1.8881	0	0.0011	1.9281	4.8881	18.7384	0	0.0026
ENSBTAG00000003989	ENSBTAT00000006245		Uncharacterized protein [Source:UniProtKB/TrEMBL;Acc:F1MKB7]	3.6643	1.8735	0	0	1.8381	4.5558	26.1004	0	0
ENSBTAG00000006158	ENSBTAT00000008099	DZIP3	DAZ interacting zinc finger protein 3 [Source:HGNC Symbol;Acc:HGNC:30938]	3.6237	1.8574	0	0.0001	1.821	3.303	31.7853	0	0
ENSBTAG00000023487	ENSBTAT00000007369	COX6B1	cytochrome c oxidase subunit 6B1 [Source:RefSeq peptide;Acc:NP_788848]	3.6233	1.8573	0.0003	0.0333	1.8325	4.5294	17.767	0	0.0039
ENSBTAG00000017056	ENSBTAT00000046947	PKLR	pyruvate kinase, liver and RBC [Source:HGNC Symbol;Acc:HGNC:9020]	3.6029	1.8492	0.0002	0.0232	1.8506	5.8849	20.0815	0	0.0016
ENSBTAG00000038888	ENSBTAT00000054216	ZBTB9	zinc finger and BTB domain containing 9 [Source:HGNC Symbol;Acc:HGNC:28323]	3.5949	1.8459	0.0001	0.0095	1.8616	3.3782	14.2024	0.0002	0.0132
ENSBTAG00000009050	ENSBTAT00000011923	ADIPOR2	adiponectin receptor 2 [Source:HGNC Symbol;Acc:HGNC:24041]	3.5893	1.8437	0.0005	0.0429	1.8393	5.8416	18.7825	0	0.0026
ENSBTAG00000021378	ENSBTAT00000028499	S100A13	S100 calcium binding protein A13 [Source:HGNC Symbol;Acc:HGNC:10490]	3.5877	1.8431	0	0.0047	1.8554	3.8831	20.3079	0	0.0012
ENSBTAG00000047229	ENSBTAT00000063903		Cysteine-rich protein 1 [Source:UniProtKB/Swiss-Prot;Acc:Q56K04]	3.5789	1.8395	0	0	1.8152	6.0371	30.0884	0	0
ENSBTAG00000033884	ENSBTAT00000030222	TMA7	Translation machinery-associated protein 7 [Source:UniProtKB/Swiss-Prot;Acc:A1A4Q4]	3.5528	1.829	0.0002	0.0164	1.84	3.1186	17.5749	0	0.0037
ENSBTAG00000013980	ENSBTAT00000018580	SOD3	superoxide dismutase 3, extracellular [Source:HGNC Symbol;Acc:HGNC:11181]	3.5131	1.8128	0	0.0024	1.7897	2.3576	18.6689	0	0.0011
ENSBTAG00000023471	ENSBTAT00000032006	RPL36	ribosomal protein L36 [Source:HGNC Symbol;Acc:HGNC:13631]	3.4583	1.7901	0	0.0079	1.8509	2.9169	11.7645	0.0006	0.0385
ENSBTAG00000031631	ENSBTAT00000044846	FAM132A	family with sequence similarity 132 member A [Source:HGNC Symbol;Acc:HGNC:32308]	3.454	1.7883	0.0002	0.0239	1.7942	5.4897	19.9842	0	0.0016
ENSBTAG00000026886	ENSBTAT00000038460	C14orf2	chromosome 14 open reading frame 2 [Source:HGNC Symbol;Acc:HGNC:1188]	3.4439	1.784	0	0.0001	1.7713	3.3612	21.9006	0	0.0003
ENSBTAG00000030591	ENSBTAT00000043207	CWC25	CWC25 spliceosome associated protein homolog [Source:HGNC Symbol;Acc:HGNC:25989]	3.4348	1.7802	0.0001	0.0078	1.7897	4.6939	17.2285	0	0.0043
ENSBTAG00000043553	ENSBTAT00000060554	GPX3	glutathione peroxidase 3 precursor [Source:RefSeq peptide;Acc:NP_776502]	3.4329	1.7794	0	0.0003	1.7613	8.5555	3.8715	0.0491	0.2845
ENSBTAG00000010609	ENSBTAT00000014042	STK31	serine/threonine kinase 31 [Source:HGNC Symbol;Acc:HGNC:11407]	3.4314	1.7788	0	0.0003	1.7648	2.9562	18.0654	0	0.0014
ENSBTAG00000005122	ENSBTAT00000006755	KNG1	kininogen 1 [Source:HGNC Symbol;Acc:HGNC:6383]	3.4167	1.7726	0	0.0001	1.7476	7.5789	22.5962	0	0.0002
ENSBTAG00000038067	ENSBTAT00000002092		Metallothionein-1A [Source:UniProtKB/Swiss-Prot;Acc:P67983]	3.4053	1.7678	0	0.0016	1.7447	9.0124	12.3161	0.0004	0.0151
ENSBTAG00000033884	ENSBTAT00000030222	TMA7	Translation machinery-associated protein 7 [Source:UniProtKB/Swiss-Prot;Acc:A1A4Q4]	3.399	1.7651	0	0.0001	1.749	3.5266	25.1529	0	0.0001
ENSBTAG00000017177	ENSBTAT00000022826	RBM25	RNA binding motif protein 25 [Source:HGNC Symbol;Acc:HGNC:23244]	3.3873	1.7601	0	0	1.7331	7.1062	29.5207	0	0
ENSBTAG00000035785	ENSBTAT00000052701		Uncharacterized protein [Source:UniProtKB/TrEMBL;Acc:G5E6A4]	3.3787	1.7565	0.0003	0.0202	1.7625	3.6669	16.7431	0	0.0052
ENSBTAG00000037890	ENSBTAT00000054908		Uncharacterized protein [Source:UniProtKB/TrEMBL;Acc:F1ME58]	3.3787	1.7565	0.0005	0.0479	1.7665	8.8529	16.1126	0.0001	0.0078
ENSBTAG00000014771	ENSBTAT00000019649	RBMX2	RNA binding motif protein, X-linked 2 [Source:RefSeq peptide;Acc:NP_001243518]	3.3621	1.7493	0	0	1.7199	5.3679	34.9964	0	0
ENSBTAG00000044038	ENSBTAT00000061618	TEN1	TEN1 CST complex subunit [Source:HGNC Symbol;Acc:HGNC:37242]	3.3556	1.7466	0.0003	0.0319	1.7523	5.5044	19.1193	0	0.0023
ENSBTAG00000001165	ENSBTAT00000001550	AIFM2	apoptosis inducing factor, mitochondria associated 2 [Source:HGNC Symbol;Acc:HGNC:21411]	3.3447	1.7419	0.0007	0.0544	1.7286	3.4918	17.386	0	0.0044
ENSBTAG00000045857	ENSBTAT00000003640	MCRIP2	MAPK regulated corepressor interacting protein 2 [Source:HGNC Symbol;Acc:HGNC:14142]	3.3375	1.7388	0.0003	0.0346	1.7417	4.8496	19.5696	0	0.0019
ENSBTAG00000031544	ENSBTAT00000044712	DDIT3	DNA damage inducible transcript 3 [Source:HGNC Symbol;Acc:HGNC:2726]	3.3347	1.7376	0.0001	0.0104	1.7469	4.565	18.4509	0	0.0026
ENSBTAG00000020646	ENSBTAT00000027514	ZC3H6	zinc finger CCCH-type containing 6 [Source:HGNC Symbol;Acc:HGNC:24762]	3.3293	1.7352	0	0	1.7	4.2142	31.4482	0	0
ENSBTAG00000007077	ENSBTAT00000009303	ABHD1	abhydrolase domain containing 1 [Source:HGNC Symbol;Acc:HGNC:17553]	3.3264	1.7339	0.0001	0.0111	1.7465	6.8956	17.446	0	0.0039
ENSBTAG00000017354	ENSBTAT00000036314	MPP7	membrane palmitoylated protein 7 [Source:HGNC Symbol;Acc:HGNC:26542]	3.3152	1.7291	0	0	1.6947	4.6043	30.8957	0	0
ENSBTAG00000020558	ENSBTAT00000027393		Apolipoprotein C-II Proapolipoprotein C-II [Source:UniProtKB/Swiss-Prot;Acc:P19034]	3.3136	1.7284	0.0006	0.0523	1.7384	8.9775	15.5976	0.0001	0.0095
ENSBTAG00000019497	ENSBTAT00000025969	ILDR2	immunoglobulin like domain containing receptor 2 [Source:HGNC Symbol;Acc:HGNC:18131]	3.3108	1.7272	0	0.0002	1.6893	3.5595	28.9976	0	0
ENSBTAG00000019730	ENSBTAT00000026293	PNISR	PNN interacting serine and arginine rich protein [Source:HGNC Symbol;Acc:HGNC:21222]	3.31	1.7268	0	0.0002	1.6998	7.7182	24.5012	0	0.0001
ENSBTAG00000000259	ENSBTAT00000000324	CHIA	chitinase, acidic [Source:HGNC Symbol;Acc:HGNC:17432]	3.3067	1.7254	0.0002	0.0094	1.6983	9.5856	12.6404	0.0004	0.0133
ENSBTAG00000040298	ENSBTAT00000007403		Glutathione S-transferase theta-1 [Source:UniProtKB/Swiss-Prot;Acc:Q2NL00]	3.2897	1.7179	0.0002	0.0211	1.7329	7.2151	16.4715	0	0.0066
ENSBTAG00000004222	ENSBTAT00000005531	SAT2	spermidine/spermine N1-acetyltransferase family member 2 [Source:HGNC Symbol;Acc:HGNC:23160]	3.2738	1.711	0.0001	0.008	1.723	4.5143	10.3553	0.0013	0.0565
ENSBTAG00000016296	ENSBTAT00000021683	GPD1	glycerol-3-phosphate dehydrogenase 1 [Source:HGNC Symbol;Acc:HGNC:4455]	3.2681	1.7084	0.0003	0.0325	1.7206	7.4311	16.0852	0.0001	0.0078
ENSBTAG00000015520	ENSBTAT00000020627	SLC11A1	solute carrier family 11 member 1 [Source:HGNC Symbol;Acc:HGNC:10907]	3.2366	1.6945	0.0002	0.0079	1.65	2.3703	17.6139	0	0.0017
ENSBTAG00000005122	ENSBTAT00000006755	KNG1	kininogen 1 [Source:HGNC Symbol;Acc:HGNC:6383]	3.2354	1.694	0.0001	0.0109	1.7052	6.8688	16.63	0	0.0054
ENSBTAG00000016276	ENSBTAT00000021649	HAL	histidine ammonia-lyase [Source:HGNC Symbol;Acc:HGNC:4806]	3.2341	1.6933	0	0	1.6644	6.6131	29.5527	0	0
ENSBTAG00000019341	ENSBTAT00000025760	NSRP1	nuclear speckle splicing regulatory protein 1 [Source:RefSeq peptide;Acc:NP_001039927]	3.2298	1.6914	0	0	1.6644	6.1706	27.8786	0	0
ENSBTAG00000005419	ENSBTAT00000007133	AOC1	amine oxidase, copper containing 1 [Source:HGNC Symbol;Acc:HGNC:80]	3.2213	1.6877	0	0.0011	1.6586	8.1812	19.014	0	0.001
ENSBTAG00000033680	ENSBTAT00000061482	CEP112	centrosomal protein 112 [Source:HGNC Symbol;Acc:HGNC:28514]	3.2131	1.684	0	0.0001	1.6545	3.7969	31.2746	0	0
ENSBTAG00000015094	ENSBTAT00000020086	VNN1	vanin 1 [Source:HGNC Symbol;Acc:HGNC:12705]	3.2104	1.6827	0.0003	0.0325	1.6923	5.5973	17.5821	0	0.0041
ENSBTAG00000010372	ENSBTAT00000055365	MTMR7	myotubularin related protein 7 [Source:HGNC Symbol;Acc:HGNC:7454]	3.1965	1.6765	0.0001	0.0061	1.6422	2.4579	15.0678	0.0001	0.005
ENSBTAG00000006054	ENSBTAT00000007953	ACBD4	acyl-CoA binding domain containing 4 [Source:HGNC Symbol;Acc:HGNC:23337]	3.1665	1.6629	0.0001	0.018	1.6873	4.2637	17.1525	0	0.0049
ENSBTAG00000002902	ENSBTAT00000003770	ANO6	anoctamin 6 [Source:HGNC Symbol;Acc:HGNC:25240]	3.1627	1.6612	0	0.0003	1.6307	3.5954	22.8523	0	0.0002
ENSBTAG00000017194	ENSBTAT00000022852	ASPG	asparaginase [Source:HGNC Symbol;Acc:HGNC:20123]	3.1525	1.6565	0	0.0001	1.6295	4.0889	16.3277	0.0001	0.0029
ENSBTAG00000042458	ENSBTAT00000059450	RNase_MRP	RNase MRP [Source:RFAM;Acc:RF00030]	3.1497	1.6552	0	0.0003	1.6321	3.4766	9.2506	0.0024	0.0453
ENSBTAG00000008913	ENSBTAT00000011732	TMEM98	transmembrane protein 98 [Source:HGNC Symbol;Acc:HGNC:24529]	3.1375	1.6496	0	0.0009	1.6154	3.2628	19.3375	0	0.0008
ENSBTAG00000024000	ENSBTAT00000033053	ATOH8	atonal bHLH transcription factor 8 [Source:HGNC Symbol;Acc:HGNC:24126]	3.1264	1.6445	0.0001	0.0091	1.6542	4.3797	6.4243	0.0113	0.1967
ENSBTAG00000003033	ENSBTAT00000003943	GADD45G	growth arrest and DNA damage inducible gamma [Source:HGNC Symbol;Acc:HGNC:4097]	3.1154	1.6394	0	0	1.6179	4.3773	27.6303	0	0
ENSBTAG00000023471	ENSBTAT00000032006	RPL36	ribosomal protein L36 [Source:HGNC Symbol;Acc:HGNC:13631]	3.1154	1.6394	0	0.0004	1.6181	3.4892	25.8178	0	0.0001
ENSBTAG00000014689	ENSBTAT00000019552	CSPP1	centrosome and spindle pole associated protein 1 [Source:HGNC Symbol;Acc:HGNC:26193]	3.0963	1.6305	0	0	1.6067	5.7362	23.8545	0	0.0001
ENSBTAG00000017496	ENSBTAT00000023255		ATP synthase subunit e, mitochondrial [Source:UniProtKB/Swiss-Prot;Acc:Q00361]	3.0963	1.6305	0	0	1.6069	5.8659	22.1629	0	0.0002
ENSBTAG00000008431	ENSBTAT00000011091	MOGAT1	monoacylglycerol O-acyltransferase 1 [Source:HGNC Symbol;Acc:HGNC:18210]	3.095	1.6299	0.0001	0.003	1.579	3.1063	11.6844	0.0006	0.0194
ENSBTAG00000021066	ENSBTAT00000004690	CAPN11	calpain 11 [Source:HGNC Symbol;Acc:HGNC:1478]	3.0911	1.6281	0.0002	0.0075	1.5802	2.6427	13.4358	0.0002	0.0097
ENSBTAG00000032557	ENSBTAT00000046195	TMEM258	transmembrane protein 258 [Source:HGNC Symbol;Acc:HGNC:1164]	3.085	1.6253	0.0002	0.0135	1.6358	4.4838	15.8497	0.0001	0.0072
ENSBTAG00000010509	ENSBTAT00000013885		CDK3 protein; Uncharacterized protein [Source:UniProtKB/TrEMBL;Acc:A5PJJ9]	3.0768	1.6214	0.0002	0.0174	1.6339	4.4081	16.9708	0	0.0049
ENSBTAG00000025385	ENSBTAT00000009155			3.0726	1.6194	0.0001	0.0091	1.6291	5.8095	13.5401	0.0002	0.0169
ENSBTAG00000039523	ENSBTAT00000054432		Uncharacterized protein; ZNF266 protein [Source:UniProtKB/TrEMBL;Acc:A6QNY8]	3.0664	1.6165	0.0003	0.0192	1.6279	5.1378	16.7167	0	0.0052
ENSBTAG00000013606	ENSBTAT00000018091		peptidyl-prolyl cis-trans isomerase FKBP2 isoform 2 precursor [Source:RefSeq peptide;Acc:NP_001032558]	3.0655	1.6161	0.0001	0.0118	1.6277	5.3222	16.4922	0	0.0056
ENSBTAG00000020715	ENSBTAT00000043102	PIK3C2G	phosphatidylinositol-4-phosphate 3-kinase catalytic subunit type 2 gamma [Source:HGNC Symbol;Acc:HGNC:8973]	3.064	1.6154	0	0.0001	1.5863	5.7678	26.9757	0	0
ENSBTAG00000026885	ENSBTAT00000046707	ABCB11	ATP binding cassette subfamily B member 11 [Source:HGNC Symbol;Acc:HGNC:42]	3.0519	1.6097	0	0.0001	1.5779	6.2394	18.9477	0	0.001
ENSBTAG00000037931	ENSBTAT00000057287	RPL39	Bos taurus ribosomal protein L39 (RPL39), mRNA. [Source:RefSeq mRNA;Acc:NM_001105455]	3.0333	1.6009	0.0002	0.0155	1.6123	6.0639	16.5177	0	0.0056
ENSBTAG00000003846	ENSBTAT00000005015	RPL37A	ribosomal protein L37a [Source:HGNC Symbol;Acc:HGNC:10348]	3.0246	1.5967	0.0001	0.0037	1.5705	8.5341	16.264	0.0001	0.003
ENSBTAG00000030164	ENSBTAT00000042547		60S ribosomal protein L38 [Source:UniProtKB/Swiss-Prot;Acc:Q32PB9]	3.0234	1.5962	0.0003	0.0227	1.6087	6.5736	15.0681	0.0001	0.0098
ENSBTAG00000009983	ENSBTAT00000013163	KIF23	kinesin family member 23 [Source:HGNC Symbol;Acc:HGNC:6392]	3.0124	1.5909	0	0.001	1.5545	3.4795	22.632	0	0.0002
ENSBTAG00000039523	ENSBTAT00000054432		Uncharacterized protein; ZNF266 protein [Source:UniProtKB/TrEMBL;Acc:A6QNY8]	3.0007	1.5853	0	0.0001	1.5561	4.6616	29.6865	0	0
ENSBTAG00000021072	ENSBTAT00000028063	DTNB	dystrobrevin beta [Source:HGNC Symbol;Acc:HGNC:3058]	2.9995	1.5847	0	0.0001	1.5594	4.9716	26.9452	0	0
ENSBTAG00000038058	ENSBTAT00000016645		Uncharacterized protein [Source:UniProtKB/TrEMBL;Acc:F1MXS3]	2.9967	1.5834	0.0004	0.0383	1.5954	4.9624	15.6402	0.0001	0.0094
ENSBTAG00000023384	ENSBTAT00000031838		Carbonyl reductase [NADPH] 1 [Source:UniProtKB/TrEMBL;Acc:G1K231]	2.9946	1.5824	0.0001	0.0034	1.552	8.2064	15.4033	0.0001	0.0043
ENSBTAG00000014021	ENSBTAT00000005889	UBN2	ubinuclein 2 [Source:HGNC Symbol;Acc:HGNC:21931]	2.9883	1.5793	0	0.0009	1.5536	3.4588	25.017	0	0.0001
ENSBTAG00000047379	ENSBTAT00000063483		Uncharacterized protein [Source:UniProtKB/TrEMBL;Acc:G3N0S8]	2.9882	1.5793	0.0013	0.086	1.578	5.1689	15.7322	0.0001	0.0091
ENSBTAG00000046744	ENSBTAT00000064936	PALM3	paralemmin 3 [Source:HGNC Symbol;Acc:HGNC:33274]	2.9793	1.575	0.0001	0.0095	1.5842	5.0333	9.0057	0.0027	0.0887
ENSBTAG00000038085	ENSBTAT00000056737		Uncharacterized protein [Source:UniProtKB/TrEMBL;Acc:F1N3N3]	2.9752	1.573	0.0002	0.01	1.5497	2.4852	16.5578	0	0.0027
ENSBTAG00000000835	ENSBTAT00000052163	BCAS1	breast carcinoma amplified sequence 1 [Source:HGNC Symbol;Acc:HGNC:974]	2.9729	1.5719	0.0014	0.0898	1.5655	3.9188	15.9388	0.0001	0.0084
ENSBTAG00000001021	ENSBTAT00000061300	CYP1A1	cytochrome P450 family 1 subfamily A member 1 [Source:HGNC Symbol;Acc:HGNC:2595]	2.951	1.5612	0.0001	0.0057	1.5317	8.4186	15.7606	0.0001	0.0037
ENSBTAG00000037791	ENSBTAT00000035907		LOC615589 protein; Uncharacterized protein [Source:UniProtKB/TrEMBL;Acc:A4IFN4]	2.9298	1.5508	0.0004	0.0265	1.5609	4.5417	15.5102	0.0001	0.0082
ENSBTAG00000006033	ENSBTAT00000007925	NDUFA1	NADH:ubiquinone oxidoreductase subunit A1 [Source:HGNC Symbol;Acc:HGNC:7683]	2.9269	1.5494	0.0005	0.0327	1.5597	4.0778	16.0071	0.0001	0.0069
ENSBTAG00000002999	ENSBTAT00000003902	ANAPC15	anaphase promoting complex subunit 15 [Source:HGNC Symbol;Acc:HGNC:24531]	2.9204	1.5462	0.0009	0.0445	1.5552	3.7947	15.4652	0.0001	0.0083
ENSBTAG00000037791	ENSBTAT00000035907		LOC615589 protein; Uncharacterized protein [Source:UniProtKB/TrEMBL;Acc:A4IFN4]	2.9204	1.5462	0	0.0002	1.5208	4.2731	29.1245	0	0
ENSBTAG00000002046	ENSBTAT00000002651			2.9193	1.5456	0.0003	0.0113	1.5323	2.4379	14.1786	0.0002	0.0073
ENSBTAG00000008294	ENSBTAT00000010914	KCNJ2	potassium voltage-gated channel subfamily J member 2 [Source:HGNC Symbol;Acc:HGNC:6263]	2.9063	1.5392	0	0.0011	1.497	3.8617	18.444	0	0.0012
ENSBTAG00000046503	ENSBTAT00000052586		Uncharacterized protein [Source:UniProtKB/TrEMBL;Acc:F1MP72]	2.9061	1.5391	0.0001	0.0072	1.5132	2.7514	17.6798	0	0.0017
ENSBTAG00000017140	ENSBTAT00000022784	KIAA1524	KIAA1524 [Source:HGNC Symbol;Acc:HGNC:29302]	2.9026	1.5373	0.0002	0.0083	1.5005	2.7787	16.7826	0	0.0024
ENSBTAG00000047136	ENSBTAT00000064702		60S ribosomal protein L39 [Source:UniProtKB/Swiss-Prot;Acc:Q3T051]	2.8972	1.5347	0.001	0.0307	1.5065	2.1206	13.9376	0.0002	0.008
ENSBTAG00000017604	ENSBTAT00000023407	RAB13	RAB13, member RAS oncogene family [Source:HGNC Symbol;Acc:HGNC:9762]	2.8887	1.5304	0	0.0002	1.5026	6.0366	24.7628	0	0.0001
ENSBTAG00000000808	ENSBTAT00000001069	COX14	COX14, cytochrome c oxidase assembly factor [Source:HGNC Symbol;Acc:HGNC:28216]	2.8846	1.5284	0.0004	0.0269	1.5405	4.7026	16.2265	0.0001	0.0064
ENSBTAG00000017765	ENSBTAT00000023627		Glutathione S-transferase Mu 1 [Source:UniProtKB/Swiss-Prot;Acc:Q9N0V4]	2.8765	1.5243	0.0005	0.0295	1.5351	4.474	15.9728	0.0001	0.007
ENSBTAG00000011647	ENSBTAT00000015468			2.8719	1.522	0	0.0003	1.4911	4.4185	28.884	0	0
ENSBTAG00000035785	ENSBTAT00000052701		Uncharacterized protein [Source:UniProtKB/TrEMBL;Acc:G5E6A4]	2.8654	1.5187	0	0.0025	1.4785	3.4407	20.2851	0	0.0006
ENSBTAG00000017042	ENSBTAT00000022658	HAMP	hepcidin antimicrobial peptide [Source:HGNC Symbol;Acc:HGNC:15598]	2.8459	1.5089	0	0.0016	1.4831	7.6833	16.5139	0	0.0027
ENSBTAG00000027789	ENSBTAT00000040072	PPIG	peptidylprolyl isomerase G [Source:HGNC Symbol;Acc:HGNC:14650]	2.8422	1.507	0	0.0023	1.4792	7.7549	18.596	0	0.0011
ENSBTAG00000030164	ENSBTAT00000042547		60S ribosomal protein L38 [Source:UniProtKB/Swiss-Prot;Acc:Q32PB9]	2.8312	1.5014	0	0.0003	1.4774	6.6051	19.7164	0	0.0007
ENSBTAG00000007754	ENSBTAT00000010193		NADH dehydrogenase [ubiquinone] 1 alpha subcomplex subunit 3 [Source:UniProtKB/Swiss-Prot;Acc:Q02371]	2.8149	1.4931	0	0.0003	1.467	4.6568	25.8683	0	0.0001
ENSBTAG00000005142	ENSBTAT00000006781	RPL37	ribosomal protein L37 [Source:HGNC Symbol;Acc:HGNC:10347]	2.8121	1.4916	0.0001	0.0039	1.4667	8.175	14.1952	0.0002	0.0072
ENSBTAG00000035959	ENSBTAT00000050449			2.809	1.4901	0	0.0017	1.4488	4.6394	1.9371	0.164	0.4568
ENSBTAG00000002094	ENSBTAT00000043764	ATP5J2	ATP synthase, H+ transporting, mitochondrial Fo complex subunit F2 [Source:HGNC Symbol;Acc:HGNC:848]	2.7888	1.4797	0.0006	0.0331	1.491	5.1494	15.0847	0.0001	0.0098
ENSBTAG00000007382	ENSBTAT00000046397	SCAPER	S-phase cyclin A associated protein in the ER [Source:HGNC Symbol;Acc:HGNC:13081]	2.7828	1.4765	0	0.0002	1.4518	5.4601	22.4895	0	0.0002
ENSBTAG00000013821	ENSBTAT00000018366	RIOK1	RIO kinase 1 [Source:HGNC Symbol;Acc:HGNC:18656]	2.7753	1.4726	0	0.001	1.4514	3.8303	24.5508	0	0.0001
ENSBTAG00000047376	ENSBTAT00000063342	PIN4	peptidylprolyl cis/trans isomerase, NIMA-interacting 4 [Source:HGNC Symbol;Acc:HGNC:8992]	2.7645	1.467	0	0.0012	1.446	3.7378	19.7417	0	0.0007
ENSBTAG00000020710	ENSBTAT00000027600	CENPQ	centromere protein Q [Source:HGNC Symbol;Acc:HGNC:21347]	2.7459	1.4573	0	0.0003	1.4321	4.8944	23.707	0	0.0001
ENSBTAG00000043250	ENSBTAT00000060242	7SK	7SK RNA [Source:RFAM;Acc:RF00100]	2.7266	1.4471	0.0002	0.0074	1.4208	8.2413	10.3425	0.0013	0.0309
ENSBTAG00000012403	ENSBTAT00000016461	ARG1	arginase 1 [Source:HGNC Symbol;Acc:HGNC:663]	2.7234	1.4454	0.0003	0.0127	1.4187	8.5379	13.6406	0.0002	0.009
ENSBTAG00000001488	ENSBTAT00000001947	OTC	ornithine carbamoyltransferase [Source:HGNC Symbol;Acc:HGNC:8512]	2.7227	1.4451	0.0003	0.0127	1.416	8.3941	13.927	0.0002	0.008
ENSBTAG00000003737	ENSBTAT00000004864	SLC51B	solute carrier family 51 beta subunit [Source:HGNC Symbol;Acc:HGNC:29956]	2.7221	1.4447	0	0.0005	1.4188	4.593	12.9718	0.0003	0.0117
[truncated: 521 more rows]
