# Supplementary material for: Comparative Analysis of the Liver Transcriptome among Cattle Breeds Using RNA-seq
Source: Vet Sci. 2019 Mar 29;6(2):36. doi: 10.3390/vetsci6020036 (PMC6631511; doi:10.3390/vetsci6020036)
Supplement: Supplementary file 1 [file vetsci-06-00036-s001.zip › Supplementary Table S11.xlsx]

## Sheet: Legend
Comparative analysis of the liver transcriptome among cattle breeds using RNA-seq.
*Chandra Shekhar Pareek, Mateusz Sachajko, Jedrzej M. Jaskowski, Magdalena Herudzinska, Mariusz Skowronski, Krzysztof Domagalski, Joanna Szczepanek, Urszula Czarnik, Przymeslaw Sobiech, Dominika Wysocka, Mariusz Pierzchala, Ewa Polawska, Edyta Juszczuk-Kubiak, Yaping Feng, Dibyendu Kumar.
Table S11: The gene network and biological processes for genes specific to all DE genes in liver tissues by comparing the Polish-HF vs. Hereford cattle breeds using Cytoscape-ClueGo. The distribution of two clusters visualized on the functionally grouped network with terms as nodes linked based on their kappa score level (≥0.3), where only the label of the most significant term per group is shown…
Pathway-Figure-1
Pathway-Figure-2
Pathway-Figure-3

## Sheet: Pathway-Figure-1
Pathway-Figure-1

## Sheet: Pathway-Figure-2
Pathway-Figure-2

## Sheet: Pathway-Figure-3
Pathway-Figure-3
