# Supplementary material for: Comparative Analysis of the Liver Transcriptome among Cattle Breeds Using RNA-seq
Source: Vet Sci. 2019 Mar 29;6(2):36. doi: 10.3390/vetsci6020036 (PMC6631511; doi:10.3390/vetsci6020036)
Supplement: Supplementary file 1 [file vetsci-06-00036-s001.zip › Supplementary Table S2.xlsx]

## Sheet: Legend
Comparative analysis of the liver transcriptome among cattle breeds using RNA-seq.
*Chandra Shekhar Pareek, Mateusz Sachajko, Jedrzej M. Jaskowski, Magdalena Herudzinska, Mariusz Skowronski, Krzysztof Domagalski, Joanna Szczepanek, Urszula Czarnik, Przymeslaw Sobiech, Dominika Wysocka, Mariusz Pierzchala, Ewa Polawska, Edyta Juszczuk-Kubiak, Yaping Feng, Dibyendu Kumar.
Table S2. Identification of all hepatic genes without cut-off P value and with cutoff P value (p<0.01), expressed in bovine liver tissues by comparing the Polish-HF vs. Hereford cattle breeds using DEseq and EdgeR pipelines
Table S2. Sheet 1: Legend
Table S2. Sheet 2: Identification of all DE genes without cut-off P value, expressed in bovine liver tissues by comparing the Polish-HF vs. Hereford cattle breeds using DEseq and EdgeR pipelines.
Table S2. Sheet 3: Identification of significant DE genes with cut-off P value of <0.01, expressed in bovine liver tissues by comparing the Polish-HF vs. Hereford cattle breeds using DEseq and EdgeR pipelines.

## Sheet: DEseq.EdgeR.All_ph_h_q0.01_Lph-
Table S2. Sheet 2: Identification of all DE genes without cut-off P value, expressed in bovine liver tissues by comparing the Polish-HF vs. Hereford cattle breeds using DEseq and EdgeR pipelines.				DE-seq pipeline results				EdgeR pipeline results
Ensembl Gene ID	Ensembl Transcript ID	Associated Gene Name	Description	DEseq_foldChange	DEseq_log2FoldChange	DEseq_pval	DEseq_padj	EdgeR_logFC	EdgeR_logCPM	EdgeR_LR	EdgeR_PValue	EdgeR_FDR
ENSBTAG00000011666	ENSBTAT00000015490	THRSP	thyroid hormone responsive [Source:HGNC Symbol;Acc:HGNC:11800]	0	Inf (-)	0	0	-8.8893	1.6466	49.8521	0	0
ENSBTAG00000016138	ENSBTAT00000021481	GPA1	Glycoprotein hormones alpha chain [Source:UniProtKB/Swiss-Prot;Acc:P01217]	0	Inf (-)	0	0	-10.3999	3.078	68.0135	0	0
ENSBTAG00000026163	ENSBTAT00000037068		Uncharacterized protein [Source:UniProtKB/TrEMBL;Acc:F1MRF8]	0	Inf (-)	0	0	-9.409	2.1261	52.7359	0	0
ENSBTAG00000048205	ENSBTAT00000064504	bta-mir-2887-2	bta-mir-2887-1 [Source:miRBase;Acc:MI0013060]	0	Inf (-)	0	0	-10.3091	2.9946	140.938	0	0
ENSBTAG00000009583	ENSBTAT00000012607	SLC22A2	solute carrier family 22 member 2 [Source:HGNC Symbol;Acc:HGNC:10966]	Inf	Inf	0	0	8.6379	1.4579	61.1732	0	0
ENSBTAG00000021565	ENSBTAT00000028731		PRSS2 protein; Uncharacterized protein [Source:UniProtKB/TrEMBL;Acc:A7YWU9]	Inf	Inf	0	0	9.6964	2.4349	72.4591	0	0
ENSBTAG00000025554	ENSBTAT00000035975	LRRC73	leucine rich repeat containing 73 [Source:HGNC Symbol;Acc:HGNC:21375]	Inf	Inf	0	0	7.8198	0.734	35.3688	0	0
ENSBTAG00000034077	ENSBTAT00000048322	ASIP	agouti signaling protein [Source:HGNC Symbol;Acc:HGNC:745]	Inf	Inf	0	0	10.9429	3.6524	178.285	0	0
ENSBTAG00000039803	ENSBTAT00000061382	MYO7B	myosin VIIB [Source:HGNC Symbol;Acc:HGNC:7607]	Inf	Inf	0	0.0002	7.2928	0.2825	30.207	0	0
ENSBTAG00000035959	ENSBTAT00000050449			295.151	8.2053	0	0	8.0039	3.9066	98.7603	0	0
ENSBTAG00000021077	ENSBTAT00000046279		Major histocompatibility complex, class II, DQ beta; Uncharacterized protein [Source:UniProtKB/TrEMBL;Acc:A2VDX2]	243.043	7.9251	0	0	7.5737	2.658	71.6098	0	0
ENSBTAG00000034077	ENSBTAT00000048322	ASIP	agouti signaling protein [Source:HGNC Symbol;Acc:HGNC:745]	187.138	7.548	0	0	7.4483	4.0673	100.871	0	0
ENSBTAG00000034077	ENSBTAT00000048322	ASIP	agouti signaling protein [Source:HGNC Symbol;Acc:HGNC:745]	105.26	6.7178	0	0	6.6839	3.8291	89.7276	0	0
ENSBTAG00000021050	ENSBTAT00000028037	ECEL1	endothelin converting enzyme like 1 [Source:HGNC Symbol;Acc:HGNC:3147]	73.5108	6.1999	0	0	6.1818	4.9153	67.1555	0	0
ENSBTAG00000020116	ENSBTAT00000011795	JSP.1	MHC Class I JSP.1 precursor [Source:RefSeq peptide;Acc:NP_001035588]	60.0728	5.9086	0	0	5.9096	8.3876	56.8603	0	0
ENSBTAG00000021050	ENSBTAT00000028037	ECEL1	endothelin converting enzyme like 1 [Source:HGNC Symbol;Acc:HGNC:3147]	51.6344	5.6903	0	0	5.6888	4.1525	80.3066	0	0
ENSBTAG00000021077	ENSBTAT00000046279		Major histocompatibility complex, class II, DQ beta; Uncharacterized protein [Source:UniProtKB/TrEMBL;Acc:A2VDX2]	44.0909	5.4624	0	0	5.4275	3.2059	43.7292	0	0
ENSBTAG00000019554	ENSBTAT00000026056	FBP2	fructose-bisphosphatase 2 [Source:HGNC Symbol;Acc:HGNC:3607]	40.3397	5.3341	0	0	5.2482	1.3815	48.0823	0	0
ENSBTAG00000009583	ENSBTAT00000012607	SLC22A2	solute carrier family 22 member 2 [Source:HGNC Symbol;Acc:HGNC:10966]	38.856	5.2801	0	0	5.1965	2.1556	45.4053	0	0
ENSBTAG00000035959	ENSBTAT00000050449			29.0617	4.861	0	0	4.8356	3.0357	43.4381	0	0
ENSBTAG00000030493	ENSBTAT00000043032	RERGL	RERG like [Source:HGNC Symbol;Acc:HGNC:26213]	23.3424	4.5449	0	0.0001	4.5313	1.7987	32.7254	0	0
ENSBTAG00000021050	ENSBTAT00000028037	ECEL1	endothelin converting enzyme like 1 [Source:HGNC Symbol;Acc:HGNC:3147]	18.4364	4.2045	0	0	4.2282	3.8264	42.3075	0	0
ENSBTAG00000019588	ENSBTAT00000026100	LA-DQB	MHC cell surface glycoprotein precursor [Source:RefSeq peptide;Acc:NP_001074392]	14.6946	3.8772	0	0	3.8796	4.3515	33.2825	0	0
ENSBTAG00000001740	ENSBTAT00000002282	HAPLN3	hyaluronan and proteoglycan link protein 3 [Source:HGNC Symbol;Acc:HGNC:21446]	14.5486	3.8628	0	0	3.8697	3.0583	42.8253	0	0
ENSBTAG00000008959	ENSBTAT00000035878		Uncharacterized protein [Source:UniProtKB/TrEMBL;Acc:E1BI37]	11.937	3.5774	0	0	3.5801	2.0731	43.8241	0	0
ENSBTAG00000006631	ENSBTAT00000008704	GLI1	GLI family zinc finger 1 [Source:HGNC Symbol;Acc:HGNC:4317]	11.2157	3.4874	0	0	3.4656	2.8894	45.9651	0	0
ENSBTAG00000025485	ENSBTAT00000035828		Uncharacterized protein [Source:UniProtKB/TrEMBL;Acc:E1BKD8]	9.9818	3.3193	0	0	3.3284	3.263	36.5039	0	0
ENSBTAG00000016801	ENSBTAT00000022350	RXRG	retinoid X receptor gamma [Source:HGNC Symbol;Acc:HGNC:10479]	8.6073	3.1056	0	0	3.0866	3.2275	38.1903	0	0
ENSBTAG00000046768	ENSBTAT00000064194	IGFBP1	insulin like growth factor binding protein 1 [Source:HGNC Symbol;Acc:HGNC:5469]	7.6911	2.9432	0	0	2.9603	6.261	31.6793	0	0
ENSBTAG00000019770	ENSBTAT00000026345	APOA4	apolipoprotein A4 [Source:HGNC Symbol;Acc:HGNC:602]	7.056	2.8189	0	0	2.8262	8.2131	39.7348	0	0
ENSBTAG00000017592	ENSBTAT00000023396	GPAT3	glycerol-3-phosphate acyltransferase 3 [Source:HGNC Symbol;Acc:HGNC:28157]	6.3463	2.6659	0	0	2.6624	3.9271	60.0818	0	0
ENSBTAG00000015727	ENSBTAT00000020877			6.301	2.6556	0	0	2.6593	2.7283	37.8331	0	0
ENSBTAG00000015094	ENSBTAT00000020086	VNN1	vanin 1 [Source:HGNC Symbol;Acc:HGNC:12705]	6.1275	2.6153	0	0.0001	2.6357	6.4041	32.7816	0	0
ENSBTAG00000007077	ENSBTAT00000009303	ABHD1	abhydrolase domain containing 1 [Source:HGNC Symbol;Acc:HGNC:17553]	5.7042	2.512	0	0	2.5198	6.4893	50.7437	0	0
ENSBTAG00000006599	ENSBTAT00000008663	INHBE	inhibin beta E subunit [Source:HGNC Symbol;Acc:HGNC:24029]	4.9942	2.3202	0	0	2.3234	5.256	51.441	0	0
ENSBTAG00000005638	ENSBTAT00000031634	CABYR	calcium binding tyrosine phosphorylation regulated [Source:HGNC Symbol;Acc:HGNC:15569]	4.2197	2.0771	0	0	2.0862	3.4704	34.2265	0	0
ENSBTAG00000024000	ENSBTAT00000033053	ATOH8	atonal bHLH transcription factor 8 [Source:HGNC Symbol;Acc:HGNC:24126]	4.0168	2.0061	0	0	2.007	4.0485	38.9202	0	0
ENSBTAG00000000668	ENSBTAT00000035731	SLC22A5	solute carrier family 22 member 5 [Source:HGNC Symbol;Acc:HGNC:10969]	3.8332	1.9386	0	0.0001	1.9474	3.5513	30.9378	0	0
ENSBTAG00000016276	ENSBTAT00000021649	HAL	histidine ammonia-lyase [Source:HGNC Symbol;Acc:HGNC:4806]	3.6724	1.8767	0	0	1.8849	5.2697	31.6037	0	0
ENSBTAG00000001441	ENSBTAT00000001890	CARHSP1	calcium regulated heat stable protein 1 [Source:HGNC Symbol;Acc:HGNC:17150]	0.3115	-1.6826	0	0.0002	-1.6746	4.5555	28.0287	0	0
ENSBTAG00000026779	ENSBTAT00000038266	LYZ	Lysozyme C, non-stomach isozyme [Source:UniProtKB/Swiss-Prot;Acc:P80189]	0.2887	-1.7921	0	0.0001	-1.7844	4.555	27.7558	0	0
ENSBTAG00000017765	ENSBTAT00000023627		Glutathione S-transferase Mu 1 [Source:UniProtKB/Swiss-Prot;Acc:Q9N0V4]	0.2875	-1.7984	0	0	-1.7913	5.9278	30.8737	0	0
ENSBTAG00000014464	ENSBTAT00000019231	SEC14L3	SEC14 like lipid binding 3 [Source:HGNC Symbol;Acc:HGNC:18655]	0.2639	-1.9218	0	0.0001	-1.9155	3.4671	28.9227	0	0
ENSBTAG00000011582	ENSBTAT00000038024		serine incorporator 2 [Source:RefSeq peptide;Acc:NP_001030362]	0.256	-1.9659	0	0	-1.9587	4.8085	35.8157	0	0
ENSBTAG00000013406	ENSBTAT00000017835	CSRP2	cysteine and glycine rich protein 2 [Source:HGNC Symbol;Acc:HGNC:2470]	0.2489	-2.0062	0	0	-1.9966	4.0945	36.5478	0	0
ENSBTAG00000007175	ENSBTAT00000009443	AVPR1A	arginine vasopressin receptor 1A [Source:HGNC Symbol;Acc:HGNC:895]	0.2022	-2.3058	0	0	-2.2974	3.2032	33.5728	0	0
ENSBTAG00000011187	ENSBTAT00000014855	FAM13A	family with sequence similarity 13 member A [Source:HGNC Symbol;Acc:HGNC:19367]	0.1968	-2.3453	0	0	-2.3384	2.9609	31.9648	0	0
ENSBTAG00000020391	ENSBTAT00000048571	MEP1B	meprin A subunit beta [Source:HGNC Symbol;Acc:HGNC:7020]	0.1931	-2.3727	0	0	-2.3652	4.3803	50.2259	0	0
ENSBTAG00000030674	ENSBTAT00000043366	AK4	adenylate kinase 4 [Source:HGNC Symbol;Acc:HGNC:363]	0.1915	-2.3846	0	0	-2.3781	5.0878	38.4169	0	0
ENSBTAG00000007829	ENSBTAT00000010303	CSAD	cysteine sulfinic acid decarboxylase [Source:HGNC Symbol;Acc:HGNC:18966]	0.18	-2.4739	0	0	-2.4627	3.971	54.2916	0	0
ENSBTAG00000022590	ENSBTAT00000035874		Uncharacterized protein [Source:UniProtKB/TrEMBL;Acc:F1MWX3]	0.1512	-2.7255	0	0.0001	-2.7034	4.8765	29.9045	0	0
ENSBTAG00000000575	ENSBTAT00000000752	TNC	tenascin C [Source:HGNC Symbol;Acc:HGNC:5318]	0.146	-2.7764	0	0	-2.762	3.0147	48.8856	0	0
ENSBTAG00000013303	ENSBTAT00000017694	ACSS2	acyl-CoA synthetase short-chain family member 2 [Source:HGNC Symbol;Acc:HGNC:15814]	0.1442	-2.794	0	0	-2.7824	4.3764	46.386	0	0
ENSBTAG00000020789	ENSBTAT00000027703	STS	steroid sulfatase (microsomal), isozyme S [Source:HGNC Symbol;Acc:HGNC:11425]	0.143	-2.8059	0	0	-2.7984	3.8489	44.8595	0	0
ENSBTAG00000039808	ENSBTAT00000023402	SERPINA6	serpin family A member 6 [Source:HGNC Symbol;Acc:HGNC:1540]	0.1065	-3.2316	0	0	-3.2244	6.5232	51.4723	0	0
ENSBTAG00000047381	ENSBTAT00000063224	bta-mir-2904-3	bta-mir-2904-1 [Source:miRBase;Acc:MI0013080]	0.1042	-3.2627	0	0	-3.2425	8.5892	35.0522	0	0
ENSBTAG00000000604	ENSBTAT00000000796	GPNMB	glycoprotein nmb [Source:HGNC Symbol;Acc:HGNC:4462]	0.0964	-3.3752	0	0	-3.3721	6.8052	29.3051	0	0
ENSBTAG00000011082	ENSBTAT00000014713	IGF-I	Insulin-like growth factor I [Source:UniProtKB/Swiss-Prot;Acc:P07455]	0.094	-3.4113	0	0	-3.3966	2.7822	56.9027	0	0
ENSBTAG00000008571	ENSBTAT00000029615	CUX2	cut like homeobox 2 [Source:HGNC Symbol;Acc:HGNC:19347]	0.0925	-3.435	0	0	-3.4122	4.0962	34.8396	0	0
ENSBTAG00000026181	ENSBTAT00000006163	UGT1A1	UDP glucuronosyltransferase family 1 member A1 [Source:HGNC Symbol;Acc:HGNC:12530]	0.0762	-3.7135	0	0	-3.6794	2.5631	40.2337	0	0
ENSBTAG00000020928	ENSBTAT00000035299	ADPRHL1	ADP-ribosylhydrolase like 1 [Source:HGNC Symbol;Acc:HGNC:21303]	0.0671	-3.897	0	0.0001	-3.8308	0.9976	30.3905	0	0
ENSBTAG00000018365	ENSBTAT00000024437	CYP2E1	cytochrome P450 family 2 subfamily E member 1 [Source:HGNC Symbol;Acc:HGNC:2631]	0.0582	-4.1024	0	0	-4.0983	9.8763	47.6664	0	0
ENSBTAG00000000604	ENSBTAT00000000796	GPNMB	glycoprotein nmb [Source:HGNC Symbol;Acc:HGNC:4462]	0.0545	-4.1979	0	0	-4.2155	4.0158	50.1426	0	0
ENSBTAG00000015505	ENSBTAT00000020610	FADS2	fatty acid desaturase 2 [Source:HGNC Symbol;Acc:HGNC:3575]	0.0541	-4.2093	0	0	-4.2032	8.5655	44.0203	0	0
ENSBTAG00000046537	ENSBTAT00000064613	bta-mir-2904-1	bta-mir-2904-1 [Source:miRBase;Acc:MI0013080]	0.0399	-4.6477	0	0	-4.6281	8.3551	39.7039	0	0
ENSBTAG00000011624	ENSBTAT00000015438	FGF21	fibroblast growth factor 21 [Source:HGNC Symbol;Acc:HGNC:3678]	0.0328	-4.9282	0	0	-4.8902	3.625	62.749	0	0
ENSBTAG00000027962	ENSBTAT00000040333			0.0298	-5.0676	0	0	-4.8576	0.7734	31.08	0	0
ENSBTAG00000034323	ENSBTAT00000048616		solute carrier family 2, facilitated glucose transporter member 5 [Source:RefSeq peptide;Acc:NP_001094512]	0.0255	-5.2919	0	0	-5.2005	1.9526	37.7669	0	0
ENSBTAG00000047547	ENSBTAT00000024424		Uncharacterized protein [Source:UniProtKB/TrEMBL;Acc:G3X7D5]	0.022	-5.5031	0	0	-5.5216	3.9347	75.2741	0	0
ENSBTAG00000032954	ENSBTAT00000035337		ATP synthase subunit epsilon, mitochondrial [Source:UniProtKB/Swiss-Prot;Acc:P05632]	0.0208	-5.5861	0	0	-5.5241	3.1796	84.6338	0	0
ENSBTAG00000017220	ENSBTAT00000022885	GH	Somatotropin [Source:UniProtKB/Swiss-Prot;Acc:P01246]	0.0202	-5.6322	0	0	-5.608	5.2481	72.3148	0	0
ENSBTAG00000048094	ENSBTAT00000038516		Uncharacterized protein [Source:UniProtKB/TrEMBL;Acc:A0A0A0MPA0]	0.0196	-5.6711	0	0	-5.6717	10.4338	63.976	0	0
ENSBTAG00000021588	ENSBTAT00000028766	SCG2	secretogranin II [Source:HGNC Symbol;Acc:HGNC:10575]	0.0188	-5.7322	0	0	-5.5737	1.4104	31.3713	0	0
ENSBTAG00000015274	ENSBTAT00000020313		Prolactin [Source:UniProtKB/Swiss-Prot;Acc:P01239]	0.0158	-5.98	0	0	-5.9648	6.4383	65.892	0	0
ENSBTAG00000045728	ENSBTAT00000063883		acyl-CoA desaturase [Source:RefSeq peptide;Acc:NP_776384]	0.0151	-6.0515	0	0	-5.9193	2.6124	63.5529	0	0
ENSBTAG00000018563	ENSBTAT00000029841	SFRP2	secreted frizzled related protein 2 [Source:HGNC Symbol;Acc:HGNC:10777]	0.0142	-6.1405	0	0	-5.8267	0.8607	33.6399	0	0
ENSBTAG00000038748	ENSBTAT00000045694	HBB	Hemoglobin subunit beta Spinorphin [Source:UniProtKB/Swiss-Prot;Acc:P02070]	0.01	-6.6367	0	0	-6.4881	2.8767	68.9298	0	0
ENSBTAG00000012083	ENSBTAT00000016022	IRX3	iroquois homeobox 3 [Source:HGNC Symbol;Acc:HGNC:14360]	0.0066	-7.2401	0	0	-7.0451	2.898	73.5067	0	0
ENSBTAG00000038128	ENSBTAT00000019800		BOLA-DQA5 protein; Uncharacterized protein [Source:UniProtKB/TrEMBL;Acc:A5PJ88]	Inf	Inf	0	0.0003	7.8463	0.7255	29.0457	0	0.0001
ENSBTAG00000020116	ENSBTAT00000011795	JSP.1	MHC Class I JSP.1 precursor [Source:RefSeq peptide;Acc:NP_001035588]	17.6245	4.1395	0	0	4.1351	5.4289	27.1033	0	0.0001
ENSBTAG00000040580	ENSBTAT00000053602		Uncharacterized protein [Source:UniProtKB/TrEMBL;Acc:F1MST9]	9.2504	3.2095	0	0.0002	3.1584	1.432	27.0971	0	0.0001
ENSBTAG00000006769	ENSBTAT00000010992		3 beta-hydroxysteroid dehydrogenase/Delta 5-->4-isomerase 3-beta-hydroxy-Delta(5)-steroid dehydrogenase Steroid Delta-isomerase [Source:UniProtKB/Swiss-Prot;Acc:P14893]	7.8018	2.9638	0	0.0002	2.9807	3.2715	28.4444	0	0.0001
ENSBTAG00000010462	ENSBTAT00000048830	ROBO2	roundabout guidance receptor 2 [Source:HGNC Symbol;Acc:HGNC:10250]	6.4578	2.691	0	0.0005	2.7081	3.6796	27.6998	0	0.0001
ENSBTAG00000002559	ENSBTAT00000003315		inositol oxygenase [Source:RefSeq peptide;Acc:NP_001094535]	5.6982	2.5105	0	0	2.4999	2.6226	27.4629	0	0.0001
ENSBTAG00000002473	ENSBTAT00000003204	ANGPTL4	angiopoietin like 4 [Source:HGNC Symbol;Acc:HGNC:16039]	3.9675	1.9882	0	0	1.9965	6.0663	25.6642	0	0.0001
ENSBTAG00000003737	ENSBTAT00000004864	SLC51B	solute carrier family 51 beta subunit [Source:HGNC Symbol;Acc:HGNC:29956]	0.3085	-1.6965	0	0.0001	-1.6903	5.0864	25.9879	0	0.0001
ENSBTAG00000006928	ENSBTAT00000009097	OAT	ornithine aminotransferase [Source:HGNC Symbol;Acc:HGNC:8091]	0.286	-1.8057	0	0	-1.7969	4.9091	25.7603	0	0.0001
ENSBTAG00000007897	ENSBTAT00000010386	POMC	proopiomelanocortin [Source:HGNC Symbol;Acc:HGNC:9201]	0.2825	-1.8239	0	0.0002	-1.8133	3.609	27.1259	0	0.0001
ENSBTAG00000013303	ENSBTAT00000017694	ACSS2	acyl-CoA synthetase short-chain family member 2 [Source:HGNC Symbol;Acc:HGNC:15814]	0.1352	-2.887	0	0.0001	-2.86	4.3297	28.1815	0	0.0001
ENSBTAG00000032642	ENSBTAT00000002908		Glutathione S-transferase [Source:UniProtKB/TrEMBL;Acc:F1N4T5]	0.0372	-4.7502	0	0.0001	-4.5765	0.5367	26.9688	0	0.0001
ENSBTAG00000032613	ENSBTAT00000046291	SCG5	secretogranin V [Source:HGNC Symbol;Acc:HGNC:10816]	0.014	-6.1573	0	0	-5.7722	0.7995	27.4524	0	0.0001
ENSBTAG00000017220	ENSBTAT00000022885	GH	Somatotropin [Source:UniProtKB/Swiss-Prot;Acc:P01246]	0.0034	-8.1934	0	0	-8.1951	6.8385	29.3305	0	0.0001
ENSBTAG00000016138	ENSBTAT00000021481	GPA1	Glycoprotein hormones alpha chain [Source:UniProtKB/Swiss-Prot;Acc:P01217]	0.0024	-8.6934	0	0	-8.2977	3.4537	29.9642	0	0.0001
ENSBTAG00000046133	ENSBTAT00000066283	bta-mir-2887-2	bta-mir-2887-1 [Source:miRBase;Acc:MI0013060]	0	Inf (-)	0	0	-9.6132	2.33	24.2164	0	0.0002
ENSBTAG00000034302	ENSBTAT00000048598		Uncharacterized protein [Source:UniProtKB/TrEMBL;Acc:G3X7X7]	Inf	Inf	0	0.0028	6.8608	-0.0684	24.7135	0	0.0002
ENSBTAG00000046874	ENSBTAT00000063499	bta-mir-2887-2	bta-mir-2887-1 [Source:miRBase;Acc:MI0013060]	Inf	Inf	0	0	11.4106	4.1067	24.5932	0	0.0002
ENSBTAG00000030493	ENSBTAT00000043032	RERGL	RERG like [Source:HGNC Symbol;Acc:HGNC:26213]	9.0674	3.1807	0	0.0006	3.1281	1.2572	24.8607	0	0.0002
ENSBTAG00000016276	ENSBTAT00000021649	HAL	histidine ammonia-lyase [Source:HGNC Symbol;Acc:HGNC:4806]	5.1962	2.3774	0	0.0008	2.3973	6.1625	26.3582	0	0.0002
ENSBTAG00000018723	ENSBTAT00000024921	SLC25A34	solute carrier family 25 member 34 [Source:HGNC Symbol;Acc:HGNC:27653]	3.7163	1.8939	0	0.0006	1.8891	3.0341	25.2006	0	0.0002
ENSBTAG00000015005	ENSBTAT00000056722	FANCG	Fanconi anemia complementation group G [Source:HGNC Symbol;Acc:HGNC:3588]	3.1265	1.6445	0	0.0012	1.6488	3.7665	24.953	0	0.0002
ENSBTAG00000010801	ENSBTAT00000014308	CMBL	carboxymethylenebutenolidase homolog [Source:HGNC Symbol;Acc:HGNC:25090]	0.3281	-1.6079	0	0.0005	-1.6015	6.8045	24.1649	0	0.0002
ENSBTAG00000016615	ENSBTAT00000022100	ABHD6	abhydrolase domain containing 6 [Source:HGNC Symbol;Acc:HGNC:21398]	0.3166	-1.6591	0	0.0014	-1.6518	3.4393	24.8953	0	0.0002
ENSBTAG00000005069	ENSBTAT00000006683	TM7SF2	transmembrane 7 superfamily member 2 [Source:HGNC Symbol;Acc:HGNC:11863]	0.2825	-1.8237	0	0.0002	-1.8173	7.6983	24.4956	0	0.0002
ENSBTAG00000011100	ENSBTAT00000014735	CTSC	cathepsin C [Source:HGNC Symbol;Acc:HGNC:2528]	0.2622	-1.931	0	0	-1.9263	7.2589	25.1663	0	0.0002
ENSBTAG00000037899	ENSBTAT00000056239	DLK1	delta like non-canonical Notch ligand 1 [Source:HGNC Symbol;Acc:HGNC:2907]	0.2471	-2.0171	0	0.0004	-2.0088	2.6922	24.7257	0	0.0002
ENSBTAG00000000279	ENSBTAT00000000348	RAB26	Ras-related protein Rab-26 [Source:UniProtKB/Swiss-Prot;Acc:Q29RR0]	0.1398	-2.8388	0	0.0007	-2.7977	1.3601	24.976	0	0.0002
ENSBTAG00000047381	ENSBTAT00000063224	bta-mir-2904-3	bta-mir-2904-1 [Source:miRBase;Acc:MI0013080]	0.0952	-3.3934	0	0	-3.3839	7.6302	24.3602	0	0.0002
ENSBTAG00000020406	ENSBTAT00000027192	GPC3	glypican 3 [Source:HGNC Symbol;Acc:HGNC:4451]	11.4299	3.5147	0	0	3.5352	9.5285	25.4556	0	0.0003
ENSBTAG00000002069	ENSBTAT00000031167		MHC class I heavy chain isoform 1 precursor [Source:RefSeq peptide;Acc:NP_001033607]	7.5146	2.9097	0	0	2.9202	6.8229	23.693	0	0.0003
ENSBTAG00000037673	ENSBTAT00000021896			5.6938	2.5094	0	0.0002	2.5327	6.3303	25.8089	0	0.0003
ENSBTAG00000016312	ENSBTAT00000021701	LGALS4	galectin 4 [Source:HGNC Symbol;Acc:HGNC:6565]	3.259	1.7044	0	0.0001	1.713	5.0719	23.5874	0	0.0003
ENSBTAG00000010549	ENSBTAT00000013950	IFRD1	interferon related developmental regulator 1 [Source:HGNC Symbol;Acc:HGNC:5456]	2.9637	1.5674	0	0.0006	1.5725	4.7277	23.3553	0	0.0003
ENSBTAG00000005976	ENSBTAT00000007841	HSD17B7	hydroxysteroid 17-beta dehydrogenase 7 [Source:HGNC Symbol;Acc:HGNC:5215]	0.3492	-1.5179	0	0.0009	-1.5115	5.0903	23.5626	0	0.0003
ENSBTAG00000010345	ENSBTAT00000013664	XPNPEP2	X-prolyl aminopeptidase 2 [Source:HGNC Symbol;Acc:HGNC:12823]	0.2449	-2.0297	0	0.0005	-2.022	2.596	23.253	0	0.0003
ENSBTAG00000047957	ENSBTAT00000064053			0.0687	-3.8628	0	0.0001	-3.7753	0.9354	23.7758	0	0.0003
ENSBTAG00000014234	ENSBTAT00000043345	LINC00238	long intergenic non-protein coding RNA 238 [Source:HGNC Symbol;Acc:HGNC:20100]	0	Inf (-)	0	0.0036	-7.4738	0.4504	26.4384	0	0.0004
ENSBTAG00000011624	ENSBTAT00000015438	FGF21	fibroblast growth factor 21 [Source:HGNC Symbol;Acc:HGNC:3678]	28.747	4.8453	0	0	4.8512	5.8837	23.0399	0	0.0004
ENSBTAG00000002069	ENSBTAT00000031167		MHC class I heavy chain isoform 1 precursor [Source:RefSeq peptide;Acc:NP_001033607]	8.4922	3.0861	0	0	3.1058	8.0657	24.9562	0	0.0004
ENSBTAG00000006349	ENSBTAT00000008330	EXTL1	exostosin like glycosyltransferase 1 [Source:HGNC Symbol;Acc:HGNC:3515]	3.081	1.6234	0	0.0004	1.6259	4.8841	22.8865	0	0.0004
ENSBTAG00000035081	ENSBTAT00000015387		Uncharacterized protein [Source:UniProtKB/TrEMBL;Acc:G3X6X5]	0.2916	-1.7779	0	0.0012	-1.768	3.0704	22.7839	0	0.0004
ENSBTAG00000011908	ENSBTAT00000015799	CPQ	carboxypeptidase Q [Source:HGNC Symbol;Acc:HGNC:16910]	0.1384	-2.8526	0	0	-2.8415	4.7756	22.5839	0	0.0004
ENSBTAG00000015274	ENSBTAT00000020313		Prolactin [Source:UniProtKB/Swiss-Prot;Acc:P01239]	0.005	-7.6518	0	0	-7.6552	7.1163	26.0985	0	0.0004
ENSBTAG00000010371	ENSBTAT00000013689	CHAC1	ChaC glutathione specific gamma-glutamylcyclotransferase 1 [Source:HGNC Symbol;Acc:HGNC:28680]	19.1724	4.261	0	0	4.1912	1.2985	22.4494	0	0.0005
ENSBTAG00000005596	ENSBTAT00000007349	IGFBP2	insulin like growth factor binding protein 2 [Source:HGNC Symbol;Acc:HGNC:5471]	9.0276	3.1743	0	0	3.1827	8.3814	22.1094	0	0.0005
ENSBTAG00000006326	ENSBTAT00000008298	ALDH1L2	aldehyde dehydrogenase 1 family member L2 [Source:HGNC Symbol;Acc:HGNC:26777]	4.6082	2.2042	0	0	2.2041	4.0211	22.3503	0	0.0005
ENSBTAG00000016801	ENSBTAT00000022350	RXRG	retinoid X receptor gamma [Source:HGNC Symbol;Acc:HGNC:10479]	0.1597	-2.6467	0	0.0017	-2.6199	3.16	24.1487	0	0.0005
ENSBTAG00000032057	ENSBTAT00000045476		Uncharacterized protein [Source:UniProtKB/TrEMBL;Acc:E1BCK5]	0	Inf (-)	0.0001	0.006	-6.5931	-0.3945	21.8134	0	0.0006
ENSBTAG00000046133	ENSBTAT00000066283	bta-mir-2887-2	bta-mir-2887-1 [Source:miRBase;Acc:MI0013060]	Inf	Inf	0	0	11.2767	3.9804	23.8293	0	0.0006
ENSBTAG00000002258	ENSBTAT00000002914	APOA1	Apolipoprotein A-I Proapolipoprotein A-I Truncated apolipoprotein A-I [Source:UniProtKB/Swiss-Prot;Acc:P15497]	5.5681	2.4772	0	0.0001	2.4833	10.1466	21.658	0	0.0006
ENSBTAG00000046695	ENSBTAT00000064933			0.0172	-5.8645	0	0	-5.835	4.282	21.9825	0	0.0006
ENSBTAG00000000042	ENSBTAT00000000046	PYCR1	pyrroline-5-carboxylate reductase 1 [Source:HGNC Symbol;Acc:HGNC:9721]	4.3045	2.1059	0	0	2.1079	3.8825	21.6103	0	0.0007
ENSBTAG00000002650	ENSBTAT00000003433	ZNF259	Zinc finger protein ZPR1 [Source:UniProtKB/Swiss-Prot;Acc:Q2TBX0]	3.5037	1.8089	0	0	1.8181	6.2286	21.5605	0	0.0007
ENSBTAG00000047790	ENSBTAT00000065571	bta-mir-2887-2	bta-mir-2887-1 [Source:miRBase;Acc:MI0013060]	0.0096	-6.7027	0	0	-6.3319	1.3442	21.1231	0	0.0008
ENSBTAG00000021588	ENSBTAT00000028766	SCG2	secretogranin II [Source:HGNC Symbol;Acc:HGNC:10575]	0.0048	-7.6904	0	0	-7.2951	2.4966	24.8765	0	0.0008
ENSBTAG00000047370	ENSBTAT00000066193	bta-mir-2887-2	bta-mir-2887-1 [Source:miRBase;Acc:MI0013060]	0.0008	-10.2251	0	0	-10.1132	7.2572	24.6204	0	0.0008
ENSBTAG00000047790	ENSBTAT00000065571	bta-mir-2887-2	bta-mir-2887-1 [Source:miRBase;Acc:MI0013060]	Inf	Inf	0	0	10.3275	3.0224	24.1832	0	0.0009
ENSBTAG00000048000	ENSBTAT00000064132	bta-mir-2904-1	bta-mir-2904-1 [Source:miRBase;Acc:MI0013080]	27.7029	4.792	0	0	4.77	4.1482	24.2095	0	0.0009
ENSBTAG00000003047	ENSBTAT00000003964	FAM170A	family with sequence similarity 170 member A [Source:HGNC Symbol;Acc:HGNC:27963]	13.8322	3.79	0	0.0013	3.7416	1.6828	22.9673	0	0.0009
ENSBTAG00000047029	ENSBTAT00000063143		Uncharacterized protein [Source:UniProtKB/TrEMBL;Acc:E1BEQ3]	10.2616	3.3592	0	0.0001	3.3491	2.8135	22.7345	0	0.001
ENSBTAG00000003502	ENSBTAT00000004556			Inf	Inf	0.0001	0.01	6.6213	-0.2588	20.6258	0	0.0011
ENSBTAG00000000259	ENSBTAT00000000324	CHIA	chitinase, acidic [Source:HGNC Symbol;Acc:HGNC:17432]	6.224	2.6378	0	0.0001	2.6592	9.0986	22.4282	0	0.0011
ENSBTAG00000047875	ENSBTAT00000065119			3.07	1.6182	0.0001	0.0058	1.6189	3.1342	20.341	0	0.0012
ENSBTAG00000021964	ENSBTAT00000045860	CDH17	cadherin 17 [Source:HGNC Symbol;Acc:HGNC:1756]	2.8838	1.5279	0	0.0015	1.531	4.3354	20.3481	0	0.0012
ENSBTAG00000023955	ENSBTAT00000007005		Uncharacterized protein [Source:UniProtKB/TrEMBL;Acc:F1N6N4]	9.2102	3.2032	0	0.0042	3.2056	1.8849	22.1389	0	0.0013
ENSBTAG00000016413	ENSBTAT00000021830	DUSP26	dual specificity phosphatase 26 (putative) [Source:HGNC Symbol;Acc:HGNC:28161]	7.9302	2.9874	0	0.0043	3.0007	2.1524	22.0923	0	0.0013
ENSBTAG00000009386	ENSBTAT00000012350	C1orf167	chromosome 1 open reading frame 167 [Source:HGNC Symbol;Acc:HGNC:25262]	0.3206	-1.641	0	0.0014	-1.6303	3.6882	20.1029	0	0.0013
ENSBTAG00000034138	ENSBTAT00000048410		Beta-hexosaminidase [Source:UniProtKB/TrEMBL;Acc:E1B9E8]	0.0321	-4.9596	0.0001	0.0094	-4.5861	-0.1725	20.1823	0	0.0013
ENSBTAG00000003068	ENSBTAT00000003991	MSMO1	methylsterol monooxygenase 1 [Source:HGNC Symbol;Acc:HGNC:10545]	0.1495	-2.742	0	0	-2.7202	7.8505	21.8111	0	0.0014
ENSBTAG00000008726	ENSBTAT00000011496	NCS1	neuronal calcium sensor 1 [Source:HGNC Symbol;Acc:HGNC:3953]	6.9257	2.792	0	0.0005	2.7966	1.532	19.8149	0	0.0015
ENSBTAG00000011839	ENSBTAT00000015713	HMGCS1	3-hydroxy-3-methylglutaryl-CoA synthase 1 [Source:HGNC Symbol;Acc:HGNC:5007]	0.1313	-2.9294	0	0	-2.9081	6.8187	21.6897	0	0.0015
ENSBTAG00000010509	ENSBTAT00000013885		CDK3 protein; Uncharacterized protein [Source:UniProtKB/TrEMBL;Acc:A5PJJ9]	3.0393	1.6037	0	0.0012	1.604	4.1596	19.6594	0	0.0016
ENSBTAG00000033643	ENSBTAT00000047794		Uncharacterized protein [Source:UniProtKB/TrEMBL;Acc:F1MPZ1]	0.1405	-2.831	0	0.0024	-2.7846	1.1278	19.6442	0	0.0016
ENSBTAG00000012083	ENSBTAT00000016022	IRX3	iroquois homeobox 3 [Source:HGNC Symbol;Acc:HGNC:14360]	2.9091	1.5406	0	0.0022	1.5503	3.8745	19.5864	0	0.0017
ENSBTAG00000011666	ENSBTAT00000015490	THRSP	thyroid hormone responsive [Source:HGNC Symbol;Acc:HGNC:11800]	0.0923	-3.4375	0	0.0012	-3.3516	0.8055	19.5122	0	0.0017
ENSBTAG00000047029	ENSBTAT00000063143		Uncharacterized protein [Source:UniProtKB/TrEMBL;Acc:E1BEQ3]	7.739	2.9522	0	0.0006	2.937	2.966	22.7566	0	0.0018
ENSBTAG00000010463	ENSBTAT00000013812		Uncharacterized protein [Source:UniProtKB/TrEMBL;Acc:G5E5D5]	9.8911	3.3061	0	0.0005	3.3319	2.2955	21.1564	0	0.0019
ENSBTAG00000037404	ENSBTAT00000053062	LRFN4	leucine rich repeat and fibronectin type III domain containing 4 [Source:HGNC Symbol;Acc:HGNC:28456]	13.2988	3.7332	0	0.0005	3.7149	0.8944	19.0729	0	0.0021
ENSBTAG00000014533	ENSBTAT00000019317	KEL	Kell blood group, metallo-endopeptidase [Source:HGNC Symbol;Acc:HGNC:6308]	5.4192	2.4381	0	0	2.4419	2.7466	19.1043	0	0.0021
ENSBTAG00000003113	ENSBTAT00000004048	RNF125	ring finger protein 125 [Source:HGNC Symbol;Acc:HGNC:21150]	0.1207	-3.0504	0	0	-3.0319	3.2047	19.1266	0	0.0021
ENSBTAG00000004459	ENSBTAT00000005845		Uncharacterized protein [Source:UniProtKB/TrEMBL;Acc:F1MAV7]	0.03	-5.0596	0	0	-5.0118	3.2189	20.8486	0	0.0021
ENSBTAG00000002705	ENSBTAT00000003504	REC8	REC8 meiotic recombination protein [Source:HGNC Symbol;Acc:HGNC:16879]	0.0143	-6.1306	0	0	-5.9771	1.907	20.8525	0	0.0021
ENSBTAG00000020698	ENSBTAT00000027586	MTHFR	methylenetetrahydrofolate reductase (NAD(P)H) [Source:HGNC Symbol;Acc:HGNC:7436]	0.4002	-1.3212	0.0001	0.0078	-1.314	5.5805	19.0178	0	0.0022
ENSBTAG00000019588	ENSBTAT00000026100	LA-DQB	MHC cell surface glycoprotein precursor [Source:RefSeq peptide;Acc:NP_001074392]	6.5025	2.701	0	0.0003	2.7023	4.9013	22.1267	0	0.0023
ENSBTAG00000002028	ENSBTAT00000002628	FAM69A	family with sequence similarity 69 member A [Source:HGNC Symbol;Acc:HGNC:32213]	0.4043	-1.3066	0.0002	0.0145	-1.299	4.3396	18.9069	0	0.0023
ENSBTAG00000044179	ENSBTAT00000061640	CERS6	ceramide synthase 6 [Source:RefSeq peptide;Acc:NP_001180061]	0.2709	-1.8844	0	0.0014	-1.8702	2.7538	18.8664	0	0.0023
ENSBTAG00000021565	ENSBTAT00000028731		PRSS2 protein; Uncharacterized protein [Source:UniProtKB/TrEMBL;Acc:A7YWU9]	244.667	7.9347	0	0	7.6986	2.857	18.7155	0	0.0025
ENSBTAG00000007247	ENSBTAT00000009536	NUF2	NUF2, NDC80 kinetochore complex component [Source:HGNC Symbol;Acc:HGNC:14621]	0.2231	-2.1639	0	0.0005	-2.1427	2.3936	18.6156	0	0.0026
ENSBTAG00000013054	ENSBTAT00000017353	MFSD2A	major facilitator superfamily domain containing 2A [Source:HGNC Symbol;Acc:HGNC:25897]	0.1379	-2.8581	0	0.0031	-2.8312	2.379	20.4196	0	0.0026
ENSBTAG00000011100	ENSBTAT00000014735	CTSC	cathepsin C [Source:HGNC Symbol;Acc:HGNC:2528]	0.1986	-2.3323	0	0.0006	-2.3117	7.5264	20.285	0	0.0027
ENSBTAG00000016514	ENSBTAT00000021955	CPE	carboxypeptidase E [Source:HGNC Symbol;Acc:HGNC:2303]	0.085	-3.5568	0	0.0005	-3.4638	0.8909	18.5178	0	0.0027
ENSBTAG00000020116	ENSBTAT00000011795	JSP.1	MHC Class I JSP.1 precursor [Source:RefSeq peptide;Acc:NP_001035588]	21.0427	4.3952	0	0	4.412	8.6958	20.1031	0	0.0029
ENSBTAG00000043553	ENSBTAT00000060554	GPX3	glutathione peroxidase 3 precursor [Source:RefSeq peptide;Acc:NP_776502]	13.3104	3.7345	0	0	3.7352	7.2668	18.2885	0	0.003
ENSBTAG00000002224	ENSBTAT00000044908	UHRF1	ubiquitin like with PHD and ring finger domains 1 [Source:HGNC Symbol;Acc:HGNC:12556]	0.1234	-3.0183	0	0.0009	-2.9806	2.647	19.9714	0	0.0031
ENSBTAG00000024406	ENSBTAT00000033841	AGR2	anterior gradient 2, protein disulphide isomerase family member [Source:HGNC Symbol;Acc:HGNC:328]	Inf	Inf	0	0.0014	6.9686	0.0288	18.0862	0	0.0033
ENSBTAG00000022294	ENSBTAT00000030146	FADS1	fatty acid desaturase 1 [Source:HGNC Symbol;Acc:HGNC:3574]	0.1207	-3.0511	0	0.0008	-2.9973	1.1689	17.9651	0	0.0035
ENSBTAG00000006986	ENSBTAT00000048431		Uncharacterized protein [Source:UniProtKB/TrEMBL;Acc:F1N2Z0]	29.3601	4.8758	0	0	4.8627	3.7829	21.1625	0	0.0036
ENSBTAG00000031863	ENSBTAT00000045181		HIG2 protein; Uncharacterized protein [Source:UniProtKB/TrEMBL;Acc:A6H7E7]	3.2862	1.7164	0	0.0019	1.7124	3.2945	17.8845	0	0.0036
ENSBTAG00000000507	ENSBTAT00000000648	NR4A1	nuclear receptor subfamily 4 group A member 1 [Source:HGNC Symbol;Acc:HGNC:7980]	0.166	-2.5907	0	0.0029	-2.5541	1.3521	17.7644	0	0.0038
ENSBTAG00000046695	ENSBTAT00000064933			231.805	7.8568	0	0	7.8496	6.8122	19.4201	0	0.0039
ENSBTAG00000014848	ENSBTAT00000019772	NR0B2	nuclear receptor subfamily 0 group B member 2 [Source:HGNC Symbol;Acc:HGNC:7961]	0.1492	-2.7447	0	0.0001	-2.7241	4.032	19.46	0	0.0039
ENSBTAG00000024291	ENSBTAT00000033556			4.9706	2.3134	0	0.0018	2.303	1.9166	17.6746	0	0.004
ENSBTAG00000001675	ENSBTAT00000002194	ITPKA	inositol-trisphosphate 3-kinase A [Source:HGNC Symbol;Acc:HGNC:6178]	3.212	1.6835	0.0001	0.0114	1.6896	2.5504	17.6538	0	0.004
ENSBTAG00000016169	ENSBTAT00000021521	ID1	inhibitor of DNA binding 1, HLH protein [Source:HGNC Symbol;Acc:HGNC:5360]	0.3948	-1.3409	0.0001	0.0065	-1.3331	5.5553	17.5563	0	0.0041
ENSBTAG00000000604	ENSBTAT00000000796	GPNMB	glycoprotein nmb [Source:HGNC Symbol;Acc:HGNC:4462]	0.0598	-4.0641	0	0	-4.0325	5.077	19.2486	0	0.0042
ENSBTAG00000003938	ENSBTAT00000039897	FNDC1	fibronectin type III domain containing 1 [Source:HGNC Symbol;Acc:HGNC:21184]	0	Inf (-)	0.0001	0.0328	-7.0335	0.0869	20.6002	0	0.0043
ENSBTAG00000009836	ENSBTAT00000012973	CHGA	chromogranin A [Source:HGNC Symbol;Acc:HGNC:1929]	0	Inf (-)	0	0	-8.7681	1.594	20.5729	0	0.0043
ENSBTAG00000038735	ENSBTAT00000057054		Lutropin subunit beta [Source:UniProtKB/Swiss-Prot;Acc:P04651]	0	Inf (-)	0	0	-8.4649	1.3187	20.6301	0	0.0043
ENSBTAG00000011723	ENSBTAT00000015567	GRIK5	glutamate ionotropic receptor kainate type subunit 5 [Source:HGNC Symbol;Acc:HGNC:4583]	12.6645	3.6627	0.0001	0.0095	3.556	0.4198	17.4533	0	0.0043
ENSBTAG00000000804	ENSBTAT00000001063	MOB3B	MOB kinase activator 3B [Source:HGNC Symbol;Acc:HGNC:23825]	0.3662	-1.4494	0.0001	0.0065	-1.4396	3.939	17.45	0	0.0043
ENSBTAG00000009876	ENSBTAT00000050299	C4BPA	complement component 4 binding protein alpha [Source:HGNC Symbol;Acc:HGNC:1325]	11.3112	3.4997	0	0.0051	3.4573	1.5898	19.1015	0	0.0044
ENSBTAG00000003457	ENSBTAT00000004485	ATF5	activating transcription factor 5 [Source:HGNC Symbol;Acc:HGNC:790]	3.0107	1.5901	0	0.0007	1.5974	7.1067	17.3641	0	0.0044
ENSBTAG00000018667	ENSBTAT00000024840	RCL1	RNA terminal phosphate cyclase like 1 [Source:HGNC Symbol;Acc:HGNC:17687]	2.5988	1.3779	0.0001	0.0074	1.3835	6.9712	17.3698	0	0.0044
ENSBTAG00000034138	ENSBTAT00000048410		Beta-hexosaminidase [Source:UniProtKB/TrEMBL;Acc:E1B9E8]	0	Inf (-)	0.0001	0.0188	-6.9449	-0.0692	19.027	0	0.0045
ENSBTAG00000008160	ENSBTAT00000010729	MBOAT2	membrane bound O-acyltransferase domain containing 2 [Source:HGNC Symbol;Acc:HGNC:25193]	0	Inf (-)	0	0.0005	-7.0762	-0.0357	17.2826	0	0.0046
ENSBTAG00000008323	ENSBTAT00000010961	SNAP25	synaptosome associated protein 25 [Source:HGNC Symbol;Acc:HGNC:11132]	0	Inf (-)	0.0004	0.0285	-6.2296	-0.6613	17.2803	0	0.0046
ENSBTAG00000009315	ENSBTAT00000012270	CDON	cell adhesion associated, oncogene regulated [Source:HGNC Symbol;Acc:HGNC:17104]	3.284	1.7154	0.0002	0.0198	1.7188	2.2902	17.2048	0	0.0046
ENSBTAG00000011328	ENSBTAT00000044138	CGREF1	cell growth regulator with EF-hand domain 1 [Source:HGNC Symbol;Acc:HGNC:16962]	2.9135	1.5428	0.0003	0.022	1.5443	2.7399	17.2075	0	0.0046
ENSBTAG00000012046	ENSBTAT00000015987	JUNB	JunB proto-oncogene, AP-1 transcription factor subunit [Source:HGNC Symbol;Acc:HGNC:6205]	0.208	-2.2654	0	0	-2.2556	5.632	17.2397	0	0.0046
ENSBTAG00000004799	ENSBTAT00000033630	DENND2A	DENN domain containing 2A [Source:HGNC Symbol;Acc:HGNC:22212]	2.3336	1.2225	0.0003	0.022	1.2288	4.8621	17.14	0	0.0047
ENSBTAG00000047790	ENSBTAT00000065571	bta-mir-2887-2	bta-mir-2887-1 [Source:miRBase;Acc:MI0013060]	Inf	Inf	0	0	8.8032	1.6067	18.7991	0	0.005
ENSBTAG00000033299	ENSBTAT00000047326	IGFALS	Bos taurus insulin-like growth factor binding protein, acid labile subunit (IGFALS), mRNA. [Source:RefSeq mRNA;Acc:NM_001075963]	0.2498	-2.0014	0	0.0089	-1.9804	6.7431	18.7111	0	0.005
ENSBTAG00000015980	ENSBTAT00000021260	FASN	fatty acid synthase [Source:HGNC Symbol;Acc:HGNC:3594]	0.2187	-2.1929	0	0.0089	-2.1702	3.8396	18.7507	0	0.005
ENSBTAG00000037527	ENSBTAT00000002019	OAS1X	2',5'-oligoadenylate synthetase 1, 40/46kDa [Source:RefSeq peptide;Acc:NP_835209]	0.0496	-4.3336	0	0	-4.3319	3.4229	20.1807	0	0.0051
ENSBTAG00000020990	ENSBTAT00000027950	P2RY14	purinergic receptor P2Y14 [Source:HGNC Symbol;Acc:HGNC:16442]	7.7959	2.9627	0.0002	0.0184	2.8899	0.7054	16.7133	0	0.0058
ENSBTAG00000030520	ENSBTAT00000043067	PROB1	proline rich basic protein 1 [Source:HGNC Symbol;Acc:HGNC:41906]	3.3806	1.7573	0.0001	0.0109	1.7649	2.3962	16.673	0	0.0058
ENSBTAG00000007012	ENSBTAT00000037194	ZNF3	zinc finger protein 3 [Source:HGNC Symbol;Acc:HGNC:13089]	2.3772	1.2493	0.0003	0.0207	1.2562	4.4678	16.6935	0	0.0058
ENSBTAG00000012119	ENSBTAT00000061644	PTPRZ1	protein tyrosine phosphatase, receptor type Z1 [Source:HGNC Symbol;Acc:HGNC:9685]	0.3882	-1.365	0.0001	0.0103	-1.3563	4.2775	16.6786	0	0.0058
ENSBTAG00000021287	ENSBTAT00000028361	SLC16A7	solute carrier family 16 member 7 [Source:HGNC Symbol;Acc:HGNC:10928]	0.3786	-1.4014	0	0.004	-1.3953	5.7803	16.7039	0	0.0058
ENSBTAG00000046537	ENSBTAT00000064613	bta-mir-2904-1	bta-mir-2904-1 [Source:miRBase;Acc:MI0013080]	73.2159	6.1941	0	0	6.1841	8.0823	19.8103	0	0.0059
ENSBTAG00000011689	ENSBTAT00000055739	LENG8	leukocyte receptor cluster member 8 [Source:HGNC Symbol;Acc:HGNC:15500]	2.6202	1.3897	0	0.0048	1.3951	5.6854	16.6543	0	0.0059
ENSBTAG00000030629	ENSBTAT00000043292		20-beta-hydroxysteroid dehydrogenase-like; Uncharacterized protein [Source:UniProtKB/TrEMBL;Acc:Q3T0T9]	0.0549	-4.1874	0	0	-4.1222	1.4939	16.5889	0	0.006
ENSBTAG00000019807	ENSBTAT00000001200	COL27A1	collagen type XXVII alpha 1 chain [Source:HGNC Symbol;Acc:HGNC:22986]	3.2933	1.7195	0.0003	0.0208	1.7127	2.3087	16.5153	0	0.0062
ENSBTAG00000045632	ENSBTAT00000065289	bta-mir-2904-3	bta-mir-2904-1 [Source:miRBase;Acc:MI0013080]	132.736	7.0524	0	0	7.0406	8.1298	19.4958	0	0.0063
ENSBTAG00000005498	ENSBTAT00000007228	SQLE	squalene epoxidase [Source:HGNC Symbol;Acc:HGNC:11279]	0.1146	-3.1257	0	0	-3.1027	5.9377	18.2501	0	0.0063
ENSBTAG00000006383	ENSBTAT00000008373		40S ribosomal protein S3a [Source:UniProtKB/TrEMBL;Acc:G3N262]	0.0667	-3.9059	0	0	-3.8984	3.8306	19.4838	0	0.0063
ENSBTAG00000047918	ENSBTAT00000066022	bta-mir-2887-2	bta-mir-2887-1 [Source:miRBase;Acc:MI0013060]	0.0015	-9.3861	0	0	-9.1952	4.3879	19.4717	0	0.0063
ENSBTAG00000010814	ENSBTAT00000061123			0.1599	-2.6448	0	0.0004	-2.6233	3.8068	18.0621	0	0.0068
ENSBTAG00000011782	ENSBTAT00000015645	CHGB	chromogranin B [Source:HGNC Symbol;Acc:HGNC:1930]	0	Inf (-)	0	0	-8.1368	1.0256	19.1424	0	0.0072
ENSBTAG00000003068	ENSBTAT00000003991	MSMO1	methylsterol monooxygenase 1 [Source:HGNC Symbol;Acc:HGNC:10545]	0.2475	-2.0148	0	0.0002	-2.0106	8.68	16.208	0.0001	0.0072
ENSBTAG00000046133	ENSBTAT00000066283	bta-mir-2887-2	bta-mir-2887-1 [Source:miRBase;Acc:MI0013060]	0	Inf (-)	0	0	-8.9892	1.7938	19.0358	0	0.0074
ENSBTAG00000003120	ENSBTAT00000030828	ZNF385B	zinc finger protein 385B [Source:HGNC Symbol;Acc:HGNC:26332]	0.1697	-2.5589	0.0001	0.0118	-2.5213	1.0377	16.1602	0.0001	0.0074
ENSBTAG00000010255	ENSBTAT00000002428	ZNF24	zinc finger protein 24 [Source:HGNC Symbol;Acc:HGNC:13032]	0	Inf (-)	0.0006	0.0387	-6.1467	-0.7205	16.1237	0.0001	0.0075
ENSBTAG00000006338	ENSBTAT00000055812	MYCL	v-myc avian myelocytomatosis viral oncogene lung carcinoma derived homolog [Source:HGNC Symbol;Acc:HGNC:7555]	Inf	Inf	0.0001	0.0218	6.9906	-0.1475	18.945	0	0.0075
ENSBTAG00000003045	ENSBTAT00000003960	BAMBI	BMP and activin membrane bound inhibitor [Source:HGNC Symbol;Acc:HGNC:30251]	0.3316	-1.5923	0	0.0051	-1.5864	3.0755	16.1055	0.0001	0.0075
ENSBTAG00000037605	ENSBTAT00000019939		Uncharacterized protein [Source:UniProtKB/TrEMBL;Acc:F6Q9J4]	73.8384	6.2063	0	0	6.1786	4.501	16.0124	0.0001	0.0078
ENSBTAG00000006383	ENSBTAT00000008373		40S ribosomal protein S3a [Source:UniProtKB/TrEMBL;Acc:G3N262]	18.4408	4.2048	0	0	4.2144	4.3138	17.7433	0	0.0079
ENSBTAG00000006474	ENSBTAT00000008487	EPCAM	epithelial cell adhesion molecule [Source:HGNC Symbol;Acc:HGNC:11529]	0.2199	-2.1853	0.0001	0.0281	-2.1835	3.6129	18.6969	0	0.008
ENSBTAG00000021162	ENSBTAT00000052675	CKAP2	cytoskeleton associated protein 2 [Source:HGNC Symbol;Acc:HGNC:1990]	0.1616	-2.6298	0.0001	0.0226	-2.5985	2.3652	18.7475	0	0.008
ENSBTAG00000023551	ENSBTAT00000032168	MOB3C	MOB kinase activator 3C [Source:HGNC Symbol;Acc:HGNC:29800]	2.3035	1.2038	0.0003	0.0226	1.2107	5.4651	15.8714	0.0001	0.0083
ENSBTAG00000039688	ENSBTAT00000046321	FAM101A	family with sequence similarity 101, member A [Source:RefSeq peptide;Acc:NP_001192546]	0.3483	-1.5215	0.0002	0.0165	-1.5121	2.8815	15.8772	0.0001	0.0083
ENSBTAG00000021803	ENSBTAT00000029061	GRAMD4	GRAM domain containing 4 [Source:HGNC Symbol;Acc:HGNC:29113]	3.4709	1.7953	0.0002	0.0142	1.7834	2.2872	15.8241	0.0001	0.0084
ENSBTAG00000007302	ENSBTAT00000009606		solute carrier family 2, facilitated glucose transporter member 5 [Source:RefSeq peptide;Acc:NP_001094512]	0.0297	-5.0734	0	0.0041	-4.7127	-0.0615	15.7448	0.0001	0.0087
ENSBTAG00000045965	ENSBTAT00000064977	bta-mir-2904-2	bta-mir-2904-1 [Source:miRBase;Acc:MI0013080]	0.0808	-3.6291	0	0	-3.6195	4.2344	15.6688	0.0001	0.009
ENSBTAG00000008564	ENSBTAT00000040069		Uncharacterized protein [Source:UniProtKB/TrEMBL;Acc:E1BEK0]	0.344	-1.5394	0	0.0006	-1.5322	6.3565	15.5574	0.0001	0.0095
ENSBTAG00000046979	ENSBTAT00000065983	LGMN	legumain [Source:HGNC Symbol;Acc:HGNC:9472]	0.3167	-1.6588	0	0.002	-1.6539	8.3522	15.5722	0.0001	0.0095
ENSBTAG00000010555	ENSBTAT00000013956	LSMEM1	leucine rich single-pass membrane protein 1 [Source:HGNC Symbol;Acc:HGNC:22036]	5.1265	2.358	0	0.0022	2.373	1.7301	15.5231	0.0001	0.0096
ENSBTAG00000000169	ENSBTAT00000000194	ASZ1	ankyrin repeat, SAM and basic leucine zipper domain containing 1 [Source:HGNC Symbol;Acc:HGNC:1350]	0	Inf (-)	0.0003	0.0391	-6.7669	-0.2228	17.2844	0	0.0098
ENSBTAG00000031658	ENSBTAT00000003619	SEMA6B	semaphorin 6B [Source:HGNC Symbol;Acc:HGNC:10739]	6.5687	2.7156	0	0.0031	2.7153	2.8679	17.2683	0	0.0098
ENSBTAG00000026163	ENSBTAT00000037068		Uncharacterized protein [Source:UniProtKB/TrEMBL;Acc:F1MRF8]	0	Inf (-)	0	0	-8.438	1.199	17.2102	0	0.0099
ENSBTAG00000040028	ENSBTAT00000057596			0.0402	-4.6357	0.0005	0.0366	-4.2724	-0.4019	15.4511	0.0001	0.0099
ENSBTAG00000006536	ENSBTAT00000018649		Conglutinin [Source:UniProtKB/Swiss-Prot;Acc:P23805]	2.7144	1.4406	0.0001	0.0107	1.4412	3.6062	15.3677	0.0001	0.0103
ENSBTAG00000046250	ENSBTAT00000064388		Uncharacterized protein [Source:UniProtKB/TrEMBL;Acc:G3N124]	4.4992	2.1697	0.0001	0.0082	2.1499	1.7892	15.3247	0.0001	0.0104
ENSBTAG00000016208	ENSBTAT00000021569	TGM2	transglutaminase 2 [Source:HGNC Symbol;Acc:HGNC:11778]	0.4345	-1.2027	0.0003	0.022	-1.1962	5.3805	15.2478	0.0001	0.0108
ENSBTAG00000023938	ENSBTAT00000032931		Histone H3-like centromeric protein A [Source:UniProtKB/TrEMBL;Acc:F1MLV4]	0.0899	-3.475	0.0001	0.0438	-3.4462	1.0058	18.0463	0	0.0109
ENSBTAG00000003958	ENSBTAT00000005162	TMEM220	transmembrane protein 220 [Source:HGNC Symbol;Acc:HGNC:33757]	2.3122	1.2092	0.0003	0.0254	1.216	5.9639	15.1934	0.0001	0.011
ENSBTAG00000013537	ENSBTAT00000025707	FER1L6	fer-1 like family member 6 [Source:HGNC Symbol;Acc:HGNC:28065]	Inf	Inf	0.0012	0.0706	6.0809	-0.6453	15.1103	0.0001	0.0114
ENSBTAG00000048059	ENSBTAT00000064055	TMEM86A	lysoplasmalogenase-like protein TMEM86A [Source:RefSeq peptide;Acc:NP_001030465]	2.358	1.2375	0.001	0.0566	1.243	3.4648	15.0793	0.0001	0.0115
ENSBTAG00000045857	ENSBTAT00000003640	MCRIP2	MAPK regulated corepressor interacting protein 2 [Source:HGNC Symbol;Acc:HGNC:14142]	0.4375	-1.1926	0.0004	0.0285	-1.185	5.0927	15.0825	0.0001	0.0115
ENSBTAG00000014848	ENSBTAT00000019772	NR0B2	nuclear receptor subfamily 0 group B member 2 [Source:HGNC Symbol;Acc:HGNC:7961]	0.1991	-2.3281	0	0	-2.3209	2.9022	14.9825	0.0001	0.012
ENSBTAG00000016472	ENSBTAT00000045072		Uncharacterized protein [Source:UniProtKB/TrEMBL;Acc:F6Q751]	4.8402	2.2751	0	0.0021	2.2909	5.3808	16.797	0	0.0121
ENSBTAG00000047766	ENSBTAT00000065273	G0S2	G0/G1 switch 2 [Source:HGNC Symbol;Acc:HGNC:30229]	0.2551	-1.9706	0.0001	0.0112	-1.9474	7.1783	16.74	0	0.0122
ENSBTAG00000031340	ENSBTAT00000044390	SLC6A20	solute carrier family 6 member 20 [Source:HGNC Symbol;Acc:HGNC:30927]	6.6801	2.7399	0.0002	0.0199	2.7405	0.7971	14.8689	0.0001	0.0125
ENSBTAG00000046671	ENSBTAT00000066249	WFS1	wolframin ER transmembrane glycoprotein [Source:HGNC Symbol;Acc:HGNC:12762]	3.2706	1.7095	0.0007	0.0438	1.7084	1.9757	14.8658	0.0001	0.0125
ENSBTAG00000000087	ENSBTAT00000000096	HSD17B12	hydroxysteroid 17-beta dehydrogenase 12 [Source:HGNC Symbol;Acc:HGNC:18646]	0.3479	-1.5234	0	0.0012	-1.5158	5.7461	14.889	0.0001	0.0125
ENSBTAG00000007554	ENSBTAT00000009939	IFI6	interferon alpha inducible protein 6 [Source:HGNC Symbol;Acc:HGNC:4054]	3.5011	1.8078	0	0	1.814	6.052	14.8439	0.0001	0.0126
ENSBTAG00000015052	ENSBTAT00000020033	PROX2	prospero homeobox 2 [Source:HGNC Symbol;Acc:HGNC:26715]	0.0528	-4.2438	0.0001	0.0163	-4.0962	0.6729	16.636	0	0.0127
ENSBTAG00000005408	ENSBTAT00000007115	CLK1	CDC like kinase 1 [Source:HGNC Symbol;Acc:HGNC:2068]	2.2789	1.1884	0.0004	0.0295	1.1954	6.0451	14.749	0.0001	0.0131
ENSBTAG00000006295	ENSBTAT00000008264	TSHB	Thyrotropin subunit beta [Source:UniProtKB/Swiss-Prot;Acc:P01223]	0.0301	-5.0548	0.0001	0.0069	-4.674	-0.1221	14.7597	0.0001	0.0131
ENSBTAG00000008172	ENSBTAT00000010744	EGLN3	egl-9 family hypoxia inducible factor 3 [Source:HGNC Symbol;Acc:HGNC:14661]	2.3494	1.2323	0.0012	0.0697	1.2369	3.3608	14.7244	0.0001	0.0132
ENSBTAG00000001485	ENSBTAT00000001944	PPIP5K2	diphosphoinositol pentakisphosphate kinase 2 [Source:HGNC Symbol;Acc:HGNC:29035]	0.4326	-1.2088	0.0004	0.0295	-1.2025	6.641	14.6543	0.0001	0.0136
ENSBTAG00000006732	ENSBTAT00000008864	NRCAM	neuronal cell adhesion molecule [Source:HGNC Symbol;Acc:HGNC:7994]	7.3196	2.8718	0.0002	0.0288	2.868	1.6897	16.4293	0.0001	0.0139
ENSBTAG00000015094	ENSBTAT00000020086	VNN1	vanin 1 [Source:HGNC Symbol;Acc:HGNC:12705]	2.9169	1.5444	0	0.0006	1.5541	5.5672	14.5969	0.0001	0.0139
ENSBTAG00000024756	ENSBTAT00000034474	DENND6B	DENN domain containing 6B [Source:HGNC Symbol;Acc:HGNC:32690]	3.2394	1.6957	0.0001	0.0085	1.6941	2.7485	14.5505	0.0001	0.0142
ENSBTAG00000014628	ENSBTAT00000019477	OAS2	2'-5'-oligoadenylate synthase 2 [Source:UniProtKB/Swiss-Prot;Acc:F1N3B8]	5.2991	2.4058	0.0002	0.0198	2.4162	1.1175	14.48	0.0001	0.0147
ENSBTAG00000002144	ENSBTAT00000002779	ADRB2	adrenoceptor beta 2 [Source:HGNC Symbol;Acc:HGNC:286]	2.8551	1.5135	0.0004	0.0268	1.5175	2.7459	14.4261	0.0001	0.015
ENSBTAG00000009287	ENSBTAT00000012234	EBP	emopamil binding protein (sterol isomerase) [Source:HGNC Symbol;Acc:HGNC:3133]	0.3914	-1.3534	0.0001	0.013	-1.3467	7.1648	14.4193	0.0001	0.015
ENSBTAG00000018543	ENSBTAT00000024683	VIL1	villin 1 [Source:HGNC Symbol;Acc:HGNC:12690]	8.789	3.1357	0	0.0001	3.1384	3.2268	16.148	0.0001	0.0154
ENSBTAG00000009386	ENSBTAT00000012350	C1orf167	chromosome 1 open reading frame 167 [Source:HGNC Symbol;Acc:HGNC:25262]	0.245	-2.0289	0.0002	0.0286	-2.0039	3.7692	16.1963	0.0001	0.0154
ENSBTAG00000011082	ENSBTAT00000014713	IGF-I	Insulin-like growth factor I [Source:UniProtKB/Swiss-Prot;Acc:P07455]	0.1207	-3.0508	0	0.0026	-3.0241	2.1014	16.1724	0.0001	0.0154
ENSBTAG00000006185	ENSBTAT00000008128	SPC24	SPC24, NDC80 kinetochore complex component [Source:HGNC Symbol;Acc:HGNC:26913]	0.227	-2.1395	0	0.0004	-2.1227	2.5305	14.266	0.0002	0.0161
ENSBTAG00000017043	ENSBTAT00000022660	GPR1	G protein-coupled receptor 1 [Source:HGNC Symbol;Acc:HGNC:4463]	3.7615	1.9113	0.0003	0.038	1.9313	4.3011	15.9545	0.0001	0.0168
ENSBTAG00000001740	ENSBTAT00000002282	HAPLN3	hyaluronan and proteoglycan link protein 3 [Source:HGNC Symbol;Acc:HGNC:21446]	3.4529	1.7878	0.0001	0.006	1.7929	2.4821	14.1727	0.0002	0.0169
ENSBTAG00000016227	ENSBTAT00000021592	ASCL1	achaete-scute family bHLH transcription factor 1 [Source:HGNC Symbol;Acc:HGNC:738]	0.2342	-2.0945	0	0	-2.0883	3.3653	14.157	0.0002	0.0169
ENSBTAG00000009737	ENSBTAT00000012836	LTC4S	leukotriene C4 synthase [Source:HGNC Symbol;Acc:HGNC:6719]	0	Inf (-)	0.003	0.1328	-5.7186	-0.9922	14.1274	0.0002	0.017
ENSBTAG00000031500	ENSBTAT00000038244	SHMT2	serine hydroxymethyltransferase 2 [Source:HGNC Symbol;Acc:HGNC:10852]	2.1865	1.1286	0.0008	0.0487	1.1339	5.5691	14.1341	0.0002	0.017
ENSBTAG00000047379	ENSBTAT00000063483		Uncharacterized protein [Source:UniProtKB/TrEMBL;Acc:G3N0S8]	0.4266	-1.2292	0.0002	0.0177	-1.2221	5.7587	14.1178	0.0002	0.017
ENSBTAG00000007693	ENSBTAT00000010116	SLC45A3	solute carrier family 45 member 3 [Source:HGNC Symbol;Acc:HGNC:8642]	4.4169	2.1431	0.0004	0.0305	2.1259	1.3613	14.0679	0.0002	0.0173
ENSBTAG00000002317	ENSBTAT00000002983	PTN	pleiotrophin [Source:HGNC Symbol;Acc:HGNC:9630]	0.3859	-1.3736	0.0002	0.0159	-1.3644	3.7957	14.0298	0.0002	0.0176
ENSBTAG00000018773	ENSBTAT00000024996	RND1	Rho family GTPase 1 [Source:HGNC Symbol;Acc:HGNC:18314]	0.1949	-2.3594	0.0001	0.0232	-2.3322	2.6027	15.8198	0.0001	0.0178
ENSBTAG00000004950	ENSBTAT00000006510		Brain ribonuclease [Source:UniProtKB/Swiss-Prot;Acc:P39873]	0	Inf (-)	0.0007	0.1376	-6.6219	-0.2357	17.0124	0	0.0183
ENSBTAG00000009050	ENSBTAT00000011923	ADIPOR2	adiponectin receptor 2 [Source:HGNC Symbol;Acc:HGNC:24041]	2.2576	1.1748	0.0005	0.0338	1.1821	6.2297	13.9491	0.0002	0.0183
ENSBTAG00000030335	ENSBTAT00000020285	ALDH4A1	aldehyde dehydrogenase 4 family member A1 [Source:HGNC Symbol;Acc:HGNC:406]	0.4108	-1.2835	0.0002	0.0184	-1.2766	7.1094	13.9066	0.0002	0.0186
ENSBTAG00000032954	ENSBTAT00000035337		ATP synthase subunit epsilon, mitochondrial [Source:UniProtKB/Swiss-Prot;Acc:P05632]	0.0405	-4.6255	0	0	-4.5494	2.1514	15.7072	0.0001	0.0186
ENSBTAG00000017677	ENSBTAT00000023512	SCG3	secretogranin III [Source:HGNC Symbol;Acc:HGNC:13707]	0.0632	-3.9846	0.0004	0.0277	-3.7692	-0.128	13.8805	0.0002	0.0187
ENSBTAG00000038337	ENSBTAT00000057188	MZB1	marginal zone B and B1 cell specific protein [Source:HGNC Symbol;Acc:HGNC:30125]	8.0775	3.0139	0.0003	0.0414	2.9995	1.3591	15.6556	0.0001	0.0188
ENSBTAG00000004131	ENSBTAT00000005408	RAP2C	RAP2C, member of RAS oncogene family [Source:HGNC Symbol;Acc:HGNC:21165]	0.3402	-1.5556	0	0.0005	-1.5514	6.0569	13.8051	0.0002	0.0194
ENSBTAG00000037929	ENSBTAT00000055272	ADAM28	ADAM metallopeptidase domain 28 [Source:HGNC Symbol;Acc:HGNC:206]	0	Inf (-)	0.0001	0.0328	-7.0357	0.0877	16.8103	0	0.0198
ENSBTAG00000016497	ENSBTAT00000021930	FAM168A	family with sequence similarity 168 member A [Source:HGNC Symbol;Acc:HGNC:28999]	21.5799	4.4316	0.0007	0.0432	4.2109	-0.2136	13.7514	0.0002	0.0198
ENSBTAG00000009911	ENSBTAT00000013083	HDC	histidine decarboxylase [Source:HGNC Symbol;Acc:HGNC:4855]	3.3932	1.7626	0.0005	0.0321	1.7732	1.9478	13.7367	0.0002	0.0199
ENSBTAG00000010814	ENSBTAT00000061123			0.4289	-1.2213	0.0004	0.0306	-1.2147	4.1254	13.657	0.0002	0.0205
ENSBTAG00000011782	ENSBTAT00000015645	CHGB	chromogranin B [Source:HGNC Symbol;Acc:HGNC:1930]	0.0935	-3.4195	0.0008	0.0505	-3.2852	-0.0515	13.6564	0.0002	0.0205
ENSBTAG00000048174	ENSBTAT00000063001	bta-mir-2887-1	bta-mir-2887-1 [Source:miRBase;Acc:MI0013060]	0	Inf (-)	0	0	-8.3533	1.2144	16.6666	0	0.0207
ENSBTAG00000008441	ENSBTAT00000011106	SOCS3	suppressor of cytokine signaling 3 [Source:HGNC Symbol;Acc:HGNC:19391]	0.2409	-2.0536	0	0.0012	-2.0355	2.4178	13.6125	0.0002	0.0209
ENSBTAG00000025903	ENSBTAT00000036700	GLDC	glycine decarboxylase [Source:HGNC Symbol;Acc:HGNC:4313]	0.422	-1.2448	0.0002	0.0198	-1.2368	6.3585	13.5451	0.0002	0.0216
ENSBTAG00000011325	ENSBTAT00000015052	KHK	ketohexokinase [Source:RefSeq peptide;Acc:NP_001069819]	2.919	1.5455	0.0003	0.0252	1.5452	2.7133	13.5249	0.0002	0.0217
ENSBTAG00000003871	ENSBTAT00000043951	CYP2B6	cytochrome P450 family 2 subfamily B member 6 [Source:HGNC Symbol;Acc:HGNC:2615]	0.0959	-3.3826	0	0	-3.3648	4.4856	16.407	0.0001	0.0229
ENSBTAG00000016514	ENSBTAT00000021955	CPE	carboxypeptidase E [Source:HGNC Symbol;Acc:HGNC:2303]	0.0481	-4.3775	0	0.0051	-4.2561	1.0476	16.38	0.0001	0.0229
ENSBTAG00000042388	ENSBTAT00000059380	U6atac	U6atac minor spliceosomal RNA [Source:RFAM;Acc:RF00619]	Inf	Inf	0.0046	0.1789	5.7303	-0.8815	13.269	0.0003	0.0245
ENSBTAG00000004594	ENSBTAT00000006029	MMP7	matrix metallopeptidase 7 [Source:HGNC Symbol;Acc:HGNC:7174]	5.4778	2.4536	0	0.0003	2.4467	2.0453	13.2743	0.0003	0.0245
ENSBTAG00000020873	ENSBTAT00000027808	MAT2A	methionine adenosyltransferase 2A [Source:HGNC Symbol;Acc:HGNC:6904]	2.4793	1.31	0.0003	0.024	1.3154	7.6836	13.2751	0.0003	0.0245
ENSBTAG00000007804	ENSBTAT00000010264	RILPL2	Rab interacting lysosomal protein like 2 [Source:HGNC Symbol;Acc:HGNC:28787]	0.429	-1.2211	0.0004	0.0267	-1.2157	4.3016	13.2093	0.0003	0.0251
ENSBTAG00000026119	ENSBTAT00000018539		Uncharacterized protein [Source:UniProtKB/TrEMBL;Acc:F1MNL7]	0	Inf (-)	0.0006	0.0394	-6.098	-0.731	13.1942	0.0003	0.0252
ENSBTAG00000021187	ENSBTAT00000028235	ID2	inhibitor of DNA binding 2, HLH protein [Source:HGNC Symbol;Acc:HGNC:5361]	2.1558	1.1082	0.0008	0.0511	1.1139	5.5426	13.1838	0.0003	0.0252
ENSBTAG00000007718	ENSBTAT00000039259	TGIF1	TGFB induced factor homeobox 1 [Source:HGNC Symbol;Acc:HGNC:11776]	0.3366	-1.5709	0.0003	0.0225	-1.5557	2.6429	13.1597	0.0003	0.0254
ENSBTAG00000047700	ENSBTAT00000063930		Uncharacterized protein [Source:UniProtKB/TrEMBL;Acc:G3MXB5]	3.0203	1.5947	0.0005	0.0344	1.5932	2.4116	13.1045	0.0003	0.026
ENSBTAG00000032719	ENSBTAT00000046421	TFRC	transferrin receptor protein 1 [Source:RefSeq peptide;Acc:NP_001193506]	0.4201	-1.2513	0.0006	0.0373	-1.2455	3.6272	13.0929	0.0003	0.0261
ENSBTAG00000020616	ENSBTAT00000027473	DGKD	diacylglycerol kinase delta [Source:RefSeq peptide;Acc:NP_001030359]	2.2	1.1375	0.001	0.0561	1.1427	4.5842	13.0646	0.0003	0.0263
ENSBTAG00000011733	ENSBTAT00000015583	GIPC2	GIPC PDZ domain containing family member 2 [Source:HGNC Symbol;Acc:HGNC:18177]	0.0387	-4.6899	0	0.0002	-4.4917	0.4722	13.0489	0.0003	0.0264
ENSBTAG00000031166	ENSBTAT00000044119	ZDBF2	zinc finger DBF-type containing 2 [Source:HGNC Symbol;Acc:HGNC:29313]	9.9978	3.3216	0	0.0002	3.3482	2.5513	14.9601	0.0001	0.0268
ENSBTAG00000025257	ENSBTAT00000009446			2.7475	1.4581	0.0008	0.048	1.4654	2.5483	12.9522	0.0003	0.0271
ENSBTAG00000027879	ENSBTAT00000040201			2.6481	1.405	0.0001	0.0065	1.4124	7.3558	12.987	0.0003	0.0271
ENSBTAG00000009876	ENSBTAT00000013024	C4BPA	complement component 4 binding protein alpha [Source:HGNC Symbol;Acc:HGNC:1325]	2.5892	1.3725	0.0005	0.0354	1.3766	3.0687	12.9739	0.0003	0.0271
ENSBTAG00000038962	ENSBTAT00000038826	SLC6A11	sodium- and chloride-dependent GABA transporter 3 [Source:RefSeq peptide;Acc:NP_001193832]	2.3893	1.2566	0.0002	0.0194	1.2648	6.5868	12.9524	0.0003	0.0271
ENSBTAG00000047250	ENSBTAT00000063595	SPTSSB	serine palmitoyltransferase small subunit B [Source:HGNC Symbol;Acc:HGNC:24045]	0.1773	-2.4956	0.0002	0.0165	-2.467	1.0036	12.9662	0.0003	0.0271
ENSBTAG00000038748	ENSBTAT00000045694	HBB	Hemoglobin subunit beta Spinorphin [Source:UniProtKB/Swiss-Prot;Acc:P02070]	0.3955	-1.3381	0.0009	0.0553	-1.33	2.8874	12.9134	0.0003	0.0276
ENSBTAG00000017981	ENSBTAT00000023923	ADRB3	adrenoceptor beta 3 [Source:HGNC Symbol;Acc:HGNC:288]	0.0875	-3.5147	0.0001	0.0404	-3.3819	1.13	15.9175	0.0001	0.0278
ENSBTAG00000011952	ENSBTAT00000015862	SULT1E1	sulfotransferase family 1E member 1 [Source:HGNC Symbol;Acc:HGNC:11377]	0.043	-4.5388	0	0	-4.5255	5.7493	12.8905	0.0003	0.0278
ENSBTAG00000032613	ENSBTAT00000046291	SCG5	secretogranin V [Source:HGNC Symbol;Acc:HGNC:10816]	0.0139	-6.1655	0	0.0002	-5.774	1.106	15.9306	0.0001	0.0278
ENSBTAG00000014439	ENSBTAT00000034160	KMO	kynurenine 3-monooxygenase (kynurenine 3-hydroxylase) [Source:RefSeq peptide;Acc:NP_001230227]	0.3305	-1.5971	0	0.0008	-1.5909	3.9117	12.8535	0.0003	0.0282
ENSBTAG00000010234	ENSBTAT00000013522	DHRS1	dehydrogenase/reductase 1 [Source:HGNC Symbol;Acc:HGNC:16445]	2.2182	1.1494	0.0008	0.0491	1.155	6.2655	12.8192	0.0003	0.0285
ENSBTAG00000021688	ENSBTAT00000028902	FH	fumarate hydratase [Source:HGNC Symbol;Acc:HGNC:3700]	0.46	-1.1204	0.0009	0.054	-1.1143	6.4043	12.8097	0.0003	0.0285
ENSBTAG00000001822	ENSBTAT00000002383	SNX10	sorting nexin 10 [Source:HGNC Symbol;Acc:HGNC:14974]	0.4436	-1.1726	0.0005	0.0365	-1.1657	5.5839	12.8003	0.0003	0.0285
ENSBTAG00000038735	ENSBTAT00000057054		Lutropin subunit beta [Source:UniProtKB/Swiss-Prot;Acc:P04651]	0.0457	-4.4529	0.0011	0.0611	-4.1468	-0.4955	12.8107	0.0003	0.0285
ENSBTAG00000015147	ENSBTAT00000020150	S100A10	S100 calcium binding protein A10 [Source:HGNC Symbol;Acc:HGNC:10487]	0.2851	-1.8105	0	0.0001	-1.8034	4.359	12.7484	0.0004	0.0291
ENSBTAG00000004948	ENSBTAT00000006512	FAM84A	family with sequence similarity 84 member A [Source:HGNC Symbol;Acc:HGNC:20743]	8.4609	3.0808	0.0007	0.0479	3.016	0.3258	12.7312	0.0004	0.0293
ENSBTAG00000040367	ENSBTAT00000044482		Ribosomal protein L15 [Source:UniProtKB/TrEMBL;Acc:E1BK63]	0.0431	-4.5368	0	0	-4.4129	0.8832	12.7215	0.0004	0.0293
ENSBTAG00000032151	ENSBTAT00000061531	CCDC73	coiled-coil domain-containing protein 73 [Source:RefSeq peptide;Acc:NP_001179476]	Inf	Inf	0.0005	0.1062	6.5609	-0.4811	15.6717	0.0001	0.0297
ENSBTAG00000021069	ENSBTAT00000028055		PBK protein; Uncharacterized protein [Source:UniProtKB/TrEMBL;Acc:A6QQX0]	0.124	-3.0116	0.0004	0.0922	-2.9633	1.1814	15.6598	0.0001	0.0297
ENSBTAG00000009819	ENSBTAT00000012945	CDC20	cell division cycle 20 [Source:HGNC Symbol;Acc:HGNC:1723]	0.1037	-3.2694	0.0002	0.0628	-3.1729	1.1627	15.7262	0.0001	0.0297
ENSBTAG00000020218	ENSBTAT00000050132	ANXA7	annexin A7 [Source:HGNC Symbol;Acc:HGNC:545]	0.4634	-1.1097	0.0023	0.1088	-1.1018	3.7025	12.6485	0.0004	0.0303
ENSBTAG00000012919	ENSBTAT00000017168	MMP15	matrix metallopeptidase 15 [Source:HGNC Symbol;Acc:HGNC:7161]	0.4629	-1.1114	0.0008	0.0485	-1.1054	5.4518	12.6135	0.0004	0.0307
ENSBTAG00000011262	ENSBTAT00000014963	ZNF548	zinc finger protein 548 [Source:HGNC Symbol;Acc:HGNC:26561]	Inf	Inf	0.0013	0.1461	6.4276	-0.4268	14.6481	0.0001	0.0312
ENSBTAG00000009145	ENSBTAT00000012050	SLC7A4	solute carrier family 7 member 4 [Source:HGNC Symbol;Acc:HGNC:11062]	Inf	Inf	0.0065	0.2227	5.627	-0.9473	12.5663	0.0004	0.0314
ENSBTAG00000024245	ENSBTAT00000033479		Cationic trypsin Alpha-trypsin chain 1 Alpha-trypsin chain 2 [Source:UniProtKB/Swiss-Prot;Acc:P00760]	Inf	Inf	0.0033	0.1426	5.8183	-0.8204	12.5406	0.0004	0.0314
ENSBTAG00000021615	ENSBTAT00000028802	LGALS2	galectin-2 isoform 1 [Source:RefSeq peptide;Acc:NP_001244020]	16.7092	4.0626	0	0.0001	3.971	1.1034	12.5204	0.0004	0.0314
ENSBTAG00000007485	ENSBTAT00000009846	GRHL1	grainyhead like transcription factor 1 [Source:HGNC Symbol;Acc:HGNC:17923]	9.7733	3.2888	0.001	0.0562	3.1857	0.136	12.5558	0.0004	0.0314
ENSBTAG00000012189	ENSBTAT00000016167	TMEM86B	transmembrane protein 86B [Source:HGNC Symbol;Acc:HGNC:28448]	0.4792	-1.0612	0.0015	0.0782	-1.0541	5.1178	12.5254	0.0004	0.0314
ENSBTAG00000000329	ENSBTAT00000000434	MEGF10	multiple EGF like domains 10 [Source:HGNC Symbol;Acc:HGNC:29634]	0.1056	-3.2435	0.002	0.0974	-3.1122	-0.1741	12.53	0.0004	0.0314
ENSBTAG00000000825	ENSBTAT00000001091	MRPS26	mitochondrial ribosomal protein S26 [Source:HGNC Symbol;Acc:HGNC:14045]	0.4772	-1.0673	0.0016	0.0839	-1.0607	4.5996	12.5095	0.0004	0.0315
ENSBTAG00000007829	ENSBTAT00000010303	CSAD	cysteine sulfinic acid decarboxylase [Source:HGNC Symbol;Acc:HGNC:18966]	0.2059	-2.2797	0.0001	0.0246	-2.2515	2.8314	14.5777	0.0001	0.0315
ENSBTAG00000039808	ENSBTAT00000023402	SERPINA6	serpin family A member 6 [Source:HGNC Symbol;Acc:HGNC:1540]	0.1797	-2.476	0	0.0004	-2.4554	5.5336	14.5893	0.0001	0.0315
ENSBTAG00000047103	ENSBTAT00000064590	IDNK	IDNK, gluconokinase [Source:HGNC Symbol;Acc:HGNC:31367]	0.446	-1.165	0.0004	0.0305	-1.1587	4.9155	12.4749	0.0004	0.0319
ENSBTAG00000012692	ENSBTAT00000016866		Uncharacterized protein [Source:UniProtKB/TrEMBL;Acc:F1MUX5]	Inf	Inf	0.0012	0.1431	6.4552	-0.4196	14.5138	0.0001	0.0321
ENSBTAG00000046218	ENSBTAT00000066246	KLF11	Kruppel like factor 11 [Source:HGNC Symbol;Acc:HGNC:11811]	2.0622	1.0442	0.0017	0.0902	1.0496	5.6247	12.4141	0.0004	0.0328
ENSBTAG00000008216	ENSBTAT00000010802	RRM2	ribonucleoside-diphosphate reductase subunit M2 isoform 1 [Source:RefSeq peptide;Acc:NP_001231110]	0.2135	-2.2274	0.0004	0.085	-2.2201	2.4636	15.4223	0.0001	0.0329
ENSBTAG00000000445	ENSBTAT00000000569	PDE6C	phosphodiesterase 6C [Source:HGNC Symbol;Acc:HGNC:8787]	3.9551	1.9837	0.0002	0.0377	2.0073	3.6681	14.4339	0.0001	0.033
ENSBTAG00000008079	ENSBTAT00000010627	NRBP2	nuclear receptor binding protein 2 [Source:HGNC Symbol;Acc:HGNC:19339]	2.1888	1.1301	0.0014	0.0772	1.1387	3.9139	12.3754	0.0004	0.0334
ENSBTAG00000012335	ENSBTAT00000016365	UBA7	ubiquitin like modifier activating enzyme 7 [Source:HGNC Symbol;Acc:HGNC:12471]	2.1522	1.1058	0.0015	0.0782	1.1128	4.1014	12.347	0.0004	0.0336
ENSBTAG00000030591	ENSBTAT00000043207	CWC25	CWC25 spliceosome associated protein homolog [Source:HGNC Symbol;Acc:HGNC:25989]	2.0772	1.0546	0.0018	0.0917	1.0613	4.6324	12.3502	0.0004	0.0336
ENSBTAG00000037452	ENSBTAT00000051987		Uncharacterized protein [Source:UniProtKB/TrEMBL;Acc:G3X8C8]	0.1629	-2.6176	0.0004	0.0285	-2.5761	0.7143	12.3367	0.0004	0.0336
ENSBTAG00000003359	ENSBTAT00000004358	ELOVL5	ELOVL fatty acid elongase 5 [Source:HGNC Symbol;Acc:HGNC:21308]	2.3334	1.2224	0.0007	0.0441	1.2288	7.5434	12.2692	0.0005	0.0347
ENSBTAG00000007616	ENSBTAT00000010015		Transmembrane emp24 domain-containing protein 6 [Source:UniProtKB/Swiss-Prot;Acc:Q0VCA9]	0.3298	-1.6004	0.0001	0.0096	-1.5952	2.7366	12.2434	0.0005	0.0351
ENSBTAG00000027419	ENSBTAT00000014037		Uncharacterized protein [Source:UniProtKB/TrEMBL;Acc:E1BBH6]	8.7036	3.1216	0	0.0013	3.1075	2.4159	14.2297	0.0002	0.0359
ENSBTAG00000007840	ENSBTAT00000010315	HMGCR	3-hydroxy-3-methylglutaryl-CoA reductase [Source:HGNC Symbol;Acc:HGNC:5006]	0.2474	-2.0148	0.0001	0.0116	-1.9925	5.8542	14.2416	0.0002	0.0359
ENSBTAG00000001992	ENSBTAT00000002582	CYP51A1	cytochrome P450 family 51 subfamily A member 1 [Source:HGNC Symbol;Acc:HGNC:2649]	0.197	-2.3438	0	0.0011	-2.322	6.4891	14.1926	0.0002	0.0361
ENSBTAG00000014464	ENSBTAT00000019231	SEC14L3	SEC14 like lipid binding 3 [Source:HGNC Symbol;Acc:HGNC:18655]	0.1735	-2.5268	0	0.0025	-2.5049	3.1978	14.1527	0.0002	0.0364
ENSBTAG00000004908	ENSBTAT00000045415	CHRNE	cholinergic receptor nicotinic epsilon subunit [Source:HGNC Symbol;Acc:HGNC:1966]	2.8321	1.5019	0.0007	0.0447	1.4963	2.5989	12.1152	0.0005	0.0374
ENSBTAG00000045989	ENSBTAT00000064815	CDC42EP5	CDC42 effector protein 5 [Source:HGNC Symbol;Acc:HGNC:17408]	0.2049	-2.2871	0.0001	0.0191	-2.258	2.9975	14.0655	0.0002	0.0376
ENSBTAG00000003177	ENSBTAT00000004127	SLC25A33	solute carrier family 25 member 33 [Source:HGNC Symbol;Acc:HGNC:29681]	3.1401	1.6508	0	0.0001	1.6589	4.7809	12.0681	0.0005	0.0382
ENSBTAG00000027419	ENSBTAT00000014037		Uncharacterized protein [Source:UniProtKB/TrEMBL;Acc:E1BBH6]	7.1075	2.8293	0	0.0007	2.8164	3.6544	15.043	0.0001	0.0385
ENSBTAG00000038625	ENSBTAT00000054825		Uncharacterized protein [Source:UniProtKB/TrEMBL;Acc:F1N1I1]	5.4855	2.4556	0.0024	0.1117	2.4053	0.5279	12.0414	0.0005	0.0385
ENSBTAG00000000993	ENSBTAT00000001315	N4BP2L1	NEDD4 binding protein 2 like 1 [Source:HGNC Symbol;Acc:HGNC:25037]	2.1813	1.1252	0.0008	0.0521	1.132	5.7413	12.035	0.0005	0.0385
ENSBTAG00000013573	ENSBTAT00000018046	BIRC5	baculoviral IAP repeat containing 5 [Source:HGNC Symbol;Acc:HGNC:593]	0.2094	-2.2554	0.0005	0.1062	-2.2495	2.2179	15.0839	0.0001	0.0385
ENSBTAG00000011483	ENSBTAT00000015261	SCARF1	scavenger receptor class F member 1 [Source:HGNC Symbol;Acc:HGNC:16820]	2.2549	1.1731	0.0007	0.0479	1.1776	4.5287	11.996	0.0005	0.0392
ENSBTAG00000015935	ENSBTAT00000021191	IYD	Bos taurus iodotyrosine deiodinase (IYD), mRNA. [Source:RefSeq mRNA;Acc:NM_001102165]	0.4467	-1.1626	0.0004	0.0295	-1.1566	5.0788	11.9648	0.0005	0.0397
ENSBTAG00000045994	ENSBTAT00000065216			0.0234	-5.4185	0.0001	0.0147	-5.0481	0.2906	13.9346	0.0002	0.0399
ENSBTAG00000021582	ENSBTAT00000028759	NCAPG	non-SMC condensin I complex subunit G [Source:HGNC Symbol;Acc:HGNC:24304]	0.1978	-2.3375	0.0006	0.1245	-2.3205	1.9878	14.9136	0.0001	0.0404
ENSBTAG00000000575	ENSBTAT00000000752	TNC	tenascin C [Source:HGNC Symbol;Acc:HGNC:5318]	0.0609	-4.037	0	0	-4.0072	2.8277	13.8388	0.0002	0.0414
ENSBTAG00000031679	ENSBTAT00000038453	HSD17B13	hydroxysteroid 17-beta dehydrogenase 13 [Source:HGNC Symbol;Acc:HGNC:18685]	4.1638	2.0579	0.0002	0.0644	2.0575	8.9443	14.7908	0.0001	0.0422
ENSBTAG00000047575	ENSBTAT00000063290		Uncharacterized protein [Source:UniProtKB/TrEMBL;Acc:G3N0K8]	2.3767	1.249	0.0021	0.1015	1.2547	2.8816	11.8323	0.0006	0.0424
ENSBTAG00000021407	ENSBTAT00000048500			46.3541	5.5346	0	0.0001	5.2961	0.6844	11.7882	0.0006	0.0427
ENSBTAG00000003222	ENSBTAT00000004181	ASNS	asparagine synthetase (glutamine-hydrolyzing) [Source:HGNC Symbol;Acc:HGNC:753]	3.2407	1.6963	0	0.0012	1.6944	3.4458	11.8107	0.0006	0.0427
ENSBTAG00000005190	ENSBTAT00000006842	TSC1	tuberous sclerosis 1 [Source:HGNC Symbol;Acc:HGNC:12362]	2.574	1.364	0.0023	0.1086	1.3664	2.446	11.7964	0.0006	0.0427
ENSBTAG00000026885	ENSBTAT00000046707	ABCB11	ATP binding cassette subfamily B member 11 [Source:HGNC Symbol;Acc:HGNC:42]	0.4859	-1.0412	0.0017	0.0902	-1.0341	5.2704	11.8065	0.0006	0.0427
ENSBTAG00000017103	ENSBTAT00000022739	MAP3K13	mitogen-activated protein kinase kinase kinase 13 [Source:HGNC Symbol;Acc:HGNC:6852]	0.4125	-1.2775	0.0006	0.0382	-1.2673	3.7488	11.7529	0.0006	0.0434
ENSBTAG00000003971	ENSBTAT00000005182	E2F1	transcription factor E2F1 [Source:RefSeq peptide;Acc:NP_001193008]	0.0555	-4.1714	0.0008	0.1575	-3.9204	0.2974	14.6825	0.0001	0.0438
ENSBTAG00000013761	ENSBTAT00000018284	STMN1	Stathmin [Source:UniProtKB/Swiss-Prot;Acc:Q3T0C7]	0.2382	-2.0695	0.0002	0.064	-2.0566	3.8324	14.6072	0.0001	0.0442
ENSBTAG00000026181	ENSBTAT00000006163	UGT1A1	UDP glucuronosyltransferase family 1 member A1 [Source:HGNC Symbol;Acc:HGNC:12530]	0.1641	-2.6077	0	0.001	-2.6058	4.4873	14.5911	0.0001	0.0442
ENSBTAG00000013674	ENSBTAT00000018173	EDNRA	endothelin receptor type A [Source:HGNC Symbol;Acc:HGNC:3179]	3.911	1.9675	0.001	0.1205	1.984	2.8006	13.6848	0.0002	0.0444
ENSBTAG00000009703	ENSBTAT00000061306	MYH7	myosin heavy chain 7 [Source:HGNC Symbol;Acc:HGNC:7577]	0	Inf (-)	0	0.0009	-7.6237	0.4649	13.6334	0.0002	0.0451
ENSBTAG00000020334	ENSBTAT00000027098	ENTPD5	ectonucleoside triphosphate diphosphohydrolase 5 [Source:HGNC Symbol;Acc:HGNC:3367]	2.141	1.0983	0.0013	0.0728	1.1052	6.7534	11.6725	0.0006	0.0451
ENSBTAG00000046181	ENSBTAT00000063514		Uncharacterized protein [Source:UniProtKB/TrEMBL;Acc:G3N3W6]	3.7879	1.9214	0.0001	0.009	1.9153	2.1993	11.6582	0.0006	0.0453
ENSBTAG00000003889	ENSBTAT00000005076	PER1	period circadian clock 1 [Source:HGNC Symbol;Acc:HGNC:8845]	2.2472	1.1681	0.0006	0.0418	1.1741	5.9932	11.6512	0.0006	0.0453
ENSBTAG00000001604	ENSBTAT00000002103		Uncharacterized protein [Source:UniProtKB/TrEMBL;Acc:F1N5X6]	0	Inf (-)	0.003	0.1333	-5.6974	-0.9958	11.6124	0.0007	0.0457
ENSBTAG00000004459	ENSBTAT00000005845		Uncharacterized protein [Source:UniProtKB/TrEMBL;Acc:F1MAV7]	7.2078	2.8496	0	0	2.8374	2.3897	11.5959	0.0007	0.0457
ENSBTAG00000004921	ENSBTAT00000006475		Uncharacterized protein [Source:UniProtKB/TrEMBL;Acc:F1MHY3]	6.894	2.7853	0.0035	0.1462	2.7233	0.1131	11.5964	0.0007	0.0457
ENSBTAG00000012178	ENSBTAT00000016154	NR1D1	nuclear receptor subfamily 1 group D member 1 [Source:HGNC Symbol;Acc:HGNC:7962]	2.7002	1.4331	0.0032	0.1392	1.4319	2.0786	11.6091	0.0007	0.0457
ENSBTAG00000046537	ENSBTAT00000064613	bta-mir-2904-1	bta-mir-2904-1 [Source:miRBase;Acc:MI0013080]	0.0784	-3.6727	0	0	-3.6657	7.6825	11.6122	0.0007	0.0457
ENSBTAG00000025078	ENSBTAT00000035050	LRRC75A	leucine rich repeat containing 75A [Source:HGNC Symbol;Acc:HGNC:32403]	11.6	3.5361	0.0024	0.1117	3.3452	-0.1807	11.5779	0.0007	0.0458
ENSBTAG00000004322	ENSBTAT00000005660	FOS	Fos proto-oncogene, AP-1 transcription factor subunit [Source:HGNC Symbol;Acc:HGNC:3796]	0.4323	-1.2099	0.0008	0.0513	-1.2038	3.6191	11.582	0.0007	0.0458
ENSBTAG00000008198	ENSBTAT00000010783	RGL3	ral guanine nucleotide dissociation stimulator like 3 [Source:HGNC Symbol;Acc:HGNC:30282]	Inf	Inf	0.0065	0.2227	5.6389	-0.9445	11.5345	0.0007	0.0465
ENSBTAG00000018473	ENSBTAT00000024586	MARCO	macrophage receptor with collagenous structure [Source:HGNC Symbol;Acc:HGNC:6895]	2.1811	1.125	0.0009	0.0524	1.1315	5.3999	11.5389	0.0007	0.0465
ENSBTAG00000040323	ENSBTAT00000057166		SECTM1 protein; Uncharacterized protein [Source:UniProtKB/TrEMBL;Acc:A6QQD6]	0.242	-2.0468	0.0002	0.0474	-2.0444	4.9202	14.4305	0.0001	0.0472
ENSBTAG00000021118	ENSBTAT00000028140	CYP26A1	cytochrome P450 family 26 subfamily A member 1 [Source:HGNC Symbol;Acc:HGNC:2603]	0.1546	-2.6934	0	0.0002	-2.6783	1.653	11.501	0.0007	0.0472
ENSBTAG00000011602	ENSBTAT00000015416	RASAL3	RAS protein activator like 3 [Source:HGNC Symbol;Acc:HGNC:26129]	3.5226	1.8166	0.0031	0.1357	1.8021	1.2742	11.464	0.0007	0.0479
ENSBTAG00000012931	ENSBTAT00000017182	PLN	phospholamban [Source:HGNC Symbol;Acc:HGNC:9080]	0.388	-1.366	0.001	0.0607	-1.3601	2.6548	11.4298	0.0007	0.0486
ENSBTAG00000017223	ENSBTAT00000044831	MEST	mesoderm specific transcript [Source:HGNC Symbol;Acc:HGNC:7028]	0.4081	-1.293	0.0024	0.113	-1.284	2.578	11.3936	0.0007	0.0494
ENSBTAG00000045895	ENSBTAT00000063387	NFASC	neurofascin [Source:HGNC Symbol;Acc:HGNC:29866]	2.9988	1.5844	0.0026	0.1173	1.5818	1.796	11.3792	0.0007	0.0496
ENSBTAG00000011489	ENSBTAT00000015268	KAZALD1	Kazal type serine peptidase inhibitor domain 1 [Source:HGNC Symbol;Acc:HGNC:25460]	17.8499	4.1578	0.0036	0.1492	3.8258	-0.4885	11.3508	0.0008	0.0498
ENSBTAG00000000163	ENSBTAT00000000187	DDIT4	DNA damage inducible transcript 4 [Source:HGNC Symbol;Acc:HGNC:24944]	2.4208	1.2755	0.0001	0.0122	1.2785	5.2593	11.358	0.0008	0.0498
ENSBTAG00000020632	ENSBTAT00000032316	NQO1	NAD(P)H quinone dehydrogenase 1 [Source:HGNC Symbol;Acc:HGNC:2874]	0.4842	-1.0462	0.0032	0.1366	-1.0405	3.8304	11.3592	0.0008	0.0498
ENSBTAG00000022128	ENSBTAT00000009159			0.0643	-3.9586	0.0011	0.2012	-3.8271	0.2429	14.2887	0.0002	0.05
ENSBTAG00000002083	ENSBTAT00000002697	AUTS2	autism susceptibility candidate 2 [Source:HGNC Symbol;Acc:HGNC:14262]	2.3535	1.2348	0.0003	0.0218	1.2419	5.2692	11.3217	0.0008	0.0504
ENSBTAG00000043993	ENSBTAT00000061032	C21orf62	chromosome 21 open reading frame 62 [Source:HGNC Symbol;Acc:HGNC:1305]	0.2021	-2.307	0	0.0001	-2.2887	2.5205	11.2994	0.0008	0.0508
ENSBTAG00000030348	ENSBTAT00000010904		Uncharacterized protein [Source:UniProtKB/TrEMBL;Acc:G3X7M7]	15.5407	3.958	0.0047	0.1802	3.7482	-0.536	11.2751	0.0008	0.0513
ENSBTAG00000008039	ENSBTAT00000010575	ACMSD	aminocarboxymuconate semialdehyde decarboxylase [Source:HGNC Symbol;Acc:HGNC:19288]	3.2814	1.7143	0.0005	0.0716	1.7342	5.5937	13.3571	0.0003	0.0516
ENSBTAG00000032704	ENSBTAT00000046446	NAPB	NSF attachment protein beta [Source:HGNC Symbol;Acc:HGNC:15751]	3.0244	1.5967	0.0038	0.1552	1.5903	1.6089	11.2373	0.0008	0.0521
ENSBTAG00000037738	ENSBTAT00000003424	SLC17A4	solute carrier family 17 member 4 [Source:HGNC Symbol;Acc:HGNC:10932]	0.4887	-1.0329	0.0037	0.1528	-1.0253	3.8928	11.2104	0.0008	0.0527
ENSBTAG00000001816	ENSBTAT00000002374	SLC25A42	solute carrier family 25 member 42 [Source:HGNC Symbol;Acc:HGNC:28380]	2.4274	1.2794	0.0009	0.0523	1.2823	3.435	11.1951	0.0008	0.053
ENSBTAG00000015571	ENSBTAT00000049040	GCLC	glutamate-cysteine ligase catalytic subunit [Source:HGNC Symbol;Acc:HGNC:4311]	0.4589	-1.1237	0.0023	0.1094	-1.118	3.4505	11.1679	0.0008	0.0534
ENSBTAG00000016936	ENSBTAT00000022526	MISP3	MISP family member 3 [Source:HGNC Symbol;Acc:HGNC:26963]	0.2933	-1.7694	0.0016	0.0839	-1.758	1.4491	11.1609	0.0008	0.0534
ENSBTAG00000047324	ENSBTAT00000065771		Uncharacterized protein [Source:UniProtKB/TrEMBL;Acc:G3MZY1]	0.2165	-2.2077	0.0026	0.1173	-2.1643	0.6572	11.1592	0.0008	0.0534
ENSBTAG00000038128	ENSBTAT00000019800		BOLA-DQA5 protein; Uncharacterized protein [Source:UniProtKB/TrEMBL;Acc:A5PJ88]	44.8969	5.4885	0	0.0084	5.1662	0.2742	14.1027	0.0002	0.0542
ENSBTAG00000006108	ENSBTAT00000008025	MMP11	matrix metallopeptidase 11 [Source:HGNC Symbol;Acc:HGNC:7157]	0.1824	-2.455	0.0004	0.0559	-2.4158	2.0088	13.2185	0.0003	0.0549
ENSBTAG00000010889	ENSBTAT00000014462	FSHB	Follitropin subunit beta [Source:UniProtKB/Swiss-Prot;Acc:P04837]	0	Inf (-)	0.0013	0.0718	-5.9832	-0.8443	11.0924	0.0009	0.055
ENSBTAG00000015738	ENSBTAT00000020895	GIGYF1	GRB10 interacting GYF protein 1 [Source:HGNC Symbol;Acc:HGNC:9126]	2.2178	1.1491	0.003	0.1334	1.1545	3.2277	11.0973	0.0009	0.055
ENSBTAG00000008952	ENSBTAT00000011785	RAP1GAP	RAP1 GTPase activating protein [Source:HGNC Symbol;Acc:HGNC:9858]	3.7275	1.8982	0.0011	0.1282	1.9127	3.045	13.1826	0.0003	0.0553
ENSBTAG00000020517	ENSBTAT00000027336	MED9	mediator complex subunit 9 [Source:HGNC Symbol;Acc:HGNC:25487]	3.3076	1.7258	0	0.0043	1.7256	2.7813	11.0557	0.0009	0.0559
ENSBTAG00000020558	ENSBTAT00000027393		Apolipoprotein C-II Proapolipoprotein C-II [Source:UniProtKB/Swiss-Prot;Acc:P19034]	2.7814	1.4758	0.0003	0.0218	1.4833	8.7356	11.0355	0.0009	0.0563
ENSBTAG00000026163	ENSBTAT00000037068		Uncharacterized protein [Source:UniProtKB/TrEMBL;Acc:F1MRF8]	0	Inf (-)	0.0001	0.0328	-7.0278	0.085	13.8932	0.0002	0.0569
ENSBTAG00000005596	ENSBTAT00000007349	IGFBP2	insulin like growth factor binding protein 2 [Source:HGNC Symbol;Acc:HGNC:5471]	4.7874	2.2592	0.0001	0.0237	2.2583	9.3213	13.9784	0.0002	0.0569
ENSBTAG00000000559	ENSBTAT00000000732	PLTP	phospholipid transfer protein [Source:HGNC Symbol;Acc:HGNC:9093]	0.2228	-2.1663	0.0001	0.031	-2.1578	4.4872	13.8911	0.0002	0.0569
ENSBTAG00000046695	ENSBTAT00000064933			0.0331	-4.9188	0	0	-4.908	4.4738	13.8779	0.0002	0.0569
ENSBTAG00000001448	ENSBTAT00000001898		Uncharacterized protein [Source:UniProtKB/TrEMBL;Acc:F1MPC5]	3.5557	1.8301	0.0005	0.0649	1.8543	3.9919	13.1002	0.0003	0.0572
ENSBTAG00000013596	ENSBTAT00000018079	NR1H4	nuclear receptor subfamily 1 group H member 4 [Source:HGNC Symbol;Acc:HGNC:7967]	0.4976	-1.0069	0.0026	0.1182	-0.9999	5.4042	10.9852	0.0009	0.0576
ENSBTAG00000013976	ENSBTAT00000033530	AGBL3	ATP/GTP binding protein like 3 [Source:HGNC Symbol;Acc:HGNC:27981]	28.4915	4.8325	0.0013	0.1496	4.4951	-0.0826	13.0513	0.0003	0.058
ENSBTAG00000001725	ENSBTAT00000039533	CXCL10	C-X-C motif chemokine ligand 10 [Source:HGNC Symbol;Acc:HGNC:10637]	2.4436	1.289	0.0007	0.0479	1.2945	3.245	10.952	0.0009	0.0581
ENSBTAG00000012342	ENSBTAT00000016376	LIMA1	LIM domain and actin binding 1 [Source:HGNC Symbol;Acc:HGNC:24636]	0.4876	-1.0362	0.002	0.1	-1.0288	5.3708	10.949	0.0009	0.0581
ENSBTAG00000015065	ENSBTAT00000020053	TMPRSS7	transmembrane protease, serine 7 [Source:HGNC Symbol;Acc:HGNC:30846]	0.1367	-2.8713	0.0014	0.076	-2.797	0.1646	10.9574	0.0009	0.0581
ENSBTAG00000002764	ENSBTAT00000003585	IGFLR1	IGF like family receptor 1 [Source:HGNC Symbol;Acc:HGNC:23620]	2.7871	1.4788	0.0039	0.1591	1.4774	1.8506	10.9294	0.0009	0.0585
ENSBTAG00000013802	ENSBTAT00000033403	DAB1	DAB1, reelin adaptor protein [Source:HGNC Symbol;Acc:HGNC:2661]	6.7223	2.749	0.0009	0.1096	2.7479	1.2821	12.976	0.0003	0.059
ENSBTAG00000021118	ENSBTAT00000028140	CYP26A1	cytochrome P450 family 26 subfamily A member 1 [Source:HGNC Symbol;Acc:HGNC:2603]	0.0573	-4.1256	0	0	-4.0796	3.3379	12.9839	0.0003	0.059
ENSBTAG00000006108	ENSBTAT00000008025	MMP11	matrix metallopeptidase 11 [Source:HGNC Symbol;Acc:HGNC:7157]	0.3782	-1.4028	0.0019	0.0934	-1.3936	2.3196	10.8969	0.001	0.0593
ENSBTAG00000017194	ENSBTAT00000022852	ASPG	asparaginase [Source:HGNC Symbol;Acc:HGNC:20123]	4.4968	2.1689	0.0001	0.0179	2.1838	3.6868	12.9234	0.0003	0.0598
ENSBTAG00000030674	ENSBTAT00000043366	AK4	adenylate kinase 4 [Source:HGNC Symbol;Acc:HGNC:363]	0.2506	-1.9966	0.0001	0.0112	-1.9754	5.0435	12.9104	0.0003	0.0598
ENSBTAG00000018530	ENSBTAT00000024663	TUBA8	tubulin alpha 8 [Source:HGNC Symbol;Acc:HGNC:12410]	0.4569	-1.1302	0.0017	0.0879	-1.124	3.6764	10.864	0.001	0.0602
ENSBTAG00000013197	ENSBTAT00000017565	PSEN2	presenilin 2 [Source:HGNC Symbol;Acc:HGNC:9509]	2.1246	1.0872	0.0018	0.0916	1.0965	4.0312	10.8546	0.001	0.0603
ENSBTAG00000020657	ENSBTAT00000027527	FAT1	FAT atypical cadherin 1 [Source:HGNC Symbol;Acc:HGNC:3595]	0.4898	-1.0299	0.0043	0.1698	-1.0231	3.7258	10.8299	0.001	0.0604
ENSBTAG00000005744	ENSBTAT00000007549	COQ2	coenzyme Q2, polyprenyltransferase [Source:HGNC Symbol;Acc:HGNC:25223]	0.4843	-1.046	0.0018	0.0908	-1.0402	5.7824	10.8268	0.001	0.0604
ENSBTAG00000012128	ENSBTAT00000016090	AASS	alpha-aminoadipic semialdehyde synthase, mitochondrial precursor [Source:RefSeq peptide;Acc:NP_001103267]	0.4058	-1.3012	0.0015	0.0809	-1.2903	2.8536	10.8379	0.001	0.0604
ENSBTAG00000047331	ENSBTAT00000065212		Glycophorin B variant 1; Uncharacterized protein [Source:UniProtKB/TrEMBL;Acc:D5MTL9]	0.0504	-4.3114	0.0022	0.1063	-3.96	-0.6143	10.8368	0.001	0.0604
ENSBTAG00000014649	ENSBTAT00000019505	CPT2	carnitine palmitoyltransferase 2 [Source:HGNC Symbol;Acc:HGNC:2330]	1.9999	0.9999	0.0031	0.1366	1.0064	6.2824	10.8134	0.001	0.0606
ENSBTAG00000044064	ENSBTAT00000061067	RNF144A	ring finger protein 144A [Source:HGNC Symbol;Acc:HGNC:20457]	2.5993	1.3781	0.0018	0.0911	1.3865	2.4685	10.782	0.001	0.0614
ENSBTAG00000044903	ENSBTAT00000062336	snoU13	Small nucleolar RNA U13 [Source:RFAM;Acc:RF01210]	17.8012	4.1539	0.0036	0.1492	3.8231	-0.4894	10.7514	0.001	0.062
ENSBTAG00000013380	ENSBTAT00000017803	CEP192	centrosomal protein 192 [Source:HGNC Symbol;Acc:HGNC:25515]	2.4826	1.3119	0.0043	0.1698	1.314	2.3037	10.7596	0.001	0.062
ENSBTAG00000012778	ENSBTAT00000047532	CAPN2	calpain 2 [Source:HGNC Symbol;Acc:HGNC:1479]	0.2893	-1.7893	0.0003	0.0445	-1.7691	5.0437	12.8204	0.0003	0.0621
ENSBTAG00000003236	ENSBTAT00000034938		Uncharacterized protein [Source:UniProtKB/TrEMBL;Acc:F1MGV4]	0.414	-1.2724	0.0001	0.012	-1.2661	4.6325	10.7375	0.001	0.0623
ENSBTAG00000016048	ENSBTAT00000021357	CPT1B	carnitine palmitoyltransferase 1B [Source:HGNC Symbol;Acc:HGNC:2329]	4.6272	2.2101	0	0.0015	2.1874	2.1692	10.7026	0.0011	0.063
ENSBTAG00000017369	ENSBTAT00000023092	MAMDC2	MAM domain containing 2 [Source:HGNC Symbol;Acc:HGNC:23673]	0.2856	-1.8079	0.0012	0.0662	-1.7863	1.5623	10.7086	0.0011	0.063
ENSBTAG00000044106	ENSBTAT00000061199	SPIDR	scaffolding protein involved in DNA repair [Source:HGNC Symbol;Acc:HGNC:28971]	0.2599	-1.9442	0.0003	0.0839	-1.9412	4.3952	13.6413	0.0002	0.0635
ENSBTAG00000009868	ENSBTAT00000013014	VGF	VGF nerve growth factor inducible [Source:HGNC Symbol;Acc:HGNC:12684]	0	Inf (-)	0	0.0032	-7.3865	0.261	12.6828	0.0004	0.064
ENSBTAG00000047575	ENSBTAT00000063290		Uncharacterized protein [Source:UniProtKB/TrEMBL;Acc:G3N0K8]	3.517	1.8143	0.0016	0.1749	1.8315	3.0304	12.6655	0.0004	0.064
ENSBTAG00000009517	ENSBTAT00000012523			0.2708	-1.8847	0.0002	0.0246	-1.8601	7.7556	12.7036	0.0004	0.064
ENSBTAG00000045728	ENSBTAT00000063883		acyl-CoA desaturase [Source:RefSeq peptide;Acc:NP_776384]	0.1181	-3.0813	0	0.0012	-3.0546	2.2728	12.7049	0.0004	0.064
ENSBTAG00000026181	ENSBTAT00000006163	UGT1A1	UDP glucuronosyltransferase family 1 member A1 [Source:HGNC Symbol;Acc:HGNC:12530]	0.0886	-3.4962	0	0	-3.4765	4.6386	12.6993	0.0004	0.064
ENSBTAG00000003393	ENSBTAT00000002776	CCDC157	coiled-coil domain containing 157 [Source:HGNC Symbol;Acc:HGNC:33854]	0.1344	-2.8959	0.0009	0.0523	-2.84	0.2143	10.6264	0.0011	0.0655
ENSBTAG00000009849	ENSBTAT00000012987		Placenta-specific 8; Placenta-specific 8-like; Placenta-specific gene 8 protein [Source:UniProtKB/TrEMBL;Acc:Q56JW2]	2.7717	1.4708	0.0001	0.0082	1.4767	3.4106	10.551	0.0012	0.068
ENSBTAG00000018972	ENSBTAT00000025254	GARS	glycyl-tRNA synthetase [Source:HGNC Symbol;Acc:HGNC:4162]	2.0421	1.0301	0.0038	0.1542	1.0353	3.8761	10.536	0.0012	0.0683
ENSBTAG00000010774	ENSBTAT00000014263	NUSAP1	nucleolar and spindle associated protein 1 [Source:HGNC Symbol;Acc:HGNC:18538]	0.2052	-2.285	0.0013	0.2235	-2.2775	1.6987	13.4305	0.0002	0.0699
ENSBTAG00000000103	ENSBTAT00000000112		Mitochondrial ribosomal protein L23; Uncharacterized protein [Source:UniProtKB/TrEMBL;Acc:Q32PA7]	0.4232	-1.2405	0.0009	0.056	-1.2334	8.0735	10.4851	0.0012	0.07
ENSBTAG00000016615	ENSBTAT00000022100	ABHD6	abhydrolase domain containing 6 [Source:HGNC Symbol;Acc:HGNC:21398]	0.2402	-2.0578	0.0002	0.0293	-2.0294	3.7615	12.4674	0.0004	0.0705
ENSBTAG00000023933	ENSBTAT00000042743	SEC16A	SEC16 homolog A, endoplasmic reticulum export factor [Source:HGNC Symbol;Acc:HGNC:29006]	2.1272	1.0889	0.0013	0.0706	1.0958	5.2146	10.452	0.0012	0.071
ENSBTAG00000011935	ENSBTAT00000015836	RASSF6	Ras association domain family member 6 [Source:HGNC Symbol;Acc:HGNC:20796]	2.3771	1.2492	0.0036	0.1492	1.247	2.6732	10.4296	0.0012	0.0714
ENSBTAG00000008109	ENSBTAT00000010666	TMEM97	transmembrane protein 97 [Source:HGNC Symbol;Acc:HGNC:28106]	0.4166	-1.2634	0.0004	0.0287	-1.2576	7.0565	10.4336	0.0012	0.0714
ENSBTAG00000002417	ENSBTAT00000003135	RAB30	RAB30, member RAS oncogene family [Source:HGNC Symbol;Acc:HGNC:9770]	2.1525	1.106	0.0018	0.0919	1.1156	3.7823	10.4158	0.0012	0.0717
ENSBTAG00000044167	ENSBTAT00000061088	TOPAZ1	testis and ovary specific PAZ domain containing 1 [Source:HGNC Symbol;Acc:HGNC:24746]	Inf	Inf	0.0046	0.177	5.7568	-0.8759	10.3821	0.0013	0.0728
ENSBTAG00000003367	ENSBTAT00000004368		Uncharacterized protein [Source:UniProtKB/TrEMBL;Acc:G5E554]	0	Inf (-)	0.0062	0.4303	-5.8653	-0.8596	12.368	0.0004	0.0734
ENSBTAG00000047918	ENSBTAT00000066022	bta-mir-2887-2	bta-mir-2887-1 [Source:miRBase;Acc:MI0013060]	Inf	Inf	0	0.0055	7.2859	0.2651	12.3545	0.0004	0.0734
ENSBTAG00000012126	ENSBTAT00000016089	PNPLA7	patatin like phospholipase domain containing 7 [Source:HGNC Symbol;Acc:HGNC:24768]	2.5353	1.3422	0.005	0.1845	1.342	2.146	10.3427	0.0013	0.0736
ENSBTAG00000025848	ENSBTAT00000024034	RBM3	RNA binding motif (RNP1, RRM) protein 3 [Source:HGNC Symbol;Acc:HGNC:9900]	1.9623	0.9725	0.0061	0.2134	0.9779	4.0252	10.3362	0.0013	0.0736
ENSBTAG00000019884	ENSBTAT00000026493	PKD1L3	polycystin 1 like 3, transient receptor potential channel interacting [Source:HGNC Symbol;Acc:HGNC:21716]	1.9496	0.9632	0.0051	0.1897	0.9692	4.3982	10.3556	0.0013	0.0736
ENSBTAG00000017769	ENSBTAT00000023625	RIBC1	RIB43A domain with coiled-coils 1 [Source:HGNC Symbol;Acc:HGNC:26537]	0.3962	-1.3357	0.0034	0.1449	-1.3269	2.2477	10.3384	0.0013	0.0736
ENSBTAG00000017969	ENSBTAT00000023909	CA4	carbonic anhydrase 4 [Source:HGNC Symbol;Acc:HGNC:1375]	4.9345	2.3029	0	0.0025	2.2827	1.8329	10.251	0.0014	0.0761
ENSBTAG00000047561	ENSBTAT00000065271			3.6396	1.8638	0.0003	0.0252	1.8516	1.9753	10.2688	0.0014	0.0761
ENSBTAG00000016685	ENSBTAT00000022185	FMO4	flavin containing monooxygenase 4 [Source:HGNC Symbol;Acc:HGNC:3772]	2.0751	1.0532	0.0015	0.078	1.0614	5.4967	10.2505	0.0014	0.0761
ENSBTAG00000037489	ENSBTAT00000053944	CRCP	CGRP receptor component [Source:HGNC Symbol;Acc:HGNC:17888]	2.0075	1.0054	0.0057	0.2033	1.0125	3.6296	10.2562	0.0014	0.0761
ENSBTAG00000017354	ENSBTAT00000036314	MPP7	membrane palmitoylated protein 7 [Source:HGNC Symbol;Acc:HGNC:26542]	1.9498	0.9633	0.0049	0.1832	0.9683	4.5578	10.2458	0.0014	0.0761
ENSBTAG00000003066	ENSBTAT00000003989	NSA2	NSA2, ribosome biogenesis homolog [Source:HGNC Symbol;Acc:HGNC:30728]	0.5112	-0.968	0.0038	0.1569	-0.9618	5.9711	10.2372	0.0014	0.0762
ENSBTAG00000003047	ENSBTAT00000003964	FAM170A	family with sequence similarity 170 member A [Source:HGNC Symbol;Acc:HGNC:27963]	3.6541	1.8695	0.0024	0.1129	1.8439	1.2961	10.2286	0.0014	0.0763
ENSBTAG00000047600	ENSBTAT00000065858	ROS1	ROS proto-oncogene 1, receptor tyrosine kinase [Source:HGNC Symbol;Acc:HGNC:10261]	14.1083	3.8185	0.0009	0.1096	3.6884	0.4229	12.2055	0.0005	0.0772
ENSBTAG00000040304	ENSBTAT00000055354	HTR3E	5-hydroxytryptamine receptor 3E [Source:HGNC Symbol;Acc:HGNC:24005]	4.4894	2.1665	0.0015	0.1595	2.1773	2.069	12.2284	0.0005	0.0772
ENSBTAG00000005976	ENSBTAT00000007841	HSD17B7	hydroxysteroid 17-beta dehydrogenase 7 [Source:HGNC Symbol;Acc:HGNC:5215]	0.3188	-1.6492	0.0009	0.1096	-1.6275	5.0241	12.2094	0.0005	0.0772
ENSBTAG00000004380	ENSBTAT00000005749	STAT2	signal transducer and activator of transcription 2 [Source:HGNC Symbol;Acc:HGNC:11363]	1.9496	0.9632	0.0039	0.1576	0.9697	5.4432	10.1739	0.0014	0.0784
ENSBTAG00000004908	ENSBTAT00000045415	CHRNE	cholinergic receptor nicotinic epsilon subunit [Source:HGNC Symbol;Acc:HGNC:1966]	4.0354	2.0127	0.001	0.1963	2.0054	2.3387	13.1768	0.0003	0.0787
ENSBTAG00000038085	ENSBTAT00000056737		Uncharacterized protein [Source:UniProtKB/TrEMBL;Acc:F1N3N3]	0.4884	-1.0338	0.0065	0.2227	-1.0257	3.2977	10.1617	0.0014	0.0787
ENSBTAG00000035998	ENSBTAT00000050490	CKB	Creatine kinase B-type [Source:UniProtKB/Swiss-Prot;Acc:Q5EA61]	0.3761	-1.4108	0	0.0021	-1.4068	5.3254	10.1362	0.0015	0.0795
ENSBTAG00000006474	ENSBTAT00000008487	EPCAM	epithelial cell adhesion molecule [Source:HGNC Symbol;Acc:HGNC:11529]	0.4952	-1.0139	0.0027	0.1211	-1.0077	4.4217	10.1133	0.0015	0.0797
ENSBTAG00000018784	ENSBTAT00000025007	CTSZ	cathepsin Z [Source:HGNC Symbol;Acc:HGNC:2547]	0.4236	-1.2391	0.0008	0.0486	-1.2315	7.7828	10.1165	0.0015	0.0797
ENSBTAG00000003375	ENSBTAT00000004377	TC2N	tandem C2 domains, nuclear [Source:HGNC Symbol;Acc:HGNC:19859]	0.1124	-3.1534	0.002	0.0985	-3.0748	-0.1799	10.1233	0.0015	0.0797
ENSBTAG00000008816	ENSBTAT00000011609	TRIM2	tripartite motif containing 2 [Source:HGNC Symbol;Acc:HGNC:15974]	0.4719	-1.0834	0.0024	0.1124	-1.0771	3.7349	10.0992	0.0015	0.0801
ENSBTAG00000019460	ENSBTAT00000025923	MOXD1	monooxygenase DBH like 1 [Source:HGNC Symbol;Acc:HGNC:21063]	4.9319	2.3021	0	0.002	2.3174	5.5456	12.1167	0.0005	0.0802
ENSBTAG00000019750	ENSBTAT00000026319	TMEM106B	transmembrane protein 106B [Source:HGNC Symbol;Acc:HGNC:22407]	0.5052	-0.985	0.0068	0.2287	-0.9775	3.6609	10.0906	0.0015	0.0802
ENSBTAG00000043951	ENSBTAT00000061313	IMPA2	inositol monophosphatase 2 [Source:RefSeq peptide;Acc:NP_001179211]	0.5164	-0.9534	0.0053	0.1958	-0.9466	4.3448	10.0742	0.0015	0.0807
ENSBTAG00000038262	ENSBTAT00000019305			9.9222	3.3107	0.0065	0.2227	3.1182	-0.3438	10.0591	0.0015	0.0811
ENSBTAG00000005842	ENSBTAT00000007685	ABCC10	ATP binding cassette subfamily C member 10 [Source:HGNC Symbol;Acc:HGNC:52]	2.6125	1.3854	0.0048	0.1806	1.3781	2.0672	10.055	0.0015	0.0811
ENSBTAG00000003633	ENSBTAT00000004737		Cationic trypsin Alpha-trypsin chain 1 Alpha-trypsin chain 2 [Source:UniProtKB/Swiss-Prot;Acc:P00760]	26.5745	4.732	0.0018	0.2787	4.3895	-0.3897	13.0683	0.0003	0.0821
ENSBTAG00000012904	ENSBTAT00000017152	EDEM1	ER degradation enhancing alpha-mannosidase like protein 1 [Source:HGNC Symbol;Acc:HGNC:18967]	0.4938	-1.018	0.0032	0.1366	-1.011	4.1899	10.014	0.0016	0.0826
ENSBTAG00000018543	ENSBTAT00000024683	VIL1	villin 1 [Source:HGNC Symbol;Acc:HGNC:12690]	0.2968	-1.7526	0.0002	0.0176	-1.744	2.104	10.0073	0.0016	0.0827
ENSBTAG00000046755	ENSBTAT00000064983		Uncharacterized protein [Source:UniProtKB/TrEMBL;Acc:G3MZT5]	23.9895	4.5843	0.002	0.2039	4.3645	-0.1634	12.0128	0.0005	0.0836
ENSBTAG00000047632	ENSBTAT00000065204	IGHE	immunoglobulin heavy constant epsilon [Source:HGNC Symbol;Acc:HGNC:5522]	15.3651	3.9416	0.0019	0.1974	3.8115	0.0925	12.0039	0.0005	0.0836
ENSBTAG00000002331	ENSBTAT00000003008	DLGAP5	DLG associated protein 5 [Source:HGNC Symbol;Acc:HGNC:16864]	0.1688	-2.5663	0.0013	0.2286	-2.5427	1.2589	13.0001	0.0003	0.0838
ENSBTAG00000016841	ENSBTAT00000022402	ATP10B	ATPase phospholipid transporting 10B (putative) [Source:HGNC Symbol;Acc:HGNC:13543]	24.8004	4.6323	0.0017	0.1749	4.4121	-0.1253	11.9639	0.0005	0.0846
ENSBTAG00000019079	ENSBTAT00000025402	PLCB2	1-phosphatidylinositol-4,5-bisphosphate phosphodiesterase beta-2 [Source:RefSeq peptide;Acc:NP_001178330]	1.9922	0.9944	0.0057	0.2033	1.0015	3.8085	9.9513	0.0016	0.085
ENSBTAG00000038234	ENSBTAT00000048928	BHMT2	betaine--homocysteine S-methyltransferase 2 [Source:HGNC Symbol;Acc:HGNC:1048]	2.0881	1.0622	0.0062	0.2153	1.0645	3.2132	9.9187	0.0016	0.0862
ENSBTAG00000003036	ENSBTAT00000061316	PPFIA2	PTPRF interacting protein alpha 2 [Source:HGNC Symbol;Acc:HGNC:9246]	0.0641	-3.9646	0.0095	0.2866	-3.6013	-0.8534	9.9148	0.0016	0.0862
ENSBTAG00000031778	ENSBTAT00000027308	HIST1H2BD	histone cluster 1, H2bd [Source:HGNC Symbol;Acc:HGNC:4747]	0.4268	-1.2282	0.0021	0.1046	-1.2235	2.8395	9.8993	0.0017	0.0866
ENSBTAG00000007554	ENSBTAT00000009939	IFI6	interferon alpha inducible protein 6 [Source:HGNC Symbol;Acc:HGNC:4054]	5.5939	2.4839	0	0.0001	2.509	7.5625	11.8934	0.0006	0.087
ENSBTAG00000047529	ENSBTAT00000032988		Uncharacterized protein [Source:UniProtKB/TrEMBL;Acc:G5E5V1]	0.263	-1.927	0.0049	0.1832	-1.9022	0.7827	9.8804	0.0017	0.0873
ENSBTAG00000001842	ENSBTAT00000016865	GSTM3	glutathione S-transferase mu 3 [Source:RefSeq peptide;Acc:NP_001040025]	2.8599	1.516	0.0018	0.1844	1.5386	6.8949	11.8517	0.0006	0.0874
ENSBTAG00000004075	ENSBTAT00000005323	IDI1	isopentenyl-diphosphate delta isomerase 1 [Source:HGNC Symbol;Acc:HGNC:5387]	0.3228	-1.6315	0.001	0.1209	-1.6086	6.1913	11.8671	0.0006	0.0874
ENSBTAG00000014670	ENSBTAT00000019530	BEX5	brain expressed X-linked 5 [Source:HGNC Symbol;Acc:HGNC:27990]	0.0676	-3.8865	0.0095	0.2866	-3.5951	-0.8525	9.8705	0.0017	0.0875
ENSBTAG00000000243	ENSBTAT00000000304	HEBP2	heme binding protein 2 [Source:HGNC Symbol;Acc:HGNC:15716]	0.4886	-1.0333	0.0026	0.1188	-1.028	4.1275	9.8504	0.0017	0.0879
ENSBTAG00000022020	ENSBTAT00000029418	CLDN5	claudin 5 [Source:HGNC Symbol;Acc:HGNC:2047]	0.329	-1.6037	0	0.0015	-1.5984	3.4724	9.8557	0.0017	0.0879
ENSBTAG00000000434	ENSBTAT00000000556	CRYAB	Alpha-crystallin B chain [Source:UniProtKB/Swiss-Prot;Acc:P02510]	0.2597	-1.9453	0.0001	0.0153	-1.9239	5.122	11.8246	0.0006	0.0879
ENSBTAG00000024904	ENSBTAT00000000218	KIAA1683	KIAA1683 [Source:HGNC Symbol;Acc:HGNC:29350]	3.3088	1.7263	0.0013	0.0733	1.7422	1.6347	9.8419	0.0017	0.088
ENSBTAG00000012630	ENSBTAT00000016767	PAMR1	peptidase domain containing associated with muscle regeneration 1 [Source:HGNC Symbol;Acc:HGNC:24554]	0.1423	-2.8126	0.0004	0.0973	-2.7621	1.4129	12.8659	0.0003	0.0886
ENSBTAG00000006354	ENSBTAT00000008335		Haptoglobin [Source:UniProtKB/TrEMBL;Acc:G3X6K8]	6.2535	2.6447	0	0.0001	2.6472	10.762	9.8201	0.0017	0.0888
ENSBTAG00000047965	ENSBTAT00000019662		Uncharacterized protein [Source:UniProtKB/TrEMBL;Acc:E1BNJ3]	Inf	Inf	0.0094	0.5651	5.7985	-0.8685	11.7706	0.0006	0.0897
ENSBTAG00000005243	ENSBTAT00000037844		ovostatin 2 precursor [Source:RefSeq peptide;Acc:NP_001157496]	2.6484	1.4051	0.0001	0.0088	1.4125	4.1348	9.794	0.0018	0.0897
ENSBTAG00000011913	ENSBTAT00000015804	CKAP4	cytoskeleton associated protein 4 [Source:HGNC Symbol;Acc:HGNC:16991]	2.4646	1.3014	0.0008	0.0492	1.3044	3.1741	9.7914	0.0018	0.0897
ENSBTAG00000044741	ENSBTAT00000062174	SNORD97	Small nucleolar RNA SNORD97 [Source:RFAM;Acc:RF01291]	5.0318	2.3311	0.001	0.1212	2.329	1.9112	11.7452	0.0006	0.0901
ENSBTAG00000001842	ENSBTAT00000016865	GSTM3	glutathione S-transferase mu 3 [Source:RefSeq peptide;Acc:NP_001040025]	0.4196	-1.2528	0.0004	0.0271	-1.2477	6.7407	9.7717	0.0018	0.0904
ENSBTAG00000031210	ENSBTAT00000044198		Uncharacterized protein [Source:UniProtKB/TrEMBL;Acc:F1N7E3]	6.4014	2.6784	0.0067	0.2271	2.5903	0.0125	9.7613	0.0018	0.0907
ENSBTAG00000002963	ENSBTAT00000003858	SAA4	Serum amyloid A-4 protein [Source:UniProtKB/Swiss-Prot;Acc:Q32L76]	0.4859	-1.0414	0.0023	0.1097	-1.0341	6.1711	9.7422	0.0018	0.0913
ENSBTAG00000045885	ENSBTAT00000063054	bta-mir-3064	bta-mir-3064 [Source:miRBase;Acc:MI0031503]	2.6755	1.4198	0.0059	0.2103	1.4169	1.847	9.7353	0.0018	0.0914
ENSBTAG00000006937	ENSBTAT00000040376	ABCA10	ATP binding cassette subfamily A member 10 [Source:HGNC Symbol;Acc:HGNC:30]	2.1183	1.0829	0.0019	0.0935	1.0887	6.6589	9.7083	0.0018	0.0925
ENSBTAG00000003632	ENSBTAT00000004736	CYP39A1	cytochrome P450 family 39 subfamily A member 1 [Source:HGNC Symbol;Acc:HGNC:17449]	0.4445	-1.1698	0.0028	0.1239	-1.1585	3.246	9.6965	0.0018	0.0926
ENSBTAG00000014933	ENSBTAT00000019878	TRAK2	trafficking kinesin protein 2 [Source:HGNC Symbol;Acc:HGNC:13206]	0.2349	-2.09	0.0048	0.1806	-2.0502	0.5772	9.702	0.0018	0.0926
ENSBTAG00000023374	ENSBTAT00000023560	FUT1	fucosyltransferase 1 (H blood group) [Source:HGNC Symbol;Acc:HGNC:4012]	5.4381	2.4431	0.0024	0.1124	2.3957	0.5232	9.6785	0.0019	0.0932
ENSBTAG00000009002	ENSBTAT00000011851		Pancreatic progenitor cell differentiation and proliferation factor [Source:UniProtKB/TrEMBL;Acc:G3N2P7]	5.459	2.4486	0.0011	0.2052	2.4309	1.287	12.731	0.0004	0.0935
ENSBTAG00000001292	ENSBTAT00000001704	LF	Lactotransferrin Lactoferricin-B [Source:UniProtKB/Swiss-Prot;Acc:P24627]	0.1228	-3.0255	0	0.0002	-3.0014	3.557	12.7089	0.0004	0.0935
ENSBTAG00000011173	ENSBTAT00000014839	FAM189A2	family with sequence similarity 189 member A2 [Source:HGNC Symbol;Acc:HGNC:24820]	0.4369	-1.1947	0.0061	0.2141	-1.1859	2.4542	9.6541	0.0019	0.0942
ENSBTAG00000021695	ENSBTAT00000028914	GLYCTK	glycerate kinase [Source:RefSeq peptide;Acc:NP_001039452]	2.2642	1.179	0.0007	0.0443	1.1848	6.2984	9.6242	0.0019	0.0951
ENSBTAG00000018405	ENSBTAT00000024487	MARS	methionyl-tRNA synthetase [Source:HGNC Symbol;Acc:HGNC:6898]	1.9913	0.9937	0.0039	0.1576	1.0003	4.169	9.6209	0.0019	0.0951
ENSBTAG00000038333	ENSBTAT00000023525	RBM23	RNA binding motif protein 23 [Source:HGNC Symbol;Acc:HGNC:20155]	1.9583	0.9696	0.006	0.2123	0.9777	3.9387	9.6288	0.0019	0.0951
ENSBTAG00000002177	ENSBTAT00000002824	PIKFYVE	phosphoinositide kinase, FYVE-type zinc finger containing [Source:HGNC Symbol;Acc:HGNC:23785]	2.5361	1.3426	0.0065	0.2227	1.3455	1.9881	9.6069	0.0019	0.0955
ENSBTAG00000031166	ENSBTAT00000044119	ZDBF2	zinc finger DBF-type containing 2 [Source:HGNC Symbol;Acc:HGNC:29313]	3.1077	1.6358	0.004	0.1599	1.6437	1.4385	9.593	0.002	0.0957
ENSBTAG00000012972	ENSBTAT00000017246	CYP2U1	cytochrome P450 family 2 subfamily U member 1 [Source:HGNC Symbol;Acc:HGNC:20582]	0.4642	-1.1072	0.0007	0.0471	-1.1001	5.1558	9.5884	0.002	0.0957
ENSBTAG00000013099	ENSBTAT00000017416	ALDOC	aldolase, fructose-bisphosphate C [Source:HGNC Symbol;Acc:HGNC:418]	0.3559	-1.4905	0.0014	0.076	-1.4804	2.1548	9.5883	0.002	0.0957
ENSBTAG00000008550	ENSBTAT00000043789		Uncharacterized protein [Source:UniProtKB/TrEMBL;Acc:F1MQK0]	1.909	0.9328	0.0096	0.2886	0.9369	3.8074	9.5769	0.002	0.0959
ENSBTAG00000001294	ENSBTAT00000001702	PPP1R15A	protein phosphatase 1 regulatory subunit 15A [Source:HGNC Symbol;Acc:HGNC:14375]	0.4782	-1.0642	0.0058	0.2076	-1.054	3.271	9.5688	0.002	0.0959
ENSBTAG00000014313	ENSBTAT00000032952	PYROXD2	pyridine nucleotide-disulphide oxidoreductase domain 2 [Source:HGNC Symbol;Acc:HGNC:23517]	0.4065	-1.2985	0.0006	0.0394	-1.2938	3.1908	9.5708	0.002	0.0959
ENSBTAG00000018248	ENSBTAT00000024289	MGLL	monoglyceride lipase [Source:HGNC Symbol;Acc:HGNC:17038]	2.1089	1.0765	0.0018	0.0908	1.0805	4.8695	9.5469	0.002	0.0968
ENSBTAG00000044232	ENSBTAT00000061665	SNORD112	Small nucleolar RNA SNORD112 [Source:RFAM;Acc:RF01169]	Inf	Inf	0.0071	0.4762	5.9079	-0.8023	11.5773	0.0007	0.0969
ENSBTAG00000016465	ENSBTAT00000021892	DHCR7	7-dehydrocholesterol reductase [Source:HGNC Symbol;Acc:HGNC:2860]	0.2445	-2.0323	0.0001	0.0102	-2.0119	5.5711	11.5948	0.0007	0.0969
ENSBTAG00000001839	ENSBTAT00000027443	OCIAD2	OCIA domain containing 2 [Source:HGNC Symbol;Acc:HGNC:28685]	0.4769	-1.0682	0.0018	0.0911	-1.0624	6.9662	9.5117	0.002	0.0984
ENSBTAG00000014234	ENSBTAT00000043345	LINC00238	long intergenic non-protein coding RNA 238 [Source:HGNC Symbol;Acc:HGNC:20100]	0	Inf (-)	0.0013	0.0718	-5.9933	-0.8431	9.4972	0.0021	0.0987
ENSBTAG00000009517	ENSBTAT00000012523			0.4107	-1.2837	0.0006	0.0387	-1.2781	7.7893	9.4955	0.0021	0.0987
ENSBTAG00000017745	ENSBTAT00000023595	IL6ST	interleukin 6 signal transducer [Source:HGNC Symbol;Acc:HGNC:6021]	0.521	-0.9406	0.0053	0.1953	-0.933	4.992	9.4761	0.0021	0.0995
ENSBTAG00000012632	ENSBTAT00000036271	TECR	trans-2,3-enoyl-CoA reductase [Source:HGNC Symbol;Acc:HGNC:4551]	0.5039	-0.9889	0.0039	0.1576	-0.9818	6.674	9.4628	0.0021	0.1
ENSBTAG00000016924	ENSBTAT00000022510	CAP2	CAP, adenylate cyclase-associated protein, 2 (yeast) [Source:HGNC Symbol;Acc:HGNC:20039]	9.4114	3.2344	0.0085	0.2681	3.0455	-0.3911	9.4513	0.0021	0.1001
ENSBTAG00000001796	ENSBTAT00000002352	CATSPERD	cation channel sperm associated auxiliary subunit delta [Source:HGNC Symbol;Acc:HGNC:28598]	3.1132	1.6384	0.0034	0.1433	1.6242	1.6237	9.4459	0.0021	0.1001
ENSBTAG00000003152	ENSBTAT00000004093			2.5537	1.3526	0	0.0045	1.3585	6.2623	9.4563	0.0021	0.1001
ENSBTAG00000007423	ENSBTAT00000009759	TNFRSF11B	TNF receptor superfamily member 11b [Source:HGNC Symbol;Acc:HGNC:11909]	0.0899	-3.4756	0.0036	0.1492	-3.2849	-0.4563	9.4396	0.0021	0.1002
ENSBTAG00000019600	ENSBTAT00000026114	OOEP	oocyte expressed protein [Source:HGNC Symbol;Acc:HGNC:21382]	0.2074	-2.2696	0.0053	0.1953	-2.2184	0.3068	9.4322	0.0021	0.1003
ENSBTAG00000042989	ENSBTAT00000059981	SNORD52	Small nucleolar RNA SNORD52 [Source:RFAM;Acc:RF00276]	Inf	Inf	0.0189	0.43	5.2683	-1.1647	9.4048	0.0022	0.101
ENSBTAG00000047570	ENSBTAT00000063226		Uncharacterized protein [Source:UniProtKB/TrEMBL;Acc:G3MX77]	Inf	Inf	0.0189	0.43	5.2683	-1.1647	9.4075	0.0022	0.101
ENSBTAG00000014503	ENSBTAT00000019288	IQCE	IQ motif containing E [Source:HGNC Symbol;Acc:HGNC:29171]	2.6732	1.4186	0.0082	0.2591	1.415	1.6778	9.4126	0.0022	0.101
ENSBTAG00000006185	ENSBTAT00000008128	SPC24	SPC24, NDC80 kinetochore complex component [Source:HGNC Symbol;Acc:HGNC:26913]	0.2439	-2.0355	0.0012	0.209	-2.0315	2.3207	12.4971	0.0004	0.1017
ENSBTAG00000007881	ENSBTAT00000010366	IFIT1	interferon induced protein with tetratricopeptide repeats 1 [Source:HGNC Symbol;Acc:HGNC:5407]	0.086	-3.5395	0	0	-3.5389	4.0802	12.5183	0.0004	0.1017
ENSBTAG00000020602	ENSBTAT00000027449	IDO1	indoleamine 2,3-dioxygenase 1 [Source:HGNC Symbol;Acc:HGNC:6059]	3.0301	1.5994	0	0.0038	1.6032	3.2091	9.3836	0.0022	0.1019
ENSBTAG00000001000	ENSBTAT00000063585	CA13	carbonic anhydrase 13 [Source:HGNC Symbol;Acc:HGNC:14914]	0.4489	-1.1556	0.0049	0.1832	-1.1491	2.7265	9.3605	0.0022	0.1029
ENSBTAG00000008952	ENSBTAT00000011785	RAP1GAP	RAP1 GTPase activating protein [Source:HGNC Symbol;Acc:HGNC:9858]	2.1788	1.1235	0.0025	0.1157	1.1245	3.5705	9.3374	0.0022	0.1039
ENSBTAG00000021287	ENSBTAT00000028361	SLC16A7	solute carrier family 16 member 7 [Source:HGNC Symbol;Acc:HGNC:10928]	0.2789	-1.8419	0.0002	0.0338	-1.817	5.4449	11.4273	0.0007	0.1042
ENSBTAG00000045727	ENSBTAT00000065585			0.5206	-0.9417	0.0064	0.2225	-0.9358	4.1372	9.3231	0.0023	0.1045
ENSBTAG00000010742	ENSBTAT00000014222	PKD2L1	polycystin 2 like 1, transient receptor potential cation channel [Source:HGNC Symbol;Acc:HGNC:9011]	0.0935	-3.4184	0.0049	0.1832	-3.238	-0.4974	9.2913	0.0023	0.106
ENSBTAG00000030940	ENSBTAT00000014926		GTPase, IMAP family member 7; Uncharacterized protein [Source:UniProtKB/TrEMBL;Acc:Q2KJJ4]	1.9579	0.9693	0.0099	0.2918	0.9754	3.377	9.2447	0.0024	0.1085
ENSBTAG00000001626	ENSBTAT00000002131	CTPS1	CTP synthase 1 [Source:HGNC Symbol;Acc:HGNC:2519]	2.1363	1.0951	0.0058	0.2066	1.0964	3.0551	9.194	0.0024	0.1112
ENSBTAG00000039673	ENSBTAT00000051901			6.6516	2.7337	0.0013	0.0733	2.7278	0.3851	9.1641	0.0025	0.1119
ENSBTAG00000002078	ENSBTAT00000002687	KDM4A	lysine demethylase 4A [Source:HGNC Symbol;Acc:HGNC:22978]	1.9451	0.9598	0.0066	0.2237	0.9668	4.0224	9.1627	0.0025	0.1119
ENSBTAG00000010326	ENSBTAT00000013637	AADAT	aminoadipate aminotransferase [Source:HGNC Symbol;Acc:HGNC:17929]	0.5141	-0.9597	0.008	0.2565	-0.9523	3.6934	9.1768	0.0025	0.1119
ENSBTAG00000001509	ENSBTAT00000001974	ELK3	ELK3, ETS transcription factor [Source:HGNC Symbol;Acc:HGNC:3325]	0.482	-1.053	0.0086	0.2692	-1.0442	2.9313	9.1592	0.0025	0.1119
ENSBTAG00000048114	ENSBTAT00000066107		Uncharacterized protein [Source:UniProtKB/TrEMBL;Acc:G3MXJ6]	0.4673	-1.0976	0.0022	0.1046	-1.0925	3.6384	9.1696	0.0025	0.1119
ENSBTAG00000006536	ENSBTAT00000025788		Conglutinin [Source:UniProtKB/Swiss-Prot;Acc:P23805]	2.9928	1.5815	0.0001	0.0127	1.5912	2.7054	9.1273	0.0025	0.1136
ENSBTAG00000017970	ENSBTAT00000023912	ZYX	zyxin [Source:HGNC Symbol;Acc:HGNC:13200]	0.5288	-0.9192	0.0055	0.2017	-0.9128	5.9871	9.111	0.0025	0.114
ENSBTAG00000002786	ENSBTAT00000013409		LOC781494 protein; Uncharacterized protein [Source:UniProtKB/TrEMBL;Acc:A6QQH0]	0.2026	-2.3033	0.0043	0.1698	-2.2552	0.3343	9.1125	0.0025	0.114
ENSBTAG00000011762	ENSBTAT00000015626	ANKRD52	ankyrin repeat domain 52 [Source:HGNC Symbol;Acc:HGNC:26614]	3.242	1.6969	0.0092	0.2798	1.6851	1.0413	9.0845	0.0026	0.1154
ENSBTAG00000004263	ENSBTAT00000005588	ATP6V0A4	ATPase H+ transporting V0 subunit a4 [Source:HGNC Symbol;Acc:HGNC:866]	5.2713	2.3982	0.0035	0.1475	2.338	0.4748	9.0321	0.0027	0.1163
ENSBTAG00000037989	ENSBTAT00000052197		Uncharacterized protein [Source:UniProtKB/TrEMBL;Acc:F1MWL9]	2.9966	1.5833	0.0019	0.095	1.5789	1.8794	9.0458	0.0026	0.1163
ENSBTAG00000000658	ENSBTAT00000000855	WDR97	WD repeat domain 97 [Source:HGNC Symbol;Acc:HGNC:26959]	2.3144	1.2106	0.0046	0.1789	1.2127	2.6762	9.0332	0.0027	0.1163
ENSBTAG00000016140	ENSBTAT00000021483	PPFIBP2	PPFIA binding protein 2 [Source:HGNC Symbol;Acc:HGNC:9250]	2.1618	1.1123	0.0032	0.1366	1.1128	3.6174	9.0339	0.0027	0.1163
ENSBTAG00000007746	ENSBTAT00000010187			0.4946	-1.0158	0.0092	0.2816	-1.0062	3.1497	9.0493	0.0026	0.1163
ENSBTAG00000003083	ENSBTAT00000004012	SLC50A1	solute carrier family 50 member 1 [Source:HGNC Symbol;Acc:HGNC:30657]	0.4848	-1.0445	0.0057	0.2061	-1.0388	3.2394	9.0375	0.0026	0.1163
ENSBTAG00000013405	ENSBTAT00000017833		protein FAM92A1 [Source:RefSeq peptide;Acc:NP_001030519]	0.4753	-1.073	0.0088	0.2736	-1.0634	2.8152	9.0408	0.0026	0.1163
ENSBTAG00000032617	ENSBTAT00000009504	FBXO44	F-box protein 44 [Source:HGNC Symbol;Acc:HGNC:24847]	0.4466	-1.1628	0.0029	0.1301	-1.1556	3.0753	9.036	0.0026	0.1163
ENSBTAG00000010065	ENSBTAT00000013270	TRPC5	transient receptor potential cation channel subfamily C member 5 [Source:HGNC Symbol;Acc:HGNC:12337]	0	Inf (-)	0.0289	0.5459	-4.9682	-1.4108	9.0048	0.0027	0.1177
ENSBTAG00000011647	ENSBTAT00000015468			0.5068	-0.9806	0.0056	0.2024	-0.9735	3.8772	8.9971	0.0027	0.1177
ENSBTAG00000012403	ENSBTAT00000016461	ARG1	arginase 1 [Source:HGNC Symbol;Acc:HGNC:663]	0.4348	-1.2015	0.0014	0.0767	-1.1954	7.9931	9.0003	0.0027	0.1177
ENSBTAG00000017894	ENSBTAT00000023783	CAD	CAD protein [Source:RefSeq peptide;Acc:NP_001178322]	2.0142	1.0102	0.0065	0.2227	1.0145	3.6223	8.9687	0.0027	0.1192
ENSBTAG00000008437	ENSBTAT00000011099	PCDH12	protocadherin 12 [Source:HGNC Symbol;Acc:HGNC:8657]	0.2944	-1.7641	0.0002	0.0142	-1.7587	2.1004	8.9562	0.0028	0.1198
ENSBTAG00000012692	ENSBTAT00000016866		Uncharacterized protein [Source:UniProtKB/TrEMBL;Acc:F1MUX5]	Inf	Inf	0.0018	0.0905	5.9709	-0.7061	8.9449	0.0028	0.1201
ENSBTAG00000020434	ENSBTAT00000027233			2.5844	1.3698	0.0008	0.0515	1.3706	2.8449	8.9416	0.0028	0.1201
ENSBTAG00000038325	ENSBTAT00000052032	CES4A	carboxylesterase 4A [Source:HGNC Symbol;Acc:HGNC:26741]	8.6349	3.1102	0.0109	0.3106	2.9774	-0.4336	8.9349	0.0028	0.1203
ENSBTAG00000011985	ENSBTAT00000015901			0	Inf (-)	0	0.0176	-7.178	0.2072	11.949	0.0005	0.1207
ENSBTAG00000022829	ENSBTAT00000030990		Uncharacterized protein [Source:UniProtKB/TrEMBL;Acc:F1MXQ4]	0	Inf (-)	0.0003	0.0752	-6.8136	-0.0848	11.9636	0.0005	0.1207
ENSBTAG00000038260	ENSBTAT00000022850	AKR1E2	aldo-keto reductase family 1 member E2 [Source:HGNC Symbol;Acc:HGNC:23437]	9.9542	3.3153	0.002	0.3011	3.2292	0.1667	12.082	0.0005	0.1207
ENSBTAG00000038639	ENSBTAT00000002257	CXCL9	C-X-C motif chemokine ligand 9 [Source:HGNC Symbol;Acc:HGNC:7098]	3.4057	1.7679	0.0012	0.209	1.7635	4.7872	11.9813	0.0005	0.1207
ENSBTAG00000035858	ENSBTAT00000050344	MCC	mutated in colorectal cancers [Source:HGNC Symbol;Acc:HGNC:6935]	3.3308	1.7359	0.0022	0.3201	1.7317	2.937	12.0627	0.0005	0.1207
ENSBTAG00000001961	ENSBTAT00000002548	MAP1B	microtubule associated protein 1B [Source:HGNC Symbol;Acc:HGNC:6836]	0.2484	-2.0094	0.0008	0.1582	-1.998	2.7303	12.0173	0.0005	0.1207
ENSBTAG00000038748	ENSBTAT00000045694	HBB	Hemoglobin subunit beta Spinorphin [Source:UniProtKB/Swiss-Prot;Acc:P02070]	0.2143	-2.2222	0.0004	0.0982	-2.2228	2.3054	12.0929	0.0005	0.1207
ENSBTAG00000014435	ENSBTAT00000019199	TCF19	transcription factor 19 [Source:HGNC Symbol;Acc:HGNC:11629]	0.1264	-2.9835	0.0006	0.1202	-2.8819	1.2213	12.0164	0.0005	0.1207
ENSBTAG00000011976	ENSBTAT00000015892	CYP4B1	cytochrome P450 family 4 subfamily B member 1 [Source:HGNC Symbol;Acc:HGNC:2644]	0.0393	-4.6695	0.0022	0.3201	-4.279	-0.1188	12.1431	0.0005	0.1207
ENSBTAG00000015060	ENSBTAT00000020043	GBP5	guanylate binding protein 5 [Source:HGNC Symbol;Acc:HGNC:19895]	3.563	1.8331	0.0094	0.2849	1.8224	0.7772	8.915	0.0028	0.121
ENSBTAG00000031395	ENSBTAT00000044483	C4orf48	chromosome 4 open reading frame 48 [Source:HGNC Symbol;Acc:HGNC:34437]	0.0992	-3.3338	0.0068	0.2302	-3.1546	-0.5513	8.9165	0.0028	0.121
ENSBTAG00000001359	ENSBTAT00000051973	B3GNT7	UDP-GlcNAc:betaGal beta-1,3-N-acetylglucosaminyltransferase 7 [Source:HGNC Symbol;Acc:HGNC:18811]	Inf	Inf	0.0042	0.3425	6.0989	-0.6798	11.116	0.0009	0.1211
ENSBTAG00000014538	ENSBTAT00000019321	HPCAL4	hippocalcin like 4 [Source:HGNC Symbol;Acc:HGNC:18212]	6.1043	2.6098	0.0085	0.2666	2.5268	-0.0276	8.9087	0.0028	0.1211
ENSBTAG00000031797	ENSBTAT00000045083	MANF	mesencephalic astrocyte derived neurotrophic factor [Source:HGNC Symbol;Acc:HGNC:15461]	0.3107	-1.6865	0.0007	0.0968	-1.6631	6.1242	11.1206	0.0009	0.1211
ENSBTAG00000025550	ENSBTAT00000035967	PRR22	proline rich 22 [Source:HGNC Symbol;Acc:HGNC:28354]	5.9025	2.5613	0.0105	0.3042	2.4776	-0.0623	8.8934	0.0029	0.1217
ENSBTAG00000006762	ENSBTAT00000008898	SH3RF2	SH3 domain containing ring finger 2 [Source:HGNC Symbol;Acc:HGNC:26299]	2.085	1.06	0.004	0.1613	1.0677	3.5994	8.8865	0.0029	0.1217
ENSBTAG00000002747	ENSBTAT00000003563	ABCA5	ATP binding cassette subfamily A member 5 [Source:HGNC Symbol;Acc:HGNC:35]	0.5268	-0.9248	0.009	0.2769	-0.919	3.814	8.8912	0.0029	0.1217
ENSBTAG00000027899	ENSBTAT00000040243		Uncharacterized protein [Source:UniProtKB/TrEMBL;Acc:F1MRZ1]	7.1822	2.8444	0.0098	0.2912	2.7062	-0.217	8.8771	0.0029	0.1221
ENSBTAG00000006614	ENSBTAT00000008676	TMCC1	transmembrane and coiled-coil domain family 1 [Source:HGNC Symbol;Acc:HGNC:29116]	1.8968	0.9236	0.0054	0.1972	0.9314	5.0107	8.8531	0.0029	0.1234
ENSBTAG00000013339	ENSBTAT00000061339	NEBL	nebulette [Source:HGNC Symbol;Acc:HGNC:16932]	5.0708	2.3422	0.0004	0.0922	2.323	2.1746	11.8804	0.0006	0.1236
ENSBTAG00000005623	ENSBTAT00000007392	SOAT2	sterol O-acyltransferase 2 [Source:HGNC Symbol;Acc:HGNC:11178]	2.5445	1.3474	0.0009	0.0527	1.343	3.0559	8.8447	0.0029	0.1236
ENSBTAG00000003272	ENSBTAT00000000871		Uncharacterized protein [Source:UniProtKB/TrEMBL;Acc:E1B8U6]	Inf	Inf	0.0275	0.5359	5.1181	-1.2468	8.8313	0.003	0.1237
ENSBTAG00000029920	ENSBTAT00000042299	bta-mir-25	bta-mir-25 [Source:miRBase;Acc:MI0005067]	Inf	Inf	0.0275	0.5359	5.1181	-1.2468	8.8313	0.003	0.1237
ENSBTAG00000011110	ENSBTAT00000014753	ACOT12	acyl-CoA thioesterase 12 [Source:HGNC Symbol;Acc:HGNC:24436]	1.9906	0.9932	0.0063	0.2191	0.9997	3.7456	8.8359	0.003	0.1237
ENSBTAG00000046979	ENSBTAT00000065983	LGMN	legumain [Source:HGNC Symbol;Acc:HGNC:9472]	0.3269	-1.6133	0.0008	0.1039	-1.5922	8.0087	11.0416	0.0009	0.125
ENSBTAG00000034662	ENSBTAT00000049099			0	Inf (-)	0.003	0.1315	-5.7732	-0.9837	8.7879	0.003	0.126
ENSBTAG00000038063	ENSBTAT00000049487	LIPJ	lipase family member J [Source:HGNC Symbol;Acc:HGNC:21773]	6.5568	2.713	0.0015	0.2461	2.6756	0.8536	11.8216	0.0006	0.126
ENSBTAG00000024958	ENSBTAT00000065691	FAM214A	family with sequence similarity 214 member A [Source:HGNC Symbol;Acc:HGNC:25609]	3.5014	1.8079	0.0052	0.194	1.7906	1.1103	8.7894	0.003	0.126
ENSBTAG00000019386	ENSBTAT00000021451		non-classical MHC class I antigen precursor [Source:RefSeq peptide;Acc:NP_001099086]	0.5216	-0.939	0.006	0.2123	-0.9333	4.1954	8.7549	0.0031	0.128
ENSBTAG00000017905	ENSBTAT00000023798	WDR91	WD repeat-containing protein 91 [Source:UniProtKB/Swiss-Prot;Acc:Q2HJE1]	1.9147	0.9371	0.0082	0.2591	0.9459	3.8346	8.7335	0.0031	0.1289
ENSBTAG00000005069	ENSBTAT00000006683	TM7SF2	transmembrane 7 superfamily member 2 [Source:HGNC Symbol;Acc:HGNC:11863]	0.3504	-1.5131	0.0018	0.1844	-1.491	7.4984	10.9695	0.0009	0.1289
ENSBTAG00000020375	ENSBTAT00000008918		Uncharacterized protein [Source:UniProtKB/TrEMBL;Acc:F1MEU8]	0.2724	-1.8762	0	0	-1.8702	6.6272	8.7346	0.0031	0.1289
ENSBTAG00000047331	ENSBTAT00000065212		Glycophorin B variant 1; Uncharacterized protein [Source:UniProtKB/TrEMBL;Acc:D5MTL9]	0	Inf (-)	0.0089	0.8137	-5.8752	-0.7694	11.723	0.0006	0.1291
ENSBTAG00000047914	ENSBTAT00000064500	CDHR5	cadherin-related family member 5 precursor [Source:RefSeq peptide;Acc:NP_001096796]	2.9461	1.5588	0.0029	0.2621	1.5783	3.9856	10.9524	0.0009	0.1291
ENSBTAG00000006743	ENSBTAT00000008875	RBBP8	RB binding protein 8, endonuclease [Source:HGNC Symbol;Acc:HGNC:9891]	0.5263	-0.9261	0.0078	0.2524	-0.9182	4.3384	8.7265	0.0031	0.1291
ENSBTAG00000020789	ENSBTAT00000027703	STS	steroid sulfatase (microsomal), isozyme S [Source:HGNC Symbol;Acc:HGNC:11425]	0.2568	-1.9611	0.0003	0.0839	-1.9688	3.3232	11.7075	0.0006	0.1291
ENSBTAG00000039688	ENSBTAT00000046321	FAM101A	family with sequence similarity 101, member A [Source:RefSeq peptide;Acc:NP_001192546]	0.1971	-2.3427	0	0.0169	-2.3384	3.2643	11.7126	0.0006	0.1291
ENSBTAG00000010579	ENSBTAT00000013988	ACADL	acyl-CoA dehydrogenase, long chain [Source:HGNC Symbol;Acc:HGNC:88]	2.0032	1.0023	0.0026	0.1173	1.0106	5.972	8.7142	0.0032	0.1297
ENSBTAG00000043553	ENSBTAT00000060554	GPX3	glutathione peroxidase 3 precursor [Source:RefSeq peptide;Acc:NP_776502]	13.171	3.7193	0	0	3.7493	7.9739	10.9227	0.0009	0.1301
ENSBTAG00000024899	ENSBTAT00000034671		Uncharacterized protein [Source:UniProtKB/TrEMBL;Acc:F1N6W3]	6.9002	2.7866	0.0043	0.1698	2.6993	0.0837	8.7001	0.0032	0.1304
ENSBTAG00000011616	ENSBTAT00000016989	MPO	MPO protein [Source:UniProtKB/TrEMBL;Acc:A6QPT4]	0	Inf (-)	0.0289	0.5459	-4.9543	-1.4133	8.6666	0.0032	0.1306
ENSBTAG00000037988	ENSBTAT00000057234	ZSCAN31	zinc finger and SCAN domain containing 31 [Source:HGNC Symbol;Acc:HGNC:14097]	0	Inf (-)	0.0289	0.5459	-4.9543	-1.4133	8.6667	0.0032	0.1306
ENSBTAG00000003633	ENSBTAT00000004737		Cationic trypsin Alpha-trypsin chain 1 Alpha-trypsin chain 2 [Source:UniProtKB/Swiss-Prot;Acc:P00760]	16.44	4.0391	0.0063	0.2185	3.7047	-0.5831	8.673	0.0032	0.1306
ENSBTAG00000021359	ENSBTAT00000028475		Uncharacterized protein [Source:UniProtKB/TrEMBL;Acc:E1BL39]	6.5089	2.7024	0.0123	0.3317	2.637	-0.2539	8.6846	0.0032	0.1306
ENSBTAG00000009846	ENSBTAT00000052076	MTHFD1L	monofunctional C1-tetrahydrofolate synthase, mitochondrial precursor [Source:RefSeq peptide;Acc:NP_001069486]	4.776	2.2558	0.0009	0.0559	2.2369	0.9721	8.6548	0.0033	0.1306
ENSBTAG00000047766	ENSBTAT00000065273	G0S2	G0/G1 switch 2 [Source:HGNC Symbol;Acc:HGNC:30229]	2.056	1.0398	0.0036	0.1492	1.0454	7.6054	8.6661	0.0032	0.1306
ENSBTAG00000006491	ENSBTAT00000008518			0.5375	-0.8957	0.0069	0.233	-0.8886	5.4025	8.6605	0.0033	0.1306
ENSBTAG00000048058	ENSBTAT00000063730		Uncharacterized protein [Source:UniProtKB/TrEMBL;Acc:G3MYP2]	0.4911	-1.0258	0.0022	0.1071	-1.0175	4.8424	8.6646	0.0032	0.1306
ENSBTAG00000021386	ENSBTAT00000028509	ANGPTL3	angiopoietin like 3 [Source:HGNC Symbol;Acc:HGNC:491]	0.4653	-1.1036	0.0027	0.1227	-1.0979	7.9402	8.6547	0.0033	0.1306
ENSBTAG00000012997	ENSBTAT00000017279	SMPDL3B	sphingomyelin phosphodiesterase acid like 3B [Source:HGNC Symbol;Acc:HGNC:21416]	0.26	-1.9432	0	0	-1.9356	4.128	8.6818	0.0032	0.1306
ENSBTAG00000028330	ENSBTAT00000040712	U3	Small nucleolar RNA U3 [Source:RFAM;Acc:RF00012]	Inf	Inf	0.0093	0.5619	5.8133	-0.8656	10.8758	0.001	0.1323
ENSBTAG00000002368	ENSBTAT00000006390	TULP2	tubby like protein 2 [Source:HGNC Symbol;Acc:HGNC:12424]	2.6368	1.3988	0.0084	0.266	1.3932	1.7465	8.6257	0.0033	0.1324
ENSBTAG00000009749	ENSBTAT00000012857	USP2	ubiquitin specific peptidase 2 [Source:HGNC Symbol;Acc:HGNC:12618]	0.1949	-2.3589	0.0013	0.1496	-2.3178	1.7021	10.8554	0.001	0.1327
ENSBTAG00000045658	ENSBTAT00000016972		Protein FAM92A1 [Source:UniProtKB/TrEMBL;Acc:F1MWJ9]	0	Inf (-)	0.0289	0.5459	-4.9765	-1.4095	8.6131	0.0033	0.133
ENSBTAG00000005587	ENSBTAT00000007339	SKIV2L	Ski2 like RNA helicase [Source:HGNC Symbol;Acc:HGNC:10898]	2.5707	1.3622	0.0002	0.0141	1.3691	4.1153	8.5571	0.0034	0.1366
ENSBTAG00000017211	ENSBTAT00000022875	SERINC4	serine incorporator 4 [Source:HGNC Symbol;Acc:HGNC:32237]	1.9045	0.9294	0.0108	0.3095	0.9343	3.7413	8.553	0.0034	0.1366
ENSBTAG00000016465	ENSBTAT00000021892	DHCR7	7-dehydrocholesterol reductase [Source:HGNC Symbol;Acc:HGNC:2860]	0.4859	-1.0413	0.0022	0.1061	-1.0352	5.6068	8.5536	0.0034	0.1366
ENSBTAG00000016775	ENSBTAT00000055878	SLC27A1	solute carrier family 27 member 1 [Source:HGNC Symbol;Acc:HGNC:10995]	2.5719	1.3629	0.0101	0.2951	1.3668	1.695	8.528	0.0035	0.1381
ENSBTAG00000004364	ENSBTAT00000005725	THNSL2	threonine synthase like 2 [Source:HGNC Symbol;Acc:HGNC:25602]	3.2201	1.6871	0.002	0.2948	1.6825	3.841	11.5465	0.0007	0.1391
ENSBTAG00000046120	ENSBTAT00000064934			21.6697	4.4376	0.0037	0.3154	4.2154	-0.2827	10.7315	0.0011	0.1408
ENSBTAG00000016936	ENSBTAT00000022526	MISP3	MISP family member 3 [Source:HGNC Symbol;Acc:HGNC:26963]	0.1996	-2.3251	0.0019	0.196	-2.2813	1.6027	10.6975	0.0011	0.1423
ENSBTAG00000047965	ENSBTAT00000019662		Uncharacterized protein [Source:UniProtKB/TrEMBL;Acc:E1BNJ3]	4.0965	2.0344	0.0099	0.2921	2.0338	0.4358	8.4522	0.0036	0.1427
ENSBTAG00000004269	ENSBTAT00000005592	SGK1	serum/glucocorticoid regulated kinase 1 [Source:HGNC Symbol;Acc:HGNC:10810]	0.5327	-0.9085	0.0074	0.243	-0.9015	6.2438	8.4579	0.0036	0.1427
ENSBTAG00000013046	ENSBTAT00000017340	MPP1	membrane palmitoylated protein 1 [Source:HGNC Symbol;Acc:HGNC:7219]	0.525	-0.9297	0.0054	0.197	-0.9221	6.0072	8.455	0.0036	0.1427
ENSBTAG00000002340	ENSBTAT00000030838	STEAP4	STEAP4 metalloreductase [Source:HGNC Symbol;Acc:HGNC:21923]	0.296	-1.7561	0	0.0004	-1.7445	3.9445	8.4575	0.0036	0.1427
ENSBTAG00000010109	ENSBTAT00000013337	CDK1	cyclin dependent kinase 1 [Source:HGNC Symbol;Acc:HGNC:1722]	0.1506	-2.7308	0.0023	0.3234	-2.7125	0.833	11.4708	0.0007	0.1432
ENSBTAG00000020975	ENSBTAT00000027936	SYNGAP1	synaptic Ras GTPase activating protein 1 [Source:HGNC Symbol;Acc:HGNC:11497]	4.4147	2.1423	0.0103	0.3	2.1192	0.3287	8.4348	0.0037	0.1438
ENSBTAG00000003315	ENSBTAT00000004291	MRPL57	mitochondrial ribosomal protein L57 [Source:HGNC Symbol;Acc:HGNC:14514]	0.5312	-0.9126	0.0081	0.2578	-0.9069	4.1454	8.4045	0.0037	0.1459
ENSBTAG00000047764	ENSBTAT00000010182		Uncharacterized protein [Source:UniProtKB/TrEMBL;Acc:G5E593]	Inf	Inf	0.0002	0.0344	6.8394	-0.0964	10.6214	0.0011	0.146
ENSBTAG00000009337	ENSBTAT00000012291	PNMAL1	paraneoplastic Ma antigen family like 1 [Source:HGNC Symbol;Acc:HGNC:25578]	7.1179	2.8315	0.0008	0.1027	2.8004	1.2958	10.63	0.0011	0.146
ENSBTAG00000032738	ENSBTAT00000046488	AARD	alanine and arginine rich domain containing protein [Source:HGNC Symbol;Acc:HGNC:33842]	0	Inf (-)	0.0082	0.5303	-5.7879	-0.922	10.5954	0.0011	0.1469
ENSBTAG00000020558	ENSBTAT00000027393		Apolipoprotein C-II Proapolipoprotein C-II [Source:UniProtKB/Swiss-Prot;Acc:P19034]	3.4307	1.7785	0.0014	0.232	1.778	8.8606	11.3806	0.0007	0.1469
ENSBTAG00000047238	ENSBTAT00000063617	ITGAM	integrin subunit alpha M [Source:HGNC Symbol;Acc:HGNC:6149]	0.2883	-1.7943	0.0029	0.3952	-1.7803	2.6736	11.386	0.0007	0.1469
ENSBTAG00000008401	ENSBTAT00000057357	PFKFB3	6-phosphofructo-2-kinase/fructose-2,6-biphosphatase 3 [Source:HGNC Symbol;Acc:HGNC:8874]	0.2688	-1.8952	0.0014	0.2418	-1.8805	2.8502	11.3564	0.0008	0.1471
ENSBTAG00000008349	ENSBTAT00000034329	ZNF311	zinc finger protein 311 [Source:HGNC Symbol;Acc:HGNC:13847]	2.8658	1.5189	0.0002	0.0145	1.5152	3.246	8.3824	0.0038	0.1473
ENSBTAG00000039531	ENSBTAT00000065255			6.8291	2.7717	0.0096	0.2886	2.7035	-0.2108	8.3692	0.0038	0.1475
ENSBTAG00000039035	ENSBTAT00000057500	HSPA6	heat shock protein family A (Hsp70) member 6 [Source:HGNC Symbol;Acc:HGNC:5239]	5.0717	2.3425	0.0005	0.0321	2.3239	1.1303	8.3625	0.0038	0.1475
ENSBTAG00000039523	ENSBTAT00000054432		Uncharacterized protein; ZNF266 protein [Source:UniProtKB/TrEMBL;Acc:A6QNY8]	1.811	0.8568	0.0101	0.2973	0.8635	5.1043	8.3605	0.0038	0.1475
ENSBTAG00000002224	ENSBTAT00000044908	UHRF1	ubiquitin like with PHD and ring finger domains 1 [Source:HGNC Symbol;Acc:HGNC:12556]	0.3316	-1.5925	0.0043	0.1715	-1.5687	1.5415	8.3661	0.0038	0.1475
ENSBTAG00000004772	ENSBTAT00000046523	THEM4	acyl-coenzyme A thioesterase THEM4 [Source:RefSeq peptide;Acc:NP_001073837]	0.3101	-1.689	0	0.0004	-1.6844	4.2195	8.3653	0.0038	0.1475
ENSBTAG00000009231	ENSBTAT00000012167	NSDHL	NAD(P) dependent steroid dehydrogenase-like [Source:HGNC Symbol;Acc:HGNC:13398]	0.5256	-0.9278	0.007	0.2342	-0.9214	6.638	8.3473	0.0039	0.1482
ENSBTAG00000039878	ENSBTAT00000054996	C2orf78	chromosome 2 open reading frame 78 [Source:HGNC Symbol;Acc:HGNC:34349]	Inf	Inf	0.0277	0.5384	5.0979	-1.2507	8.3056	0.004	0.1513
ENSBTAG00000023426	ENSBTAT00000031927	FAIM	Fas apoptotic inhibitory molecule [Source:HGNC Symbol;Acc:HGNC:18703]	12.5972	3.655	0.0208	0.4582	3.3271	-0.8158	8.3021	0.004	0.1513
ENSBTAG00000047331	ENSBTAT00000065212		Glycophorin B variant 1; Uncharacterized protein [Source:UniProtKB/TrEMBL;Acc:D5MTL9]	0	Inf (-)	0.0154	0.7504	-5.5199	-1.0727	10.4931	0.0012	0.1529
ENSBTAG00000001829	ENSBTAT00000044985	SLC17A9	solute carrier family 17 member 9 [Source:HGNC Symbol;Acc:HGNC:16192]	0.2569	-1.9604	0.0008	0.1039	-1.9392	2.7754	10.507	0.0012	0.1529
ENSBTAG00000001219	ENSBTAT00000001613		Uncharacterized protein [Source:UniProtKB/TrEMBL;Acc:G5E513]	1.919	0.9403	0.0057	0.2033	0.9469	4.8309	8.2692	0.004	0.1532
ENSBTAG00000018416	ENSBTAT00000024503	CCDC42	coiled-coil domain containing 42 [Source:HGNC Symbol;Acc:HGNC:26528]	0.376	-1.4111	0.0003	0.0258	-1.4062	2.8972	8.2685	0.004	0.1532
ENSBTAG00000003060	ENSBTAT00000003980	NTRK1	neurotrophic receptor tyrosine kinase 1 [Source:HGNC Symbol;Acc:HGNC:8031]	0.0576	-4.117	0.0046	0.177	-3.773	-0.7329	8.2676	0.004	0.1532
ENSBTAG00000009199	ENSBTAT00000012119	GLIS2	GLIS family zinc finger 2 [Source:HGNC Symbol;Acc:HGNC:29450]	6.8741	2.7812	0.0125	0.3352	2.6445	-0.2585	8.2563	0.0041	0.1538
ENSBTAG00000015094	ENSBTAT00000020086	VNN1	vanin 1 [Source:HGNC Symbol;Acc:HGNC:12705]	4.0942	2.0336	0.0002	0.0474	2.0323	5.413	11.2466	0.0008	0.1543
ENSBTAG00000001866	ENSBTAT00000002432	EMX1	empty spiracles homeobox 1 [Source:HGNC Symbol;Acc:HGNC:3340]	Inf	Inf	0.0275	0.5359	5.1249	-1.2458	8.2414	0.0041	0.1547
ENSBTAG00000011617	ENSBTAT00000015429	MAMSTR	MEF2 activating motif and SAP domain containing transcriptional regulator [Source:HGNC Symbol;Acc:HGNC:26689]	4.7886	2.2596	0.0015	0.0804	2.2084	0.9214	8.2253	0.0041	0.1555
ENSBTAG00000010944	ENSBTAT00000014533	LRRC49	leucine rich repeat containing 49 [Source:HGNC Symbol;Acc:HGNC:25965]	0.1227	-3.0269	0.0188	0.43	-2.8621	-0.7281	8.2252	0.0041	0.1555
ENSBTAG00000014915	ENSBTAT00000019858	ETV5	ETS variant 5 [Source:HGNC Symbol;Acc:HGNC:3494]	3.0486	1.6082	0.0088	0.2736	1.6164	1.1574	8.2185	0.0041	0.1557
ENSBTAG00000004515	ENSBTAT00000005929	KCNK1	potassium two pore domain channel subfamily K member 1 [Source:HGNC Symbol;Acc:HGNC:6272]	Inf	Inf	0.0406	0.6486	4.9417	-1.3358	8.2111	0.0042	0.1559
ENSBTAG00000014456	ENSBTAT00000019220	ERN2	endoplasmic reticulum to nucleus signaling 2 [Source:HGNC Symbol;Acc:HGNC:16942]	Inf	Inf	0.0406	0.6486	4.9417	-1.3358	8.2027	0.0042	0.1559
ENSBTAG00000022028	ENSBTAT00000029459	DERL3	derlin 3 [Source:HGNC Symbol;Acc:HGNC:14236]	2.7215	1.4444	0.0133	0.351	1.4446	1.3504	8.2005	0.0042	0.1559
ENSBTAG00000030393	ENSBTAT00000029403	RDH13	retinol dehydrogenase 13 [Source:HGNC Symbol;Acc:HGNC:19978]	2.1528	1.1062	0.012	0.3297	1.1134	2.4242	8.2089	0.0042	0.1559
ENSBTAG00000005464	ENSBTAT00000007187	ADCY6	adenylate cyclase 6 [Source:HGNC Symbol;Acc:HGNC:237]	1.9711	0.979	0.0088	0.2736	0.9807	3.6298	8.1736	0.0043	0.1579
ENSBTAG00000018287	ENSBTAT00000032084			2.0814	1.0575	0.0114	0.3205	1.0646	2.6819	8.1602	0.0043	0.1587
ENSBTAG00000022808	ENSBTAT00000030962	CACUL1	CDK2 associated cullin domain 1 [Source:HGNC Symbol;Acc:HGNC:23727]	12.6459	3.6606	0.0208	0.4578	3.3309	-0.8148	8.127	0.0044	0.1612
ENSBTAG00000040568	ENSBTAT00000064937			2.3714	1.2458	0.0043	0.17	1.2428	2.6451	8.1211	0.0044	0.1612
ENSBTAG00000034867	ENSBTAT00000005404	TMEM38B	transmembrane protein 38B [Source:HGNC Symbol;Acc:HGNC:25535]	0.4467	-1.1625	0.0074	0.2422	-1.1492	2.5756	8.1235	0.0044	0.1612
ENSBTAG00000020332	ENSBTAT00000027095	OSBP	oxysterol binding protein [Source:HGNC Symbol;Acc:HGNC:8503]	1.8635	0.898	0.0089	0.2752	0.9061	4.2692	8.1062	0.0044	0.1622
ENSBTAG00000015708	ENSBTAT00000020855	CXCR6	C-X-C motif chemokine receptor 6 [Source:HGNC Symbol;Acc:HGNC:16647]	2.4081	1.2679	0.0122	0.3311	1.2615	1.9207	8.0991	0.0044	0.1625
ENSBTAG00000038260	ENSBTAT00000022850	AKR1E2	aldo-keto reductase family 1 member E2 [Source:HGNC Symbol;Acc:HGNC:23437]	3.9887	1.9959	0.0118	0.3282	1.9958	0.4096	8.0925	0.0044	0.1627
ENSBTAG00000015380	ENSBTAT00000020444	SLC16A4	solute carrier family 16 member 4 [Source:HGNC Symbol;Acc:HGNC:10925]	9.3171	3.2199	0.0026	0.243	3.19	0.3929	10.3413	0.0013	0.1639
ENSBTAG00000031458	ENSBTAT00000057431			0.051	-4.2922	0.0004	0.0564	-4.1171	0.2594	10.3373	0.0013	0.1639
ENSBTAG00000005450	ENSBTAT00000007170		Cytochrome P450, family 3, subfamily A, polypeptide 5; Uncharacterized protein [Source:UniProtKB/TrEMBL;Acc:Q3T047]	0.3406	-1.5538	0.0009	0.0543	-1.5455	9.9887	8.063	0.0045	0.165
ENSBTAG00000046975	ENSBTAT00000065654		Uncharacterized protein [Source:UniProtKB/TrEMBL;Acc:G3N237]	2.5685	1.361	0.0013	0.0706	1.3737	2.6402	8.0586	0.0045	0.1651
ENSBTAG00000004732	ENSBTAT00000006213	SPTB	spectrin beta, erythrocytic [Source:HGNC Symbol;Acc:HGNC:11274]	2.3224	1.2156	0.0058	0.2068	1.224	2.3821	8.0349	0.0046	0.1652
ENSBTAG00000016864	ENSBTAT00000022428	LBP	lipopolysaccharide binding protein [Source:HGNC Symbol;Acc:HGNC:6517]	2.302	1.2029	0.002	0.0988	1.2084	8.6129	8.0376	0.0046	0.1652
ENSBTAG00000021394	ENSBTAT00000028518	FITM1	fat storage inducing transmembrane protein 1 [Source:HGNC Symbol;Acc:HGNC:33714]	2.2386	1.1626	0.0053	0.1953	1.166	2.8158	8.0413	0.0046	0.1652
ENSBTAG00000006471	ENSBTAT00000008486	OSBPL11	oxysterol binding protein like 11 [Source:HGNC Symbol;Acc:HGNC:16397]	1.9206	0.9415	0.012	0.3297	0.949	3.3959	8.0483	0.0046	0.1652
ENSBTAG00000019298	ENSBTAT00000025696	STRADB	STE20-related kinase adaptor beta [Source:HGNC Symbol;Acc:HGNC:13205]	0.5534	-0.8536	0.0146	0.3648	-0.8465	4.1065	8.0347	0.0046	0.1652
ENSBTAG00000017266	ENSBTAT00000022960	ITGA6	integrin subunit alpha 6 [Source:HGNC Symbol;Acc:HGNC:6142]	0.4936	-1.0185	0.0045	0.1768	-1.0138	3.5823	8.0489	0.0046	0.1652
ENSBTAG00000014926	ENSBTAT00000035974	SNAPC2	small nuclear RNA activating complex polypeptide 2 [Source:HGNC Symbol;Acc:HGNC:11135]	2.3379	1.2252	0.0124	0.3336	1.2243	2.0333	8.0248	0.0046	0.1654
ENSBTAG00000032402	ENSBTAT00000045971	U1	U1 spliceosomal RNA [Source:RFAM;Acc:RF00003]	0.2321	-2.1071	0.0161	0.389	-2.0626	0.0505	8.0254	0.0046	0.1654
ENSBTAG00000015326	ENSBTAT00000020371	DFNA5	DFNA5, deafness associated tumor suppressor [Source:HGNC Symbol;Acc:HGNC:2810]	21.6675	4.4375	0.0056	0.405	4.1036	-0.3742	10.3053	0.0013	0.1655
ENSBTAG00000026172	ENSBTAT00000037080	FAM84B	family with sequence similarity 84 member B [Source:HGNC Symbol;Acc:HGNC:24166]	0.522	-0.938	0.0142	0.3602	-0.9309	3.2006	8.0191	0.0046	0.1655
ENSBTAG00000011976	ENSBTAT00000015892	CYP4B1	cytochrome P450 family 4 subfamily B member 1 [Source:HGNC Symbol;Acc:HGNC:2644]	0.0471	-4.4082	0.0015	0.0791	-4.0952	-0.5437	8.0172	0.0046	0.1655
ENSBTAG00000048167	ENSBTAT00000066175	U4	U4 spliceosomal RNA [Source:RFAM;Acc:RF00015]	0.4502	-1.1513	0.0045	0.1766	-1.1389	3.0045	8.0097	0.0047	0.1658
ENSBTAG00000047218	ENSBTAT00000063943		Uncharacterized protein [Source:UniProtKB/TrEMBL;Acc:G3MWR9]	0	Inf (-)	0.0003	0.0463	-6.7483	-0.2575	10.2874	0.0013	0.1659
ENSBTAG00000039335	ENSBTAT00000002229	ARRDC2	arrestin domain containing 2 [Source:HGNC Symbol;Acc:HGNC:25225]	2.0687	1.0487	0.0122	0.3306	1.053	2.6881	8.005	0.0047	0.1659
ENSBTAG00000017188	ENSBTAT00000022843	ISM1	isthmin-1 precursor [Source:RefSeq peptide;Acc:NP_001157407]	2.7125	1.4396	0.007	0.2342	1.4474	1.6202	7.9949	0.0047	0.1662
ENSBTAG00000013371	ENSBTAT00000017794	RUBCNL	RUN and cysteine rich domain containing beclin 1 interacting protein like [Source:HGNC Symbol;Acc:HGNC:20420]	1.8611	0.8961	0.0117	0.3264	0.8994	3.9684	7.9975	0.0047	0.1662
ENSBTAG00000033367	ENSBTAT00000013892	DDO	D-aspartate oxidase [Source:HGNC Symbol;Acc:HGNC:2727]	17.3057	4.1132	0	0	4.0886	2.2334	11.0849	0.0009	0.1665
ENSBTAG00000011987	ENSBTAT00000015904	C14orf1	chromosome 14 open reading frame 1 [Source:HGNC Symbol;Acc:HGNC:1187]	0.4806	-1.0571	0.012	0.3297	-1.0484	2.6346	7.9658	0.0048	0.1685
ENSBTAG00000047761	ENSBTAT00000065944		Uncharacterized protein [Source:UniProtKB/TrEMBL;Acc:G3N3S0]	4.6187	2.2075	0.007	0.2342	2.1954	0.386	7.955	0.0048	0.1691
ENSBTAG00000030932	ENSBTAT00000031066	IFI44L	interferon induced protein 44 like [Source:HGNC Symbol;Acc:HGNC:17817]	1.9151	0.9374	0.0116	0.3259	0.9445	3.3924	7.9524	0.0048	0.1691
ENSBTAG00000001658	ENSBTAT00000002172	AKR1D1	aldo-keto reductase family 1 member D1 [Source:HGNC Symbol;Acc:HGNC:388]	0.5251	-0.9293	0.0044	0.1745	-0.9226	5.6929	7.943	0.0048	0.1694
ENSBTAG00000013468	ENSBTAT00000052103	AHNAK	AHNAK nucleoprotein [Source:HGNC Symbol;Acc:HGNC:347]	0.4684	-1.0942	0.001	0.0585	-1.0903	6.0454	7.9413	0.0048	0.1694
ENSBTAG00000005146	ENSBTAT00000025832		Uncharacterized protein [Source:UniProtKB/TrEMBL;Acc:F1MPL6]	0.3134	-1.6737	0.0012	0.1424	-1.6523	3.972	10.2252	0.0014	0.1703
ENSBTAG00000038888	ENSBTAT00000054216	ZBTB9	zinc finger and BTB domain containing 9 [Source:HGNC Symbol;Acc:HGNC:28323]	2.1496	1.1041	0.0047	0.1796	1.1023	3.3238	7.917	0.0049	0.1714
ENSBTAG00000013443	ENSBTAT00000017885	SDR9C7	short chain dehydrogenase/reductase family 9C, member 7 [Source:HGNC Symbol;Acc:HGNC:29958]	Inf	Inf	0.0096	0.8208	5.6989	-1.0593	10.9842	0.0009	0.1715
ENSBTAG00000021111	ENSBTAT00000028122		POU domain protein [Source:UniProtKB/TrEMBL;Acc:F1N017]	Inf	Inf	0.0047	0.5384	5.9637	-0.9071	10.9693	0.0009	0.1715
ENSBTAG00000030493	ENSBTAT00000043032	RERGL	RERG like [Source:HGNC Symbol;Acc:HGNC:26213]	6.4613	2.6918	0.003	0.4081	2.6541	0.565	10.9707	0.0009	0.1715
ENSBTAG00000021672	ENSBTAT00000028880	RGS1	regulator of G-protein signaling 1 [Source:HGNC Symbol;Acc:HGNC:9991]	2.5737	1.3638	0.001	0.0599	1.3768	2.6471	7.898	0.0049	0.1728
ENSBTAG00000046010	ENSBTAT00000062953	BHLHA15	basic helix-loop-helix family member a15 [Source:HGNC Symbol;Acc:HGNC:22265]	0.4214	-1.2466	0.0113	0.3189	-1.2363	1.9137	7.8604	0.0051	0.1761
ENSBTAG00000016429	ENSBTAT00000021848	TMEM205	transmembrane protein 205 [Source:HGNC Symbol;Acc:HGNC:29631]	0.5401	-0.8886	0.0076	0.2461	-0.8811	5.9593	7.8516	0.0051	0.1766
ENSBTAG00000021685	ENSBTAT00000028899	EEF1A2	eukaryotic translation elongation factor 1 alpha 2 [Source:HGNC Symbol;Acc:HGNC:3192]	0	Inf (-)	0.0002	0.0553	-6.9026	-0.0145	10.8859	0.001	0.1775
ENSBTAG00000018873	ENSBTAT00000025123	TTPAL	alpha tocopherol transfer protein like [Source:HGNC Symbol;Acc:HGNC:16114]	0.4417	-1.1787	0.0078	0.2523	-1.1663	2.446	7.8146	0.0052	0.1799
ENSBTAG00000016746	ENSBTAT00000022264	UBE2C	ubiquitin conjugating enzyme E2 C [Source:HGNC Symbol;Acc:HGNC:15937]	0.2402	-2.0577	0.0026	0.359	-2.0658	1.7566	10.8249	0.001	0.1808
ENSBTAG00000018643	ENSBTAT00000024808	PRC1	protein regulator of cytokinesis 1 [Source:RefSeq peptide;Acc:NP_001070011]	0.2068	-2.2734	0.0018	0.2787	-2.2713	1.5468	10.8128	0.001	0.1808
ENSBTAG00000008571	ENSBTAT00000029615	CUX2	cut like homeobox 2 [Source:HGNC Symbol;Acc:HGNC:19347]	1.9372	0.954	0.0053	0.1944	0.9578	5.0271	7.7848	0.0053	0.1826
ENSBTAG00000021407	ENSBTAT00000048500			0	Inf (-)	0.0004	0.0572	-6.6898	-0.3026	10.0792	0.0015	0.183
ENSBTAG00000037702	ENSBTAT00000053413		LOC100139208 protein; Uncharacterized protein [Source:UniProtKB/TrEMBL;Acc:A6QNX7]	2.9232	1.5475	0.003	0.2654	1.5651	4.2727	10.0471	0.0015	0.1849
ENSBTAG00000039696	ENSBTAT00000026881	SHD	SH2 domain-containing adapter protein D [Source:RefSeq peptide;Acc:NP_001192447]	2.8058	1.4884	0.0024	0.2346	1.5114	5.6415	10.0343	0.0015	0.1849
ENSBTAG00000012804	ENSBTAT00000017009	REEP5	receptor accessory protein 5 [Source:HGNC Symbol;Acc:HGNC:30077]	1.8138	0.859	0.0106	0.305	0.8668	4.524	7.7577	0.0053	0.1849
ENSBTAG00000019588	ENSBTAT00000026100	LA-DQB	MHC cell surface glycoprotein precursor [Source:RefSeq peptide;Acc:NP_001074392]	5.6943	2.5095	0	0	2.5077	4.7409	7.7502	0.0054	0.1851
ENSBTAG00000008401	ENSBTAT00000057357	PFKFB3	6-phosphofructo-2-kinase/fructose-2,6-biphosphatase 3 [Source:HGNC Symbol;Acc:HGNC:8874]	2.0693	1.0492	0.0048	0.181	1.0587	3.3043	7.7461	0.0054	0.1851
ENSBTAG00000003548	ENSBTAT00000004615	GSTP1	glutathione S-transferase pi 1 [Source:HGNC Symbol;Acc:HGNC:4638]	0.4829	-1.0503	0.0018	0.0908	-1.0458	4.5538	7.7457	0.0054	0.1851
ENSBTAG00000045734	ENSBTAT00000065953	LRRC26	leucine rich repeat containing 26 [Source:HGNC Symbol;Acc:HGNC:31409]	0	Inf (-)	0.0474	0.6942	-4.7577	-1.5108	7.7343	0.0054	0.1853
ENSBTAG00000046115	ENSBTAT00000063628		Olfactory receptor [Source:UniProtKB/TrEMBL;Acc:G3MZV9]	0	Inf (-)	0.0474	0.6942	-4.7577	-1.5108	7.7326	0.0054	0.1853
ENSBTAG00000013880	ENSBTAT00000019472	WWC1	WW and C2 domain containing 1 [Source:HGNC Symbol;Acc:HGNC:29435]	0.5426	-0.8821	0.0111	0.3147	-0.8756	4.2144	7.7361	0.0054	0.1853
ENSBTAG00000007969	ENSBTAT00000010479	CIDEC	cell death inducing DFFA like effector c [Source:HGNC Symbol;Acc:HGNC:24229]	3.3057	1.7249	0.0172	0.4062	1.7075	0.694	7.7218	0.0055	0.1858
ENSBTAG00000011338	ENSBTAT00000015066	NREP	neuronal regeneration related protein [Source:HGNC Symbol;Acc:HGNC:16834]	0.3638	-1.4587	0	0.0016	-1.4531	4.3787	7.7209	0.0055	0.1858
ENSBTAG00000020520	ENSBTAT00000027338	RASD1	ras related dexamethasone induced 1 [Source:HGNC Symbol;Acc:HGNC:15828]	3.465	1.7929	0.004	0.3323	1.8091	2.411	10.0037	0.0016	0.1866
ENSBTAG00000045463	ENSBTAT00000062896	U2	U2 spliceosomal RNA [Source:RFAM;Acc:RF00004]	Inf	Inf	0.0404	0.6486	4.9575	-1.3328	7.7074	0.0055	0.1867
ENSBTAG00000001693	ENSBTAT00000002220	RPAP1	RNA polymerase II associated protein 1 [Source:HGNC Symbol;Acc:HGNC:24567]	2.0292	1.0209	0.011	0.3131	1.0209	3.072	7.7048	0.0055	0.1867
ENSBTAG00000008452	ENSBTAT00000011124	IHH	indian hedgehog [Source:HGNC Symbol;Acc:HGNC:5956]	1.97	0.9782	0.0168	0.4	0.9815	2.8296	7.7017	0.0055	0.1867
ENSBTAG00000018539	ENSBTAT00000024677			0	Inf (-)	0.0113	0.3189	-5.2738	-1.2342	7.6893	0.0056	0.1868
ENSBTAG00000011636	ENSBTAT00000015454	DDIAS	DNA damage induced apoptosis suppressor [Source:HGNC Symbol;Acc:HGNC:26351]	3.2324	1.6926	0.0157	0.3841	1.6811	0.7779	7.6872	0.0056	0.1868
ENSBTAG00000001807	ENSBTAT00000002363	AKAP8	A-kinase anchoring protein 8 [Source:HGNC Symbol;Acc:HGNC:378]	1.7997	0.8478	0.0121	0.3306	0.8554	4.452	7.6928	0.0055	0.1868
ENSBTAG00000008656	ENSBTAT00000011412	KBTBD6	kelch repeat and BTB domain-containing protein 6 [Source:RefSeq peptide;Acc:NP_001192469]	0.2359	-2.0837	0.0106	0.305	-2.0285	0.311	7.6975	0.0055	0.1868
ENSBTAG00000030499	ENSBTAT00000023082	DIAPH1	diaphanous related formin 1 [Source:HGNC Symbol;Acc:HGNC:2876]	1.8236	0.8668	0.0096	0.2879	0.8736	5.4391	7.6729	0.0056	0.1877
ENSBTAG00000014418	ENSBTAT00000019177	FHIT	fragile histidine triad [Source:HGNC Symbol;Acc:HGNC:3701]	0.1657	-2.5932	0.0019	0.0942	-2.5295	0.3547	7.6715	0.0056	0.1877
ENSBTAG00000033304	ENSBTAT00000047341	C8orf4	chromosome 8 open reading frame 4 [Source:HGNC Symbol;Acc:HGNC:1357]	0.4042	-1.3068	0.0003	0.0202	-1.3019	3.5954	7.6412	0.0057	0.1905
ENSBTAG00000032350	ENSBTAT00000025005		UDP-glucuronosyltransferase [Source:UniProtKB/TrEMBL;Acc:M0QW17]	0.3385	-1.5627	0.0014	0.1536	-1.5418	8.5194	9.9521	0.0016	0.1906
ENSBTAG00000008373	ENSBTAT00000011023	ITGA10	integrin subunit alpha 10 [Source:HGNC Symbol;Acc:HGNC:6135]	3.1336	1.6478	0.0119	0.3294	1.6403	1.0116	7.6298	0.0057	0.1913
ENSBTAG00000009991	ENSBTAT00000013171	CANT1	calcium activated nucleotidase 1 [Source:HGNC Symbol;Acc:HGNC:19721]	1.951	0.9642	0.0145	0.364	0.9672	3.1372	7.6257	0.0058	0.1914
ENSBTAG00000046842	ENSBTAT00000059254	U4	U4 spliceosomal RNA [Source:RFAM;Acc:RF00015]	0.4016	-1.3161	0.0079	0.255	-1.2991	1.9685	7.6196	0.0058	0.1917
ENSBTAG00000007897	ENSBTAT00000010386	POMC	proopiomelanocortin [Source:HGNC Symbol;Acc:HGNC:9201]	0.0693	-3.8504	0	0	-3.8503	5.6317	10.6725	0.0011	0.193
ENSBTAG00000021516	ENSBTAT00000005618			0.4206	-1.2495	0.0033	0.142	-1.2425	9.2779	7.5914	0.0059	0.1944
ENSBTAG00000038655	ENSBTAT00000004200		Uncharacterized protein [Source:UniProtKB/TrEMBL;Acc:E1BGE4]	0.5471	-0.8701	0.0134	0.3515	-0.8639	3.8577	7.5799	0.0059	0.1952
ENSBTAG00000021316	ENSBTAT00000028418	COL4A3	collagen type IV alpha 3 chain [Source:HGNC Symbol;Acc:HGNC:2204]	10.6565	3.4137	0.0282	0.5394	3.2124	-0.8784	7.5752	0.0059	0.1954
ENSBTAG00000016398	ENSBTAT00000046218	DNAJC22	DnaJ heat shock protein family (Hsp40) member C22 [Source:HGNC Symbol;Acc:HGNC:25802]	4.5882	2.1979	0.0157	0.3841	2.1302	0.1459	7.5615	0.006	0.1965
ENSBTAG00000011100	ENSBTAT00000014735	CTSC	cathepsin C [Source:HGNC Symbol;Acc:HGNC:2528]	0.3175	-1.6553	0.0024	0.3413	-1.6573	7.2729	10.6206	0.0011	0.1965
ENSBTAG00000019556	ENSBTAT00000026058	MIIP	migration and invasion inhibitory protein [Source:HGNC Symbol;Acc:HGNC:25715]	1.8763	0.9079	0.018	0.4197	0.9108	3.3277	7.5476	0.006	0.1973
ENSBTAG00000005386	ENSBTAT00000055725	SLC2A2	solute carrier family 2 member 2 [Source:HGNC Symbol;Acc:HGNC:11006]	0.4949	-1.0149	0.003	0.1314	-1.0063	6.2672	7.5474	0.006	0.1973
ENSBTAG00000017222	ENSBTAT00000061068	CTNND2	catenin delta 2 [Source:HGNC Symbol;Acc:HGNC:2516]	Inf	Inf	0.022	0.8804	5.4496	-1.0807	9.8725	0.0017	0.1976
ENSBTAG00000008793	ENSBTAT00000011586		Ribonuclease pancreatic [Source:UniProtKB/Swiss-Prot;Acc:P61823]	Inf	Inf	0.0278	0.5384	5.0896	-1.2517	7.5223	0.0061	0.1981
ENSBTAG00000014818	ENSBTAT00000019734	MYLK3	myosin light chain kinase 3 [Source:HGNC Symbol;Acc:HGNC:29826]	Inf	Inf	0.0278	0.5384	5.0896	-1.2517	7.5211	0.0061	0.1981
ENSBTAG00000016091	ENSBTAT00000021414	KLHL25	kelch like family member 25 [Source:HGNC Symbol;Acc:HGNC:25732]	1.9781	0.9841	0.0157	0.3841	0.9897	2.8554	7.5365	0.006	0.1981
ENSBTAG00000017091	ENSBTAT00000022726	CMTR1	cap methyltransferase 1 [Source:HGNC Symbol;Acc:HGNC:21077]	1.8449	0.8836	0.0185	0.4274	0.8887	3.3728	7.5204	0.0061	0.1981
ENSBTAG00000016546	ENSBTAT00000022006	PARP12	poly(ADP-ribose) polymerase family member 12 [Source:HGNC Symbol;Acc:HGNC:21919]	1.7868	0.8374	0.0142	0.3596	0.8427	4.3533	7.523	0.0061	0.1981
ENSBTAG00000034776	ENSBTAT00000049235	DDAH1	dimethylarginine dimethylaminohydrolase 1 [Source:HGNC Symbol;Acc:HGNC:2715]	0.5378	-0.8947	0.0068	0.2297	-0.8895	6.0043	7.5201	0.0061	0.1981
ENSBTAG00000012059	ENSBTAT00000015994	MVD	mevalonate diphosphate decarboxylase [Source:HGNC Symbol;Acc:HGNC:7529]	0.3347	-1.5792	0.0015	0.168	-1.5565	5.5478	9.843	0.0017	0.1994
ENSBTAG00000004413	ENSBTAT00000061559	RHOBTB3	Rho related BTB domain containing 3 [Source:HGNC Symbol;Acc:HGNC:18757]	Inf	Inf	0.0218	0.8804	5.4658	-1.0777	9.7746	0.0018	0.1998
ENSBTAG00000017436	ENSBTAT00000055126	ALS2CR11	amyotrophic lateral sclerosis 2 chromosome region candidate 11 [Source:HGNC Symbol;Acc:HGNC:14438]	Inf	Inf	0.0218	0.8804	5.4658	-1.0777	9.773	0.0018	0.1998
ENSBTAG00000036183	ENSBTAT00000064959	FBXW8	F-box and WD repeat domain containing 8 [Source:HGNC Symbol;Acc:HGNC:13597]	Inf	Inf	0.0165	0.7692	5.5641	-1.0084	9.77	0.0018	0.1998
ENSBTAG00000038260	ENSBTAT00000022850	AKR1E2	aldo-keto reductase family 1 member E2 [Source:HGNC Symbol;Acc:HGNC:23437]	10.111	3.3379	0.0053	0.3983	3.2443	0.0938	9.8054	0.0017	0.1998
ENSBTAG00000009912	ENSBTAT00000013076	PAN3	PAN3 poly(A) specific ribonuclease subunit [Source:HGNC Symbol;Acc:HGNC:29991]	3.6742	1.8774	0.0054	0.3983	1.8942	1.9978	9.7643	0.0018	0.1998
ENSBTAG00000006731	ENSBTAT00000008848	SLC7A5	solute carrier family 7 member 5 [Source:HGNC Symbol;Acc:HGNC:11063]	0.1444	-2.7916	0.0002	0.0296	-2.7387	1.8084	9.7894	0.0018	0.1998
ENSBTAG00000009231	ENSBTAT00000012167	NSDHL	NAD(P) dependent steroid dehydrogenase-like [Source:HGNC Symbol;Acc:HGNC:13398]	0.3635	-1.4599	0.0028	0.2566	-1.439	6.3517	9.7367	0.0018	0.2015
ENSBTAG00000019601	ENSBTAT00000026116		Uncharacterized protein [Source:UniProtKB/TrEMBL;Acc:E1BC32]	0.444	-1.1715	0.0061	0.2134	-1.1582	2.6905	7.485	0.0062	0.2016
ENSBTAG00000000415	ENSBTAT00000000533	ERBIN	erbb2 interacting protein [Source:HGNC Symbol;Acc:HGNC:15842]	0.5663	-0.8203	0.0172	0.4062	-0.8132	4.2731	7.48	0.0062	0.2018
ENSBTAG00000007883	ENSBTAT00000010367			0.1048	-3.2544	0	0	-3.2546	4.7853	10.5526	0.0012	0.2018
ENSBTAG00000005596	ENSBTAT00000007349	IGFBP2	insulin like growth factor binding protein 2 [Source:HGNC Symbol;Acc:HGNC:5471]	6.5835	2.7189	0	0.0001	2.7468	10.2882	9.7099	0.0018	0.2031
ENSBTAG00000046980	ENSBTAT00000064777	KLRF2	killer cell lectin like receptor F2 [Source:HGNC Symbol;Acc:HGNC:37646]	Inf	Inf	0.0091	0.279	5.5517	-1.0107	7.4566	0.0063	0.2041
ENSBTAG00000008994	ENSBTAT00000032762	FPGS	folylpolyglutamate synthase [Source:HGNC Symbol;Acc:HGNC:3824]	7.7259	2.9497	0.0143	0.3614	2.878	-0.4854	7.4483	0.0063	0.2043
ENSBTAG00000003826	ENSBTAT00000004980	SCN1B	sodium voltage-gated channel beta subunit 1 [Source:HGNC Symbol;Acc:HGNC:10586]	0.4745	-1.0755	0.017	0.4028	-1.0648	2.3171	7.4477	0.0064	0.2043
ENSBTAG00000008096	ENSBTAT00000010649	EDN1	endothelin 1 [Source:HGNC Symbol;Acc:HGNC:3176]	5.1182	2.3556	0.0203	0.4496	2.3016	-0.1752	7.4331	0.0064	0.2053
ENSBTAG00000017907	ENSBTAT00000023803	COG3	conserved oligomeric Golgi complex subunit 3 [Source:RefSeq peptide;Acc:NP_001193466]	2.07	1.0497	0.0056	0.2029	1.0595	3.2907	7.4318	0.0064	0.2053
ENSBTAG00000018274	ENSBTAT00000024322	FADD	FAS-associated death domain protein [Source:UniProtKB/Swiss-Prot;Acc:Q645M6]	0.5609	-0.8341	0.0162	0.3905	-0.8268	4.3122	7.4292	0.0064	0.2053
ENSBTAG00000013960	ENSBTAT00000018554	PSAT1	phosphoserine aminotransferase 1 [Source:HGNC Symbol;Acc:HGNC:19129]	0.5194	-0.945	0.0074	0.2418	-0.9395	7.3123	7.4206	0.0064	0.2059
ENSBTAG00000012307	ENSBTAT00000061204	DTNA	dystrobrevin alpha [Source:HGNC Symbol;Acc:HGNC:3057]	19.9346	4.3172	0.0056	0.4036	4.095	-0.3714	9.6624	0.0019	0.2064
ENSBTAG00000003359	ENSBTAT00000004358	ELOVL5	ELOVL fatty acid elongase 5 [Source:HGNC Symbol;Acc:HGNC:21308]	0.3779	-1.404	0.004	0.3323	-1.3822	6.4566	9.6564	0.0019	0.2064
ENSBTAG00000012519	ENSBTAT00000032589	XDH	xanthine dehydrogenase [Source:HGNC Symbol;Acc:HGNC:12805]	Inf	Inf	0.0603	0.7761	4.7579	-1.4275	7.4091	0.0065	0.2065
ENSBTAG00000030341	ENSBTAT00000042838	U1	U1 spliceosomal RNA [Source:RFAM;Acc:RF00003]	Inf	Inf	0.0094	0.2849	5.4802	-1.0221	7.4054	0.0065	0.2065
ENSBTAG00000043480	ENSBTAT00000060472	SNORD14	Small nucleolar RNA SNORD14 [Source:RFAM;Acc:RF00016]	3.4709	1.7953	0.0158	0.3857	1.7765	0.6325	7.4095	0.0065	0.2065
ENSBTAG00000010239	ENSBTAT00000043336	FAM71D	family with sequence similarity 71 member D [Source:HGNC Symbol;Acc:HGNC:20101]	Inf	Inf	0.0602	0.7761	4.7625	-1.4265	7.3919	0.0066	0.2073
ENSBTAG00000004768	ENSBTAT00000006264	RAI1	retinoic acid induced 1 [Source:HGNC Symbol;Acc:HGNC:9834]	2.5114	1.3285	0.0148	0.3681	1.3264	1.6181	7.394	0.0065	0.2073
ENSBTAG00000003180	ENSBTAT00000004131	TMEM201	transmembrane protein 201 [Source:HGNC Symbol;Acc:HGNC:33719]	3.5771	1.8388	0.0186	0.428	1.8349	0.4373	7.3686	0.0066	0.2074
ENSBTAG00000007103	ENSBTAT00000045080	ITGAL	integrin subunit alpha L [Source:HGNC Symbol;Acc:HGNC:6148]	2.5533	1.3524	0.0177	0.4145	1.3474	1.441	7.3822	0.0066	0.2074
ENSBTAG00000046337	ENSBTAT00000044261	TUBB6	tubulin beta 6 class V [Source:HGNC Symbol;Acc:HGNC:20776]	0.5193	-0.9454	0.0135	0.352	-0.9381	3.2222	7.3727	0.0066	0.2074
ENSBTAG00000010841	ENSBTAT00000014385	FMO5	flavin containing monooxygenase 5 [Source:HGNC Symbol;Acc:HGNC:3773]	0.4938	-1.0179	0.0042	0.1698	-1.0123	7.671	7.3795	0.0066	0.2074
ENSBTAG00000001815	ENSBTAT00000002373	ARHGEF5	Rho guanine nucleotide exchange factor 5 [Source:HGNC Symbol;Acc:HGNC:13209]	0.4642	-1.1072	0.0014	0.0762	-1.0978	4.7138	7.3681	0.0066	0.2074
ENSBTAG00000008103	ENSBTAT00000010661	ALDH1A1	aldehyde dehydrogenase 1 family member A1 [Source:HGNC Symbol;Acc:HGNC:402]	0.3892	-1.3613	0.0024	0.1117	-1.355	9.8143	7.3758	0.0066	0.2074
ENSBTAG00000011448	ENSBTAT00000015213	CCDC175	coiled-coil domain containing 175 [Source:HGNC Symbol;Acc:HGNC:19847]	0.3303	-1.5981	0.0014	0.0776	-1.5786	2.0077	7.3863	0.0066	0.2074
ENSBTAG00000003207	ENSBTAT00000004166	SP5	Sp5 transcription factor [Source:HGNC Symbol;Acc:HGNC:14529]	5.994	2.5835	0.0009	0.1117	2.5641	1.5939	9.6281	0.0019	0.2082
ENSBTAG00000016407	ENSBTAT00000021815	IRX6	iroquois homeobox 6 [Source:HGNC Symbol;Acc:HGNC:14675]	0	Inf (-)	0.0111	0.6165	-5.6803	-0.9921	9.5775	0.002	0.2091
ENSBTAG00000047858	ENSBTAT00000064610		40S ribosomal protein S3a [Source:UniProtKB/TrEMBL;Acc:G3MWK9]	19.709	4.3008	0.0087	0.5452	3.9681	-0.4699	9.5736	0.002	0.2091
ENSBTAG00000047324	ENSBTAT00000065771		Uncharacterized protein [Source:UniProtKB/TrEMBL;Acc:G3MZY1]	5.922	2.5661	0.0026	0.243	2.5486	1.1158	9.5933	0.002	0.2091
ENSBTAG00000009002	ENSBTAT00000011851		Pancreatic progenitor cell differentiation and proliferation factor [Source:UniProtKB/TrEMBL;Acc:G3N2P7]	5.8472	2.5477	0.0013	0.1496	2.5516	1.3525	9.5849	0.002	0.2091
ENSBTAG00000037632	ENSBTAT00000052775		Uncharacterized protein [Source:UniProtKB/TrEMBL;Acc:F1N3Y5]	2.2872	1.1936	0.0023	0.1105	1.1974	3.2869	7.3457	0.0067	0.2093
ENSBTAG00000032899	ENSBTAT00000003434		Uncharacterized protein [Source:UniProtKB/TrEMBL;Acc:F1N7H2]	0.481	-1.0558	0.0202	0.4483	-1.0458	2.2612	7.3488	0.0067	0.2093
ENSBTAG00000009912	ENSBTAT00000035758	PAN3	PAN3 poly(A) specific ribonuclease subunit [Source:HGNC Symbol;Acc:HGNC:29991]	Inf	Inf	0.0294	1	5.3233	-1.1569	9.5409	0.002	0.2102
ENSBTAG00000011830	ENSBTAT00000015700			Inf	Inf	0.0294	1	5.3233	-1.1569	9.5474	0.002	0.2102
ENSBTAG00000019229	ENSBTAT00000025604	TMEM144	transmembrane protein 144 [Source:HGNC Symbol;Acc:HGNC:25633]	5.4221	2.4388	0.0048	0.3672	2.4266	1.0224	9.5172	0.002	0.2103
ENSBTAG00000008253	ENSBTAT00000010864	EXPH5	exophilin 5 [Source:HGNC Symbol;Acc:HGNC:30578]	2.6549	1.4086	0.0049	0.3695	1.4307	4.636	9.5177	0.002	0.2103
ENSBTAG00000007786	ENSBTAT00000010237	FBXL14	F-box and leucine rich repeat protein 14 [Source:HGNC Symbol;Acc:HGNC:28624]	1.8542	0.8908	0.0077	0.249	0.8994	4.5964	7.3295	0.0068	0.2108
ENSBTAG00000021592	ENSBTAT00000028778	WRN	Bos taurus Werner syndrome, RecQ helicase-like (WRN), mRNA. [Source:RefSeq mRNA;Acc:NM_001143857]	1.7409	0.7999	0.0221	0.4753	0.8058	4.0702	7.319	0.0068	0.2117
ENSBTAG00000018914	ENSBTAT00000025170	RAB25	RAB25, member RAS oncogene family [Source:HGNC Symbol;Acc:HGNC:18238]	11.3668	3.5068	0.0209	0.4587	3.3059	-0.8174	7.3121	0.0068	0.2121
ENSBTAG00000017670	ENSBTAT00000023500		Uncharacterized protein [Source:UniProtKB/TrEMBL;Acc:F1MY62]	2.2122	1.1455	0.0041	0.1646	1.1493	2.9279	7.3026	0.0069	0.2129
ENSBTAG00000004270	ENSBTAT00000045513	FCER2	Fc fragment of IgE receptor II [Source:HGNC Symbol;Acc:HGNC:3612]	7.9982	2.9997	0.0047	0.1795	2.8971	-0.0909	7.2959	0.0069	0.2133
ENSBTAG00000045993	ENSBTAT00000064454		Uncharacterized protein [Source:UniProtKB/TrEMBL;Acc:G3N338]	4.4206	2.1442	0.0191	0.4321	2.0781	0.1122	7.2905	0.0069	0.2135
ENSBTAG00000024157	ENSBTAT00000033340	WDR60	WD repeat domain 60 [Source:HGNC Symbol;Acc:HGNC:21862]	1.9383	0.9548	0.0185	0.4274	0.9625	2.8251	7.2815	0.007	0.2142
ENSBTAG00000003151	ENSBTAT00000004094			0.332	-1.5906	0.0016	0.1723	-1.5664	5.325	9.468	0.0021	0.2142
ENSBTAG00000007176	ENSBTAT00000048450	GDPD1	glycerophosphodiester phosphodiesterase domain-containing protein 1 [Source:RefSeq peptide;Acc:NP_001069868]	0.2033	-2.2986	0.0012	0.1417	-2.2621	1.8472	9.4614	0.0021	0.2142
ENSBTAG00000003891	ENSBTAT00000005078	VAMP2	vesicle-associated membrane protein 2 [Source:RefSeq peptide;Acc:NP_776908]	2.1151	1.0807	0.0128	0.3421	1.0821	2.5873	7.2732	0.007	0.2149
ENSBTAG00000047270	ENSBTAT00000018094		Uncharacterized protein [Source:UniProtKB/TrEMBL;Acc:G5E5G6]	Inf	Inf	0.0203	1	5.3843	-1.2279	10.4135	0.0013	0.2154
ENSBTAG00000020520	ENSBTAT00000027338	RASD1	ras related dexamethasone induced 1 [Source:HGNC Symbol;Acc:HGNC:15828]	2.8298	1.5007	0.001	0.0561	1.4983	2.3448	7.264	0.007	0.2156
ENSBTAG00000017366	ENSBTAT00000023091	GRB7	growth factor receptor bound protein 7 [Source:HGNC Symbol;Acc:HGNC:4567]	3.9212	1.9713	0.0022	0.2165	1.9748	2.4137	9.4337	0.0021	0.2161
ENSBTAG00000017477	ENSBTAT00000023236			0	Inf (-)	0.0473	0.6942	-4.7327	-1.5146	7.2525	0.0071	0.2162
ENSBTAG00000011881	ENSBTAT00000015765	TDRD10	tudor domain containing 10 [Source:HGNC Symbol;Acc:HGNC:25316]	2.4459	1.2904	0.0028	0.1268	1.3011	2.5374	7.2523	0.0071	0.2162
ENSBTAG00000025756	ENSBTAT00000057428	FBXW12	F-box and WD repeat domain containing 12 [Source:RefSeq peptide;Acc:NP_001121973]	2.3068	1.2059	0.0173	0.4069	1.2007	1.9148	7.24	0.0071	0.2166
ENSBTAG00000002422	ENSBTAT00000003141	BCL9	B-cell CLL/lymphoma 9 [Source:HGNC Symbol;Acc:HGNC:1008]	2.1388	1.0968	0.0218	0.4704	1.0979	2.1006	7.2431	0.0071	0.2166
ENSBTAG00000007609	ENSBTAT00000010004	ITFG2	integrin alpha FG-GAP repeat containing 2 [Source:HGNC Symbol;Acc:HGNC:30879]	1.8593	0.8947	0.0183	0.4253	0.8996	3.379	7.2461	0.0071	0.2166
ENSBTAG00000004171	ENSBTAT00000005465	GPHN	gephyrin [Source:HGNC Symbol;Acc:HGNC:15465]	0	Inf (-)	0.0474	0.6942	-4.7693	-1.5095	7.2359	0.0071	0.2167
ENSBTAG00000008124	ENSBTAT00000030932		Glycerol kinase [Source:UniProtKB/Swiss-Prot;Acc:Q0IID9]	2.0137	1.0098	0.0019	0.095	1.0185	5.6632	7.2323	0.0072	0.2168
ENSBTAG00000047575	ENSBTAT00000063290		Uncharacterized protein [Source:UniProtKB/TrEMBL;Acc:G3N0K8]	3.899	1.9631	0.0008	0.1602	1.9519	3.0413	10.3808	0.0013	0.2171
ENSBTAG00000046867	ENSBTAT00000063427		Uncharacterized protein [Source:UniProtKB/TrEMBL;Acc:G3MZ73]	Inf	Inf	0.0295	1	5.3178	-1.1579	9.4125	0.0022	0.2174
ENSBTAG00000001857	ENSBTAT00000057319	DOK4	docking protein 4 [Source:HGNC Symbol;Acc:HGNC:19868]	0.482	-1.0529	0.0085	0.2682	-1.0465	2.8725	7.2183	0.0072	0.2181
ENSBTAG00000046181	ENSBTAT00000063415		Uncharacterized protein [Source:UniProtKB/TrEMBL;Acc:G3N3W6]	4.0738	2.0264	0.0117	0.327	2.0119	0.4135	7.2111	0.0072	0.2182
ENSBTAG00000011102	ENSBTAT00000029530	TPCN1	two pore segment channel 1 [Source:HGNC Symbol;Acc:HGNC:18182]	1.9309	0.9492	0.0149	0.3691	0.9507	3.2695	7.2114	0.0072	0.2182
ENSBTAG00000046484	ENSBTAT00000063294	AIF1L	allograft inflammatory factor 1 like [Source:HGNC Symbol;Acc:HGNC:28904]	0.4854	-1.0426	0.008	0.2565	-1.0334	3.1243	7.2073	0.0073	0.2183
ENSBTAG00000010151	ENSBTAT00000013397	CA5A	carbonic anhydrase 5A [Source:HGNC Symbol;Acc:HGNC:1377]	0.2542	-1.9761	0.0008	0.1002	-1.9446	3.0817	9.3916	0.0022	0.2185
ENSBTAG00000015214	ENSBTAT00000020243	CA3	carbonic anhydrase 3 [Source:HGNC Symbol;Acc:HGNC:1374]	0.3391	-1.5601	0.0016	0.1702	-1.537	8.6206	9.3783	0.0022	0.2188
ENSBTAG00000013496	ENSBTAT00000017941	CPM	carboxypeptidase M [Source:HGNC Symbol;Acc:HGNC:2311]	0.3124	-1.6786	0.0084	0.2653	-1.6493	1.0549	7.1992	0.0073	0.2189
ENSBTAG00000006909	ENSBTAT00000009083	PIK3CB	phosphatidylinositol-4,5-bisphosphate 3-kinase catalytic subunit beta [Source:HGNC Symbol;Acc:HGNC:8976]	7.242	2.8564	0.0244	0.5031	2.7332	-0.5872	7.1916	0.0073	0.2191
ENSBTAG00000019894	ENSBTAT00000043931	C22orf39	chromosome 22 open reading frame 39 [Source:HGNC Symbol;Acc:HGNC:27012]	0.4597	-1.1213	0.0175	0.4112	-1.109	2.1214	7.1946	0.0073	0.2191
ENSBTAG00000018189	ENSBTAT00000024208		CSTB protein; Cystatin-B [Source:UniProtKB/TrEMBL;Acc:A6QPZ0]	0.0471	-4.4072	0.0022	0.3187	-4.25	-0.1154	10.3431	0.0013	0.2194
ENSBTAG00000003404	ENSBTAT00000004412	PFN4	profilin family member 4 [Source:HGNC Symbol;Acc:HGNC:31103]	Inf	Inf	0.0294	1	5.3289	-1.1559	9.3247	0.0023	0.2201
ENSBTAG00000006659	ENSBTAT00000055673	TMEM116	transmembrane protein 116 [Source:HGNC Symbol;Acc:HGNC:25084]	Inf	Inf	0.0294	1	5.3289	-1.1559	9.3274	0.0023	0.2201
ENSBTAG00000044158	ENSBTAT00000061639	LDLRAD3	low density lipoprotein receptor class A domain containing 3 [Source:HGNC Symbol;Acc:HGNC:27046]	18.5751	4.2153	0.0109	0.6113	3.8857	-0.5225	9.3531	0.0022	0.2201
ENSBTAG00000016275	ENSBTAT00000021647	AMDHD1	amidohydrolase domain containing 1 [Source:HGNC Symbol;Acc:HGNC:28577]	2.5831	1.3691	0.0043	0.3425	1.3924	6.7461	9.3343	0.0022	0.2201
ENSBTAG00000005929	ENSBTAT00000007787	SPTBN2	spectrin beta, non-erythrocytic 2 [Source:HGNC Symbol;Acc:HGNC:11276]	5.0474	2.3355	0.0253	0.5156	2.2528	-0.2142	7.1797	0.0074	0.2202
ENSBTAG00000011952	ENSBTAT00000015862	SULT1E1	sulfotransferase family 1E member 1 [Source:HGNC Symbol;Acc:HGNC:11377]	0.1452	-2.7843	0	0.0006	-2.7755	5.444	10.3111	0.0013	0.2211
ENSBTAG00000008201	ENSBTAT00000010785	CCDC151	coiled-coil domain containing 151 [Source:HGNC Symbol;Acc:HGNC:28303]	3.9504	1.982	0.0118	0.3276	1.9904	0.4112	7.1671	0.0074	0.2213
ENSBTAG00000011079	ENSBTAT00000014709		uncharacterized protein LOC516719 [Source:RefSeq peptide;Acc:NP_001039692]	0.2176	-2.2006	0.0001	0.0245	-2.1686	3.3066	9.2996	0.0023	0.2219
ENSBTAG00000005299	ENSBTAT00000006979	EDNRB	endothelin receptor type B [Source:HGNC Symbol;Acc:HGNC:3180]	0.496	-1.0115	0.014	0.3594	-1.0044	2.7165	7.1548	0.0075	0.2225
ENSBTAG00000021568	ENSBTAT00000028738	VWCE	von Willebrand factor C and EGF domains [Source:HGNC Symbol;Acc:HGNC:26487]	1.7342	0.7942	0.0189	0.43	0.8014	4.4786	7.1409	0.0075	0.2238
ENSBTAG00000005339	ENSBTAT00000007026			3.2385	1.6953	0.0181	0.4227	1.669	0.7605	7.1211	0.0076	0.2252
ENSBTAG00000040070	ENSBTAT00000046740		Secretoglobin family 1D member [Source:UniProtKB/Swiss-Prot;Acc:A0JNP2]	0.3381	-1.5647	0.0034	0.1449	-1.5478	1.6723	7.1235	0.0076	0.2252
ENSBTAG00000013598	ENSBTAT00000018083	RSPO2	R-spondin 2 [Source:HGNC Symbol;Acc:HGNC:28583]	0.0718	-3.7996	0.014	0.3594	-3.462	-0.927	7.1239	0.0076	0.2252
ENSBTAG00000010174	ENSBTAT00000013422	C1orf111	chromosome 1 open reading frame 111 [Source:HGNC Symbol;Acc:HGNC:27648]	Inf	Inf	0.0603	0.7761	4.7523	-1.4285	7.1028	0.0077	0.2267
ENSBTAG00000017104	ENSBTAT00000014051	MUC1	mucin 1, cell surface associated [Source:HGNC Symbol;Acc:HGNC:7508]	Inf	Inf	0.0603	0.7761	4.7523	-1.4285	7.1038	0.0077	0.2267
ENSBTAG00000021958	ENSBTAT00000029273	GZMA	granzyme A precursor [Source:RefSeq peptide;Acc:NP_001092565]	7.3263	2.8731	0.0186	0.4286	2.8027	-0.5348	7.0917	0.0077	0.2277
ENSBTAG00000023947	ENSBTAT00000032947	AVPI1	arginine vasopressin induced 1 [Source:HGNC Symbol;Acc:HGNC:30898]	0.5627	-0.8295	0.0119	0.3295	-0.8226	5.8586	7.0678	0.0078	0.2304
ENSBTAG00000012994	ENSBTAT00000017275	LOX	lysyl oxidase [Source:HGNC Symbol;Acc:HGNC:6664]	0.2126	-2.2339	0.0251	0.5147	-2.1595	-0.2655	7.0628	0.0079	0.2305
ENSBTAG00000018575	ENSBTAT00000049552	TRHDE	thyrotropin releasing hormone degrading enzyme [Source:HGNC Symbol;Acc:HGNC:30748]	0.1281	-2.9646	0.0264	0.528	-2.7657	-0.7908	7.0612	0.0079	0.2305
ENSBTAG00000038080	ENSBTAT00000017363		Uncharacterized protein [Source:UniProtKB/TrEMBL;Acc:E1BKY6]	Inf	Inf	0.0134	0.3512	5.3583	-1.0948	7.0575	0.0079	0.2306
ENSBTAG00000044859	ENSBTAT00000062292	bta-mir-2408	bta-mir-2408 [Source:miRBase;Acc:MI0011451]	Inf	Inf	0.0403	0.6486	4.9663	-1.3318	7.0546	0.0079	0.2306
ENSBTAG00000000106	ENSBTAT00000000115	FAM69C	family with sequence similarity 69 member C [Source:HGNC Symbol;Acc:HGNC:31729]	0.3162	-1.661	0.0059	0.4174	-1.6328	2.6485	9.2049	0.0024	0.2323
ENSBTAG00000001874	ENSBTAT00000002440	DOCK3	dedicator of cytokinesis 3 [Source:HGNC Symbol;Acc:HGNC:2989]	6.8707	2.7805	0.0317	0.5706	2.6547	-0.6387	7.0339	0.008	0.2327
ENSBTAG00000003871	ENSBTAT00000043951	CYP2B6	cytochrome P450 family 2 subfamily B member 6 [Source:HGNC Symbol;Acc:HGNC:2615]	0.1775	-2.494	0	0	-2.4939	5.5323	7.0321	0.008	0.2327
ENSBTAG00000001356	ENSBTAT00000001785	USP38	ubiquitin specific peptidase 38 [Source:HGNC Symbol;Acc:HGNC:20067]	0.5649	-0.8239	0.0195	0.438	-0.8159	4.1232	7.0269	0.008	0.233
ENSBTAG00000023670	ENSBTAT00000032405		Uncharacterized protein [Source:UniProtKB/TrEMBL;Acc:G3X7J3]	2.3334	1.2224	0.0079	0.2541	1.231	2.1725	7.022	0.0081	0.2333
ENSBTAG00000010059	ENSBTAT00000013268	C9orf72	chromosome 9 open reading frame 72 [Source:HGNC Symbol;Acc:HGNC:28337]	1.8119	0.8575	0.02	0.4458	0.8639	3.559	7.0184	0.0081	0.2333
ENSBTAG00000013859	ENSBTAT00000018408	SCYL2	SCY1-like protein 2 [Source:RefSeq peptide;Acc:NP_001095999]	0.5685	-0.8147	0.0229	0.4846	-0.8067	3.8898	7.0037	0.0081	0.2349
ENSBTAG00000003263	ENSBTAT00000004227	TBCA	tubulin folding cofactor A [Source:HGNC Symbol;Acc:HGNC:11579]	0.5503	-0.8617	0.0119	0.3295	-0.8558	6.5066	6.9995	0.0082	0.235
ENSBTAG00000045494	ENSBTAT00000064425	bta-mir-2904-3	bta-mir-2904-1 [Source:miRBase;Acc:MI0013080]	0.0611	-4.0338	0	0	-4.0166	5.4161	9.151	0.0025	0.2379
ENSBTAG00000017733	ENSBTAT00000023581	CA2	carbonic anhydrase 2 [Source:RefSeq peptide;Acc:NP_848667]	2.5302	1.3393	0.008	0.2565	1.3464	1.8108	6.9649	0.0083	0.2392
ENSBTAG00000010444	ENSBTAT00000013790	ERBB3	erb-b2 receptor tyrosine kinase 3 [Source:HGNC Symbol;Acc:HGNC:3431]	1.9169	0.9388	0.0047	0.18	0.9422	5.3736	6.9448	0.0084	0.2407
ENSBTAG00000000455	ENSBTAT00000000579	CREBZF	CREB/ATF bZIP transcription factor [Source:HGNC Symbol;Acc:HGNC:24905]	1.7359	0.7957	0.0191	0.4321	0.8005	4.6808	6.9462	0.0084	0.2407
ENSBTAG00000017024	ENSBTAT00000022636	PPARGC1A	PPARG coactivator 1 alpha [Source:HGNC Symbol;Acc:HGNC:9237]	0.5727	-0.8041	0.0173	0.4069	-0.7969	4.5848	6.939	0.0084	0.2407
ENSBTAG00000021910	ENSBTAT00000029211	TBL1XR1	transducin beta like 1 X-linked receptor 1 [Source:HGNC Symbol;Acc:HGNC:29529]	0.5511	-0.8597	0.0225	0.4773	-0.8525	3.3079	6.9402	0.0084	0.2407
ENSBTAG00000015074	ENSBTAT00000020065	PTGDS	Prostaglandin-H2 D-isomerase [Source:UniProtKB/Swiss-Prot;Acc:O02853]	0.3425	-1.5458	0	0.001	-1.5339	4.6815	6.9495	0.0084	0.2407
ENSBTAG00000002240	ENSBTAT00000007469	GPR18	G protein-coupled receptor 18 [Source:HGNC Symbol;Acc:HGNC:4472]	9.4578	3.2415	0.0075	0.4937	3.1493	0.0247	9.1084	0.0025	0.2408
ENSBTAG00000017369	ENSBTAT00000023092	MAMDC2	MAM domain containing 2 [Source:HGNC Symbol;Acc:HGNC:23673]	0.1132	-3.1433	0.0006	0.0817	-3.0763	0.8827	9.1102	0.0025	0.2408
ENSBTAG00000038617	ENSBTAT00000052178	SH3D21	SH3 domain containing 21 [Source:HGNC Symbol;Acc:HGNC:26236]	1.8337	0.8747	0.0224	0.4772	0.8813	3.2374	6.9229	0.0085	0.2413
ENSBTAG00000017833	ENSBTAT00000023707	RNF19A	ring finger protein 19A, RBR E3 ubiquitin protein ligase [Source:HGNC Symbol;Acc:HGNC:13432]	1.7314	0.7919	0.0165	0.3967	0.7989	5.2227	6.9235	0.0085	0.2413
ENSBTAG00000002606	ENSBTAT00000003370	LGR4	leucine rich repeat containing G protein-coupled receptor 4 [Source:HGNC Symbol;Acc:HGNC:13299]	0.5215	-0.9392	0.0137	0.3552	-0.9334	3.1482	6.9264	0.0085	0.2413
ENSBTAG00000008688	ENSBTAT00000011453	HEYL	hes related family bHLH transcription factor with YRPW motif-like [Source:HGNC Symbol;Acc:HGNC:4882]	0.4336	-1.2055	0.0002	0.0187	-1.1998	4.7426	6.9291	0.0085	0.2413
ENSBTAG00000005017	ENSBTAT00000006604	ZNF169	zinc finger protein 169 [Source:HGNC Symbol;Acc:HGNC:12957]	6.894	2.7853	0.0316	0.5706	2.6577	-0.6378	6.9191	0.0085	0.2415
ENSBTAG00000047715	ENSBTAT00000064376			0.4924	-1.022	0.0155	0.3807	-1.0155	2.5635	6.9122	0.0086	0.242
ENSBTAG00000015208	ENSBTAT00000061091	CARMIL3	capping protein regulator and myosin 1 linker 3 [Source:HGNC Symbol;Acc:HGNC:20272]	4.6103	2.2049	0	0	2.2029	3.6589	6.9078	0.0086	0.2422
ENSBTAG00000046871	ENSBTAT00000066267			9.8573	3.3012	0.0383	0.6326	3.101	-0.9442	6.9005	0.0086	0.2425
ENSBTAG00000036183	ENSBTAT00000064959	FBXW8	F-box and WD repeat domain containing 8 [Source:HGNC Symbol;Acc:HGNC:13597]	5.6421	2.4962	0.0086	0.2698	2.4045	0.1157	6.9	0.0086	0.2425
ENSBTAG00000015805	ENSBTAT00000035650	SIPA1L1	signal induced proliferation associated 1 like 1 [Source:HGNC Symbol;Acc:HGNC:20284]	0.5663	-0.8202	0.0264	0.528	-0.8129	3.4981	6.8923	0.0087	0.2431
ENSBTAG00000020264	ENSBTAT00000027004	CCDC181	coiled-coil domain containing 181 [Source:HGNC Symbol;Acc:HGNC:28051]	0.1889	-2.404	0.024	0.4992	-2.3154	-0.4022	6.8642	0.0088	0.2466
ENSBTAG00000008332	ENSBTAT00000010972	ENPEP	glutamyl aminopeptidase [Source:HGNC Symbol;Acc:HGNC:3355]	0.5765	-0.7946	0.0172	0.4062	-0.7887	4.9109	6.8579	0.0088	0.2467
ENSBTAG00000017529	ENSBTAT00000023308	CA8	carbonic anhydrase 8 [Source:HGNC Symbol;Acc:HGNC:1382]	0.2363	-2.081	0.0256	0.5208	-2.0353	-0.1391	6.8592	0.0088	0.2467
ENSBTAG00000015403	ENSBTAT00000020469	TPP1	tripeptidyl-peptidase 1 precursor [Source:RefSeq peptide;Acc:NP_001069186]	0.5649	-0.8238	0.016	0.388	-0.8179	4.1595	6.8533	0.0088	0.2469
ENSBTAG00000018413	ENSBTAT00000024500	FAM46B	family with sequence similarity 46 member B [Source:HGNC Symbol;Acc:HGNC:28273]	10.79	3.4316	0.028	0.5392	3.2224	-0.8756	6.8433	0.0089	0.2473
ENSBTAG00000020620	ENSBTAT00000027478			3.8382	1.9404	0.0141	0.3594	1.9495	0.3838	6.8391	0.0089	0.2473
ENSBTAG00000009772	ENSBTAT00000034970	LIX1	limb and CNS expressed 1 [Source:HGNC Symbol;Acc:HGNC:18581]	1.8189	0.8631	0.0237	0.4972	0.8695	3.2055	6.8367	0.0089	0.2473
ENSBTAG00000031631	ENSBTAT00000044846	FAM132A	family with sequence similarity 132 member A [Source:HGNC Symbol;Acc:HGNC:32308]	1.7423	0.801	0.0156	0.3836	0.8084	5.6253	6.8457	0.0089	0.2473
ENSBTAG00000039928	ENSBTAT00000002894		Uncharacterized protein [Source:UniProtKB/TrEMBL;Acc:E1BN49]	0.3181	-1.6524	0.0002	0.0177	-1.6368	2.5947	6.8423	0.0089	0.2473
ENSBTAG00000043461	ENSBTAT00000060453	Y_RNA	Y RNA [Source:RFAM;Acc:RF00019]	7.0723	2.8222	0.0001	0.0111	2.8091	2.1573	9.041	0.0026	0.2484
ENSBTAG00000021997	ENSBTAT00000029333	ITSN1	intersectin 1 [Source:HGNC Symbol;Acc:HGNC:6183]	4.7236	2.2399	0.0314	0.5706	2.1844	-0.2538	6.8253	0.009	0.2484
ENSBTAG00000012522	ENSBTAT00000012076	ZNF573	zinc finger protein 573 [Source:HGNC Symbol;Acc:HGNC:26420]	2.3254	1.2175	0.0222	0.4753	1.223	1.6416	6.8209	0.009	0.2484
ENSBTAG00000047154	ENSBTAT00000065482			0.3715	-1.4284	0.0047	0.1795	-1.409	1.9525	6.8202	0.009	0.2484
ENSBTAG00000009287	ENSBTAT00000012234	EBP	emopamil binding protein (sterol isomerase) [Source:HGNC Symbol;Acc:HGNC:3133]	0.3851	-1.3769	0.0048	0.3667	-1.355	6.9478	9.0286	0.0027	0.2487
ENSBTAG00000002258	ENSBTAT00000002914	APOA1	Apolipoprotein A-I Proapolipoprotein A-I Truncated apolipoprotein A-I [Source:UniProtKB/Swiss-Prot;Acc:P15497]	3.7778	1.9175	0.0006	0.1241	1.9175	10.4251	10.0481	0.0015	0.2501
ENSBTAG00000019262	ENSBTAT00000061367	TOP2A	topoisomerase (DNA) II alpha [Source:HGNC Symbol;Acc:HGNC:11989]	0.3325	-1.5884	0.0025	0.3553	-1.59	4.4992	10.0654	0.0015	0.2501
ENSBTAG00000046742	ENSBTAT00000064255	CLEC2A	C-type lectin domain family 2 member A [Source:HGNC Symbol;Acc:HGNC:24191]	Inf	Inf	0.0188	0.43	5.2932	-1.1618	6.8016	0.0091	0.2504
ENSBTAG00000016984	ENSBTAT00000022588	PTPN9	protein tyrosine phosphatase, non-receptor type 9 [Source:HGNC Symbol;Acc:HGNC:9661]	0.5626	-0.8299	0.0138	0.3579	-0.8247	4.3566	6.7998	0.0091	0.2504
ENSBTAG00000025651	ENSBTAT00000036205		Uncharacterized protein [Source:UniProtKB/TrEMBL;Acc:F1MVL4]	0	Inf (-)	0.0792	0.8516	-4.4943	-1.6208	6.789	0.0092	0.2508
ENSBTAG00000039671	ENSBTAT00000054050			0	Inf (-)	0.0792	0.8516	-4.4943	-1.6208	6.7902	0.0092	0.2508
ENSBTAG00000011830	ENSBTAT00000015700			10.8463	3.4391	0.0384	0.6328	3.1133	-0.9444	6.7944	0.0091	0.2508
ENSBTAG00000048183	ENSBTAT00000066043	U2	U2 spliceosomal RNA [Source:RFAM;Acc:RF00004]	Inf	Inf	0.0296	1	5.3116	-1.1589	8.9909	0.0027	0.2511
ENSBTAG00000030591	ENSBTAT00000043207	CWC25	CWC25 spliceosome associated protein homolog [Source:HGNC Symbol;Acc:HGNC:25989]	2.7785	1.4743	0.0057	0.4074	1.4914	3.8453	8.9973	0.0027	0.2511
ENSBTAG00000017216	ENSBTAT00000022880	FRMD5	FERM domain containing 5 [Source:HGNC Symbol;Acc:HGNC:28214]	0	Inf (-)	0.0084	0.5361	-5.7278	-0.9321	8.9343	0.0028	0.2526
ENSBTAG00000046980	ENSBTAT00000064777	KLRF2	killer cell lectin like receptor F2 [Source:HGNC Symbol;Acc:HGNC:37646]	0	Inf (-)	0.0019	0.1981	-6.278	-0.6065	8.9112	0.0028	0.2526
ENSBTAG00000008944	ENSBTAT00000033880	CRB1	crumbs 1, cell polarity complex component [Source:HGNC Symbol;Acc:HGNC:2343]	10.3837	3.3762	0.0054	0.3983	3.2516	0.0913	8.9124	0.0028	0.2526
ENSBTAG00000005754	ENSBTAT00000007563	PPM1K	protein phosphatase, Mg2+/Mn2+ dependent 1K [Source:HGNC Symbol;Acc:HGNC:25415]	2.4847	1.3131	0.0068	0.4561	1.3355	6.628	8.9564	0.0028	0.2526
ENSBTAG00000010444	ENSBTAT00000013790	ERBB3	erb-b2 receptor tyrosine kinase 3 [Source:HGNC Symbol;Acc:HGNC:3431]	2.4689	1.3039	0.0075	0.4937	1.3244	6.1818	8.9618	0.0028	0.2526
ENSBTAG00000012594	ENSBTAT00000016717	MRPS6	Bos taurus mitochondrial ribosomal protein S6 (MRPS6), mRNA. [Source:RefSeq mRNA;Acc:NM_001040584]	0.3593	-1.4766	0.0058	0.4126	-1.453	3.6313	8.9199	0.0028	0.2526
ENSBTAG00000047957	ENSBTAT00000064053			0.0827	-3.5962	0.0005	0.0702	-3.5032	0.5556	8.9324	0.0028	0.2526
ENSBTAG00000012987	ENSBTAT00000017268	ULK1	unc-51 like autophagy activating kinase 1 [Source:HGNC Symbol;Acc:HGNC:12558]	1.7584	0.8143	0.0167	0.3991	0.8193	4.9492	6.7721	0.0093	0.2528
ENSBTAG00000015214	ENSBTAT00000020243	CA3	carbonic anhydrase 3 [Source:HGNC Symbol;Acc:HGNC:1374]	0.4042	-1.3069	0.0004	0.0285	-1.2989	8.2211	6.7693	0.0093	0.2528
ENSBTAG00000003078	ENSBTAT00000004006	COL10A1	collagen type X alpha 1 chain [Source:HGNC Symbol;Acc:HGNC:2185]	Inf	Inf	0.04	1	5.1724	-1.2395	8.8507	0.0029	0.2535
ENSBTAG00000009903	ENSBTAT00000013074		Uncharacterized protein [Source:UniProtKB/TrEMBL;Acc:G3N0B8]	Inf	Inf	0.04	1	5.1724	-1.2395	8.852	0.0029	0.2535
ENSBTAG00000019282	ENSBTAT00000025674	CRYBA4	beta-crystallin A4 [Source:RefSeq peptide;Acc:NP_776950]	Inf	Inf	0.04	1	5.1724	-1.2395	8.8531	0.0029	0.2535
ENSBTAG00000039218	ENSBTAT00000053032			20.0478	4.3254	0.0055	0.4036	4.1014	-0.3697	8.8497	0.0029	0.2535
ENSBTAG00000042974	ENSBTAT00000059966	SNORD24	Small nucleolar RNA SNORD24 [Source:RFAM;Acc:RF00069]	16.0684	4.0062	0.0136	0.7027	3.7926	-0.5741	8.8576	0.0029	0.2535
ENSBTAG00000018059	ENSBTAT00000024042	CD80	CD80 molecule [Source:HGNC Symbol;Acc:HGNC:1700]	6.8423	2.7745	0.0049	0.3695	2.763	0.5456	8.8291	0.003	0.2535
ENSBTAG00000020698	ENSBTAT00000027586	MTHFR	methylenetetrahydrofolate reductase (NAD(P)H) [Source:HGNC Symbol;Acc:HGNC:7436]	0.3682	-1.4414	0.0029	0.2644	-1.4209	5.4727	8.8346	0.003	0.2535
ENSBTAG00000000804	ENSBTAT00000001063	MOB3B	MOB kinase activator 3B [Source:HGNC Symbol;Acc:HGNC:23825]	0.344	-1.5396	0.0043	0.3425	-1.518	3.4332	8.8317	0.003	0.2535
ENSBTAG00000005766	ENSBTAT00000007580	IL4I1	interleukin 4 induced 1 [Source:HGNC Symbol;Acc:HGNC:19094]	4.4827	2.1644	0.0198	0.4425	2.1527	-0.0229	6.7588	0.0093	0.2539
ENSBTAG00000016799	ENSBTAT00000022347	ERN1	endoplasmic reticulum to nucleus signaling 1 [Source:HGNC Symbol;Acc:HGNC:3449]	2.2651	1.1796	0.0116	0.3259	1.1839	2.2172	6.7472	0.0094	0.2551
ENSBTAG00000022570	ENSBTAT00000024086		Prostaglandin F synthase 2 [Source:UniProtKB/Swiss-Prot;Acc:P52897]	2.3221	1.2154	0.0002	0.0184	1.2232	4.6332	6.7277	0.0095	0.2574
ENSBTAG00000019887	ENSBTAT00000026495		Uncharacterized protein [Source:UniProtKB/TrEMBL;Acc:G8JKZ0]	1.7821	0.8336	0.0135	0.352	0.84	5.1694	6.7259	0.0095	0.2574
ENSBTAG00000019281	ENSBTAT00000046234	MCRS1	microspherule protein 1 [Source:HGNC Symbol;Acc:HGNC:6960]	1.8104	0.8563	0.028	0.5392	0.8594	3.1805	6.7199	0.0095	0.2579
ENSBTAG00000021934	ENSBTAT00000029241	RETSAT	retinol saturase [Source:HGNC Symbol;Acc:HGNC:25991]	0.5588	-0.8397	0.01	0.2931	-0.8332	5.7089	6.7134	0.0096	0.2584
ENSBTAG00000017536	ENSBTAT00000023316	MPP3	membrane palmitoylated protein 3 [Source:HGNC Symbol;Acc:HGNC:7221]	6.5853	2.7192	0.0122	0.3306	2.6501	-0.2498	6.7079	0.0096	0.2588
ENSBTAG00000027635	ENSBTAT00000039797	PLPP5	phospholipid phosphatase 5 [Source:HGNC Symbol;Acc:HGNC:25026]	1.7696	0.8234	0.0271	0.5359	0.8292	3.4687	6.7052	0.0096	0.2588
ENSBTAG00000002555	ENSBTAT00000003309	PDZK1IP1	PDZK1 interacting protein 1 [Source:HGNC Symbol;Acc:HGNC:16887]	2.8978	1.5349	0.0165	0.395	1.5337	1.0213	6.6908	0.0097	0.2593
ENSBTAG00000002804	ENSBTAT00000061140	PDGFRB	platelet derived growth factor receptor beta [Source:HGNC Symbol;Acc:HGNC:8804]	2.0175	1.0126	0.0086	0.2682	1.0176	3.3433	6.6876	0.0097	0.2593
ENSBTAG00000012724	ENSBTAT00000016915	AJUBA	ajuba LIM protein [Source:HGNC Symbol;Acc:HGNC:20250]	1.8392	0.879	0.0096	0.2886	0.8822	4.7941	6.6911	0.0097	0.2593
ENSBTAG00000017922	ENSBTAT00000023834	DOLPP1	dolichyldiphosphatase 1 [Source:HGNC Symbol;Acc:HGNC:29565]	1.7936	0.8428	0.013	0.3435	0.8474	5.198	6.6811	0.0097	0.2593
ENSBTAG00000003523	ENSBTAT00000036968		UDP-glucuronosyltransferase [Source:UniProtKB/TrEMBL;Acc:F1MRL5]	0.5716	-0.807	0.0154	0.3791	-0.7995	4.9204	6.6774	0.0098	0.2593
ENSBTAG00000000019	ENSBTAT00000000021	SERINC1	serine incorporator 1 precursor [Source:RefSeq peptide;Acc:NP_001030504]	0.5562	-0.8464	0.0126	0.3379	-0.8381	4.7164	6.6776	0.0098	0.2593
ENSBTAG00000010564	ENSBTAT00000013967	ELOVL6	ELOVL fatty acid elongase 6 [Source:HGNC Symbol;Acc:HGNC:15829]	0.533	-0.9079	0.0122	0.3306	-0.8982	3.9014	6.6833	0.0097	0.2593
ENSBTAG00000014088	ENSBTAT00000018746	MBNL3	muscleblind like splicing regulator 3 [Source:HGNC Symbol;Acc:HGNC:20564]	0.4362	-1.1969	0.0121	0.3306	-1.1879	2.0285	6.6988	0.0096	0.2593
ENSBTAG00000009421	ENSBTAT00000038392	CD1E	CD1e molecule [Source:HGNC Symbol;Acc:HGNC:1638]	0.2598	-1.9445	0.0087	0.2715	-1.9025	0.5745	6.6807	0.0097	0.2593
ENSBTAG00000032534	ENSBTAT00000046161	RHOF	ras homolog family member F, filopodia associated [Source:HGNC Symbol;Acc:HGNC:15703]	1.8523	0.8893	0.0243	0.5024	0.8958	3.0186	6.6601	0.0099	0.2612
ENSBTAG00000005218	ENSBTAT00000006874	PDE3B	phosphodiesterase 3B [Source:HGNC Symbol;Acc:HGNC:8779]	0.5706	-0.8095	0.0167	0.3996	-0.8025	4.4423	6.6586	0.0099	0.2612
ENSBTAG00000047121	ENSBTAT00000044102		Uncharacterized protein [Source:UniProtKB/TrEMBL;Acc:F1MLW8]	5.0704	2.3421	0.0002	0.0246	2.3577	2.574	8.7644	0.0031	0.2613
ENSBTAG00000010220	ENSBTAT00000013484	DCLRE1C	DNA cross-link repair 1C [Source:HGNC Symbol;Acc:HGNC:17642]	2.8743	1.5232	0.0233	0.4913	1.5115	0.9211	6.6465	0.0099	0.2614
ENSBTAG00000021337	ENSBTAT00000028448	SBF1	SET binding factor 1 [Source:HGNC Symbol;Acc:HGNC:10542]	1.7712	0.8247	0.0242	0.5013	0.8274	3.7942	6.6472	0.0099	0.2614
ENSBTAG00000017242	ENSBTAT00000022906	FADS6	fatty acid desaturase 6 [Source:HGNC Symbol;Acc:HGNC:30459]	0.4716	-1.0844	0.0023	0.108	-1.0756	7.5718	6.6532	0.0099	0.2614
ENSBTAG00000005540	ENSBTAT00000007283	CBX3	chromobox protein homolog 3 [Source:RefSeq peptide;Acc:NP_001094668]	0.1687	-2.5676	0.0299	0.5546	-2.4426	-0.6114	6.6488	0.0099	0.2614
ENSBTAG00000016472	ENSBTAT00000045072		Uncharacterized protein [Source:UniProtKB/TrEMBL;Acc:F6Q751]	0.4765	-1.0693	0.0031	0.1343	-1.0612	4.1073	6.64	0.01	0.262
ENSBTAG00000018016	ENSBTAT00000023981	NUPR1	nuclear protein 1, transcriptional regulator [Source:HGNC Symbol;Acc:HGNC:29990]	0.4812	-1.0552	0.0063	0.2191	-1.0481	8.3403	6.6304	0.01	0.2626
ENSBTAG00000002675	ENSBTAT00000003464	CCDC7	coiled-coil domain containing 7 [Source:HGNC Symbol;Acc:HGNC:26533]	0.1442	-2.7935	0.0372	0.6226	-2.6389	-0.8568	6.6331	0.01	0.2626
ENSBTAG00000023411	ENSBTAT00000044444		Uncharacterized protein [Source:UniProtKB/TrEMBL;Acc:E1BI82]	0.4416	-1.1791	0.0012	0.0689	-1.1708	8.0518	6.6228	0.0101	0.263
ENSBTAG00000012347	ENSBTAT00000016384	SLC51A	solute carrier family 51 alpha subunit [Source:HGNC Symbol;Acc:HGNC:29955]	0.242	-2.0471	0.0163	0.3937	-1.9912	0.1483	6.6225	0.0101	0.263
ENSBTAG00000010907	ENSBTAT00000014486	PPP1R1A	protein phosphatase 1 regulatory inhibitor subunit 1A [Source:HGNC Symbol;Acc:HGNC:9286]	2.698	1.4319	0.013	0.3435	1.415	1.4744	6.6167	0.0101	0.2631
ENSBTAG00000023563	ENSBTAT00000032165		Uncharacterized protein [Source:UniProtKB/TrEMBL;Acc:F1MX97]	0.0826	-3.598	0.0205	0.453	-3.3305	-0.9969	6.6188	0.0101	0.2631
ENSBTAG00000040477	ENSBTAT00000010688	CHD5	chromodomain helicase DNA binding protein 5 [Source:HGNC Symbol;Acc:HGNC:16816]	0.0439	-4.5106	0.004	0.4986	-4.1247	-0.235	9.9355	0.0016	0.2634
ENSBTAG00000005799	ENSBTAT00000007626	KIRREL	kin of IRRE like (Drosophila) [Source:HGNC Symbol;Acc:HGNC:15734]	Inf	Inf	0.0907	0.8911	4.5466	-1.5256	6.6016	0.0102	0.2641
ENSBTAG00000010652	ENSBTAT00000014100	PDE4C	phosphodiesterase 4C [Source:HGNC Symbol;Acc:HGNC:8782]	Inf	Inf	0.0907	0.8911	4.5466	-1.5256	6.6037	0.0102	0.2641
ENSBTAG00000038698	ENSBTAT00000045899		Uncharacterized protein [Source:UniProtKB/TrEMBL;Acc:E1BKG9]	Inf	Inf	0.0907	0.8911	4.5466	-1.5256	6.6046	0.0102	0.2641
ENSBTAG00000047823	ENSBTAT00000063009			Inf	Inf	0.0907	0.8911	4.5466	-1.5256	6.5978	0.0102	0.2643
ENSBTAG00000001571	ENSBTAT00000033876	LRRD1	leucine rich repeats and death domain containing 1 [Source:HGNC Symbol;Acc:HGNC:34300]	14.3748	3.8455	0.0039	0.491	3.6534	-0.2892	9.8968	0.0017	0.2664
ENSBTAG00000013917	ENSBTAT00000018503		Uncharacterized protein [Source:UniProtKB/TrEMBL;Acc:E1BC33]	1.729	0.7899	0.0213	0.4629	0.7964	4.4611	6.5758	0.0103	0.2668
ENSBTAG00000011662	ENSBTAT00000015485	SOX18	transcription factor SOX-18 [Source:RefSeq peptide;Acc:NP_001069257]	0.32	-1.6437	0.0011	0.0633	-1.6382	1.7485	6.5769	0.0103	0.2668
ENSBTAG00000011112	ENSBTAT00000014756	KCNK5	potassium two pore domain channel subfamily K member 5 [Source:HGNC Symbol;Acc:HGNC:6280]	1.9634	0.9734	0.0252	0.5156	0.9731	2.5528	6.5697	0.0104	0.2673
ENSBTAG00000012297	ENSBTAT00000016311	FAM65C	family with sequence similarity 65 member C [Source:HGNC Symbol;Acc:HGNC:16168]	2.2101	1.1441	0.0135	0.352	1.1525	2.2027	6.5564	0.0105	0.2689
ENSBTAG00000005825	ENSBTAT00000007661	NEIL3	nei like DNA glycosylase 3 [Source:HGNC Symbol;Acc:HGNC:24573]	0	Inf (-)	0.0252	1	-5.4693	-1.0276	9.8427	0.0017	0.2694
ENSBTAG00000039520	ENSBTAT00000012873		Uncharacterized protein [Source:UniProtKB/TrEMBL;Acc:F1MD75]	0.1699	-2.5568	0.006	0.6386	-2.5154	0.6707	9.8486	0.0017	0.2694
ENSBTAG00000000317	ENSBTAT00000000419	MAPK8IP1	mitogen-activated protein kinase 8 interacting protein 1 [Source:HGNC Symbol;Acc:HGNC:6882]	0	Inf (-)	0.007	0.7043	-5.9587	-0.7122	9.8173	0.0017	0.2699
ENSBTAG00000040543	ENSBTAT00000053029	TMEM200A	transmembrane protein 200A [Source:HGNC Symbol;Acc:HGNC:21075]	0	Inf (-)	0.0251	1	-5.4699	-1.0275	9.7288	0.0018	0.2699
ENSBTAG00000021714	ENSBTAT00000028947	TEKT2	tektin 2 [Source:HGNC Symbol;Acc:HGNC:11725]	Inf	Inf	0.0066	0.6796	5.865	-0.9778	9.7325	0.0018	0.2699
ENSBTAG00000021092	ENSBTAT00000028091	ATP6V0D2	ATPase H+ transporting V0 subunit d2 [Source:HGNC Symbol;Acc:HGNC:18266]	10.2786	3.3616	0.0056	0.6128	3.2327	-0.1634	9.6846	0.0019	0.2699
ENSBTAG00000013472	ENSBTAT00000033863	COL1A2	collagen type I alpha 2 chain [Source:HGNC Symbol;Acc:HGNC:2198]	0.3424	-1.5462	0.0043	0.5161	-1.5429	5.0218	9.6914	0.0019	0.2699
ENSBTAG00000003923	ENSBTAT00000005120	GPBAR1	G protein-coupled bile acid receptor 1 [Source:HGNC Symbol;Acc:HGNC:19680]	0.2816	-1.8285	0.0026	0.3664	-1.8073	2.7515	9.7962	0.0017	0.2699
ENSBTAG00000026779	ENSBTAT00000038266	LYZ	Lysozyme C, non-stomach isozyme [Source:UniProtKB/Swiss-Prot;Acc:P80189]	0.2451	-2.0288	0.0002	0.0628	-2.0279	3.6485	9.7669	0.0018	0.2699
ENSBTAG00000008758	ENSBTAT00000011539	KIF20A	kinesin family member 20A [Source:HGNC Symbol;Acc:HGNC:9787]	0.2225	-2.1683	0.0046	0.538	-2.1342	1.4097	9.7495	0.0018	0.2699
ENSBTAG00000009383	ENSBTAT00000012347	KIF11	kinesin-like protein KIF11 [Source:RefSeq peptide;Acc:NP_001179114]	0.2065	-2.2758	0.0037	0.4758	-2.2252	1.3805	9.7204	0.0018	0.2699
ENSBTAG00000007325	ENSBTAT00000037579		TPSB1 protein; Tryptase alpha/beta 1; Uncharacterized protein [Source:UniProtKB/TrEMBL;Acc:A6QQ05]	0.0518	-4.2712	0.0091	0.8137	-3.8851	-0.4058	9.6741	0.0019	0.2699
ENSBTAG00000008180	ENSBTAT00000010757	SPDL1	spindle apparatus coiled-coil protein 1 [Source:HGNC Symbol;Acc:HGNC:26010]	0.0517	-4.2744	0.0091	0.8137	-3.8875	-0.4052	9.6624	0.0019	0.2699
ENSBTAG00000002655	ENSBTAT00000003439		ZW10 interactor [Source:UniProtKB/TrEMBL;Acc:F1N7G9]	0.3863	-1.3724	0.003	0.1326	-1.3685	2.0688	6.5449	0.0105	0.2703
ENSBTAG00000010947	ENSBTAT00000031362	PHYHIPL	phytanoyl-CoA 2-hydroxylase interacting protein like [Source:HGNC Symbol;Acc:HGNC:29378]	Inf	Inf	0.0604	0.7761	4.744	-1.4295	6.5389	0.0106	0.2704
ENSBTAG00000042846	ENSBTAT00000059838	snoZ40	Small nucleolar RNA Z40 [Source:RFAM;Acc:RF00342]	6.5493	2.7113	0.0316	0.5706	2.6429	-0.6384	6.5417	0.0105	0.2704
ENSBTAG00000006085	ENSBTAT00000042698	DDOST	dolichyl-diphosphooligosaccharide--protein glycosyltransferase non-catalytic subunit [Source:HGNC Symbol;Acc:HGNC:2728]	1.7413	0.8002	0.0145	0.3646	0.8069	5.8305	6.5358	0.0106	0.2705
ENSBTAG00000017056	ENSBTAT00000046947	PKLR	pyruvate kinase, liver and RBC [Source:HGNC Symbol;Acc:HGNC:9020]	0.558	-0.8417	0.0103	0.3005	-0.8347	6.0293	6.508	0.0107	0.2731
ENSBTAG00000016359	ENSBTAT00000021761	SLCO4C1	solute carrier organic anion transporter family member 4C1 [Source:HGNC Symbol;Acc:HGNC:23612]	0.5427	-0.8817	0.0262	0.5272	-0.8746	2.9397	6.5128	0.0107	0.2731
ENSBTAG00000031351	ENSBTAT00000002561	SEC14L4	SEC14-like protein 4 [Source:RefSeq peptide;Acc:NP_001069233]	0.4738	-1.0776	0.0104	0.3029	-1.0734	2.5198	6.5156	0.0107	0.2731
ENSBTAG00000015794	ENSBTAT00000020974	NES	nestin [Source:HGNC Symbol;Acc:HGNC:7756]	0.4726	-1.0813	0.0036	0.1492	-1.0757	3.4528	6.5082	0.0107	0.2731
ENSBTAG00000002425	ENSBTAT00000003146	SCN9A	sodium voltage-gated channel alpha subunit 9 [Source:HGNC Symbol;Acc:HGNC:10597]	0	Inf (-)	0.0794	0.8516	-4.5114	-1.6182	6.448	0.0111	0.2735
ENSBTAG00000004224	ENSBTAT00000045933	C19orf38	chromosome 19 open reading frame 38 [Source:HGNC Symbol;Acc:HGNC:34073]	0	Inf (-)	0.0794	0.8516	-4.5114	-1.6182	6.4543	0.0111	0.2735
ENSBTAG00000006558	ENSBTAT00000008615	SOHLH1	spermatogenesis and oogenesis specific basic helix-loop-helix 1 [Source:HGNC Symbol;Acc:HGNC:27845]	0	Inf (-)	0.0794	0.8516	-4.5114	-1.6182	6.4493	0.0111	0.2735
ENSBTAG00000009180	ENSBTAT00000012095	NRSN1	neurensin 1 [Source:HGNC Symbol;Acc:HGNC:17881]	0	Inf (-)	0.0794	0.8516	-4.5114	-1.6182	6.4506	0.0111	0.2735
ENSBTAG00000017105	ENSBTAT00000022743	FSTL4	follistatin like 4 [Source:HGNC Symbol;Acc:HGNC:21389]	0	Inf (-)	0.0794	0.8516	-4.5114	-1.6182	6.4519	0.0111	0.2735
ENSBTAG00000019037	ENSBTAT00000025341	AQP4	aquaporin 4 [Source:HGNC Symbol;Acc:HGNC:637]	0	Inf (-)	0.0794	0.8516	-4.5114	-1.6182	6.4532	0.0111	0.2735
ENSBTAG00000019284	ENSBTAT00000025677			0	Inf (-)	0.0794	0.8516	-4.5114	-1.6182	6.4528	0.0111	0.2735
ENSBTAG00000032017	ENSBTAT00000045410	INHBB	inhibin beta B subunit [Source:HGNC Symbol;Acc:HGNC:6067]	0	Inf (-)	0.0794	0.8516	-4.5114	-1.6182	6.4525	0.0111	0.2735
ENSBTAG00000005925	ENSBTAT00000021363	SLC10A2	solute carrier family 10 member 2 [Source:HGNC Symbol;Acc:HGNC:10906]	Inf	Inf	0.0908	0.8911	4.5417	-1.5266	6.4383	0.0112	0.2735
ENSBTAG00000009468	ENSBTAT00000012465	FAM159B	family with sequence similarity 159 member B [Source:HGNC Symbol;Acc:HGNC:34236]	Inf	Inf	0.0908	0.8911	4.5417	-1.5266	6.4372	0.0112	0.2735
ENSBTAG00000011041	ENSBTAT00000064501	ZFYVE1	zinc finger FYVE-type containing 1 [Source:HGNC Symbol;Acc:HGNC:13180]	Inf	Inf	0.0906	0.8911	4.5518	-1.5246	6.4123	0.0113	0.2735
ENSBTAG00000026944	ENSBTAT00000025766		Uncharacterized protein [Source:UniProtKB/TrEMBL;Acc:E1B764]	Inf	Inf	0.0906	0.8911	4.5518	-1.5246	6.4097	0.0113	0.2735
ENSBTAG00000042922	ENSBTAT00000059914	U6	U6 spliceosomal RNA [Source:RFAM;Acc:RF00026]	Inf	Inf	0.0906	0.8911	4.5518	-1.5246	6.4078	0.0114	0.2735
ENSBTAG00000042950	ENSBTAT00000059942	SNORD45	Small nucleolar RNA SNORD45 [Source:RFAM;Acc:RF00279]	Inf	Inf	0.0906	0.8911	4.5518	-1.5246	6.4087	0.0114	0.2735
ENSBTAG00000043081	ENSBTAT00000060073	SNORD98	Small nucleolar RNA SNORD98 [Source:RFAM;Acc:RF00607]	Inf	Inf	0.0906	0.8911	4.5518	-1.5246	6.4109	0.0113	0.2735
ENSBTAG00000044913	ENSBTAT00000062346	SNORD125	Small nucleolar RNA SNORD125 [Source:RFAM;Acc:RF01200]	Inf	Inf	0.0908	0.8911	4.5417	-1.5266	6.441	0.0112	0.2735
ENSBTAG00000047264	ENSBTAT00000063827		Uncharacterized protein [Source:UniProtKB/TrEMBL;Acc:G3MZ70]	Inf	Inf	0.0906	0.8911	4.5518	-1.5246	6.4115	0.0113	0.2735
ENSBTAG00000047723	ENSBTAT00000062845			Inf	Inf	0.0906	0.8911	4.5518	-1.5246	6.4123	0.0113	0.2735
ENSBTAG00000047924	ENSBTAT00000063599	MAB21L2	mab-21 like 2 [Source:HGNC Symbol;Acc:HGNC:6758]	Inf	Inf	0.0908	0.8911	4.5417	-1.5266	6.4411	0.0112	0.2735
ENSBTAG00000015226	ENSBTAT00000020255	BRSK1	BR serine/threonine kinase 1 [Source:HGNC Symbol;Acc:HGNC:18994]	10.895	3.4456	0.0383	0.6326	3.1187	-0.9435	6.4288	0.0112	0.2735
ENSBTAG00000019283	ENSBTAT00000025675	FAM186B	family with sequence similarity 186 member B [Source:HGNC Symbol;Acc:HGNC:25296]	9.7684	3.2881	0.0385	0.6333	3.0922	-0.946	6.4392	0.0112	0.2735
ENSBTAG00000000751	ENSBTAT00000000997	RRH	retinal pigment epithelium-derived rhodopsin homolog [Source:HGNC Symbol;Acc:HGNC:10450]	6.5938	2.7211	0.0315	0.5706	2.6491	-0.6367	6.4943	0.0108	0.2735
ENSBTAG00000012361	ENSBTAT00000016407	ARHGEF11	Rho guanine nucleotide exchange factor 11 [Source:HGNC Symbol;Acc:HGNC:14580]	6.4529	2.69	0.0414	0.6487	2.5647	-0.694	6.4576	0.011	0.2735
ENSBTAG00000019700	ENSBTAT00000030039	PC	pyruvate carboxylase [Source:HGNC Symbol;Acc:HGNC:8636]	6.4529	2.69	0.0414	0.6487	2.5647	-0.694	6.4594	0.011	0.2735
ENSBTAG00000038844	ENSBTAT00000053939	ANKRD35	ankyrin repeat domain 35 [Source:HGNC Symbol;Acc:HGNC:26323]	6.4529	2.69	0.0414	0.6487	2.5646	-0.694	6.4616	0.011	0.2735
ENSBTAG00000042536	ENSBTAT00000059528	SNORA2	Small nucleolar RNA SNORA2/SNORA34 family [Source:RFAM;Acc:RF00410]	6.4529	2.69	0.0414	0.6487	2.5646	-0.694	6.4616	0.011	0.2735
ENSBTAG00000021082	ENSBTAT00000028077	TMEM125	transmembrane protein 125 [Source:HGNC Symbol;Acc:HGNC:28275]	6.4297	2.6847	0.0415	0.6487	2.5616	-0.6949	6.4844	0.0109	0.2735
ENSBTAG00000046254	ENSBTAT00000066061		Histone H2B [Source:UniProtKB/TrEMBL;Acc:G3MXP6]	5.4433	2.4445	0.016	0.3873	2.3836	-0.1287	6.4424	0.0111	0.2735
ENSBTAG00000000328	ENSBTAT00000000433	TPPP2	tubulin polymerization promoting protein family member 2 [Source:HGNC Symbol;Acc:HGNC:19293]	3.7467	1.9056	0.0199	0.4439	1.8922	0.3318	6.4936	0.0108	0.2735
ENSBTAG00000021469	ENSBTAT00000028619	CTTNBP2	cortactin binding protein 2 [Source:HGNC Symbol;Acc:HGNC:15679]	2.3917	1.258	0.0074	0.2422	1.2704	2.1156	6.4052	0.0114	0.2735
ENSBTAG00000005462	ENSBTAT00000007185	FXR2	fragile X mental retardation syndrome-related protein 2 [Source:RefSeq peptide;Acc:NP_001193218]	1.8076	0.8541	0.0168	0.4001	0.8622	3.8255	6.4931	0.0108	0.2735
ENSBTAG00000008591	ENSBTAT00000011330	CAMTA2	calmodulin binding transcription activator 2 [Source:HGNC Symbol;Acc:HGNC:18807]	1.7567	0.8129	0.0261	0.5268	0.8176	3.7391	6.4061	0.0114	0.2735
ENSBTAG00000031249	ENSBTAT00000044250	PSMG4	proteasome assembly chaperone 4 [Source:HGNC Symbol;Acc:HGNC:21108]	0.5859	-0.7712	0.0248	0.5099	-0.7649	4.1747	6.4439	0.0111	0.2735
ENSBTAG00000020783	ENSBTAT00000023988	MAPK14	mitogen-activated protein kinase 14 [Source:HGNC Symbol;Acc:HGNC:6876]	0.5569	-0.8445	0.0142	0.3596	-0.8377	6.3779	6.4197	0.0113	0.2735
ENSBTAG00000006472	ENSBTAT00000008485	GPR143	G protein-coupled receptor 143 [Source:HGNC Symbol;Acc:HGNC:20145]	0.5199	-0.9436	0.0224	0.4773	-0.9326	2.8136	6.4419	0.0111	0.2735
ENSBTAG00000006676	ENSBTAT00000008771	FIBIN	fin bud initiation factor homolog (zebrafish) [Source:HGNC Symbol;Acc:HGNC:33747]	0.4481	-1.1582	0.0117	0.3264	-1.153	2.1253	6.4153	0.0113	0.2735
ENSBTAG00000017328	ENSBTAT00000023042	PTI	Bos taurus pancreatic trypsin inhibitor (PTI), mRNA. [Source:RefSeq mRNA;Acc:NM_001001554]	0.3438	-1.5404	0.0008	0.0513	-1.5323	2.1879	6.4516	0.0111	0.2735
ENSBTAG00000008139	ENSBTAT00000010700	HOXA3	homeobox A3 [Source:HGNC Symbol;Acc:HGNC:5104]	0.2763	-1.8555	0.0317	0.5706	-1.818	0.0468	6.4764	0.0109	0.2735
ENSBTAG00000039980	ENSBTAT00000052038			0.2547	-1.9732	0.0106	0.3052	-1.9237	0.4773	6.4341	0.0112	0.2735
ENSBTAG00000016063	ENSBTAT00000021383	DNER	delta/notch like EGF repeat containing [Source:HGNC Symbol;Acc:HGNC:24456]	0.0985	-3.3436	0.0448	0.6762	-3.0703	-1.1474	6.4586	0.011	0.2735
ENSBTAG00000008384	ENSBTAT00000011035	SLC25A47	solute carrier family 25 member 47 [Source:HGNC Symbol;Acc:HGNC:20115]	1.8942	0.9216	0.0081	0.2578	0.9297	7.2216	6.3956	0.0114	0.2738
ENSBTAG00000001801	ENSBTAT00000002357	SYT4	synaptotagmin 4 [Source:HGNC Symbol;Acc:HGNC:11512]	0.5369	-0.8973	0.0134	0.3512	-0.8875	3.9301	6.397	0.0114	0.2738
ENSBTAG00000001877	ENSBTAT00000053474			0.3879	-1.3664	0.006	0.2134	-1.3499	1.9663	6.3961	0.0114	0.2738
ENSBTAG00000017765	ENSBTAT00000023627		Glutathione S-transferase Mu 1 [Source:UniProtKB/Swiss-Prot;Acc:Q9N0V4]	2.6516	1.4069	0.0038	0.3221	1.4262	6.1725	8.6689	0.0032	0.274
ENSBTAG00000035785	ENSBTAT00000052701		Uncharacterized protein [Source:UniProtKB/TrEMBL;Acc:G5E6A4]	2.7066	1.4365	0.0104	0.5982	1.455	3.1756	8.6438	0.0033	0.2764
ENSBTAG00000007113	ENSBTAT00000009365	TRRAP	transformation/transcription domain associated protein [Source:HGNC Symbol;Acc:HGNC:12347]	1.7082	0.7725	0.0298	0.5546	0.7762	4.037	6.3755	0.0116	0.2766
ENSBTAG00000007996	ENSBTAT00000010513	HTR6	5-hydroxytryptamine receptor 6 [Source:RefSeq peptide;Acc:NP_001192646]	11.8679	3.569	0.028	0.5392	3.2406	-0.8758	6.36	0.0117	0.2771
ENSBTAG00000019979	ENSBTAT00000026613	CMPK2	cytidine/uridine monophosphate kinase 2 [Source:HGNC Symbol;Acc:HGNC:27015]	1.8549	0.8913	0.0271	0.5356	0.8938	2.9816	6.3616	0.0117	0.2771
ENSBTAG00000002701	ENSBTAT00000003497		UDP-glucuronosyltransferase 3A1 [Source:UniProtKB/Swiss-Prot;Acc:Q1LZI1]	1.69	0.757	0.0217	0.47	0.764	5.415	6.3684	0.0116	0.2771
ENSBTAG00000017181	ENSBTAT00000022832	MACROD1	MACRO domain containing 1 [Source:HGNC Symbol;Acc:HGNC:29598]	0.5627	-0.8295	0.013	0.3435	-0.8221	6.4145	6.3623	0.0117	0.2771
ENSBTAG00000004599	ENSBTAT00000006033	TAGLN3	transgelin 3 [Source:HGNC Symbol;Acc:HGNC:29868]	0.2149	-2.2182	0.0158	0.3842	-2.1564	-0.067	6.362	0.0117	0.2771
ENSBTAG00000022622	ENSBTAT00000030652	CISH	cytokine inducible SH2 containing protein [Source:HGNC Symbol;Acc:HGNC:1984]	0.5922	-0.7559	0.0253	0.516	-0.7492	4.4803	6.353	0.0117	0.2778
ENSBTAG00000009180	ENSBTAT00000012095	NRSN1	neurensin 1 [Source:HGNC Symbol;Acc:HGNC:17881]	0	Inf (-)	0.0089	0.8137	-5.8728	-0.7699	9.5738	0.002	0.278
ENSBTAG00000043233	ENSBTAT00000060225	SNORA27	Small nucleolar RNA SNORA27 [Source:RFAM;Acc:RF00443]	Inf	Inf	0.0298	1	5.2108	-1.3183	9.5689	0.002	0.278
ENSBTAG00000001631	ENSBTAT00000002136	KIFC1	kinesin family member C1 [Source:HGNC Symbol;Acc:HGNC:6389]	0.272	-1.8786	0.0059	0.6362	-1.8521	1.9315	9.5629	0.002	0.278
ENSBTAG00000014326	ENSBTAT00000019049	CDCA8	cell division cycle associated 8 [Source:HGNC Symbol;Acc:HGNC:14629]	0.1339	-2.9012	0.0037	0.4755	-2.7754	0.6433	9.5375	0.002	0.2795
ENSBTAG00000012057	ENSBTAT00000015993	GIF	gastric intrinsic factor [Source:HGNC Symbol;Acc:HGNC:4268]	0	Inf (-)	0.0474	0.6942	-4.7873	-1.5083	6.3328	0.0119	0.2796
ENSBTAG00000039819	ENSBTAT00000052707	RPH3AL	rab effector Noc2 [Source:RefSeq peptide;Acc:NP_001030571]	2.7217	1.4445	0.0275	0.5359	1.439	0.9534	6.3385	0.0118	0.2796
ENSBTAG00000039555	ENSBTAT00000052050		Cytochrome c oxidase subunit 7C, mitochondrial [Source:UniProtKB/Swiss-Prot;Acc:P00430]	0.5721	-0.8056	0.019	0.4304	-0.7989	6.811	6.3322	0.0119	0.2796
ENSBTAG00000039157	ENSBTAT00000052364	GPR182	G protein-coupled receptor 182 [Source:HGNC Symbol;Acc:HGNC:13708]	0.5124	-0.9648	0.0047	0.1795	-0.9597	4	6.3349	0.0118	0.2796
ENSBTAG00000006588	ENSBTAT00000008651	CBY1	chibby family member 1, beta catenin antagonist [Source:HGNC Symbol;Acc:HGNC:1307]	1.8677	0.9012	0.0295	0.552	0.9025	2.8069	6.3269	0.0119	0.2801
ENSBTAG00000006350	ENSBTAT00000008336	SLC22A7	solute carrier family 22 member 7 [Source:HGNC Symbol;Acc:HGNC:10971]	1.8141	0.8593	0.0141	0.3594	0.8663	6.9631	6.3217	0.0119	0.2805
ENSBTAG00000021092	ENSBTAT00000028091	ATP6V0D2	ATPase H+ transporting V0 subunit d2 [Source:HGNC Symbol;Acc:HGNC:18266]	2.8921	1.5321	0.0193	0.4352	1.5078	1.0578	6.311	0.012	0.2807
ENSBTAG00000043442	ENSBTAT00000060434	SNORD65	Small nucleolar RNA SNORD65 [Source:RFAM;Acc:RF00571]	2.8529	1.5124	0.0262	0.5272	1.5049	0.8389	6.3164	0.012	0.2807
ENSBTAG00000017040	ENSBTAT00000022654	LY6E	lymphocyte antigen 6 complex, locus E [Source:HGNC Symbol;Acc:HGNC:6727]	1.7099	0.774	0.0238	0.4982	0.7818	4.1609	6.3111	0.012	0.2807
ENSBTAG00000016520	ENSBTAT00000009636		TPSB1 protein; Uncharacterized protein [Source:UniProtKB/TrEMBL;Acc:A6QPI9]	0.1622	-2.6246	0.0003	0.0216	-2.5853	0.7297	6.3126	0.012	0.2807
ENSBTAG00000015520	ENSBTAT00000020627	SLC11A1	solute carrier family 11 member 1 [Source:HGNC Symbol;Acc:HGNC:10907]	2.485	1.3133	0.0121	0.3306	1.3278	1.6387	6.3025	0.0121	0.2817
ENSBTAG00000005219	ENSBTAT00000006877	KLHL4	kelch like family member 4 [Source:HGNC Symbol;Acc:HGNC:6355]	0	Inf (-)	0.0473	0.6942	-4.7155	-1.5159	6.2963	0.0121	0.2823
ENSBTAG00000001160	ENSBTAT00000001544	GMEB1	glucocorticoid modulatory element binding protein 1 [Source:HGNC Symbol;Acc:HGNC:4370]	2.1487	1.1035	0.0199	0.4439	1.1057	2.1624	6.2915	0.0121	0.2827
ENSBTAG00000005998	ENSBTAT00000007876	NOCT	nocturnin [Source:HGNC Symbol;Acc:HGNC:14254]	1.7651	0.8198	0.0184	0.4257	0.8252	4.4435	6.2829	0.0122	0.2829
ENSBTAG00000035785	ENSBTAT00000052701		Uncharacterized protein [Source:UniProtKB/TrEMBL;Acc:G5E6A4]	1.7473	0.8051	0.0274	0.5359	0.8108	3.6973	6.2867	0.0122	0.2829
ENSBTAG00000015833	ENSBTAT00000030623	DHX30	DEAH-box helicase 30 [Source:HGNC Symbol;Acc:HGNC:16716]	1.6982	0.764	0.0321	0.5747	0.7706	3.8602	6.2843	0.0122	0.2829
ENSBTAG00000016542	ENSBTAT00000022005	LAMB3	laminin subunit beta 3 [Source:HGNC Symbol;Acc:HGNC:6490]	2.1291	1.0903	0.0022	0.1075	1.0996	7.3378	6.2735	0.0123	0.2837
ENSBTAG00000019767	ENSBTAT00000026341	MIER2	MIER family member 2 [Source:HGNC Symbol;Acc:HGNC:29210]	1.8968	0.9236	0.0248	0.5092	0.9321	2.7238	6.2757	0.0122	0.2837
ENSBTAG00000010530	ENSBTAT00000013921	IAPP	islet amyloid polypeptide [Source:HGNC Symbol;Acc:HGNC:5329]	Inf	Inf	0.0401	1	5.1663	-1.2405	8.5506	0.0035	0.288
ENSBTAG00000026673	ENSBTAT00000019262	KPNA5	karyopherin subunit alpha 5 [Source:HGNC Symbol;Acc:HGNC:6398]	10.7752	3.4296	0.0123	0.6503	3.3029	-0.2847	8.5559	0.0034	0.288
ENSBTAG00000047801	ENSBTAT00000065534	CRELD2	cysteine rich with EGF like domains 2 [Source:HGNC Symbol;Acc:HGNC:28150]	0.3417	-1.5491	0.0024	0.2298	-1.5245	5.0067	8.5364	0.0035	0.2883
ENSBTAG00000018563	ENSBTAT00000029841	SFRP2	secreted frizzled related protein 2 [Source:HGNC Symbol;Acc:HGNC:10777]	0.1219	-3.0366	0.0001	0.01	-3.0059	1.6604	8.5305	0.0035	0.2883
ENSBTAG00000008997	ENSBTAT00000054745			0.5368	-0.8975	0.0095	0.2868	-0.8917	3.9072	6.2402	0.0125	0.2887
ENSBTAG00000000445	ENSBTAT00000000569	PDE6C	phosphodiesterase 6C [Source:HGNC Symbol;Acc:HGNC:8787]	0.3886	-1.3636	0.0009	0.0553	-1.3592	2.6212	6.2376	0.0125	0.2887
ENSBTAG00000046026	ENSBTAT00000012255	SLC39A4	solute carrier family 39 member 4 [Source:HGNC Symbol;Acc:HGNC:17129]	0.4855	-1.0425	0.0136	0.3532	-1.0297	2.7483	6.2297	0.0126	0.2896
ENSBTAG00000020589	ENSBTAT00000047864			Inf	Inf	0.0122	0.6489	5.7258	-0.93	8.5116	0.0035	0.2899
ENSBTAG00000033217	ENSBTAT00000013077	TPM1	Tropomyosin alpha-3 chain [Source:UniProtKB/Swiss-Prot;Acc:Q5KR47]	Inf	Inf	0.0399	1	5.1845	-1.2375	8.4992	0.0036	0.2905
ENSBTAG00000020447	ENSBTAT00000027247	VSIG10L	V-set and immunoglobulin domain containing 10 like [Source:HGNC Symbol;Acc:HGNC:27111]	9.1685	3.1967	0.0108	0.3095	3.012	-0.4304	6.2013	0.0128	0.2911
ENSBTAG00000005339	ENSBTAT00000046700			6.7363	2.752	0.0416	0.6487	2.5697	-0.6961	6.2121	0.0127	0.2911
ENSBTAG00000016275	ENSBTAT00000021647	AMDHD1	amidohydrolase domain containing 1 [Source:HGNC Symbol;Acc:HGNC:28577]	1.7632	0.8182	0.0142	0.3596	0.8262	6.0432	6.2117	0.0127	0.2911
ENSBTAG00000038710	ENSBTAT00000012736		Uncharacterized protein [Source:UniProtKB/TrEMBL;Acc:F1MRU3]	1.7512	0.8083	0.0259	0.5232	0.8169	3.5628	6.2026	0.0128	0.2911
ENSBTAG00000009514	ENSBTAT00000012520	PPWD1	peptidylprolyl isomerase domain and WD repeat containing 1 [Source:HGNC Symbol;Acc:HGNC:28954]	1.6773	0.7461	0.0365	0.6171	0.7515	3.8944	6.2123	0.0127	0.2911
ENSBTAG00000019246	ENSBTAT00000047079	SC5D	sterol-C5-desaturase [Source:HGNC Symbol;Acc:HGNC:10547]	0.4665	-1.1001	0.0075	0.2455	-1.094	8.8936	6.2074	0.0127	0.2911
ENSBTAG00000013664	ENSBTAT00000018161	FILIP1L	filamin A interacting protein 1 like [Source:HGNC Symbol;Acc:HGNC:24589]	0.4523	-1.1446	0.0014	0.0752	-1.1405	3.6767	6.2001	0.0128	0.2911
ENSBTAG00000047227	ENSBTAT00000065746		Uncharacterized protein [Source:UniProtKB/TrEMBL;Acc:G3MWV6]	0.0859	-3.5411	0.0302	0.5581	-3.2091	-1.0723	6.2015	0.0128	0.2911
ENSBTAG00000035172	ENSBTAT00000048945			0.0724	-3.7883	0.014	0.3594	-3.4536	-0.9282	6.2086	0.0127	0.2911
ENSBTAG00000030426	ENSBTAT00000042959		Uncharacterized protein [Source:UniProtKB/TrEMBL;Acc:E1B977]	3.1961	1.6763	0.0279	0.5384	1.6794	0.4626	6.1962	0.0128	0.2912
ENSBTAG00000001136	ENSBTAT00000001511	KIAA1324	KIAA1324 [Source:HGNC Symbol;Acc:HGNC:29618]	0.1185	-3.0774	0.0135	0.352	-2.9286	-0.6746	6.1944	0.0128	0.2912
ENSBTAG00000010543	ENSBTAT00000013942	FGFR4	fibroblast growth factor receptor 4 [Source:HGNC Symbol;Acc:HGNC:3691]	0.5662	-0.8205	0.0141	0.3596	-0.8135	4.5622	6.1905	0.0128	0.2915
ENSBTAG00000007281	ENSBTAT00000009575	SEMA6C	semaphorin 6C [Source:HGNC Symbol;Acc:HGNC:10740]	17.4412	4.1244	0.0138	0.7028	3.7993	-0.577	8.4808	0.0036	0.292
ENSBTAG00000005772	ENSBTAT00000007590	SPDYC	speedy/RINGO cell cycle regulator family member C [Source:HGNC Symbol;Acc:HGNC:32681]	9.0581	3.1792	0.0524	0.723	2.98	-1.0132	6.178	0.0129	0.292
ENSBTAG00000010278	ENSBTAT00000013576	STPG1	sperm tail PG-rich repeat containing 1 [Source:HGNC Symbol;Acc:HGNC:28070]	9.0581	3.1792	0.0524	0.723	2.98	-1.0132	6.1781	0.0129	0.292
ENSBTAG00000031214	ENSBTAT00000012124		Uncharacterized protein [Source:UniProtKB/TrEMBL;Acc:E1BKD9]	3.461	1.7912	0.0284	0.5395	1.7924	0.272	6.18	0.0129	0.292
ENSBTAG00000045547	ENSBTAT00000066173	AMIGO3	adhesion molecule with Ig like domain 3 [Source:HGNC Symbol;Acc:HGNC:24075]	1.804	0.8512	0.022	0.4753	0.8568	3.5607	6.1784	0.0129	0.292
ENSBTAG00000004710	ENSBTAT00000006184	HNF1B	HNF1 homeobox B [Source:HGNC Symbol;Acc:HGNC:11630]	3.0713	1.6188	0.0245	0.5046	1.5958	0.7135	6.1578	0.0131	0.2937
ENSBTAG00000016606	ENSBTAT00000022090	PCGF1	polycomb group ring finger 1 [Source:HGNC Symbol;Acc:HGNC:17615]	1.9524	0.9653	0.0338	0.5891	0.9715	2.2589	6.1568	0.0131	0.2937
ENSBTAG00000001724	ENSBTAT00000002256	ZADH2	zinc binding alcohol dehydrogenase domain containing 2 [Source:HGNC Symbol;Acc:HGNC:28697]	0.5985	-0.7406	0.0268	0.5332	-0.7342	4.9489	6.1563	0.0131	0.2937
ENSBTAG00000004318	ENSBTAT00000005655	ARL3	ADP ribosylation factor like GTPase 3 [Source:HGNC Symbol;Acc:HGNC:694]	0.5744	-0.8	0.0264	0.528	-0.7944	3.5925	6.1618	0.0131	0.2937
ENSBTAG00000031184	ENSBTAT00000044159	CDKN1C	cyclin dependent kinase inhibitor 1C [Source:HGNC Symbol;Acc:HGNC:1786]	0.4424	-1.1765	0.0201	0.4465	-1.1672	1.7676	6.1649	0.013	0.2937
ENSBTAG00000040151	ENSBTAT00000009020	GCH1	GTP cyclohydrolase 1 [Source:HGNC Symbol;Acc:HGNC:4193]	0.3748	-1.4158	0.006	0.4204	-1.392	4.1968	8.4551	0.0036	0.2948
ENSBTAG00000016345	ENSBTAT00000021747	IL2RB	interleukin 2 receptor subunit beta [Source:HGNC Symbol;Acc:HGNC:6009]	2.1166	1.0817	0.0311	0.5699	1.088	1.8525	6.1472	0.0132	0.2949
ENSBTAG00000011338	ENSBTAT00000015066	NREP	neuronal regeneration related protein [Source:HGNC Symbol;Acc:HGNC:16834]	0.3446	-1.5368	0.0025	0.243	-1.5168	4.1335	8.4448	0.0037	0.295
ENSBTAG00000000253	ENSBTAT00000024046	PTPRF	protein tyrosine phosphatase, receptor type F [Source:HGNC Symbol;Acc:HGNC:9670]	0.5955	-0.7479	0.0242	0.5013	-0.7418	4.8162	6.1378	0.0132	0.2957
ENSBTAG00000023472	ENSBTAT00000032005	PPP1R14A	protein phosphatase 1 regulatory inhibitor subunit 14A [Source:HGNC Symbol;Acc:HGNC:14871]	0.5409	-0.8865	0.0296	0.5528	-0.8794	2.7726	6.1382	0.0132	0.2957
ENSBTAG00000007375	ENSBTAT00000009699	MIF	Macrophage migration inhibitory factor [Source:UniProtKB/Swiss-Prot;Acc:P80177]	0.5946	-0.75	0.0224	0.4772	-0.7441	5.1499	6.1342	0.0133	0.2959
ENSBTAG00000012072	ENSBTAT00000016013	NDUFS8	NADH:ubiquinone oxidoreductase core subunit S8 [Source:HGNC Symbol;Acc:HGNC:7715]	0.5889	-0.7639	0.0224	0.4773	-0.7563	5.1278	6.1287	0.0133	0.2965
ENSBTAG00000014670	ENSBTAT00000019530	BEX5	brain expressed X-linked 5 [Source:HGNC Symbol;Acc:HGNC:27990]	0	Inf (-)	0.0013	0.2286	-6.4478	-0.3637	9.3576	0.0022	0.2972
ENSBTAG00000020351	ENSBTAT00000027121	SLC34A1	solute carrier family 34 member 1 [Source:HGNC Symbol;Acc:HGNC:11019]	Inf	Inf	0.0201	1	5.422	-1.223	9.3528	0.0022	0.2972
ENSBTAG00000034901	ENSBTAT00000036488			Inf	Inf	0.0201	1	5.422	-1.223	9.3548	0.0022	0.2972
ENSBTAG00000013147	ENSBTAT00000029508	NEFH	neurofilament heavy polypeptide [Source:HGNC Symbol;Acc:HGNC:7737]	4.5368	2.1817	0.0019	0.2848	2.1717	1.5172	9.3649	0.0022	0.2972
ENSBTAG00000019517	ENSBTAT00000057593	ELN	elastin [Source:HGNC Symbol;Acc:HGNC:3327]	0.2881	-1.7956	0.0043	0.5161	-1.7844	2.31	9.4046	0.0022	0.2972
ENSBTAG00000000958	ENSBTAT00000001267	ZSWIM3	zinc finger SWIM-type containing 3 [Source:HGNC Symbol;Acc:HGNC:16157]	4.5961	2.2004	0.0393	0.642	2.1207	-0.2985	6.1187	0.0134	0.2978
ENSBTAG00000031252	ENSBTAT00000007723	CD82	Bos taurus CD82 molecule (CD82), mRNA. [Source:RefSeq mRNA;Acc:NM_001097990]	0.5909	-0.759	0.0215	0.4678	-0.7518	5.3922	6.1116	0.0134	0.2986
ENSBTAG00000047939	ENSBTAT00000056058		Uncharacterized protein [Source:UniProtKB/TrEMBL;Acc:G3X876]	Inf	Inf	0.0403	0.6486	4.9778	-1.3308	6.1038	0.0135	0.2992
ENSBTAG00000039686	ENSBTAT00000052686	ACOT11	acyl-CoA thioesterase 11 [Source:HGNC Symbol;Acc:HGNC:18156]	1.6611	0.7321	0.0272	0.5359	0.7384	5.7075	6.1046	0.0135	0.2992
ENSBTAG00000001848	ENSBTAT00000053556	KATNB1	katanin regulatory subunit B1 [Source:HGNC Symbol;Acc:HGNC:6217]	0.4809	-1.0562	0.0282	0.5394	-1.0472	1.9782	6.1011	0.0135	0.2992
ENSBTAG00000030913	ENSBTAT00000043742	Mx1	Interferon-induced GTP-binding protein Mx1 Interferon-induced GTP-binding protein Mx1, N-terminally processed [Source:UniProtKB/Swiss-Prot;Acc:P79135]	4.1574	2.0557	0.0298	0.5545	2.045	-0.0948	6.0878	0.0136	0.301
ENSBTAG00000020119	ENSBTAT00000026797	RNF43	ring finger protein 43 [Source:HGNC Symbol;Acc:HGNC:18505]	2.0586	1.0417	0.0323	0.5782	1.0402	2.0306	6.0831	0.0136	0.301
ENSBTAG00000021798	ENSBTAT00000029056	ERBB2	erb-b2 receptor tyrosine kinase 2 [Source:HGNC Symbol;Acc:HGNC:3430]	1.6656	0.736	0.0275	0.5359	0.7416	5.9274	6.0818	0.0137	0.301
ENSBTAG00000027625	ENSBTAT00000039787	SFRP1	secreted frizzled related protein 1 [Source:HGNC Symbol;Acc:HGNC:10776]	0.5116	-0.9668	0.007	0.2342	-0.9625	3.5895	6.0822	0.0137	0.301
ENSBTAG00000031679	ENSBTAT00000038453	HSD17B13	hydroxysteroid 17-beta dehydrogenase 13 [Source:HGNC Symbol;Acc:HGNC:18685]	2.2884	1.1944	0.0026	0.1173	1.2037	8.6735	6.074	0.0137	0.3013
ENSBTAG00000006366	ENSBTAT00000039158	NFATC4	nuclear factor of activated T-cells 4 [Source:HGNC Symbol;Acc:HGNC:7778]	2.0587	1.0417	0.0155	0.3807	1.0378	2.6972	6.0747	0.0137	0.3013
ENSBTAG00000009506	ENSBTAT00000012508	NAGA	alpha-N-acetylgalactosaminidase [Source:HGNC Symbol;Acc:HGNC:7631]	0.597	-0.7443	0.0329	0.5857	-0.7382	3.991	6.0733	0.0137	0.3013
ENSBTAG00000011887	ENSBTAT00000015781	CD22	CD22 molecule [Source:HGNC Symbol;Acc:HGNC:1643]	2.9285	1.5502	0.0028	0.1238	1.5422	1.9546	6.069	0.0138	0.3017
ENSBTAG00000046760	ENSBTAT00000065149	BRD1	bromodomain containing 1 [Source:HGNC Symbol;Acc:HGNC:1102]	1.8863	0.9156	0.0278	0.5384	0.9168	2.8157	6.0641	0.0138	0.3021
ENSBTAG00000007237	ENSBTAT00000009521	BUB1B	BUB1 mitotic checkpoint serine/threonine kinase B [Source:HGNC Symbol;Acc:HGNC:1149]	0.2279	-2.1338	0.0043	0.5161	-2.1361	1.3634	9.3068	0.0023	0.3024
ENSBTAG00000001488	ENSBTAT00000001947	OTC	ornithine carbamoyltransferase [Source:HGNC Symbol;Acc:HGNC:8512]	0.5026	-0.9926	0.0077	0.251	-0.9863	8.2649	6.0598	0.0138	0.3025
ENSBTAG00000000623	ENSBTAT00000000819	CPEB1	cytoplasmic polyadenylation element binding protein 1 [Source:HGNC Symbol;Acc:HGNC:21744]	10.6866	3.4177	0.0124	0.6529	3.2933	-0.2873	8.3815	0.0038	0.304
ENSBTAG00000012848	ENSBTAT00000017076	PTPRU	protein tyrosine phosphatase, receptor type U [Source:HGNC Symbol;Acc:HGNC:9683]	2.0625	1.0444	0.0221	0.4753	1.0455	2.3471	6.0408	0.014	0.305
ENSBTAG00000004037	ENSBTAT00000005279	JUN	Jun proto-oncogene, AP-1 transcription factor subunit [Source:HGNC Symbol;Acc:HGNC:6204]	0.4659	-1.1019	0.0017	0.089	-1.0952	6.2809	6.0412	0.014	0.305
ENSBTAG00000002554	ENSBTAT00000057182	TCAF1	TRPM8 channel associated factor 1 [Source:HGNC Symbol;Acc:HGNC:22201]	0.5846	-0.7745	0.0197	0.4414	-0.7689	5.8187	6.0368	0.014	0.3053
ENSBTAG00000017677	ENSBTAT00000023512	SCG3	secretogranin III [Source:HGNC Symbol;Acc:HGNC:13707]	0.0293	-5.0932	0.0003	0.0839	-4.7111	0.2088	9.2707	0.0023	0.3061
ENSBTAG00000013534	ENSBTAT00000017997	GFAP	glial fibrillary acidic protein [Source:HGNC Symbol;Acc:HGNC:4235]	0	Inf (-)	0.0054	0.6046	-6.0391	-0.6568	9.2325	0.0024	0.3078
ENSBTAG00000024449	ENSBTAT00000033913	CENPF	centromere protein F [Source:HGNC Symbol;Acc:HGNC:1857]	0.3199	-1.6445	0.0016	0.2652	-1.6476	4.5475	9.245	0.0024	0.3078
ENSBTAG00000017350	ENSBTAT00000033801	PCLO	piccolo presynaptic cytomatrix protein [Source:HGNC Symbol;Acc:HGNC:13406]	0	Inf (-)	0.033	1	-5.3465	-1.1005	9.2172	0.0024	0.3081
ENSBTAG00000001143	ENSBTAT00000032697		Uncharacterized protein [Source:UniProtKB/TrEMBL;Acc:E1B7Z4]	2.3391	1.226	0.0189	0.43	1.2255	1.7184	6.0164	0.0142	0.3085
ENSBTAG00000009570	ENSBTAT00000045880	ANGPTL8	angiopoietin like 8 [Source:HGNC Symbol;Acc:HGNC:24933]	1.8698	0.9029	0.0066	0.2237	0.9098	4.432	6.0057	0.0143	0.31
ENSBTAG00000020527	ENSBTAT00000027348	IDH1	isocitrate dehydrogenase (NADP(+)) 1, cytosolic [Source:HGNC Symbol;Acc:HGNC:5382]	1.7629	0.8179	0.0197	0.4414	0.8247	7.2878	6.003	0.0143	0.31
ENSBTAG00000038756	ENSBTAT00000024472	GLB1L3	galactosidase beta 1 like 3 [Source:HGNC Symbol;Acc:HGNC:25147]	10.6375	3.4111	0.0044	0.3461	3.3157	0.1351	8.3311	0.0039	0.3111
ENSBTAG00000018041	ENSBTAT00000024017	ACADSB	acyl-CoA dehydrogenase, short/branched chain [Source:HGNC Symbol;Acc:HGNC:91]	4.3484	2.1205	0.0044	0.3461	2.1226	1.5722	8.3224	0.0039	0.3111
ENSBTAG00000012784	ENSBTAT00000016988	RACGAP1	Rac GTPase activating protein 1 [Source:HGNC Symbol;Acc:HGNC:9804]	0.2049	-2.287	0.0059	0.6362	-2.2364	1.1105	9.1851	0.0024	0.3112
ENSBTAG00000015007	ENSBTAT00000064008	NCOA1	nuclear receptor coactivator 1 [Source:HGNC Symbol;Acc:HGNC:7668]	10.8343	3.4375	0.0123	0.6492	3.3094	-0.2829	8.3093	0.0039	0.3113
ENSBTAG00000006894	ENSBTAT00000009062	NOS2	nitric oxide synthase, inducible [Source:RefSeq peptide;Acc:NP_001070267]	0.1544	-2.6957	0.0054	0.3983	-2.6334	0.5378	8.3041	0.004	0.3113
ENSBTAG00000048049	ENSBTAT00000030542		Uncharacterized protein [Source:UniProtKB/TrEMBL;Acc:G5E5T5]	1.9292	0.948	0.0064	0.2215	0.9546	4.5883	5.9926	0.0144	0.3115
ENSBTAG00000047053	ENSBTAT00000063211		Uncharacterized protein [Source:UniProtKB/TrEMBL;Acc:G3MWP3]	Inf	Inf	0.0909	0.8911	4.5338	-1.5276	5.9882	0.0144	0.3119
ENSBTAG00000020503	ENSBTAT00000027321	C12orf65	chromosome 12 open reading frame 65 [Source:HGNC Symbol;Acc:HGNC:26784]	0.5614	-0.8328	0.0272	0.5359	-0.8239	3.4493	5.9838	0.0144	0.3123
ENSBTAG00000014225	ENSBTAT00000033291	SLC5A9	solute carrier family 5 member 9 [Source:HGNC Symbol;Acc:HGNC:22146]	2.0445	1.0317	0.0309	0.5673	1.0281	2.1572	5.9765	0.0145	0.3126
ENSBTAG00000010304	ENSBTAT00000013607	CHKA	choline kinase alpha [Source:HGNC Symbol;Acc:HGNC:1937]	1.8169	0.8615	0.0106	0.305	0.87	4.7221	5.9757	0.0145	0.3126
ENSBTAG00000018531	ENSBTAT00000024666	JCHAIN	joining chain of multimeric IgA and IgM [Source:HGNC Symbol;Acc:HGNC:5713]	1.6947	0.761	0.0334	0.5875	0.7671	3.8779	5.98	0.0145	0.3126
ENSBTAG00000010828	ENSBTAT00000014364		Uncharacterized protein [Source:UniProtKB/TrEMBL;Acc:E1B8M2]	6.6306	2.7291	0.0099	0.2921	2.6642	-0.2214	5.9628	0.0146	0.3141
ENSBTAG00000016885	ENSBTAT00000022459	LRRTM3	leucine rich repeat transmembrane neuronal 3 [Source:HGNC Symbol;Acc:HGNC:19410]	5.2639	2.3961	0.041	0.6487	2.2973	-0.4803	5.9629	0.0146	0.3141
ENSBTAG00000016649	ENSBTAT00000022145	CCND2	cyclin D2 [Source:HGNC Symbol;Acc:HGNC:1583]	0.4605	-1.1187	0.029	0.547	-1.1108	1.7033	5.9607	0.0146	0.3141
ENSBTAG00000005340	ENSBTAT00000007022	SERGEF	secretion regulating guanine nucleotide exchange factor [Source:HGNC Symbol;Acc:HGNC:17499]	0.3796	-1.3975	0.0188	0.43	-1.3838	1.1808	5.9498	0.0147	0.3156
ENSBTAG00000017220	ENSBTAT00000022885	GH	Somatotropin [Source:UniProtKB/Swiss-Prot;Acc:P01246]	0.2801	-1.836	0.001	0.1212	-1.8098	3.2724	8.265	0.004	0.3166
ENSBTAG00000023929	ENSBTAT00000032910	FOSL2	FOS like 2, AP-1 transcription factor subunit [Source:HGNC Symbol;Acc:HGNC:3798]	3.9412	1.9786	0.004	0.3323	1.979	1.9933	8.2514	0.0041	0.3175
ENSBTAG00000000186	ENSBTAT00000000211	FLAD1	flavin adenine dinucleotide synthetase 1 [Source:HGNC Symbol;Acc:HGNC:24671]	1.6546	0.7265	0.0334	0.5875	0.7327	4.2813	5.935	0.0148	0.3179
ENSBTAG00000015166	ENSBTAT00000020180	PNLDC1	PARN like, ribonuclease domain containing 1 [Source:HGNC Symbol;Acc:HGNC:21185]	6.4994	2.7003	0.0412	0.6487	2.5717	-0.6922	5.9276	0.0149	0.3184
ENSBTAG00000005865	ENSBTAT00000007709	MAPK6	mitogen-activated protein kinase 6 [Source:HGNC Symbol;Acc:HGNC:6879]	0.6031	-0.7294	0.0281	0.5394	-0.723	5.975	5.9288	0.0149	0.3184
ENSBTAG00000047229	ENSBTAT00000063903		Cysteine-rich protein 1 [Source:UniProtKB/Swiss-Prot;Acc:Q56K04]	0.5506	-0.8609	0.0081	0.2579	-0.8538	5.1109	5.9259	0.0149	0.3184
ENSBTAG00000047206	ENSBTAT00000063683	HIST1H1E	histone cluster 1, H1e [Source:HGNC Symbol;Acc:HGNC:4718]	0.4115	-1.2811	0.0211	0.4622	-1.2682	1.4315	5.9238	0.0149	0.3184
ENSBTAG00000015396	ENSBTAT00000038477	RBM24	RNA binding motif protein 24 [Source:HGNC Symbol;Acc:HGNC:21539]	9.1026	3.1863	0.0523	0.723	2.9835	-1.0123	5.9049	0.0151	0.319
ENSBTAG00000031029	ENSBTAT00000043923		Olfactory receptor [Source:UniProtKB/TrEMBL;Acc:E1BP69]	3.1977	1.6771	0.005	0.1845	1.663	1.422	5.9047	0.0151	0.319
ENSBTAG00000019277	ENSBTAT00000025668	KCNH3	potassium voltage-gated channel subfamily H member 3 [Source:HGNC Symbol;Acc:HGNC:6252]	2.7941	1.4824	0.0003	0.0223	1.4898	3.0262	5.9129	0.015	0.319
ENSBTAG00000008953	ENSBTAT00000048986	TAP1	transporter 1, ATP binding cassette subfamily B member [Source:HGNC Symbol;Acc:HGNC:43]	2.2956	1.1989	0.0188	0.43	1.206	1.7533	5.9069	0.0151	0.319
ENSBTAG00000018660	ENSBTAT00000024829	PPP6R2	protein phosphatase 6 regulatory subunit 2 [Source:HGNC Symbol;Acc:HGNC:19253]	1.8433	0.8823	0.0212	0.4625	0.8863	3.3878	5.9132	0.015	0.319
ENSBTAG00000038186	ENSBTAT00000054658		Glutaredoxin-1 [Source:UniProtKB/Swiss-Prot;Acc:P10575]	0.551	-0.8599	0.0164	0.3941	-0.8509	4.1272	5.9113	0.015	0.319
ENSBTAG00000007163	ENSBTAT00000009435	SLC44A1	solute carrier family 44 member 1 [Source:HGNC Symbol;Acc:HGNC:18798]	0.4967	-1.0097	0.0289	0.5459	-1.0015	2.1515	5.9033	0.0151	0.319
ENSBTAG00000001785	ENSBTAT00000006432	TGM3	transglutaminase 3 [Source:HGNC Symbol;Acc:HGNC:11779]	0.3944	-1.3421	0.0218	0.4704	-1.329	1.2571	5.912	0.015	0.319
ENSBTAG00000025274	ENSBTAT00000008372	TUBB4B	tubulin beta 4B class IVb [Source:HGNC Symbol;Acc:HGNC:20771]	0.5666	-0.8196	0.0148	0.3681	-0.814	5.5402	5.8957	0.0152	0.32
ENSBTAG00000016688	ENSBTAT00000022189			9.9908	3.3206	0.0381	0.6314	3.1119	-0.9413	5.8769	0.0153	0.3203
ENSBTAG00000046654	ENSBTAT00000064397	CERK	ceramide kinase [Source:HGNC Symbol;Acc:HGNC:19256]	6.1942	2.6309	0.0412	0.6487	2.5591	-0.692	5.8728	0.0154	0.3203
ENSBTAG00000020279	ENSBTAT00000052671		Uncharacterized protein [Source:UniProtKB/TrEMBL;Acc:E1BA58]	1.7404	0.7994	0.0333	0.5875	0.8065	3.2816	5.8746	0.0154	0.3203
ENSBTAG00000007828	ENSBTAT00000010298	SLA	Src-like-adaptor [Source:HGNC Symbol;Acc:HGNC:10902]	1.7248	0.7864	0.0417	0.6487	0.7924	3.1561	5.8809	0.0153	0.3203
ENSBTAG00000011291	ENSBTAT00000015000	DLG3	discs large MAGUK scaffold protein 3 [Source:HGNC Symbol;Acc:HGNC:2902]	0.5893	-0.763	0.0222	0.4753	-0.7575	4.5599	5.8796	0.0153	0.3203
ENSBTAG00000009615	ENSBTAT00000012655	ANXA2	annexin A2 [Source:HGNC Symbol;Acc:HGNC:537]	0.5318	-0.911	0.0097	0.289	-0.9056	6.8453	5.8788	0.0153	0.3203
ENSBTAG00000007208	ENSBTAT00000009482	HDAC11	histone deacetylase 11 [Source:RefSeq peptide;Acc:NP_001095526]	0.5296	-0.9171	0.0172	0.4062	-0.9072	3.257	5.8898	0.0152	0.3203
ENSBTAG00000018213	ENSBTAT00000024242	TBCEL	tubulin folding cofactor E like [Source:HGNC Symbol;Acc:HGNC:28115]	0.5254	-0.9285	0.0137	0.3546	-0.9246	3.1394	5.8876	0.0152	0.3203
ENSBTAG00000018200	ENSBTAT00000024226	IL15	interleukin 15 [Source:HGNC Symbol;Acc:HGNC:5977]	0.2399	-2.0597	0.0425	0.6543	-2.0016	-0.3577	5.8861	0.0153	0.3203
ENSBTAG00000040132	ENSBTAT00000053516	MUM1L1	MUM1 like 1 [Source:HGNC Symbol;Acc:HGNC:26583]	0.1848	-2.4361	0.0408	0.6486	-2.3288	-0.673	5.8743	0.0154	0.3203
ENSBTAG00000021196	ENSBTAT00000028244	C12orf45	chromosome 12 open reading frame 45 [Source:HGNC Symbol;Acc:HGNC:28628]	0.5944	-0.7506	0.0264	0.528	-0.7436	5.0721	5.8693	0.0154	0.3206
ENSBTAG00000045500	ENSBTAT00000065570	SGSM2	small G protein signaling modulator 2 [Source:HGNC Symbol;Acc:HGNC:29026]	3.6458	1.8662	0.0373	0.6226	1.8186	0.1171	5.8665	0.0154	0.3207
ENSBTAG00000047632	ENSBTAT00000065204	IGHE	immunoglobulin heavy constant epsilon [Source:HGNC Symbol;Acc:HGNC:5522]	5.4862	2.4558	0.0089	0.2753	2.3702	0.1037	5.8641	0.0155	0.3208
ENSBTAG00000010420	ENSBTAT00000013751	PCDH17	protocadherin 17 [Source:HGNC Symbol;Acc:HGNC:14267]	0.2593	-1.9474	0.0164	0.3941	-1.9084	0.2397	5.8597	0.0155	0.3212
ENSBTAG00000005974	ENSBTAT00000036043	APOBEC2	apolipoprotein B mRNA editing enzyme catalytic subunit 2 [Source:HGNC Symbol;Acc:HGNC:605]	0.2739	-1.8682	0.0159	0.3857	-1.8255	0.4168	5.8509	0.0156	0.3224
ENSBTAG00000000838	ENSBTAT00000055799	CCDC88C	coiled-coil domain containing 88C [Source:HGNC Symbol;Acc:HGNC:19967]	Inf	Inf	0.0549	1	5.0102	-1.3262	8.1511	0.0043	0.3235
ENSBTAG00000030038	ENSBTAT00000042417			Inf	Inf	0.0549	1	5.0102	-1.3262	8.16	0.0043	0.3235
ENSBTAG00000045019	ENSBTAT00000062452	7SK	7SK RNA [Source:RFAM;Acc:RF00100]	Inf	Inf	0.0549	1	5.0102	-1.3262	8.1437	0.0043	0.3235
ENSBTAG00000046699	ENSBTAT00000056709			Inf	Inf	0.0549	1	5.0102	-1.3262	8.1461	0.0043	0.3235
ENSBTAG00000014574	ENSBTAT00000019397	CFAP43	cilia and flagella associated protein 43 [Source:HGNC Symbol;Acc:HGNC:26684]	5.0186	2.3273	0.0038	0.3196	2.3487	1.2066	8.1667	0.0043	0.3235
ENSBTAG00000042837	ENSBTAT00000059829	snoU2_19	Small nucleolar RNA U2-19 [Source:RFAM;Acc:RF00494]	3.9886	1.9959	0.0081	0.5292	1.9944	1.532	8.1824	0.0042	0.3235
ENSBTAG00000005865	ENSBTAT00000007709	MAPK6	mitogen-activated protein kinase 6 [Source:HGNC Symbol;Acc:HGNC:6879]	0.3791	-1.3995	0.0047	0.3655	-1.3753	6.0692	8.1843	0.0042	0.3235
ENSBTAG00000016648	ENSBTAT00000040082	BSG	basigin (Ok blood group) [Source:HGNC Symbol;Acc:HGNC:1116]	0.3263	-1.6157	0.0014	0.1538	-1.5921	9.5711	8.1496	0.0043	0.3235
ENSBTAG00000014149	ENSBTAT00000018806	LCN2	lipocalin 2 [Source:HGNC Symbol;Acc:HGNC:6526]	0.3136	-1.6731	0.0067	0.4523	-1.6423	2.5521	8.1584	0.0043	0.3235
ENSBTAG00000001762	ENSBTAT00000053592	RFXANK	regulatory factor X associated ankyrin containing protein [Source:HGNC Symbol;Acc:HGNC:9987]	0	Inf (-)	0.0412	1	-5.0979	-1.3177	8.0479	0.0046	0.3244
ENSBTAG00000010255	ENSBTAT00000065887	ZNF24	zinc finger protein 24 [Source:HGNC Symbol;Acc:HGNC:13032]	Inf	Inf	0.0551	1	5.0041	-1.3272	8.0023	0.0047	0.3244
ENSBTAG00000011467	ENSBTAT00000015237	BATF2	basic leucine zipper ATF-like transcription factor 2 [Source:HGNC Symbol;Acc:HGNC:25163]	Inf	Inf	0.0551	1	5.0041	-1.3272	8.0055	0.0047	0.3244
ENSBTAG00000013184	ENSBTAT00000043775	CEP120	centrosomal protein 120 [Source:HGNC Symbol;Acc:HGNC:26690]	Inf	Inf	0.0551	1	5.0041	-1.3272	7.9992	0.0047	0.3244
ENSBTAG00000013202	ENSBTAT00000017574	PLCZ1	phospholipase C zeta 1 [Source:HGNC Symbol;Acc:HGNC:19218]	Inf	Inf	0.0551	1	5.0041	-1.3272	8.0088	0.0047	0.3244
ENSBTAG00000044115	ENSBTAT00000066152	RIPPLY1	ripply transcriptional repressor 1 [Source:HGNC Symbol;Acc:HGNC:25117]	Inf	Inf	0.0551	1	5.0041	-1.3272	8.0063	0.0047	0.3244
ENSBTAG00000047924	ENSBTAT00000063599	MAB21L2	mab-21 like 2 [Source:HGNC Symbol;Acc:HGNC:6758]	Inf	Inf	0.0398	1	5.192	-1.2365	8.0117	0.0046	0.3244
ENSBTAG00000022058	ENSBTAT00000029560	ACACB	acetyl-CoA carboxylase beta [Source:HGNC Symbol;Acc:HGNC:85]	25.131	4.6514	0.0029	0.2641	4.3188	-0.2344	8.1292	0.0044	0.3244
ENSBTAG00000008707	ENSBTAT00000011474	SULT6B1	sulfotransferase family 6B member 1 [Source:HGNC Symbol;Acc:HGNC:33433]	16.8021	4.0706	0.0171	0.7784	3.7404	-0.6262	8.0959	0.0044	0.3244
ENSBTAG00000042625	ENSBTAT00000059617	snoU2-30	Small nucleolar RNA U2-30 [Source:RFAM;Acc:RF00493]	15.7301	3.9755	0.0216	0.8804	3.6474	-0.6839	8.0435	0.0046	0.3244
ENSBTAG00000006354	ENSBTAT00000008335		Haptoglobin [Source:UniProtKB/TrEMBL;Acc:G3X6K8]	5.2452	2.391	0	0.0006	2.4196	8.9977	8.0366	0.0046	0.3244
ENSBTAG00000015208	ENSBTAT00000061091	CARMIL3	capping protein regulator and myosin 1 linker 3 [Source:HGNC Symbol;Acc:HGNC:20272]	5.1188	2.3558	0.0037	0.316	2.3717	1.2143	8.1009	0.0044	0.3244
ENSBTAG00000020990	ENSBTAT00000027950	P2RY14	purinergic receptor P2Y14 [Source:HGNC Symbol;Acc:HGNC:16442]	3.9757	1.9912	0.0055	0.4008	2.0119	1.6371	8.0674	0.0045	0.3244
ENSBTAG00000048135	ENSBTAT00000066155		Uncharacterized protein [Source:UniProtKB/TrEMBL;Acc:G3N0V0]	3.4255	1.7763	0.0003	0.0422	1.8009	4.8987	8.0471	0.0046	0.3244
ENSBTAG00000021823	ENSBTAT00000029092	HFE2	hemochromatosis type 2 (juvenile) [Source:HGNC Symbol;Acc:HGNC:4887]	2.6813	1.4229	0.0074	0.4914	1.4396	3.9343	8.1083	0.0044	0.3244
ENSBTAG00000039523	ENSBTAT00000054432		Uncharacterized protein; ZNF266 protein [Source:UniProtKB/TrEMBL;Acc:A6QNY8]	2.5268	1.3373	0.0092	0.5589	1.356	4.4201	8.0143	0.0046	0.3244
ENSBTAG00000012991	ENSBTAT00000036664	PRUNE2	prune homolog 2 [Source:HGNC Symbol;Acc:HGNC:25209]	2.4883	1.3152	0.0089	0.5512	1.3342	4.9213	8.0681	0.0045	0.3244
ENSBTAG00000006353	ENSBTAT00000008329	TXNL4B	thioredoxin like 4B [Source:HGNC Symbol;Acc:HGNC:26041]	0.3728	-1.4236	0.0043	0.3425	-1.3993	4.9545	8.022	0.0046	0.3244
ENSBTAG00000004777	ENSBTAT00000006275	S100B	S100 calcium binding protein B [Source:HGNC Symbol;Acc:HGNC:10500]	0.2886	-1.7929	0.009	0.5559	-1.7603	1.8948	7.9897	0.0047	0.3247
ENSBTAG00000035975	ENSBTAT00000050472	SCIMP	SLP adaptor and CSK interacting membrane protein [Source:HGNC Symbol;Acc:HGNC:33504]	14.3899	3.847	0.0215	0.8804	3.6332	-0.6828	7.9713	0.0048	0.3267
ENSBTAG00000017043	ENSBTAT00000022660	GPR1	G protein-coupled receptor 1 [Source:HGNC Symbol;Acc:HGNC:4463]	1.8631	0.8977	0.0145	0.3647	0.9086	3.371	5.818	0.0159	0.327
ENSBTAG00000012664	ENSBTAT00000016827			1.7555	0.8119	0.0357	0.6098	0.8148	3.2879	5.8179	0.0159	0.327
ENSBTAG00000019543	ENSBTAT00000026036		Elongin B; Transcription elongation factor B (SIII), polypeptide 2 (18kDa, elongin B); Uncharacterized protein [Source:UniProtKB/TrEMBL;Acc:Q3SZ32]	0.601	-0.7345	0.0275	0.5359	-0.7274	5.9818	5.8174	0.0159	0.327
ENSBTAG00000037986	ENSBTAT00000054367	PNMA2	paraneoplastic Ma antigen 2 [Source:HGNC Symbol;Acc:HGNC:9159]	0.4263	-1.2301	0.0324	0.58	-1.2207	1.2787	5.8175	0.0159	0.327
ENSBTAG00000019097	ENSBTAT00000025424	CNTNAP1	contactin associated protein 1 [Source:HGNC Symbol;Acc:HGNC:8011]	3.4451	1.7846	0.0308	0.5672	1.7413	0.3561	5.8059	0.016	0.3275
ENSBTAG00000019349	ENSBTAT00000025774	SLC6A4	sodium-dependent serotonin transporter [Source:RefSeq peptide;Acc:NP_777034]	3.3646	1.7504	0.0337	0.5889	1.751	0.244	5.8129	0.0159	0.3275
ENSBTAG00000003169	ENSBTAT00000004115	FBXO24	F-box protein 24 [Source:HGNC Symbol;Acc:HGNC:13595]	2.3075	1.2063	0.0297	0.5545	1.1998	1.5719	5.8026	0.016	0.3275
ENSBTAG00000037375	ENSBTAT00000054956		Uncharacterized protein [Source:UniProtKB/TrEMBL;Acc:F1MXP4]	1.8244	0.8674	0.0258	0.5225	0.8735	3.1713	5.8036	0.016	0.3275
ENSBTAG00000018463	ENSBTAT00000024572	VIM	vimentin [Source:HGNC Symbol;Acc:HGNC:12692]	0.5639	-0.8265	0.0157	0.3841	-0.8212	6.977	5.809	0.0159	0.3275
ENSBTAG00000012104	ENSBTAT00000016056	FOXA3	forkhead box A3 [Source:HGNC Symbol;Acc:HGNC:5023]	0.5472	-0.8699	0.0108	0.3095	-0.8612	5.0328	5.8109	0.0159	0.3275
ENSBTAG00000003236	ENSBTAT00000034938		Uncharacterized protein [Source:UniProtKB/TrEMBL;Acc:F1MGV4]	2.5749	1.3645	0.0051	0.3831	1.3884	5.5893	7.9584	0.0048	0.3277
ENSBTAG00000010116	ENSBTAT00000013345	AK9	adenylate kinase 9 [Source:HGNC Symbol;Acc:HGNC:33814]	Inf	Inf	0.0548	1	5.0165	-1.3251	7.9486	0.0048	0.3282
ENSBTAG00000003047	ENSBTAT00000003964	FAM170A	family with sequence similarity 170 member A [Source:HGNC Symbol;Acc:HGNC:27963]	6.1019	2.6093	0.0074	0.7325	2.5573	0.3218	9.0727	0.0026	0.3285
ENSBTAG00000020606	ENSBTAT00000027458	ZFAND2B	zinc finger AN1-type containing 2B [Source:HGNC Symbol;Acc:HGNC:25206]	1.7329	0.7931	0.0273	0.5359	0.7981	3.9679	5.792	0.0161	0.3288
ENSBTAG00000032089	ENSBTAT00000045518	CDC42EP2	CDC42 effector protein 2 [Source:HGNC Symbol;Acc:HGNC:16263]	0.3316	-1.5927	0.0026	0.1195	-1.5868	1.544	5.7915	0.0161	0.3288
ENSBTAG00000004749	ENSBTAT00000006234	NEK4	NIMA related kinase 4 [Source:HGNC Symbol;Acc:HGNC:11399]	0.5675	-0.8173	0.0249	0.511	-0.8108	3.6222	5.7877	0.0161	0.3291
ENSBTAG00000009951	ENSBTAT00000013127	PGP	Phosphoglycolate phosphatase [Source:UniProtKB/Swiss-Prot;Acc:Q2T9S4]	0.4875	-1.0366	0.0221	0.4753	-1.0241	2.3398	5.7842	0.0162	0.3294
ENSBTAG00000004376	ENSBTAT00000061314	PAN2	PAN2 poly(A) specific ribonuclease subunit [Source:HGNC Symbol;Acc:HGNC:20074]	1.7094	0.7735	0.0354	0.6079	0.7775	3.7039	5.7751	0.0163	0.3303
ENSBTAG00000017715	ENSBTAT00000017648	HOMER2	homer scaffolding protein 2 [Source:HGNC Symbol;Acc:HGNC:17513]	0.6033	-0.7289	0.029	0.547	-0.723	4.6963	5.7732	0.0163	0.3303
ENSBTAG00000017082	ENSBTAT00000022718	POR	cytochrome p450 oxidoreductase [Source:HGNC Symbol;Acc:HGNC:9208]	0.5643	-0.8255	0.0173	0.4069	-0.8184	7.2317	5.7756	0.0162	0.3303
ENSBTAG00000019692	ENSBTAT00000026248	BCL2L2	BCL2 like 2 [Source:HGNC Symbol;Acc:HGNC:995]	1.7793	0.8313	0.0237	0.4973	0.8342	3.834	5.7695	0.0163	0.3306
ENSBTAG00000008495	ENSBTAT00000061606			0	Inf (-)	0.1367	1	-4.2039	-1.7342	5.6748	0.0172	0.332
ENSBTAG00000009059	ENSBTAT00000011939	PITX2	paired like homeodomain 2 [Source:HGNC Symbol;Acc:HGNC:9005]	0	Inf (-)	0.1367	1	-4.2039	-1.7342	5.6748	0.0172	0.332
ENSBTAG00000010632	ENSBTAT00000014054	FABP6	fatty acid binding protein 6 [Source:HGNC Symbol;Acc:HGNC:3561]	0	Inf (-)	0.0795	0.8516	-4.5301	-1.6169	5.7314	0.0167	0.332
ENSBTAG00000013071	ENSBTAT00000017381	GPR153	G protein-coupled receptor 153 [Source:HGNC Symbol;Acc:HGNC:23618]	0	Inf (-)	0.1367	1	-4.2039	-1.7342	5.6748	0.0172	0.332
ENSBTAG00000013300	ENSBTAT00000054334	KCNMA1	potassium calcium-activated channel subfamily M alpha 1 [Source:HGNC Symbol;Acc:HGNC:6284]	0	Inf (-)	0.1367	1	-4.2039	-1.7342	5.6748	0.0172	0.332
ENSBTAG00000030792	ENSBTAT00000043518		Putative UPF0730 protein encoded by LINC00643 homolog [Source:UniProtKB/Swiss-Prot;Acc:A6QPD8]	0	Inf (-)	0.1367	1	-4.2039	-1.7342	5.6748	0.0172	0.332
ENSBTAG00000032875	ENSBTAT00000046677		Protein BEX2 [Source:UniProtKB/Swiss-Prot;Acc:Q2TBV0]	0	Inf (-)	0.1367	1	-4.2039	-1.7342	5.6748	0.0172	0.332
ENSBTAG00000038462	ENSBTAT00000052061	TMEM182	transmembrane protein 182 [Source:HGNC Symbol;Acc:HGNC:26391]	0	Inf (-)	0.1367	1	-4.2039	-1.7342	5.6748	0.0172	0.332
ENSBTAG00000038891	ENSBTAT00000053728		Uncharacterized protein [Source:UniProtKB/TrEMBL;Acc:F1MQX6]	0	Inf (-)	0.0795	0.8516	-4.5301	-1.6169	5.7334	0.0166	0.332
ENSBTAG00000039028	ENSBTAT00000056512		Peptidase inhibitor 3, skin-derived (SKALP); Uncharacterized protein [Source:UniProtKB/TrEMBL;Acc:A1A4Q6]	0	Inf (-)	0.079	0.8516	-4.4679	-1.6234	5.7012	0.017	0.332
ENSBTAG00000047248	ENSBTAT00000038517		Uncharacterized protein [Source:UniProtKB/TrEMBL;Acc:E1B8C6]	0	Inf (-)	0.079	0.8516	-4.4679	-1.6234	5.7001	0.017	0.332
ENSBTAG00000048006	ENSBTAT00000063203			0	Inf (-)	0.1367	1	-4.2039	-1.7342	5.6748	0.0172	0.332
ENSBTAG00000001059	ENSBTAT00000001405	IDH3G	isocitrate dehydrogenase 3 (NAD(+)) gamma [Source:HGNC Symbol;Acc:HGNC:5386]	Inf	Inf	0.1389	1	4.2978	-1.631	5.6821	0.0171	0.332
ENSBTAG00000006080	ENSBTAT00000007991	MAST1	microtubule-associated serine/threonine-protein kinase 1 [Source:RefSeq peptide;Acc:NP_001178457]	Inf	Inf	0.1389	1	4.2978	-1.631	5.6841	0.0171	0.332
ENSBTAG00000006659	ENSBTAT00000055673	TMEM116	transmembrane protein 116 [Source:HGNC Symbol;Acc:HGNC:25084]	Inf	Inf	0.1389	1	4.2978	-1.631	5.6909	0.0171	0.332
ENSBTAG00000007692	ENSBTAT00000010114			Inf	Inf	0.1389	1	4.2978	-1.631	5.6861	0.0171	0.332
ENSBTAG00000012671	ENSBTAT00000042864	TNIP1	TNFAIP3 interacting protein 1 [Source:HGNC Symbol;Acc:HGNC:16903]	Inf	Inf	0.139	1	4.2938	-1.6321	5.7027	0.0169	0.332
ENSBTAG00000012890	ENSBTAT00000017131	SLC25A3	solute carrier family 25 member 3 [Source:HGNC Symbol;Acc:HGNC:10989]	Inf	Inf	0.139	1	4.2938	-1.6321	5.7075	0.0169	0.332
ENSBTAG00000017660	ENSBTAT00000023483		Uncharacterized protein [Source:UniProtKB/TrEMBL;Acc:E1BEM4]	Inf	Inf	0.1389	1	4.2978	-1.631	5.6885	0.0171	0.332
ENSBTAG00000019033	ENSBTAT00000053223	CD84	CD84 molecule [Source:HGNC Symbol;Acc:HGNC:1704]	Inf	Inf	0.139	1	4.2938	-1.6321	5.6959	0.017	0.332
ENSBTAG00000019390	ENSBTAT00000025837	CA12	carbonic anhydrase 12 [Source:HGNC Symbol;Acc:HGNC:1371]	Inf	Inf	0.139	1	4.2938	-1.6321	5.7089	0.0169	0.332
ENSBTAG00000020852	ENSBTAT00000065352	SLC16A11	solute carrier family 16 member 11 [Source:HGNC Symbol;Acc:HGNC:23093]	Inf	Inf	0.1389	1	4.2977	-1.631	5.6972	0.017	0.332
ENSBTAG00000030841	ENSBTAT00000043607		Uncharacterized protein [Source:UniProtKB/TrEMBL;Acc:E1BEA7]	Inf	Inf	0.139	1	4.2938	-1.6321	5.7001	0.017	0.332
ENSBTAG00000043168	ENSBTAT00000060160	SNORD35	Small nucleolar RNA SNORD35 [Source:RFAM;Acc:RF00211]	Inf	Inf	0.1389	1	4.2977	-1.631	5.6933	0.017	0.332
ENSBTAG00000043207	ENSBTAT00000060199	SNORD74	Small nucleolar RNA SNORD74 [Source:RFAM;Acc:RF00284]	Inf	Inf	0.1389	1	4.2977	-1.631	5.6956	0.017	0.332
ENSBTAG00000043447	ENSBTAT00000060439	SNORD45	Small nucleolar RNA SNORD45 [Source:RFAM;Acc:RF00279]	Inf	Inf	0.139	1	4.2938	-1.6321	5.6979	0.017	0.332
ENSBTAG00000048264	ENSBTAT00000065908	FLRT1	fibronectin leucine rich transmembrane protein 1 [Source:HGNC Symbol;Acc:HGNC:3760]	Inf	Inf	0.1389	1	4.2977	-1.631	5.6973	0.017	0.332
ENSBTAG00000048112	ENSBTAT00000064532	GPX2	glutathione peroxidase 2 [Source:HGNC Symbol;Acc:HGNC:4554]	8.203	3.0362	0.0005	0.0354	3.0033	0.3632	5.7546	0.0164	0.332
ENSBTAG00000046110	ENSBTAT00000064317	CLCF1	cardiotrophin-like cytokine factor 1 [Source:HGNC Symbol;Acc:HGNC:17412]	5.1852	2.3744	0.0413	0.6487	2.2828	-0.4847	5.7355	0.0166	0.332
ENSBTAG00000039594	ENSBTAT00000054909	ZNF862	zinc finger protein 862 [Source:HGNC Symbol;Acc:HGNC:34519]	3.0551	1.6112	0.0182	0.4239	1.5796	0.9503	5.6893	0.0171	0.332
ENSBTAG00000044004	ENSBTAT00000061241	C9orf84	chromosome 9 open reading frame 84 [Source:HGNC Symbol;Acc:HGNC:26535]	2.7579	1.4636	0.0427	0.6573	1.4593	0.6319	5.7096	0.0169	0.332
ENSBTAG00000014199	ENSBTAT00000018875	TBX21	T-box 21 [Source:HGNC Symbol;Acc:HGNC:11599]	2.6824	1.4235	0.0318	0.5706	1.4031	0.9908	5.678	0.0172	0.332
ENSBTAG00000009579	ENSBTAT00000012597	CEP85	centrosomal protein 85 [Source:HGNC Symbol;Acc:HGNC:25309]	2.1693	1.1172	0.0388	0.6369	1.1133	1.6409	5.7188	0.0168	0.332
ENSBTAG00000038777	ENSBTAT00000056113	MSMP	microseminoprotein, prostate associated [Source:HGNC Symbol;Acc:HGNC:29663]	2.0677	1.048	0.0352	0.6063	1.0453	1.9738	5.7059	0.0169	0.332
ENSBTAG00000010590	ENSBTAT00000013993	FAM118A	family with sequence similarity 118 member A [Source:HGNC Symbol;Acc:HGNC:1313]	1.9075	0.9317	0.0299	0.5546	0.9302	2.6695	5.696	0.017	0.332
ENSBTAG00000016712	ENSBTAT00000033510		Uncharacterized protein [Source:UniProtKB/TrEMBL;Acc:F1N4Y9]	1.6477	0.7204	0.0331	0.586	0.7269	4.6735	5.7047	0.0169	0.332
ENSBTAG00000000390	ENSBTAT00000000502	TPST1	tyrosylprotein sulfotransferase 1 [Source:HGNC Symbol;Acc:HGNC:12020]	0.6079	-0.7181	0.0303	0.5585	-0.712	5.64	5.7087	0.0169	0.332
ENSBTAG00000015428	ENSBTAT00000020505		TMEM170A protein; Uncharacterized protein [Source:UniProtKB/TrEMBL;Acc:A5PJA0]	0.5979	-0.7419	0.0336	0.5885	-0.7356	4.0721	5.7219	0.0168	0.332
ENSBTAG00000004852	ENSBTAT00000006381	PLEKHO1	pleckstrin homology domain containing O1 [Source:HGNC Symbol;Acc:HGNC:24310]	0.5869	-0.7689	0.0304	0.5612	-0.7602	4.0507	5.7293	0.0167	0.332
ENSBTAG00000011789	ENSBTAT00000039029			0.5723	-0.805	0.019	0.4304	-0.7985	4.6532	5.6793	0.0172	0.332
ENSBTAG00000015980	ENSBTAT00000021260	FASN	fatty acid synthase [Source:HGNC Symbol;Acc:HGNC:3594]	0.5654	-0.8228	0.0257	0.5217	-0.8143	3.6751	5.7259	0.0167	0.332
ENSBTAG00000017042	ENSBTAT00000022658	HAMP	hepcidin antimicrobial peptide [Source:HGNC Symbol;Acc:HGNC:15598]	0.5551	-0.8491	0.0147	0.3666	-0.8442	7.1102	5.7434	0.0166	0.332
ENSBTAG00000007696	ENSBTAT00000010121		Uncharacterized protein [Source:UniProtKB/TrEMBL;Acc:F1MLG3]	0.492	-1.0233	0.0035	0.1476	-1.0133	4.4496	5.7514	0.0165	0.332
ENSBTAG00000013732	ENSBTAT00000018241	GPR37	G protein-coupled receptor 37 [Source:HGNC Symbol;Acc:HGNC:4494]	0.4323	-1.21	0.0091	0.2785	-1.2066	2.0402	5.7054	0.0169	0.332
ENSBTAG00000021368	ENSBTAT00000039350		Uncharacterized protein [Source:UniProtKB/TrEMBL;Acc:E1BP71]	0.4011	-1.3179	0.0369	0.6207	-1.2979	1.015	5.6702	0.0173	0.3325
ENSBTAG00000010852	ENSBTAT00000045031		Uncharacterized protein [Source:UniProtKB/TrEMBL;Acc:F1MZI6]	4.8016	2.2635	0.0521	0.723	2.2044	-0.5304	5.661	0.0173	0.3328
ENSBTAG00000019269	ENSBTAT00000043412	COL6A2	collagen type VI alpha 2 chain [Source:HGNC Symbol;Acc:HGNC:2212]	3.017	1.5931	0.0401	0.6483	1.568	0.4894	5.6637	0.0173	0.3328
ENSBTAG00000001828	ENSBTAT00000002390	SCRN2	secernin-2 [Source:RefSeq peptide;Acc:NP_001192733]	1.8367	0.8771	0.0168	0.3996	0.881	3.8725	5.6609	0.0173	0.3328
ENSBTAG00000012637	ENSBTAT00000016771	C2orf40	chromosome 2 open reading frame 40 [Source:HGNC Symbol;Acc:HGNC:24642]	0.2775	-1.8494	0.0318	0.5706	-1.8121	0.043	5.6664	0.0173	0.3328
ENSBTAG00000011839	ENSBTAT00000015713	HMGCS1	3-hydroxy-3-methylglutaryl-CoA synthase 1 [Source:HGNC Symbol;Acc:HGNC:5007]	0.4978	-1.0063	0.0047	0.1795	-1.001	6.8358	5.6566	0.0174	0.3333
ENSBTAG00000000062	ENSBTAT00000021899	RASL12	RAS like family 12 [Source:HGNC Symbol;Acc:HGNC:30289]	0	Inf (-)	0.1358	1	-4.1852	-1.7381	5.626	0.0177	0.3334
ENSBTAG00000010197	ENSBTAT00000013452	TSPO2	translocator protein 2 [Source:HGNC Symbol;Acc:HGNC:21256]	0	Inf (-)	0.1358	1	-4.1852	-1.7381	5.626	0.0177	0.3334
ENSBTAG00000013798	ENSBTAT00000018336	PTPRN	protein tyrosine phosphatase, receptor type N [Source:HGNC Symbol;Acc:HGNC:9676]	0	Inf (-)	0.1358	1	-4.1852	-1.7381	5.626	0.0177	0.3334
ENSBTAG00000038173	ENSBTAT00000056959	HIST1H2BK	histone cluster 1, H2bk [Source:HGNC Symbol;Acc:HGNC:13954]	0	Inf (-)	0.1358	1	-4.1852	-1.7381	5.626	0.0177	0.3334
ENSBTAG00000044177	ENSBTAT00000061525	C11orf53	chromosome 11 open reading frame 53 [Source:HGNC Symbol;Acc:HGNC:30527]	0	Inf (-)	0.1361	1	-4.1914	-1.7368	5.6422	0.0175	0.3334
ENSBTAG00000046262	ENSBTAT00000065512	PCDHB7	protocadherin beta 7 [Source:HGNC Symbol;Acc:HGNC:8692]	0	Inf (-)	0.1358	1	-4.1852	-1.7381	5.626	0.0177	0.3334
ENSBTAG00000003220	ENSBTAT00000004179	ACKR1	atypical chemokine receptor 1 (Duffy blood group) [Source:HGNC Symbol;Acc:HGNC:4035]	Inf	Inf	0.0605	0.7761	4.7317	-1.4305	5.648	0.0175	0.3334
ENSBTAG00000007948	ENSBTAT00000010453	SORCS1	sortilin related VPS10 domain containing receptor 1 [Source:HGNC Symbol;Acc:HGNC:16697]	Inf	Inf	0.0605	0.7761	4.7317	-1.4305	5.6476	0.0175	0.3334
ENSBTAG00000007958	ENSBTAT00000010461	TNS4	tensin 4 [Source:HGNC Symbol;Acc:HGNC:24352]	4.3823	2.1317	0.049	0.7003	2.0525	-0.3418	5.6258	0.0177	0.3334
ENSBTAG00000022989	ENSBTAT00000031231	FAM174B	family with sequence similarity 174 member B [Source:HGNC Symbol;Acc:HGNC:34339]	3.6519	1.8687	0.0108	0.3095	1.8676	0.599	5.63	0.0177	0.3334
ENSBTAG00000008944	ENSBTAT00000033880	CRB1	crumbs 1, cell polarity complex component [Source:HGNC Symbol;Acc:HGNC:2343]	3.603	1.8492	0.0127	0.3385	1.8083	0.7396	5.6239	0.0177	0.3334
ENSBTAG00000009691	ENSBTAT00000012781	SH2B2	SH2B adaptor protein 2 [Source:HGNC Symbol;Acc:HGNC:17381]	2.9812	1.5759	0.0342	0.5944	1.5825	0.5151	5.6273	0.0177	0.3334
ENSBTAG00000017943	ENSBTAT00000023861	GALNT6	polypeptide N-acetylgalactosaminyltransferase 6 [Source:HGNC Symbol;Acc:HGNC:4128]	2.5888	1.3723	0.0313	0.5706	1.3804	0.9963	5.6184	0.0178	0.3334
ENSBTAG00000007456	ENSBTAT00000009807	TAZ	tafazzin [Source:HGNC Symbol;Acc:HGNC:11577]	1.843	0.8821	0.0355	0.6091	0.8859	2.7198	5.6141	0.0178	0.3334
ENSBTAG00000009206	ENSBTAT00000012128	FOXS1	forkhead box S1 [Source:HGNC Symbol;Acc:HGNC:3735]	1.8279	0.8702	0.0398	0.6468	0.8753	2.6109	5.6218	0.0177	0.3334
ENSBTAG00000019845	ENSBTAT00000029564	USP30	ubiquitin specific peptidase 30 [Source:HGNC Symbol;Acc:HGNC:20065]	1.7549	0.8114	0.0358	0.6098	0.815	3.2788	5.615	0.0178	0.3334
ENSBTAG00000014714	ENSBTAT00000019582	TUBGCP5	tubulin gamma complex associated protein 5 [Source:HGNC Symbol;Acc:HGNC:18600]	1.716	0.779	0.0404	0.6486	0.7822	3.4127	5.617	0.0178	0.3334
ENSBTAG00000006801	ENSBTAT00000008944	TMEM106A	transmembrane protein 106A [Source:HGNC Symbol;Acc:HGNC:28288]	1.7075	0.7719	0.0412	0.6487	0.7753	3.4288	5.6509	0.0174	0.3334
ENSBTAG00000000727	ENSBTAT00000000969	RNF169	ring finger protein 169 [Source:HGNC Symbol;Acc:HGNC:26961]	1.7021	0.7673	0.0411	0.6487	0.775	3.2851	5.6143	0.0178	0.3334
ENSBTAG00000004679	ENSBTAT00000006139	WARS	tryptophanyl-tRNA synthetase [Source:HGNC Symbol;Acc:HGNC:12729]	1.6344	0.7088	0.0364	0.6167	0.7142	4.7395	5.6345	0.0176	0.3334
ENSBTAG00000006186	ENSBTAT00000008129	KCTD3	potassium channel tetramerization domain containing 3 [Source:HGNC Symbol;Acc:HGNC:21305]	0.5803	-0.7852	0.0211	0.4622	-0.7786	4.2003	5.6443	0.0175	0.3334
ENSBTAG00000010551	ENSBTAT00000049161	ATP1A2	ATPase Na+/K+ transporting subunit alpha 2 [Source:HGNC Symbol;Acc:HGNC:800]	0.1526	-2.7126	0.0525	0.723	-2.5241	-0.9253	5.6522	0.0174	0.3334
ENSBTAG00000011842	ENSBTAT00000015715	DUS3L	dihydrouridine synthase 3 like [Source:HGNC Symbol;Acc:HGNC:26920]	1.9631	0.9732	0.0245	0.5046	0.9751	2.6137	5.602	0.0179	0.335
ENSBTAG00000020734	ENSBTAT00000027628			0.6163	-0.6984	0.0358	0.6098	-0.6916	4.9844	5.6026	0.0179	0.335
ENSBTAG00000039601	ENSBTAT00000052893	SAP25	Sin3A associated protein 25 [Source:HGNC Symbol;Acc:HGNC:41908]	2.3123	1.2093	0.0365	0.6171	1.2053	1.3961	5.5995	0.018	0.3351
ENSBTAG00000014476	ENSBTAT00000019248	ADAL	adenosine deaminase like [Source:HGNC Symbol;Acc:HGNC:31853]	1.8263	0.8689	0.0401	0.6484	0.8756	2.5955	5.5943	0.018	0.3358
ENSBTAG00000002756	ENSBTAT00000003573		Uncharacterized protein [Source:UniProtKB/TrEMBL;Acc:F1MG31]	1.7429	0.8015	0.0225	0.4773	0.8107	3.7516	5.5923	0.018	0.3358
ENSBTAG00000009337	ENSBTAT00000012291	PNMAL1	paraneoplastic Ma antigen family like 1 [Source:HGNC Symbol;Acc:HGNC:25578]	3.2365	1.6944	0.014	0.3594	1.6847	0.869	5.5842	0.0181	0.3363
ENSBTAG00000021151	ENSBTAT00000028188	MYH10	myosin heavy chain 10 [Source:HGNC Symbol;Acc:HGNC:7568]	0.5899	-0.7615	0.0212	0.4625	-0.7562	5.2826	5.5841	0.0181	0.3363
ENSBTAG00000017150	ENSBTAT00000022792	EHF	ETS homologous factor [Source:HGNC Symbol;Acc:HGNC:3246]	0.3719	-1.4269	0.024	0.4992	-1.4	1.0738	5.5847	0.0181	0.3363
ENSBTAG00000021869	ENSBTAT00000029153	THAP5	THAP domain containing 5 [Source:HGNC Symbol;Acc:HGNC:23188]	0.6009	-0.7348	0.0401	0.6483	-0.7264	3.9103	5.5772	0.0182	0.3373
ENSBTAG00000003901	ENSBTAT00000005094	DNMT3B	Bos taurus DNA (cytosine-5-)-methyltransferase 3 beta (DNMT3B), mRNA. [Source:RefSeq mRNA;Acc:NM_181813]	9.776	3.2892	0.0528	0.7256	2.9773	-1.0173	5.5711	0.0183	0.3374
ENSBTAG00000011940	ENSBTAT00000015842	ZNF831	zinc finger protein 831 [Source:HGNC Symbol;Acc:HGNC:16167]	6.3599	2.669	0.0417	0.6487	2.5505	-0.6976	5.5672	0.0183	0.3374
ENSBTAG00000001154	ENSBTAT00000001536	DGAT2	diacylglycerol O-acyltransferase 2 [Source:HGNC Symbol;Acc:HGNC:16940]	1.8274	0.8698	0.0121	0.3306	0.8736	4.8315	5.5685	0.0183	0.3374
ENSBTAG00000005668	ENSBTAT00000007448	SLC39A8	zinc transporter ZIP8 precursor [Source:RefSeq peptide;Acc:NP_001192559]	0.5763	-0.7951	0.0141	0.3596	-0.7883	5.3627	5.5714	0.0183	0.3374
ENSBTAG00000013222	ENSBTAT00000061271	CD109	CD109 molecule [Source:HGNC Symbol;Acc:HGNC:21685]	0.1957	-2.3531	0.0555	0.7435	-2.2348	-0.73	5.5679	0.0183	0.3374
ENSBTAG00000010215	ENSBTAT00000013478	CREB3L3	cAMP responsive element binding protein 3 like 3 [Source:HGNC Symbol;Acc:HGNC:18855]	2.1137	1.0798	0.0034	0.1431	1.0887	8.1204	5.5634	0.0183	0.3378
ENSBTAG00000011182	ENSBTAT00000014850	PDLIM1	PDZ and LIM domain 1 [Source:HGNC Symbol;Acc:HGNC:2067]	0.6073	-0.7195	0.0279	0.5384	-0.7135	5.4331	5.5554	0.0184	0.339
ENSBTAG00000018955	ENSBTAT00000025231		Uncharacterized protein [Source:UniProtKB/TrEMBL;Acc:F1MTG6]	0.3196	-1.6456	0.0273	0.5359	-1.6315	0.42	5.5511	0.0185	0.3395
ENSBTAG00000008114	ENSBTAT00000010674	CD99	CD99 molecule [Source:HGNC Symbol;Acc:HGNC:7082]	0.5838	-0.7765	0.0222	0.4753	-0.7704	4.738	5.5478	0.0185	0.3398
ENSBTAG00000012694	ENSBTAT00000016871	UHMK1	U2AF homology motif (UHM) kinase 1 [Source:HGNC Symbol;Acc:HGNC:19683]	0.5837	-0.7767	0.0409	0.6487	-0.7674	3.3684	5.5402	0.0186	0.3401
ENSBTAG00000017691	ENSBTAT00000023528			0.2811	-1.8306	0.0394	0.642	-1.7775	0.0142	5.5386	0.0186	0.3401
ENSBTAG00000016412	ENSBTAT00000002652	CDKN2B	cyclin dependent kinase inhibitor 2B [Source:HGNC Symbol;Acc:HGNC:1788]	0.1957	-2.3535	0.0318	0.5706	-2.2489	-0.4512	5.5394	0.0186	0.3401
ENSBTAG00000047862	ENSBTAT00000063587		Uncharacterized protein [Source:UniProtKB/TrEMBL;Acc:G3N0N1]	0.1597	-2.6464	0.0524	0.723	-2.5169	-0.9222	5.5406	0.0186	0.3401
ENSBTAG00000013406	ENSBTAT00000017835	CSRP2	cysteine and glycine rich protein 2 [Source:HGNC Symbol;Acc:HGNC:2470]	0.3657	-1.4513	0.0054	0.4004	-1.4273	3.9291	7.8759	0.005	0.3402
ENSBTAG00000002305	ENSBTAT00000002975	PCSK4	proprotein convertase subtilisin/kexin type 4 [Source:HGNC Symbol;Acc:HGNC:8746]	2.9003	1.5362	0.0414	0.6487	1.5175	0.5643	5.5339	0.0187	0.3403
ENSBTAG00000012406	ENSBTAT00000037112	ZBP1	Z-DNA binding protein 1 [Source:HGNC Symbol;Acc:HGNC:16176]	1.8335	0.8746	0.0425	0.6543	0.8805	2.5027	5.5351	0.0186	0.3403
ENSBTAG00000013980	ENSBTAT00000018580	SOD3	superoxide dismutase 3, extracellular [Source:HGNC Symbol;Acc:HGNC:11181]	0.3126	-1.6777	0.0094	0.2856	-1.6648	0.8761	5.5283	0.0187	0.3411
ENSBTAG00000006591	ENSBTAT00000034643	CCNF	Cyclin-F [Source:UniProtKB/Swiss-Prot;Acc:A5PK16]	0.0569	-4.1365	0.0139	1	-3.7511	-0.4995	8.9896	0.0027	0.3413
ENSBTAG00000002705	ENSBTAT00000003504	REC8	REC8 meiotic recombination protein [Source:HGNC Symbol;Acc:HGNC:16879]	0	Inf (-)	0.0148	1	-5.6902	-0.8919	8.9706	0.0027	0.3416
ENSBTAG00000009661	ENSBTAT00000012731	RNASEH2A	ribonuclease H2 subunit A [Source:HGNC Symbol;Acc:HGNC:18518]	0.3286	-1.6054	0.008	0.7621	-1.5905	2.634	8.9611	0.0028	0.3416
ENSBTAG00000009888	ENSBTAT00000013037	DRAM2	DNA damage regulated autophagy modulator 2 [Source:HGNC Symbol;Acc:HGNC:28769]	0.5933	-0.7533	0.0435	0.6625	-0.7446	3.5167	5.52	0.0188	0.3423
ENSBTAG00000048314	ENSBTAT00000066020		AN1-type zinc finger protein 6 [Source:UniProtKB/TrEMBL;Acc:G3N2F1]	0.6126	-0.7069	0.0405	0.6486	-0.7001	4.294	5.5176	0.0188	0.3424
ENSBTAG00000010956	ENSBTAT00000014549	SCARB2	scavenger receptor class B member 2 [Source:HGNC Symbol;Acc:HGNC:1665]	0.5862	-0.7704	0.0257	0.522	-0.7643	6.6659	5.5124	0.0189	0.3431
ENSBTAG00000018321	ENSBTAT00000057083	PAOX	polyamine oxidase (exo-N4-amino) [Source:HGNC Symbol;Acc:HGNC:20837]	4.8169	2.2681	0.052	0.723	2.2072	-0.5295	5.4963	0.0191	0.345
ENSBTAG00000016541	ENSBTAT00000021995	CAMK1G	calcium/calmodulin dependent protein kinase IG [Source:HGNC Symbol;Acc:HGNC:14585]	3.5212	1.8161	0.0496	0.7046	1.8018	-0.0551	5.4977	0.019	0.345
ENSBTAG00000022000	ENSBTAT00000029344	CACNB2	calcium voltage-gated channel auxiliary subunit beta 2 [Source:HGNC Symbol;Acc:HGNC:1402]	2.9316	1.5517	0.0467	0.6924	1.5272	0.4634	5.4954	0.0191	0.345
ENSBTAG00000013531	ENSBTAT00000017996	APITD1	apoptosis-inducing, TAF9-like domain 1 [Source:HGNC Symbol;Acc:HGNC:23163]	0.5863	-0.7703	0.0434	0.6625	-0.7631	3.2126	5.496	0.0191	0.345
ENSBTAG00000031551	ENSBTAT00000044725	PRSS53	protease, serine 53 [Source:HGNC Symbol;Acc:HGNC:34407]	1.8127	0.8582	0.0401	0.6483	0.8601	2.7652	5.4926	0.0191	0.3452
ENSBTAG00000020979	ENSBTAT00000027940	NGFR	nerve growth factor receptor [Source:HGNC Symbol;Acc:HGNC:7809]	1.7334	0.7936	0.0151	0.3739	0.8017	5.7777	5.4872	0.0192	0.3452
ENSBTAG00000020547	ENSBTAT00000027379	BCAP31	B-cell receptor-associated protein 31 [Source:HGNC Symbol;Acc:HGNC:16695]	0.585	-0.7736	0.0254	0.5182	-0.7665	6.9732	5.4908	0.0191	0.3452
ENSBTAG00000046855	ENSBTAT00000065620		Uncharacterized protein [Source:UniProtKB/TrEMBL;Acc:G3N0Q0]	0.4793	-1.0611	0.0269	0.534	-1.0454	2.1194	5.4892	0.0191	0.3452
ENSBTAG00000002735	ENSBTAT00000003544	C25H16ORF13	UPF0585 protein C16orf13 homolog [Source:UniProtKB/Swiss-Prot;Acc:Q32KX8]	0.6122	-0.7079	0.0339	0.5895	-0.7006	4.9101	5.4805	0.0192	0.3462
ENSBTAG00000009495	ENSBTAT00000012495	BCAM	basal cell adhesion molecule (Lutheran blood group) [Source:HGNC Symbol;Acc:HGNC:6722]	0.5631	-0.8286	0.0197	0.4414	-0.8212	7.373	5.4781	0.0193	0.3463
ENSBTAG00000039316	ENSBTAT00000017111	ZNF26	zinc finger protein 26 [Source:HGNC Symbol;Acc:HGNC:13053]	2.175	1.121	0.0435	0.6625	1.1191	1.524	5.473	0.0193	0.3464
ENSBTAG00000004494	ENSBTAT00000005893	B4GALNT1	beta-1,4-N-acetyl-galactosaminyltransferase 1 [Source:HGNC Symbol;Acc:HGNC:4117]	0.5527	-0.8555	0.0375	0.6245	-0.8475	2.7482	5.4724	0.0193	0.3464
ENSBTAG00000037896	ENSBTAT00000051964		Uncharacterized protein [Source:UniProtKB/TrEMBL;Acc:E1BBY0]	0.3692	-1.4375	0.0468	0.6929	-1.4167	0.55	5.4725	0.0193	0.3464
ENSBTAG00000007820	ENSBTAT00000010283			0	Inf (-)	0.0063	0.4341	-5.8223	-0.8663	7.8272	0.0051	0.3481
ENSBTAG00000006016	ENSBTAT00000007903	GTPBP2	GTP binding protein 2 [Source:HGNC Symbol;Acc:HGNC:4670]	1.9066	0.931	0.0238	0.4982	0.9356	2.7193	5.461	0.0194	0.3483
ENSBTAG00000024958	ENSBTAT00000034795	FAM214A	family with sequence similarity 214 member A [Source:HGNC Symbol;Acc:HGNC:25609]	1.7024	0.7676	0.0202	0.449	0.7756	5.774	5.4547	0.0195	0.3488
ENSBTAG00000014920	ENSBTAT00000019866	SEMA3E	semaphorin 3E [Source:HGNC Symbol;Acc:HGNC:10727]	0.2184	-2.1947	0.0424	0.6543	-2.1267	-0.5093	5.4561	0.0195	0.3488
ENSBTAG00000037795	ENSBTAT00000027159		Cytochrome P450, family 2, subfamily C, polypeptide 87; Uncharacterized protein [Source:UniProtKB/TrEMBL;Acc:Q3SZK5]	3.4423	1.7834	0.0036	0.4723	1.7835	2.1148	8.9021	0.0028	0.3503
ENSBTAG00000040244	ENSBTAT00000044682		APOL3 protein; Uncharacterized protein [Source:UniProtKB/TrEMBL;Acc:A6QQR3]	1.8857	0.9151	0.0435	0.6625	0.9228	2.2536	5.4392	0.0197	0.3505
ENSBTAG00000014493	ENSBTAT00000019269	TRIP4	thyroid hormone receptor interactor 4 [Source:HGNC Symbol;Acc:HGNC:12310]	1.6255	0.7009	0.0518	0.723	0.7065	3.7881	5.4423	0.0197	0.3505
ENSBTAG00000030258	ENSBTAT00000028798	CDC42EP1	CDC42 effector protein 1 [Source:HGNC Symbol;Acc:HGNC:17014]	0.6031	-0.7295	0.0299	0.5546	-0.7236	4.7161	5.4447	0.0196	0.3505
ENSBTAG00000006568	ENSBTAT00000053224			0.5398	-0.8895	0.0144	0.364	-0.881	3.9874	5.4409	0.0197	0.3505
ENSBTAG00000016116	ENSBTAT00000021450			0.1538	-2.7005	0.0525	0.723	-2.519	-0.9265	5.436	0.0197	0.3508
ENSBTAG00000008384	ENSBTAT00000011035	SLC25A47	solute carrier family 25 member 47 [Source:HGNC Symbol;Acc:HGNC:20115]	0.4203	-1.2505	0.0091	0.5563	-1.229	7.0822	7.7966	0.0052	0.3527
ENSBTAG00000003319	ENSBTAT00000004298	FLRT3	fibronectin leucine rich transmembrane protein 3 [Source:HGNC Symbol;Acc:HGNC:3762]	0.3288	-1.6046	0.0061	0.2134	-1.5858	1.3037	5.4221	0.0199	0.3532
ENSBTAG00000023523	ENSBTAT00000012912	GKAP1	G kinase anchoring protein 1 [Source:HGNC Symbol;Acc:HGNC:17496]	0.541	-0.8864	0.0112	0.317	-0.8799	6.4288	5.4201	0.0199	0.3533
ENSBTAG00000014291	ENSBTAT00000018985	WNT2B	Wnt family member 2B [Source:HGNC Symbol;Acc:HGNC:12781]	8.9493	3.1618	0.0724	0.8312	2.8489	-1.089	5.4103	0.02	0.3542
ENSBTAG00000032122	ENSBTAT00000008598	CD19	CD19 molecule [Source:HGNC Symbol;Acc:HGNC:1633]	2.8009	1.4859	0.0479	0.6961	1.4749	0.5405	5.4129	0.02	0.3542
ENSBTAG00000004688	ENSBTAT00000006153	DHCR24	24-dehydrocholesterol reductase [Source:HGNC Symbol;Acc:HGNC:2859]	0.6024	-0.7313	0.0314	0.5706	-0.7252	6.2598	5.4104	0.02	0.3542
ENSBTAG00000044117	ENSBTAT00000061192	ANKRD45	ankyrin repeat domain 45 [Source:HGNC Symbol;Acc:HGNC:24786]	16.864	4.0759	0.017	0.7784	3.7454	-0.6252	7.7722	0.0053	0.356
ENSBTAG00000022114	ENSBTAT00000029813	TMEM65	transmembrane protein 65 [Source:HGNC Symbol;Acc:HGNC:25203]	0.4631	-1.1106	0.0418	0.6492	-1.0998	1.4896	5.3965	0.0202	0.3566
ENSBTAG00000008036	ENSBTAT00000010571			Inf	Inf	0.1389	1	4.305	-1.63	5.3701	0.0205	0.3572
ENSBTAG00000012604	ENSBTAT00000016735	NCMAP	non-compact myelin associated protein [Source:HGNC Symbol;Acc:HGNC:29332]	Inf	Inf	0.1389	1	4.305	-1.63	5.3681	0.0205	0.3572
ENSBTAG00000012953	ENSBTAT00000061165	ASTN1	astrotactin 1 [Source:HGNC Symbol;Acc:HGNC:773]	Inf	Inf	0.139	1	4.2872	-1.6331	5.3768	0.0204	0.3572
ENSBTAG00000013055	ENSBTAT00000017359		Uncharacterized protein [Source:UniProtKB/TrEMBL;Acc:E1BLE0]	Inf	Inf	0.139	1	4.2872	-1.6331	5.3708	0.0205	0.3572
ENSBTAG00000015307	ENSBTAT00000020360	FBN2	fibrillin 2 [Source:HGNC Symbol;Acc:HGNC:3604]	Inf	Inf	0.139	1	4.2872	-1.6331	5.3728	0.0205	0.3572
ENSBTAG00000018767	ENSBTAT00000024988	RTP3	receptor transporter protein 3 [Source:HGNC Symbol;Acc:HGNC:15572]	Inf	Inf	0.1389	1	4.3051	-1.63	5.3662	0.0205	0.3572
ENSBTAG00000021882	ENSBTAT00000046939		Uncharacterized protein [Source:UniProtKB/TrEMBL;Acc:F1MWJ1]	Inf	Inf	0.139	1	4.2872	-1.6331	5.3748	0.0204	0.3572
ENSBTAG00000023037	ENSBTAT00000031311			Inf	Inf	0.1389	1	4.3051	-1.63	5.3642	0.0206	0.3572
ENSBTAG00000027676	ENSBTAT00000039864	IL18BP	interleukin 18 binding protein [Source:HGNC Symbol;Acc:HGNC:5987]	Inf	Inf	0.1389	1	4.3051	-1.63	5.3623	0.0206	0.3572
ENSBTAG00000044591	ENSBTAT00000062024	SNORA70	Small nucleolar RNA SNORA70 [Source:RFAM;Acc:RF00156]	Inf	Inf	0.139	1	4.2872	-1.6331	5.3758	0.0204	0.3572
ENSBTAG00000009443	ENSBTAT00000012427	GCNT3	glucosaminyl (N-acetyl) transferase 3, mucin type [Source:HGNC Symbol;Acc:HGNC:4205]	9.0467	3.1774	0.0721	0.8312	2.8572	-1.0871	5.3833	0.0203	0.3572
ENSBTAG00000016995	ENSBTAT00000022601	CECR5	Bos taurus cat eye syndrome chromosome region, candidate 5 (CECR5), mRNA. [Source:RefSeq mRNA;Acc:NM_001024538]	9.0467	3.1774	0.0721	0.8312	2.8572	-1.0871	5.3854	0.0203	0.3572
ENSBTAG00000047606	ENSBTAT00000063557	MTA1	metastasis associated 1 [Source:HGNC Symbol;Acc:HGNC:7410]	9.0467	3.1774	0.0721	0.8312	2.8571	-1.0871	5.3875	0.0203	0.3572
ENSBTAG00000042684	ENSBTAT00000059676	SNORD14	Small nucleolar RNA SNORD14 [Source:RFAM;Acc:RF00016]	7.5668	2.9197	0.0189	0.43	2.7953	-0.5394	5.3637	0.0206	0.3572
ENSBTAG00000021165	ENSBTAT00000028205	VPS9D1	VPS9 domain containing 1 [Source:HGNC Symbol;Acc:HGNC:13526]	2.1839	1.1269	0.0388	0.6369	1.1193	1.6406	5.3695	0.0205	0.3572
ENSBTAG00000011584	ENSBTAT00000015389	CHST2	carbohydrate sulfotransferase 2 [Source:HGNC Symbol;Acc:HGNC:1970]	2.0657	1.0466	0.0405	0.6486	1.0544	1.7634	5.3734	0.0204	0.3572
ENSBTAG00000040512	ENSBTAT00000055137	PCP4L1	Purkinje cell protein 4 like 1 [Source:HGNC Symbol;Acc:HGNC:20448]	0.4106	-1.2844	0.0454	0.6825	-1.2667	0.9403	5.3755	0.0204	0.3572
ENSBTAG00000011139	ENSBTAT00000014794	BCHE	butyrylcholinesterase [Source:HGNC Symbol;Acc:HGNC:983]	0.2021	-2.3068	0.0556	0.7435	-2.2204	-0.7314	5.3817	0.0203	0.3572
ENSBTAG00000014376	ENSBTAT00000019114	ANKRD13A	ankyrin repeat domain-containing protein 13A [Source:RefSeq peptide;Acc:NP_001192638]	1.8796	0.9104	0.0416	0.6487	0.9087	2.4495	5.3593	0.0206	0.3575
ENSBTAG00000002224	ENSBTAT00000044908	UHRF1	ubiquitin like with PHD and ring finger domains 1 [Source:HGNC Symbol;Acc:HGNC:12556]	0.2912	-1.7797	0.0071	0.7134	-1.7547	2.1158	8.847	0.0029	0.3585
ENSBTAG00000020853	ENSBTAT00000027786	SLC16A13	solute carrier family 16 member 13 [Source:HGNC Symbol;Acc:HGNC:31037]	0.3764	-1.4098	0.0038	0.3219	-1.3901	5.1781	7.7515	0.0054	0.3587
ENSBTAG00000000892	ENSBTAT00000001184	MB21D1	Mab-21 domain containing 1 [Source:HGNC Symbol;Acc:HGNC:21367]	8.2589	3.046	0.0719	0.8312	2.8477	-1.0858	5.3465	0.0208	0.3596
ENSBTAG00000007933	ENSBTAT00000010430	C3orf58	chromosome 3 open reading frame 58 [Source:HGNC Symbol;Acc:HGNC:28490]	0.3729	-1.4232	0.024	0.4992	-1.3986	1.0791	5.3454	0.0208	0.3596
ENSBTAG00000022461	ENSBTAT00000056779	SEPT10	septin-10 [Source:RefSeq peptide;Acc:NP_001039641]	0.6066	-0.7212	0.0468	0.6929	-0.7139	3.6452	5.338	0.0209	0.3608
ENSBTAG00000047914	ENSBTAT00000064500	CDHR5	cadherin-related family member 5 precursor [Source:RefSeq peptide;Acc:NP_001096796]	0.2735	-1.8702	0.0006	0.1245	-1.8837	3.1117	8.8189	0.003	0.3615
ENSBTAG00000022809	ENSBTAT00000030963		Uncharacterized protein [Source:UniProtKB/TrEMBL;Acc:M0QW26]	6.5618	2.7141	0.01	0.5832	2.7033	0.2848	7.7269	0.0054	0.3622
ENSBTAG00000011634	ENSBTAT00000015451	ACPP	acid phosphatase, prostate [Source:HGNC Symbol;Acc:HGNC:125]	3.6177	1.8551	0.0117	0.6365	1.8715	1.5234	7.7185	0.0055	0.3624
ENSBTAG00000034349	ENSBTAT00000048651	IFI44	interferon induced protein 44 [Source:HGNC Symbol;Acc:HGNC:16938]	1.6638	0.7345	0.0354	0.6079	0.7419	3.8684	5.323	0.021	0.3632
ENSBTAG00000020638	ENSBTAT00000027504	TIMP3	TIMP metallopeptidase inhibitor 3 [Source:HGNC Symbol;Acc:HGNC:11822]	0.5922	-0.7559	0.0282	0.5394	-0.7511	4.009	5.3244	0.021	0.3632
ENSBTAG00000016365	ENSBTAT00000021768	ABCG5	ATP binding cassette subfamily G member 5 [Source:HGNC Symbol;Acc:HGNC:13886]	0.559	-0.8391	0.0351	0.6055	-0.833	2.8854	5.3178	0.0211	0.3639
ENSBTAG00000045039	ENSBTAT00000062472	SCARNA17	small Cajal body-specific RNA 17 [Source:RFAM;Acc:RF00492]	1.7938	0.843	0.023	0.4854	0.8522	3.274	5.3151	0.0211	0.3641
ENSBTAG00000045657	ENSBTAT00000065339	bta-mir-2904-3	bta-mir-2904-1 [Source:miRBase;Acc:MI0013080]	0.2435	-2.0382	0	0.0063	-2.0149	8.5501	7.7003	0.0055	0.3647
ENSBTAG00000032705	ENSBTAT00000046448	CALM2	Bos taurus calmodulin 2 (phosphorylase kinase, delta) (CALM2), mRNA. [Source:RefSeq mRNA;Acc:NM_001242587]	0.6119	-0.7085	0.0349	0.604	-0.7014	5.1983	5.3042	0.0213	0.366
ENSBTAG00000011532	ENSBTAT00000015325	MLLT6	MLLT6, PHD finger domain containing [Source:HGNC Symbol;Acc:HGNC:7138]	1.9104	0.9339	0.044	0.6665	0.9365	2.2323	5.3002	0.0213	0.3665
ENSBTAG00000011767	ENSBTAT00000015625	MPP5	membrane palmitoylated protein 5 [Source:HGNC Symbol;Acc:HGNC:18669]	0.6078	-0.7184	0.0357	0.6098	-0.7118	4.4948	5.2971	0.0214	0.3668
ENSBTAG00000043462	ENSBTAT00000060454	SNORD14	Small nucleolar RNA SNORD14 [Source:RFAM;Acc:RF00016]	4.9811	2.3165	0.0521	0.723	2.2184	-0.5297	5.2896	0.0215	0.368
ENSBTAG00000018548	ENSBTAT00000024684	INTS7	integrator complex subunit 7 [Source:HGNC Symbol;Acc:HGNC:24484]	0.6037	-0.728	0.0332	0.5875	-0.7217	6.7207	5.2828	0.0215	0.3691
ENSBTAG00000008032	ENSBTAT00000038295	ACTR3B	ARP3 actin related protein 3 homolog B [Source:HGNC Symbol;Acc:HGNC:17256]	1.9051	0.9299	0.0267	0.5317	0.932	2.7936	5.2804	0.0216	0.3693
ENSBTAG00000021211	ENSBTAT00000028263	DPT	dermatopontin [Source:HGNC Symbol;Acc:HGNC:3011]	0.5941	-0.7513	0.035	0.6055	-0.7459	3.7145	5.2782	0.0216	0.3694
ENSBTAG00000042930	ENSBTAT00000059922	SNORA17	Small nucleolar RNA SNORA17 [Source:RFAM;Acc:RF00560]	5.5708	2.4779	0.0713	0.8312	2.3589	-0.8136	5.2756	0.0216	0.3695
ENSBTAG00000009876	ENSBTAT00000013024	C4BPA	complement component 4 binding protein alpha [Source:HGNC Symbol;Acc:HGNC:1325]	3.5915	1.8446	0.0108	0.6094	1.8459	1.7051	7.6437	0.0057	0.3698
ENSBTAG00000005419	ENSBTAT00000007133	AOC1	amine oxidase, copper containing 1 [Source:HGNC Symbol;Acc:HGNC:80]	2.4248	1.2779	0.0088	0.5496	1.2989	7.966	7.6558	0.0057	0.3698
ENSBTAG00000017354	ENSBTAT00000036314	MPP7	membrane palmitoylated protein 7 [Source:HGNC Symbol;Acc:HGNC:26542]	2.4041	1.2655	0.012	0.6485	1.2865	4.4196	7.6547	0.0057	0.3698
ENSBTAG00000017007	ENSBTAT00000022616	TRIB3	tribbles pseudokinase 3 [Source:HGNC Symbol;Acc:HGNC:16228]	0.3735	-1.4207	0.0098	0.5766	-1.3982	3.2141	7.6403	0.0057	0.3698
ENSBTAG00000018873	ENSBTAT00000025123	TTPAL	alpha tocopherol transfer protein like [Source:HGNC Symbol;Acc:HGNC:16114]	0.2904	-1.7839	0.0116	0.6326	-1.7557	1.675	7.6434	0.0057	0.3698
ENSBTAG00000026141	ENSBTAT00000037049			6.3473	2.6661	0.0543	0.7364	2.4828	-0.7519	5.267	0.0217	0.3703
ENSBTAG00000017921	ENSBTAT00000023832	NELFA	negative elongation factor complex member A [Source:HGNC Symbol;Acc:HGNC:12768]	1.737	0.7966	0.0435	0.6625	0.7991	3.1523	5.2674	0.0217	0.3703
ENSBTAG00000011359	ENSBTAT00000015095	CD7	CD7 molecule [Source:HGNC Symbol;Acc:HGNC:1695]	0.3974	-1.3315	0.0452	0.6801	-1.3103	0.8453	5.2691	0.0217	0.3703
ENSBTAG00000027375	ENSBTAT00000039272	DUSP22	dual specificity phosphatase 22 [Source:HGNC Symbol;Acc:HGNC:16077]	6.3473	2.6661	0.0543	0.7364	2.4828	-0.7519	5.2627	0.0218	0.3709
ENSBTAG00000045941	ENSBTAT00000065467	C5orf30	chromosome 5 open reading frame 30 [Source:HGNC Symbol;Acc:HGNC:25052]	4.2996	2.1042	0.037	0.6223	2.0163	-0.1363	5.2588	0.0218	0.3709
ENSBTAG00000014680	ENSBTAT00000030945	ZBTB49	zinc finger and BTB domain containing 49 [Source:HGNC Symbol;Acc:HGNC:19883]	2.3683	1.2439	0.0365	0.6169	1.245	1.2726	5.2595	0.0218	0.3709
ENSBTAG00000001022	ENSBTAT00000001355	AMDHD2	Putative N-acetylglucosamine-6-phosphate deacetylase [Source:UniProtKB/Swiss-Prot;Acc:A7MBC0]	0.6184	-0.6934	0.0485	0.6987	-0.6871	3.8986	5.2574	0.0219	0.3709
ENSBTAG00000021829	ENSBTAT00000029099	GM2A	GM2 ganglioside activator [Source:HGNC Symbol;Acc:HGNC:4367]	0.5387	-0.8926	0.0476	0.6948	-0.8821	2.3178	5.252	0.0219	0.3717
ENSBTAG00000014517	ENSBTAT00000019297	KLB	beta-klotho precursor [Source:RefSeq peptide;Acc:NP_001192255]	0.5784	-0.7898	0.0328	0.5841	-0.7802	3.6564	5.2468	0.022	0.3724
ENSBTAG00000014218	ENSBTAT00000018901	DKK1	dickkopf WNT signaling pathway inhibitor 1 [Source:HGNC Symbol;Acc:HGNC:2891]	Inf	Inf	0.0905	0.8911	4.5737	-1.5225	5.2356	0.0221	0.3739
ENSBTAG00000030423	ENSBTAT00000053034	CLEC1B	C-type lectin domain family 1 member B [Source:HGNC Symbol;Acc:HGNC:24356]	Inf	Inf	0.0905	0.8911	4.5737	-1.5225	5.235	0.0221	0.3739
ENSBTAG00000032206	ENSBTAT00000045683	HEMGN	hemogen [Source:HGNC Symbol;Acc:HGNC:17509]	Inf	Inf	0.0905	0.8911	4.5737	-1.5225	5.2371	0.0221	0.3739
ENSBTAG00000017298	ENSBTAT00000022993	AAMDC	adipogenesis associated Mth938 domain containing [Source:HGNC Symbol;Acc:HGNC:30205]	0.616	-0.699	0.0355	0.6091	-0.692	5.9983	5.228	0.0222	0.375
ENSBTAG00000021978	ENSBTAT00000029307	PARVB	parvin beta [Source:HGNC Symbol;Acc:HGNC:14653]	3.008	1.5888	0.0502	0.7107	1.587	0.2735	5.2253	0.0223	0.3753
ENSBTAG00000005681	ENSBTAT00000007465	ME1	NADP-dependent malic enzyme [Source:RefSeq peptide;Acc:NP_001138325]	0.2039	-2.294	0.0091	0.5563	-2.2488	0.8108	7.6043	0.0058	0.3758
ENSBTAG00000018287	ENSBTAT00000032084			2.9643	1.5677	0.0067	0.6833	1.5609	2.8636	8.7274	0.0031	0.3774
ENSBTAG00000032738	ENSBTAT00000046488	AARD	alanine and arginine rich domain containing protein [Source:HGNC Symbol;Acc:HGNC:33842]	0.1802	-2.472	0.03	0.5562	-2.4026	-0.6154	5.2127	0.0224	0.3776
ENSBTAG00000009834	ENSBTAT00000056449	CNGA3	cyclic nucleotide gated channel alpha 3 [Source:HGNC Symbol;Acc:HGNC:2150]	Inf	Inf	0.091	0.8911	4.5208	-1.5287	5.1956	0.0226	0.3777
ENSBTAG00000039132	ENSBTAT00000027433		Uncharacterized protein [Source:UniProtKB/TrEMBL;Acc:E1BCT3]	4.0621	2.0222	0.061	0.7773	1.9716	-0.3862	5.2004	0.0226	0.3777
ENSBTAG00000005718	ENSBTAT00000031470	PLIN2	perilipin 2 [Source:HGNC Symbol;Acc:HGNC:248]	2.1715	1.1187	0.049	0.7003	1.1223	1.3963	5.2085	0.0225	0.3777
ENSBTAG00000002243	ENSBTAT00000002897	SNX15	sorting nexin 15 [Source:HGNC Symbol;Acc:HGNC:14978]	1.824	0.8671	0.0432	0.6619	0.8671	2.6497	5.1955	0.0226	0.3777
ENSBTAG00000017824	ENSBTAT00000023694	IRF8	interferon regulatory factor 8 [Source:HGNC Symbol;Acc:HGNC:5358]	1.5965	0.6749	0.0478	0.6961	0.682	4.279	5.2036	0.0225	0.3777
ENSBTAG00000047299	ENSBTAT00000065888		protein DGCR6 [Source:RefSeq peptide;Acc:NP_001103916]	0.6163	-0.6983	0.0339	0.59	-0.6912	5.4604	5.1979	0.0226	0.3777
ENSBTAG00000006768	ENSBTAT00000061167	ENTPD4	ectonucleoside triphosphate diphosphohydrolase 4 [Source:HGNC Symbol;Acc:HGNC:14573]	0.5642	-0.8257	0.0374	0.6226	-0.8177	2.9586	5.2047	0.0225	0.3777
ENSBTAG00000023177	ENSBTAT00000031527		Uncharacterized protein [Source:UniProtKB/TrEMBL;Acc:E1BFN5]	0.5623	-0.8305	0.0147	0.3666	-0.8216	4.9754	5.2103	0.0225	0.3777
ENSBTAG00000005137	ENSBTAT00000006773	LPGAT1	lysophosphatidylglycerol acyltransferase 1 [Source:HGNC Symbol;Acc:HGNC:28985]	0.5547	-0.8503	0.0167	0.3996	-0.841	4.2912	5.2042	0.0225	0.3777
ENSBTAG00000039129	ENSBTAT00000054963		Uncharacterized protein [Source:UniProtKB/TrEMBL;Acc:F6R5A9]	0.3103	-1.6884	0.0466	0.6923	-1.6568	0.0848	5.197	0.0226	0.3777
ENSBTAG00000024272	ENSBTAT00000033527		Uncharacterized protein [Source:UniProtKB/TrEMBL;Acc:F6PPP4]	5.7927	2.5342	0.0084	0.5361	2.4948	0.6638	7.5845	0.0059	0.3785
ENSBTAG00000016388	ENSBTAT00000021795	SLCO4A1	solute carrier organic anion transporter family member 4A1 [Source:HGNC Symbol;Acc:HGNC:10953]	0.2585	-1.952	0.0012	0.209	-1.9321	2.9141	8.7058	0.0032	0.3793
ENSBTAG00000011343	ENSBTAT00000045638	XAF1	XIAP associated factor 1 [Source:HGNC Symbol;Acc:HGNC:30932]	6.083	2.6048	0.0415	0.6487	2.5382	-0.6965	5.1845	0.0228	0.3798
ENSBTAG00000012411	ENSBTAT00000016468	HAPLN1	hyaluronan and proteoglycan link protein 1 [Source:HGNC Symbol;Acc:HGNC:2380]	Inf	Inf	0.0547	1	5.0241	-1.3241	7.5516	0.006	0.3811
ENSBTAG00000042440	ENSBTAT00000059432	SNORA9	Small nucleolar RNA SNORA9 [Source:RFAM;Acc:RF00411]	Inf	Inf	0.0552	1	4.9968	-1.3282	7.5449	0.006	0.3811
ENSBTAG00000048304	ENSBTAT00000063275			Inf	Inf	0.0552	1	4.9968	-1.3282	7.5486	0.006	0.3811
ENSBTAG00000011662	ENSBTAT00000015485	SOX18	transcription factor SOX-18 [Source:RefSeq peptide;Acc:NP_001069257]	0.3	-1.7368	0.0125	0.6559	-1.7041	1.8101	7.5541	0.006	0.3811
ENSBTAG00000010500	ENSBTAT00000013871		Uncharacterized protein [Source:UniProtKB/TrEMBL;Acc:G5E5D6]	0.6168	-0.6971	0.054	0.7345	-0.6896	3.7234	5.1758	0.0229	0.3813
ENSBTAG00000009823	ENSBTAT00000012950			0.6148	-0.7018	0.0374	0.6226	-0.6955	6.0137	5.1733	0.0229	0.3815
ENSBTAG00000003399	ENSBTAT00000004408	SMARCA5	SWI/SNF related, matrix associated, actin dependent regulator of chromatin, subfamily a, member 5 [Source:HGNC Symbol;Acc:HGNC:11101]	0.6143	-0.7029	0.038	0.6306	-0.6964	6.1736	5.17	0.023	0.3819
ENSBTAG00000010889	ENSBTAT00000014462	FSHB	Follitropin subunit beta [Source:UniProtKB/Swiss-Prot;Acc:P04837]	0	Inf (-)	0.0027	0.3664	-6.2576	-0.5026	8.679	0.0032	0.3823
ENSBTAG00000020236	ENSBTAT00000048657	NECAB2	N-terminal EF-hand calcium binding protein 2 [Source:HGNC Symbol;Acc:HGNC:23746]	2.2502	1.1701	0.0013	0.0744	1.177	4.0303	5.1572	0.0232	0.383
ENSBTAG00000000434	ENSBTAT00000000556	CRYAB	Alpha-crystallin B chain [Source:UniProtKB/Swiss-Prot;Acc:P02510]	0.4987	-1.0038	0.0038	0.1542	-0.9985	5.8354	5.1605	0.0231	0.383
ENSBTAG00000037500	ENSBTAT00000054214	bta-mir-1842	bta-mir-1842 [Source:miRBase;Acc:MI0031498]	0.3619	-1.4665	0.05	0.7091	-1.4384	0.4752	5.1564	0.0232	0.383
ENSBTAG00000003349	ENSBTAT00000004348	JAKMIP2	janus kinase and microtubule interacting protein 2 [Source:HGNC Symbol;Acc:HGNC:29067]	0.2978	-1.7477	0.002	0.0997	-1.7253	1.538	5.1617	0.0231	0.383
ENSBTAG00000015656	ENSBTAT00000020794	WSCD1	WSC domain containing 1 [Source:HGNC Symbol;Acc:HGNC:29060]	0.1476	-2.76	0.0373	0.6226	-2.6185	-0.8604	5.1577	0.0231	0.383
ENSBTAG00000005965	ENSBTAT00000007831	ADGRA1	adhesion G protein-coupled receptor A1 [Source:HGNC Symbol;Acc:HGNC:13838]	4.6668	2.2224	0.0666	0.8142	2.1269	-0.5827	5.1504	0.0232	0.3836
ENSBTAG00000047046	ENSBTAT00000065540			2.1935	1.1332	0.0012	0.0703	1.1355	4.8155	5.1495	0.0233	0.3836
ENSBTAG00000010760	ENSBTAT00000060948	REV3L	REV3 like, DNA directed polymerase zeta catalytic subunit [Source:HGNC Symbol;Acc:HGNC:9968]	0.5153	-0.9565	0.0062	0.2169	-0.949	4.8659	5.149	0.0233	0.3836
ENSBTAG00000001080	ENSBTAT00000001438	SPAG17	sperm-associated antigen 17 [Source:RefSeq peptide;Acc:NP_001193803]	Inf	Inf	0.0442	1	5.015	-1.4144	8.6475	0.0033	0.3837
ENSBTAG00000046668	ENSBTAT00000052803		ANG2 protein; Angiogenin-2; Ribonuclease A A2 [Source:UniProtKB/TrEMBL;Acc:A6H6X2]	2.7191	1.4431	0.0078	0.7545	1.4419	6.2746	8.6473	0.0033	0.3837
ENSBTAG00000024878	ENSBTAT00000048409			19.7039	4.3004	0.01	0.8421	3.9408	-0.7155	8.6253	0.0033	0.384
ENSBTAG00000008195	ENSBTAT00000010780	PHKG1	phosphorylase kinase catalytic subunit gamma 1 [Source:HGNC Symbol;Acc:HGNC:8930]	6.0816	2.6045	0.054	0.7345	2.4768	-0.7498	5.1364	0.0234	0.384
ENSBTAG00000000423	ENSBTAT00000007153	RBM4B	RNA binding motif protein 4B [Source:HGNC Symbol;Acc:HGNC:28842]	1.7942	0.8434	0.0411	0.6487	0.8485	2.7955	5.1385	0.0234	0.384
ENSBTAG00000014454	ENSBTAT00000031875	PRR12	proline rich 12 [Source:HGNC Symbol;Acc:HGNC:29217]	1.7274	0.7886	0.0482	0.697	0.7931	3.0034	5.139	0.0234	0.384
ENSBTAG00000021018	ENSBTAT00000027991	KHSRP	KH-type splicing regulatory protein [Source:HGNC Symbol;Acc:HGNC:6316]	1.606	0.6835	0.0465	0.6915	0.6903	4.3382	5.1356	0.0234	0.384
ENSBTAG00000009284	ENSBTAT00000012233	GLS2	glutaminase 2 [Source:HGNC Symbol;Acc:HGNC:29570]	0.5635	-0.8275	0.0108	0.3095	-0.8199	5.8463	5.1433	0.0233	0.384
ENSBTAG00000025329	ENSBTAT00000035541	IRF2BPL	interferon regulatory factor 2 binding protein like [Source:HGNC Symbol;Acc:HGNC:14282]	0.5556	-0.8478	0.0335	0.5885	-0.8393	2.9367	5.1451	0.0233	0.384
ENSBTAG00000001335	ENSBTAT00000036771	GHR	growth hormone receptor [Source:HGNC Symbol;Acc:HGNC:4263]	0.3621	-1.4657	0.0537	0.7324	-1.443	0.3887	5.1358	0.0234	0.384
ENSBTAG00000048123	ENSBTAT00000063843	TSSK2	testis specific serine kinase 2 [Source:HGNC Symbol;Acc:HGNC:11401]	0.0875	-3.5152	0.0111	0.9037	-3.2736	-0.1926	8.6209	0.0033	0.384
ENSBTAG00000021827	ENSBTAT00000029098	TCF21	transcription factor 21 [Source:HGNC Symbol;Acc:HGNC:11632]	2.1163	1.0815	0.0273	0.5359	1.081	2.0567	5.1287	0.0235	0.3852
ENSBTAG00000021791	ENSBTAT00000029045	PARP9	poly(ADP-ribose) polymerase family member 9 [Source:HGNC Symbol;Acc:HGNC:24118]	1.6759	0.745	0.0292	0.5481	0.7523	4.0699	5.1262	0.0236	0.3854
ENSBTAG00000000710	ENSBTAT00000061402	PIP5K1C	phosphatidylinositol-4-phosphate 5-kinase type 1 gamma [Source:HGNC Symbol;Acc:HGNC:8996]	2.0468	1.0334	0.0378	0.6276	1.0333	1.9686	5.1075	0.0238	0.3887
ENSBTAG00000040333	ENSBTAT00000055681	QDPR	quinoid dihydropteridine reductase [Source:HGNC Symbol;Acc:HGNC:9752]	0.5948	-0.7494	0.0274	0.5359	-0.7436	6.9074	5.11	0.0238	0.3887
ENSBTAG00000013402	ENSBTAT00000017828	CTDSPL	CTD small phosphatase-like protein [Source:RefSeq peptide;Acc:NP_001180010]	0.5725	-0.8046	0.0392	0.6417	-0.7993	2.9757	5.1064	0.0238	0.3887
ENSBTAG00000043564	ENSBTAT00000060553	ATP8	ATP synthase protein 8 [Source:UniProtKB/Swiss-Prot;Acc:P03929]	0.503	-0.9914	0.0142	0.3599	-0.9843	8.7435	5.1041	0.0239	0.3889
ENSBTAG00000010284	ENSBTAT00000013587	ETNPPL	ethanolamine-phosphate phospho-lyase [Source:HGNC Symbol;Acc:HGNC:14404]	0.5361	-0.8993	0.0056	0.2029	-0.8943	4.7195	5.1011	0.0239	0.3892
ENSBTAG00000011805	ENSBTAT00000015669	PLIN3	perilipin 3 [Source:HGNC Symbol;Acc:HGNC:16893]	0.4226	-1.2427	0.0106	0.6053	-1.2203	5.8624	7.4962	0.0062	0.39
ENSBTAG00000017969	ENSBTAT00000023909	CA4	carbonic anhydrase 4 [Source:HGNC Symbol;Acc:HGNC:1375]	3.8579	1.9478	0.0097	0.5757	1.9674	1.4067	7.4892	0.0062	0.3901
ENSBTAG00000039958	ENSBTAT00000007423	GYS1	glycogen synthase 1 [Source:HGNC Symbol;Acc:HGNC:4706]	1.67	0.7398	0.0551	0.7414	0.7463	3.1282	5.0944	0.024	0.3904
ENSBTAG00000006330	ENSBTAT00000008305	RBM5	RNA binding motif protein 5 [Source:HGNC Symbol;Acc:HGNC:9902]	1.608	0.6853	0.0408	0.6486	0.6914	5.7846	5.0901	0.0241	0.391
ENSBTAG00000043936	ENSBTAT00000060928	Y_RNA	Y RNA [Source:RFAM;Acc:RF00019]	10.144	3.3426	0.0049	0.1832	3.2099	-0.2903	5.0839	0.0241	0.3914
ENSBTAG00000007093	ENSBTAT00000009329	DDX11	DEAD/H-box helicase 11 [Source:HGNC Symbol;Acc:HGNC:2736]	2.4279	1.2797	0.033	0.586	1.2673	1.3266	5.0851	0.0241	0.3914
ENSBTAG00000007844	ENSBTAT00000010319	CETN2	centrin 2 [Source:HGNC Symbol;Acc:HGNC:1867]	0.573	-0.8034	0.0226	0.4796	-0.7958	4.3679	5.082	0.0242	0.3914
ENSBTAG00000007084	ENSBTAT00000009316	MAP3K14	mitogen-activated protein kinase kinase kinase 14 [Source:HGNC Symbol;Acc:HGNC:6853]	0.548	-0.8678	0.0373	0.6226	-0.8605	2.6358	5.0817	0.0242	0.3914
ENSBTAG00000020345	ENSBTAT00000027115			0.6156	-0.6999	0.0388	0.6369	-0.6929	4.9893	5.0778	0.0242	0.3919
ENSBTAG00000045986	ENSBTAT00000008973	MIA2	melanoma inhibitory activity 2 [Source:HGNC Symbol;Acc:HGNC:18432]	0.6209	-0.6877	0.0526	0.723	-0.6797	4.0146	5.0732	0.0243	0.3926
ENSBTAG00000005012	ENSBTAT00000006600	HSPH1	heat shock protein family H (Hsp110) member 1 [Source:HGNC Symbol;Acc:HGNC:16969]	0.4119	-1.2796	0.0096	0.5705	-1.2584	4.8855	7.4697	0.0063	0.3929
ENSBTAG00000010735	ENSBTAT00000014213		HIG1 domain family, member 2A; Uncharacterized protein [Source:UniProtKB/TrEMBL;Acc:Q05AT5]	1.6311	0.7059	0.0608	0.7761	0.7109	3.3733	5.0676	0.0244	0.3932
ENSBTAG00000017527	ENSBTAT00000023304	AIM1	absent in melanoma 1 [Source:HGNC Symbol;Acc:HGNC:356]	0.6218	-0.6854	0.0478	0.6961	-0.6779	4.3768	5.0656	0.0244	0.3932
ENSBTAG00000012186	ENSBTAT00000016164	DKKL1	dickkopf like acrosomal protein 1 [Source:HGNC Symbol;Acc:HGNC:16528]	0.58	-0.7859	0.0482	0.697	-0.7761	3.0296	5.0643	0.0244	0.3932
ENSBTAG00000006155	ENSBTAT00000008096	CCRL2	C-C motif chemokine receptor like 2 [Source:HGNC Symbol;Acc:HGNC:1612]	0.4019	-1.315	0.0486	0.6987	-1.302	0.7792	5.0661	0.0244	0.3932
ENSBTAG00000046742	ENSBTAT00000064255	CLEC2A	C-type lectin domain family 2 member A [Source:HGNC Symbol;Acc:HGNC:24191]	Inf	Inf	0.0046	0.538	6.0024	-0.9023	8.5609	0.0034	0.3943
ENSBTAG00000001571	ENSBTAT00000033876	LRRD1	leucine rich repeats and death domain containing 1 [Source:HGNC Symbol;Acc:HGNC:34300]	0.0518	-4.2706	0.0109	0.6094	-3.891	-0.6114	7.4556	0.0063	0.3945
ENSBTAG00000008323	ENSBTAT00000010961	SNAP25	synaptosome associated protein 25 [Source:HGNC Symbol;Acc:HGNC:11132]	0	Inf (-)	0.0115	0.921	-5.7807	-0.8303	8.4762	0.0036	0.3947
ENSBTAG00000004165	ENSBTAT00000035420	CLYBL	citrate lyase beta like [Source:HGNC Symbol;Acc:HGNC:18355]	Inf	Inf	0.02	1	5.446	-1.2206	8.4943	0.0036	0.3947
ENSBTAG00000004555	ENSBTAT00000005988	LRP2	LDL receptor related protein 2 [Source:HGNC Symbol;Acc:HGNC:6694]	Inf	Inf	0.0051	0.5727	5.7939	-0.9331	8.4761	0.0036	0.3947
ENSBTAG00000019174	ENSBTAT00000063144	ZNF710	zinc finger protein 710 [Source:HGNC Symbol;Acc:HGNC:25352]	Inf	Inf	0.02	1	5.446	-1.2206	8.496	0.0036	0.3947
ENSBTAG00000046084	ENSBTAT00000063613		Odorant-binding protein-like; Uncharacterized protein [Source:UniProtKB/TrEMBL;Acc:Q0IIA2]	Inf	Inf	0.02	1	5.446	-1.2206	8.4989	0.0036	0.3947
ENSBTAG00000004594	ENSBTAT00000006029	MMP7	matrix metallopeptidase 7 [Source:HGNC Symbol;Acc:HGNC:7174]	0.2134	-2.2285	0.0008	0.1575	-2.2394	1.9092	8.4833	0.0036	0.3947
ENSBTAG00000015441	ENSBTAT00000020520	ACTG2	actin, gamma 2, smooth muscle, enteric [Source:HGNC Symbol;Acc:HGNC:145]	0.0729	-3.7781	0.0008	0.1575	-3.601	0.4776	8.5218	0.0035	0.3947
ENSBTAG00000013831	ENSBTAT00000018382	DSG1	desmoglein 1 [Source:HGNC Symbol;Acc:HGNC:3048]	2.8626	1.5173	0.0614	0.7794	1.4945	0.3296	5.0555	0.0245	0.3948
ENSBTAG00000005882	ENSBTAT00000007733	ZNF333	zinc finger protein 333 [Source:HGNC Symbol;Acc:HGNC:15624]	2.5175	1.332	0.04	0.6483	1.3353	0.9627	5.0488	0.0246	0.3952
ENSBTAG00000013483	ENSBTAT00000017928	TAF1A	TATA-box binding protein associated factor, RNA polymerase I subunit A [Source:HGNC Symbol;Acc:HGNC:11532]	1.9477	0.9618	0.0492	0.7017	0.9586	2.032	5.0516	0.0246	0.3952
ENSBTAG00000010812	ENSBTAT00000014321	P2RX4	purinergic receptor P2X 4 [Source:HGNC Symbol;Acc:HGNC:8535]	1.5837	0.6633	0.046	0.6874	0.6697	5.9236	5.0493	0.0246	0.3952
ENSBTAG00000031340	ENSBTAT00000044390	SLC6A20	solute carrier family 6 member 20 [Source:HGNC Symbol;Acc:HGNC:30927]	14.1636	3.8241	0.0217	0.8804	3.6151	-0.6865	7.4397	0.0064	0.3953
ENSBTAG00000016366	ENSBTAT00000021770	ABCG8	ATP binding cassette subfamily G member 8 [Source:HGNC Symbol;Acc:HGNC:13887]	3.2443	1.6979	0.0021	0.2133	1.7162	3.5987	7.4386	0.0064	0.3953
ENSBTAG00000007176	ENSBTAT00000048450	GDPD1	glycerophosphodiester phosphodiesterase domain-containing protein 1 [Source:RefSeq peptide;Acc:NP_001069868]	0.4194	-1.2536	0.0237	0.4973	-1.2325	1.5633	5.0469	0.0247	0.3953
ENSBTAG00000016963	ENSBTAT00000061189	ADAMTS6	ADAM metallopeptidase with thrombospondin type 1 motif 6 [Source:HGNC Symbol;Acc:HGNC:222]	3.6356	1.8622	0.0677	0.8183	1.8136	-0.2529	5.0415	0.0247	0.396
ENSBTAG00000009267	ENSBTAT00000012210	UHRF1BP1	UHRF1 binding protein 1 [Source:HGNC Symbol;Acc:HGNC:21216]	1.9413	0.957	0.042	0.6504	0.9675	2.0556	5.0382	0.0248	0.396
ENSBTAG00000014889	ENSBTAT00000019822	DCBLD2	discoidin, CUB and LCCL domain containing 2 [Source:HGNC Symbol;Acc:HGNC:24627]	0.5446	-0.8767	0.054	0.7345	-0.8681	2.2335	5.0374	0.0248	0.396
ENSBTAG00000004850	ENSBTAT00000006376	KPNA3	importin subunit alpha-3 [Source:RefSeq peptide;Acc:NP_001179702]	0.5205	-0.9421	0.0486	0.6987	-0.9348	1.987	5.0375	0.0248	0.396
ENSBTAG00000047680	ENSBTAT00000065006	IRF7	interferon regulatory factor 7 [Source:HGNC Symbol;Acc:HGNC:6122]	1.9394	0.9556	0.0069	0.2324	0.9659	3.5907	5.0351	0.0248	0.3962
ENSBTAG00000031849	ENSBTAT00000045168	TMEM119	transmembrane protein 119 [Source:HGNC Symbol;Acc:HGNC:27884]	14.5962	3.8675	0.0275	0.9849	3.5451	-0.7448	7.4049	0.0065	0.3972
ENSBTAG00000016260	ENSBTAT00000061570	LRRK2	leucine rich repeat kinase 2 [Source:HGNC Symbol;Acc:HGNC:18618]	2.3529	1.2345	0.0151	0.741	1.2545	4.3803	7.4086	0.0065	0.3972
ENSBTAG00000001000	ENSBTAT00000063585	CA13	carbonic anhydrase 13 [Source:HGNC Symbol;Acc:HGNC:14914]	0.3353	-1.5766	0.0089	0.5512	-1.5548	2.4826	7.4169	0.0065	0.3972
ENSBTAG00000031029	ENSBTAT00000043923		Olfactory receptor [Source:UniProtKB/TrEMBL;Acc:E1BP69]	0.2303	-2.1183	0.0083	0.5332	-2.0724	1.2249	7.4037	0.0065	0.3972
ENSBTAG00000012262	ENSBTAT00000046545	FBXO10	F-box protein 10 [Source:HGNC Symbol;Acc:HGNC:13589]	3.645	1.8659	0.0676	0.8179	1.816	-0.2521	5.027	0.025	0.3973
ENSBTAG00000017081	ENSBTAT00000022714	MIEF2	mitochondrial elongation factor 2 [Source:HGNC Symbol;Acc:HGNC:17920]	0.4323	-1.2098	0.0445	0.6731	-1.1897	1.2048	5.0283	0.0249	0.3973
ENSBTAG00000016716	ENSBTAT00000022217	RRS1	ribosome biogenesis regulator homolog [Source:HGNC Symbol;Acc:HGNC:17083]	0.3472	-1.5261	0.0043	0.3425	-1.4991	3.955	7.395	0.0065	0.3977
ENSBTAG00000032764	ENSBTAT00000046532			0.5105	-0.97	0.0188	0.43	-0.9659	2.6003	5.0233	0.025	0.3978
ENSBTAG00000037634	ENSBTAT00000056121		Uncharacterized protein [Source:UniProtKB/TrEMBL;Acc:F1N6A3]	2.0951	1.067	0.0122	0.3306	1.075	2.4733	5.017	0.0251	0.3989
ENSBTAG00000010527	ENSBTAT00000035087	ACAP1	ArfGAP with coiled-coil, ankyrin repeat and PH domains 1 [Source:HGNC Symbol;Acc:HGNC:16467]	1.7836	0.8348	0.0512	0.7198	0.8414	2.537	5.0152	0.0251	0.399
ENSBTAG00000030775	ENSBTAT00000043482	PCBP3	poly(rC) binding protein 3 [Source:HGNC Symbol;Acc:HGNC:8651]	0	Inf (-)	0.0411	1	-5.1092	-1.3165	7.378	0.0066	0.4
ENSBTAG00000007068	ENSBTAT00000036848	SH3BGR	SH3 domain binding glutamate rich protein [Source:HGNC Symbol;Acc:HGNC:10822]	0.4737	-1.078	0.0251	0.5135	-1.0726	1.9162	5.0081	0.0252	0.4002
ENSBTAG00000046213	ENSBTAT00000065776	SNORD116	Small nucleolar RNA SNORD116 [Source:RFAM;Acc:RF00108]	8.3034	3.0537	0.0718	0.8312	2.8517	-1.0849	5.0046	0.0253	0.4004
ENSBTAG00000042711	ENSBTAT00000059703	snoU2_19	Small nucleolar RNA U2-19 [Source:RFAM;Acc:RF00494]	2.3444	1.2292	0.0329	0.5849	1.2425	1.2833	5.0041	0.0253	0.4004
ENSBTAG00000018999	ENSBTAT00000025290			8.3034	3.0537	0.0718	0.8312	2.8517	-1.0849	5.0016	0.0253	0.4007
ENSBTAG00000000793	ENSBTAT00000061289	LAMC2	laminin subunit gamma 2 [Source:HGNC Symbol;Acc:HGNC:6493]	4.0504	2.0181	0.0611	0.7774	1.9687	-0.387	4.9941	0.0254	0.4014
ENSBTAG00000010609	ENSBTAT00000014042	STK31	serine/threonine kinase 31 [Source:HGNC Symbol;Acc:HGNC:11407]	2.7393	1.4538	0.0142	0.7158	1.4712	2.7627	7.3653	0.0066	0.4014
ENSBTAG00000013619	ENSBTAT00000018103	SCTR	secretin receptor [Source:HGNC Symbol;Acc:HGNC:10608]	2.1451	1.101	0.0206	0.4548	1.1014	2.0732	4.9956	0.0254	0.4014
ENSBTAG00000004873	ENSBTAT00000006407	CCNL2	cyclin L2 [Source:HGNC Symbol;Acc:HGNC:20570]	1.628	0.7031	0.0374	0.6226	0.7101	4.7612	4.9938	0.0254	0.4014
ENSBTAG00000008397	ENSBTAT00000011050	ZNF555	zinc finger protein 555 [Source:HGNC Symbol;Acc:HGNC:28382]	2.6626	1.4129	0.0564	0.748	1.4003	0.5888	4.9911	0.0255	0.4016
ENSBTAG00000032617	ENSBTAT00000009504	FBXO44	F-box protein 44 [Source:HGNC Symbol;Acc:HGNC:24847]	0.3746	-1.4165	0.0118	0.6396	-1.3923	3.0941	7.3492	0.0067	0.4036
ENSBTAG00000015056	ENSBTAT00000020040	RBP2	retinol binding protein 2 [Source:HGNC Symbol;Acc:HGNC:9920]	13.5224	3.7573	0.0272	0.9849	3.5437	-0.7409	7.3415	0.0067	0.4039
ENSBTAG00000032057	ENSBTAT00000045476		Uncharacterized protein [Source:UniProtKB/TrEMBL;Acc:E1BCK5]	0	Inf (-)	0.0114	0.6268	-5.6054	-1.0035	7.3109	0.0069	0.404
ENSBTAG00000005996	ENSBTAT00000007874	LRRC18	leucine rich repeat containing 18 [Source:HGNC Symbol;Acc:HGNC:23199]	Inf	Inf	0.0764	1	4.8272	-1.4184	7.2615	0.007	0.404
ENSBTAG00000008295	ENSBTAT00000010915	ACTL6B	actin like 6B [Source:HGNC Symbol;Acc:HGNC:160]	Inf	Inf	0.0764	1	4.8272	-1.4184	7.2634	0.007	0.404
ENSBTAG00000010724	ENSBTAT00000014202			Inf	Inf	0.0764	1	4.8272	-1.4184	7.2627	0.007	0.404
ENSBTAG00000016462	ENSBTAT00000031006	TCF4	transcription factor 4 [Source:HGNC Symbol;Acc:HGNC:11634]	Inf	Inf	0.0764	1	4.8272	-1.4184	7.2538	0.0071	0.404
ENSBTAG00000016937	ENSBTAT00000022527	C19orf67	chromosome 19 open reading frame 67 [Source:HGNC Symbol;Acc:HGNC:34354]	Inf	Inf	0.0764	1	4.8272	-1.4184	7.2605	0.007	0.404
ENSBTAG00000017776	ENSBTAT00000023638	CHD2	chromodomain helicase DNA binding protein 2 [Source:RefSeq peptide;Acc:NP_001095651]	Inf	Inf	0.0764	1	4.8272	-1.4184	7.2583	0.0071	0.404
ENSBTAG00000018999	ENSBTAT00000025290			Inf	Inf	0.0765	1	4.8208	-1.4195	7.3207	0.0068	0.404
ENSBTAG00000021835	ENSBTAT00000029105	PRICKLE2	prickle planar cell polarity protein 2 [Source:HGNC Symbol;Acc:HGNC:20340]	Inf	Inf	0.0765	1	4.8207	-1.4195	7.3194	0.0068	0.404
ENSBTAG00000023970	ENSBTAT00000011321		Uncharacterized protein [Source:UniProtKB/TrEMBL;Acc:F1MZE6]	Inf	Inf	0.0764	1	4.8272	-1.4184	7.2604	0.007	0.404
ENSBTAG00000024526	ENSBTAT00000020668		Uncharacterized protein [Source:UniProtKB/TrEMBL;Acc:F1MIZ6]	Inf	Inf	0.0765	1	4.8208	-1.4195	7.3211	0.0068	0.404
ENSBTAG00000005497	ENSBTAT00000056481	RPRD1A	regulation of nuclear pre-mRNA domain containing 1A [Source:HGNC Symbol;Acc:HGNC:25560]	2.2384	1.1625	0.0505	0.7133	1.1682	1.2259	4.9792	0.0257	0.404
ENSBTAG00000014217	ENSBTAT00000018899	HHEX	hematopoietically expressed homeobox [Source:HGNC Symbol;Acc:HGNC:4901]	0.4186	-1.2563	0.0123	0.6492	-1.2337	4.6021	7.29	0.0069	0.404
ENSBTAG00000012745	ENSBTAT00000016940		Uncharacterized protein [Source:UniProtKB/TrEMBL;Acc:F1MWS9]	0.3239	-1.6262	0.0028	0.2574	-1.5982	3.7816	7.2937	0.0069	0.404
ENSBTAG00000016661	ENSBTAT00000053400		USP18 protein; Uncharacterized protein [Source:UniProtKB/TrEMBL;Acc:A6QPU0]	0.2932	-1.7698	0.0021	0.2133	-1.7399	3.1324	7.3005	0.0069	0.404
ENSBTAG00000016343	ENSBTAT00000021742	KCNIP2	potassium voltage-gated channel interacting protein 2 [Source:HGNC Symbol;Acc:HGNC:15522]	3.9518	1.9825	0.0362	0.6141	1.985	-0.1287	4.9683	0.0258	0.4041
ENSBTAG00000000185	ENSBTAT00000000209	SLC6A14	solute carrier family 6 member 14 [Source:HGNC Symbol;Acc:HGNC:11047]	2.6757	1.4199	0.0129	0.3423	1.4371	1.3115	4.972	0.0258	0.4041
ENSBTAG00000020780	ENSBTAT00000027693	SBNO2	strawberry notch homolog 2 [Source:HGNC Symbol;Acc:HGNC:29158]	1.6174	0.6936	0.049	0.7003	0.7004	4.0251	4.9716	0.0258	0.4041
ENSBTAG00000005144	ENSBTAT00000029870	PNPLA2	patatin like phospholipase domain containing 2 [Source:HGNC Symbol;Acc:HGNC:30802]	1.5876	0.6668	0.0474	0.6942	0.6729	6.3171	4.9706	0.0258	0.4041
ENSBTAG00000002827	ENSBTAT00000003660	ACAT2	acetyl-CoA acetyltransferase 2 [Source:HGNC Symbol;Acc:HGNC:94]	0.6274	-0.6725	0.0432	0.6621	-0.6657	5.9832	4.9688	0.0258	0.4041
ENSBTAG00000015536	ENSBTAT00000020644	CPNE3	copine 3 [Source:HGNC Symbol;Acc:HGNC:2316]	0.6238	-0.6809	0.0591	0.7711	-0.6728	3.7982	4.9681	0.0258	0.4041
ENSBTAG00000004625	ENSBTAT00000006069	PYGB	phosphorylase, glycogen; brain [Source:HGNC Symbol;Acc:HGNC:9723]	0.4496	-1.1533	0.0361	0.6133	-1.1468	1.4037	4.9701	0.0258	0.4041
ENSBTAG00000013412	ENSBTAT00000017847	NFAT5	nuclear factor of activated T-cells 5 [Source:HGNC Symbol;Acc:HGNC:7774]	3.0501	1.6089	0.0137	0.7028	1.6177	2.1911	7.2468	0.0071	0.4042
ENSBTAG00000004572	ENSBTAT00000006005	RNF183	ring finger protein 183 [Source:HGNC Symbol;Acc:HGNC:28721]	0.1488	-2.7481	0.0524	0.723	-2.5455	-0.9217	4.9621	0.0259	0.4051
ENSBTAG00000009389	ENSBTAT00000012357	HNRNPH1	heterogeneous nuclear ribonucleoprotein H1 (H) [Source:HGNC Symbol;Acc:HGNC:5041]	1.6801	0.7485	0.0336	0.5885	0.7553	7.2002	4.9595	0.0259	0.4054
ENSBTAG00000011832	ENSBTAT00000015703	ALDH18A1	aldehyde dehydrogenase 18 family member A1 [Source:HGNC Symbol;Acc:HGNC:9722]	0.3805	-1.394	0.01	0.8419	-1.391	3.7668	8.4138	0.0037	0.4058
ENSBTAG00000013556	ENSBTAT00000018027	UNC13D	unc-13 homolog D [Source:HGNC Symbol;Acc:HGNC:23147]	1.8303	0.8721	0.0545	0.7374	0.8753	2.2861	4.9529	0.026	0.406
ENSBTAG00000017232	ENSBTAT00000022902	KIF13B	kinesin family member 13B [Source:HGNC Symbol;Acc:HGNC:14405]	1.7758	0.8284	0.0493	0.7017	0.8367	2.5918	4.9543	0.026	0.406
ENSBTAG00000014249	ENSBTAT00000065158	IVNS1ABP	influenza virus NS1A binding protein [Source:HGNC Symbol;Acc:HGNC:16951]	1.6038	0.6815	0.058	0.7608	0.6885	3.7135	4.9524	0.0261	0.406
ENSBTAG00000012632	ENSBTAT00000036271	TECR	trans-2,3-enoyl-CoA reductase [Source:HGNC Symbol;Acc:HGNC:4551]	0.4347	-1.2019	0.0121	0.6489	-1.1805	6.9743	7.2302	0.0072	0.4065
ENSBTAG00000009844	ENSBTAT00000012977	CYR61	cysteine rich angiogenic inducer 61 [Source:HGNC Symbol;Acc:HGNC:2654]	0.3882	-1.3651	0.0003	0.0209	-1.361	3.2126	4.936	0.0263	0.4095
ENSBTAG00000006613	ENSBTAT00000008681	METTL17	methyltransferase like 17 [Source:HGNC Symbol;Acc:HGNC:19280]	1.6351	0.7094	0.0564	0.748	0.7126	3.5963	4.9339	0.0263	0.4096
ENSBTAG00000018345	ENSBTAT00000024410	FBXO39	F-box protein 39 [Source:HGNC Symbol;Acc:HGNC:28565]	9.1915	3.2003	0.0521	0.723	2.9924	-1.0104	4.9296	0.0264	0.4103
ENSBTAG00000020707	ENSBTAT00000037735	ADGRG6	adhesion G protein-coupled receptor G6 [Source:HGNC Symbol;Acc:HGNC:13841]	0.4627	-1.1117	0.0311	0.5706	-1.0947	1.8139	4.9225	0.0265	0.4116
ENSBTAG00000047389	ENSBTAT00000065559	TNFRSF10D	tumor necrosis factor receptor superfamily, member 10d, decoy with truncated death domain [Source:RefSeq peptide;Acc:NP_001095797]	0.0695	-3.8476	0.0309	1	-3.4812	-0.8591	7.1998	0.0073	0.4121
ENSBTAG00000016709	ENSBTAT00000033700	NT5C3A	5'-nucleotidase, cytosolic IIIA [Source:HGNC Symbol;Acc:HGNC:17820]	0.5036	-0.9897	0.012	0.3297	-0.9855	2.8755	4.9134	0.0266	0.4134
ENSBTAG00000019933	ENSBTAT00000026556	MKNK1	MAP kinase interacting serine/threonine kinase 1 [Source:HGNC Symbol;Acc:HGNC:7110]	0.3822	-1.3877	0.0057	0.4074	-1.3624	5.0968	7.1796	0.0074	0.4154
ENSBTAG00000030824	ENSBTAT00000004371	L3HYPDH	trans-L-3-hydroxyproline dehydratase [Source:HGNC Symbol;Acc:HGNC:20488]	2.1806	1.1247	0.0351	0.6055	1.1319	1.6251	4.8946	0.0269	0.4175
ENSBTAG00000007312	ENSBTAT00000009621		DC-SIGN-like protein; Uncharacterized protein [Source:UniProtKB/TrEMBL;Acc:C0IP18]	2.1844	1.1273	0.0389	0.6373	1.1299	1.5774	4.8897	0.027	0.4176
ENSBTAG00000016360	ENSBTAT00000021762	TVP23A	trans-golgi network vesicle protein 23 homolog A [Source:HGNC Symbol;Acc:HGNC:20398]	2.0651	1.0462	0.046	0.687	1.0525	1.6501	4.8911	0.027	0.4176
ENSBTAG00000013538	ENSBTAT00000045794	PEX14	peroxisomal biogenesis factor 14 [Source:HGNC Symbol;Acc:HGNC:8856]	1.7532	0.81	0.0465	0.6915	0.8176	2.812	4.8899	0.027	0.4176
ENSBTAG00000039237	ENSBTAT00000049105		Uncharacterized protein [Source:UniProtKB/TrEMBL;Acc:G5E604]	0.0472	-4.404	0.0002	0.0662	-4.1732	0.4798	8.3502	0.0039	0.4176
ENSBTAG00000021858	ENSBTAT00000029140	SLC5A12	solute carrier family 5 member 12 [Source:HGNC Symbol;Acc:HGNC:28750]	2.177	1.1223	0.0482	0.697	1.1167	1.475	4.8854	0.0271	0.4179
ENSBTAG00000001692	ENSBTAT00000016824	NDST1	N-deacetylase and N-sulfotransferase 1 [Source:HGNC Symbol;Acc:HGNC:7680]	1.5922	0.671	0.0487	0.6987	0.6771	4.6679	4.884	0.0271	0.4179
ENSBTAG00000004356	ENSBTAT00000005698	ROBO4	roundabout guidance receptor 4 [Source:HGNC Symbol;Acc:HGNC:17985]	0.5563	-0.846	0.0307	0.5663	-0.8419	2.8868	4.8826	0.0271	0.4179
ENSBTAG00000047212	ENSBTAT00000065193		ANXA13 protein; Uncharacterized protein [Source:UniProtKB/TrEMBL;Acc:A1A4L3]	0.2166	-2.2066	0.0757	0.8399	-2.1141	-0.7921	4.883	0.0271	0.4179
ENSBTAG00000000405	ENSBTAT00000000519		Vitamin K epoxide reductase complex subunit 1 [Source:UniProtKB/Swiss-Prot;Acc:Q6B4J2]	0.5939	-0.7516	0.0311	0.5699	-0.7448	7.2958	4.8794	0.0272	0.4183
ENSBTAG00000046900	ENSBTAT00000063999		Uncharacterized protein [Source:UniProtKB/TrEMBL;Acc:G3N2D8]	0.5722	-0.8054	0.0132	0.3483	-0.8009	5.2143	4.8738	0.0273	0.4193
ENSBTAG00000031301	ENSBTAT00000044355			3.5359	1.8221	0.016	0.7536	1.8257	1.4733	7.1552	0.0075	0.4197
ENSBTAG00000006933	ENSBTAT00000009104	PPP1R10	protein phosphatase 1 regulatory subunit 10 [Source:HGNC Symbol;Acc:HGNC:9284]	1.6061	0.6835	0.0408	0.6486	0.6909	4.9328	4.8673	0.0274	0.4199
ENSBTAG00000026394	ENSBTAT00000056899	UBALD1	UBA like domain containing 1 [Source:HGNC Symbol;Acc:HGNC:29576]	0.5606	-0.8351	0.0258	0.5222	-0.825	3.5365	4.8667	0.0274	0.4199
ENSBTAG00000042649	ENSBTAT00000059641	SNORD15	Small nucleolar RNA SNORD15 [Source:RFAM;Acc:RF00067]	0.3262	-1.6161	0.0575	0.7558	-1.591	0.0467	4.8676	0.0274	0.4199
ENSBTAG00000008160	ENSBTAT00000010729	MBOAT2	membrane bound O-acyltransferase domain containing 2 [Source:HGNC Symbol;Acc:HGNC:25193]	0	Inf (-)	0.0252	1	-5.4666	-1.0281	8.327	0.0039	0.4204
ENSBTAG00000043315	ENSBTAT00000060307	SNORA61	Small nucleolar RNA SNORA61 [Source:RFAM;Acc:RF00420]	6.6389	2.7309	0.0419	0.6498	2.5581	-0.6997	4.8483	0.0277	0.4236
ENSBTAG00000009596	ENSBTAT00000012629	C9orf43	chromosome 9 open reading frame 43 [Source:HGNC Symbol;Acc:HGNC:23570]	5.8852	2.5571	0.0713	0.8312	2.3757	-0.8129	4.848	0.0277	0.4236
ENSBTAG00000027453	ENSBTAT00000039422	RNF4	ring finger protein 4 [Source:HGNC Symbol;Acc:HGNC:10067]	1.6491	0.7217	0.0337	0.589	0.7276	5.7966	4.8457	0.0277	0.4236
ENSBTAG00000003126	ENSBTAT00000004065	PEX16	peroxisomal biogenesis factor 16 [Source:HGNC Symbol;Acc:HGNC:8857]	1.6086	0.6858	0.0607	0.7761	0.6894	3.749	4.8457	0.0277	0.4236
ENSBTAG00000048030	ENSBTAT00000065147		Uncharacterized protein [Source:UniProtKB/TrEMBL;Acc:G3MZE0]	17.2557	4.109	0.0139	0.7043	3.7877	-0.5798	7.1316	0.0076	0.4238
ENSBTAG00000000431	ENSBTAT00000052114	TRDC	T cell receptor delta constant [Source:HGNC Symbol;Acc:HGNC:12253]	14.5344	3.8614	0.0276	0.9849	3.5409	-0.7458	7.1181	0.0076	0.4247
ENSBTAG00000030921	ENSBTAT00000043762	FAM3B	family with sequence similarity 3 member B [Source:HGNC Symbol;Acc:HGNC:1253]	14.5344	3.8614	0.0276	0.9849	3.5409	-0.7458	7.116	0.0076	0.4247
ENSBTAG00000002174	ENSBTAT00000002817	RERG	RAS like estrogen regulated growth inhibitor [Source:HGNC Symbol;Acc:HGNC:15980]	0.4159	-1.2657	0.0522	0.723	-1.2436	0.9243	4.8389	0.0278	0.4248
ENSBTAG00000006046	ENSBTAT00000007942			0.1687	-2.5679	0.0743	0.8378	-2.3868	-0.9974	4.8373	0.0279	0.4249
ENSBTAG00000000170	ENSBTAT00000000195		Uncharacterized protein [Source:UniProtKB/TrEMBL;Acc:E1BJX2]	3.1328	1.6475	0.0056	0.4036	1.6747	2.5666	7.1074	0.0077	0.4253
ENSBTAG00000009194	ENSBTAT00000012114	OSBPL10	oxysterol binding protein like 10 [Source:HGNC Symbol;Acc:HGNC:16395]	16.5829	4.0516	0.0186	1	3.7117	-0.8486	8.2937	0.004	0.4255
ENSBTAG00000000945	ENSBTAT00000061207	ATP2C2	ATPase secretory pathway Ca2+ transporting 2 [Source:HGNC Symbol;Acc:HGNC:29103]	2.0235	1.0169	0.0448	0.6762	1.0135	1.9211	4.8269	0.028	0.4271
ENSBTAG00000034366	ENSBTAT00000026460	RGS2	Bos taurus regulator of G-protein signaling 2, 24kDa (RGS2), mRNA. [Source:RefSeq mRNA;Acc:NM_001075596]	1.6875	0.7549	0.0229	0.4842	0.7638	4.5938	4.8249	0.0281	0.4272
ENSBTAG00000045588	ENSBTAT00000066038		Uncharacterized protein [Source:UniProtKB/TrEMBL;Acc:G3N1J6]	2.0375	1.0268	0.0014	0.076	1.0344	4.9314	4.8209	0.0281	0.4275
ENSBTAG00000002791	ENSBTAT00000003616	SEC24C	SEC24 homolog C, COPII coat complex component [Source:HGNC Symbol;Acc:HGNC:10705]	1.5999	0.678	0.0466	0.6919	0.6836	4.8705	4.8199	0.0281	0.4275
ENSBTAG00000014315	ENSBTAT00000019038	PBLD	phenazine biosynthesis like protein domain containing [Source:HGNC Symbol;Acc:HGNC:23301]	0.6067	-0.721	0.0262	0.5272	-0.7142	5.3488	4.8192	0.0281	0.4275
ENSBTAG00000006851	ENSBTAT00000065136		Uncharacterized protein [Source:UniProtKB/TrEMBL;Acc:F1ME19]	Inf	Inf	0.0766	1	4.8136	-1.4205	7.0031	0.0081	0.4278
ENSBTAG00000011973	ENSBTAT00000015886	DCAF16	DDB1 and CUL4 associated factor 16 [Source:HGNC Symbol;Acc:HGNC:25987]	Inf	Inf	0.0766	1	4.8135	-1.4205	6.9906	0.0082	0.4278
ENSBTAG00000013912	ENSBTAT00000064242	TXNRD1	thioredoxin reductase 1, cytoplasmic [Source:RefSeq peptide;Acc:NP_777050]	Inf	Inf	0.0763	1	4.8346	-1.4174	6.9929	0.0082	0.4278
ENSBTAG00000030507	ENSBTAT00000044818		Ferritin [Source:UniProtKB/TrEMBL;Acc:E1B888]	Inf	Inf	0.0766	1	4.8135	-1.4205	6.9973	0.0082	0.4278
ENSBTAG00000031760	ENSBTAT00000045039			Inf	Inf	0.0766	1	4.8136	-1.4205	7.0002	0.0082	0.4278
ENSBTAG00000040398	ENSBTAT00000025002	MGC148692	uncharacterized protein LOC511259 [Source:RefSeq peptide;Acc:NP_001095411]	Inf	Inf	0.0766	1	4.8135	-1.4205	6.9938	0.0082	0.4278
ENSBTAG00000045440	ENSBTAT00000062873			Inf	Inf	0.0763	1	4.8346	-1.4174	6.99	0.0082	0.4278
ENSBTAG00000046422	ENSBTAT00000065709			Inf	Inf	0.0766	1	4.8136	-1.4205	7.0063	0.0081	0.4278
ENSBTAG00000037566	ENSBTAT00000057301	ZNF500	zinc finger protein 500 [Source:HGNC Symbol;Acc:HGNC:23716]	15.9156	3.9924	0.0214	0.8804	3.6632	-0.681	7.0543	0.0079	0.4278
ENSBTAG00000008934	ENSBTAT00000011761	ESPL1	extra spindle pole bodies like 1, separase [Source:HGNC Symbol;Acc:HGNC:16856]	13.6479	3.7706	0.0349	1	3.4491	-0.8055	7.0471	0.0079	0.4278
ENSBTAG00000019926	ENSBTAT00000026544	SCGN	secretagogin, EF-hand calcium binding protein [Source:HGNC Symbol;Acc:HGNC:16941]	6.6	2.7225	0.0169	0.7784	2.6959	0.0263	6.9895	0.0082	0.4278
ENSBTAG00000016399	ENSBTAT00000044866	AKAP4	A-kinase anchoring protein 4 [Source:HGNC Symbol;Acc:HGNC:374]	5.959	2.5751	0.0181	0.8023	2.5487	0.1635	7.0137	0.0081	0.4278
ENSBTAG00000010907	ENSBTAT00000014486	PPP1R1A	protein phosphatase 1 regulatory inhibitor subunit 1A [Source:HGNC Symbol;Acc:HGNC:9286]	2.9645	1.5678	0.0121	0.6489	1.5795	2.5087	6.9885	0.0082	0.4278
ENSBTAG00000002555	ENSBTAT00000003309	PDZK1IP1	PDZK1 interacting protein 1 [Source:HGNC Symbol;Acc:HGNC:16887]	2.9224	1.5471	0.0137	0.7028	1.5683	2.3313	7.035	0.008	0.4278
ENSBTAG00000005107	ENSBTAT00000006725	CRADD	CASP2 and RIPK1 domain containing adaptor with death domain [Source:HGNC Symbol;Acc:HGNC:2340]	2.7673	1.4685	0.0199	0.851	1.4848	2.2916	6.992	0.0082	0.4278
ENSBTAG00000022613	ENSBTAT00000007918		Cytochrome c [Source:UniProtKB/Swiss-Prot;Acc:P62894]	0.3679	-1.4425	0.0047	0.3639	-1.4166	4.8837	7.0401	0.008	0.4278
ENSBTAG00000045588	ENSBTAT00000066038		Uncharacterized protein [Source:UniProtKB/TrEMBL;Acc:G3N1J6]	0.3555	-1.492	0.0068	0.4578	-1.4647	3.4609	7.0169	0.0081	0.4278
ENSBTAG00000018548	ENSBTAT00000024684	INTS7	integrator complex subunit 7 [Source:HGNC Symbol;Acc:HGNC:24484]	0.3132	-1.6751	0.0007	0.0952	-1.6558	6.0668	7.069	0.0078	0.4278
ENSBTAG00000007247	ENSBTAT00000009536	NUF2	NUF2, NDC80 kinetochore complex component [Source:HGNC Symbol;Acc:HGNC:14621]	0.257	-1.96	0.0039	0.3264	-1.9256	2.0218	7.0376	0.008	0.4278
ENSBTAG00000009899	ENSBTAT00000065869	CHID1	chitinase domain containing 1 [Source:HGNC Symbol;Acc:HGNC:28474]	3.8648	1.9504	0.0759	0.8409	1.8987	-0.4314	4.813	0.0282	0.4281
ENSBTAG00000030297	ENSBTAT00000042779		Hepatitis A virus cellular receptor 1 N-terminal domain containing protein; Uncharacterized protein [Source:UniProtKB/TrEMBL;Acc:Q2KII3]	0.4548	-1.1367	0.0105	0.3037	-1.1304	9.4335	4.8123	0.0283	0.4281
ENSBTAG00000016712	ENSBTAT00000023675		Uncharacterized protein [Source:UniProtKB/TrEMBL;Acc:F1N4Y9]	0.1469	-2.7672	0.0001	0.0109	-2.7331	0.7325	4.8153	0.0282	0.4281
ENSBTAG00000019107	ENSBTAT00000025438	GAS7	growth arrest specific 7 [Source:HGNC Symbol;Acc:HGNC:4169]	5.5243	2.4658	0.0716	0.8312	2.3513	-0.8154	4.8068	0.0283	0.4287
ENSBTAG00000013863	ENSBTAT00000018411	DUSP1	dual specificity phosphatase 1 [Source:HGNC Symbol;Acc:HGNC:3064]	1.6742	0.7435	0.0259	0.5234	0.7508	6.7089	4.8067	0.0283	0.4287
ENSBTAG00000000902	ENSBTAT00000045447	OGT	O-linked N-acetylglucosamine (GlcNAc) transferase [Source:HGNC Symbol;Acc:HGNC:8127]	1.5579	0.6396	0.0624	0.7867	0.6454	4.3758	4.8027	0.0284	0.4294
ENSBTAG00000012371	ENSBTAT00000016421	CPD	carboxypeptidase D [Source:HGNC Symbol;Acc:HGNC:2301]	0.5619	-0.8317	0.0493	0.7017	-0.8256	2.5332	4.7992	0.0285	0.4299
ENSBTAG00000009400	ENSBTAT00000046066	FASTKD3	FAST kinase domains 3 [Source:HGNC Symbol;Acc:HGNC:28758]	2.9721	1.5715	0.0671	0.8165	1.5637	0.1194	4.7953	0.0285	0.4301
ENSBTAG00000033677	ENSBTAT00000047843	WDR90	WD repeat domain 90 [Source:HGNC Symbol;Acc:HGNC:26960]	2.0569	1.0405	0.042	0.65	1.0351	1.901	4.7925	0.0286	0.4301
ENSBTAG00000009174	ENSBTAT00000012090	HSD17B14	hydroxysteroid 17-beta dehydrogenase 14 [Source:HGNC Symbol;Acc:HGNC:23238]	0.6209	-0.6876	0.0358	0.6098	-0.6807	5.0566	4.7928	0.0286	0.4301
ENSBTAG00000015254	ENSBTAT00000020296	GLB1	galactosidase beta 1 [Source:HGNC Symbol;Acc:HGNC:4298]	0.6165	-0.6978	0.0359	0.6098	-0.692	4.475	4.7936	0.0286	0.4301
ENSBTAG00000008493	ENSBTAT00000011196	AQP3	aquaporin 3 (Gill blood group) [Source:HGNC Symbol;Acc:HGNC:636]	8.0739	3.0133	0.0997	0.9291	2.7028	-1.1656	4.7874	0.0287	0.4302
ENSBTAG00000003191	ENSBTAT00000004145	FSCN1	fascin actin-bundling protein 1 [Source:HGNC Symbol;Acc:HGNC:11148]	0.5797	-0.7867	0.0206	0.4543	-0.7824	4.0474	4.7906	0.0286	0.4302
ENSBTAG00000009778	ENSBTAT00000043161	KRAS	KRAS proto-oncogene, GTPase [Source:HGNC Symbol;Acc:HGNC:6407]	0.5744	-0.7998	0.0266	0.5306	-0.7931	3.8515	4.7874	0.0287	0.4302
ENSBTAG00000019689	ENSBTAT00000044868	C11orf80	chromosome 11 open reading frame 80 [Source:HGNC Symbol;Acc:HGNC:26197]	3.8148	1.9316	0.0264	0.528	1.8905	0.171	4.7783	0.0288	0.4321
ENSBTAG00000015635	ENSBTAT00000020764	TNFRSF4	TNF receptor superfamily member 4 [Source:HGNC Symbol;Acc:HGNC:11918]	2.3794	1.2506	0.0659	0.8116	1.2449	0.8256	4.7721	0.0289	0.4324
ENSBTAG00000020414	ENSBTAT00000027206	DHX37	DEAH-box helicase 37 [Source:HGNC Symbol;Acc:HGNC:17210]	1.7504	0.8077	0.0524	0.723	0.8138	2.7117	4.7727	0.0289	0.4324
ENSBTAG00000007368	ENSBTAT00000009690	MAN2C1	mannosidase alpha class 2C member 1 [Source:HGNC Symbol;Acc:HGNC:6827]	1.6634	0.7341	0.0526	0.723	0.7365	3.5123	4.7715	0.0289	0.4324
ENSBTAG00000038495	ENSBTAT00000054446			0.3731	-1.4224	0.0182	0.4239	-1.412	1.0942	4.7733	0.0289	0.4324
ENSBTAG00000015267	ENSBTAT00000020308	SGSH	N-sulfoglucosamine sulfohydrolase [Source:HGNC Symbol;Acc:HGNC:10818]	0.2438	-2.0362	0.0743	0.8378	-1.9543	-0.6136	4.7697	0.029	0.4324
ENSBTAG00000012991	ENSBTAT00000017205	PRUNE2	prune homolog 2 [Source:HGNC Symbol;Acc:HGNC:25209]	9.7308	3.2826	0.0225	0.8816	3.1081	-0.4247	6.9633	0.0083	0.4325
ENSBTAG00000007698	ENSBTAT00000010124	TMEM59L	transmembrane protein 59 like [Source:HGNC Symbol;Acc:HGNC:13237]	0	Inf (-)	0.0043	0.5161	-6.1152	-0.6036	8.2412	0.0041	0.4326
ENSBTAG00000001473	ENSBTAT00000001929	ARVCF	armadillo repeat gene deleted in velocardiofacial syndrome [Source:HGNC Symbol;Acc:HGNC:728]	4.0919	2.0328	0.0004	0.0922	2.0227	3.8918	8.2448	0.0041	0.4326
ENSBTAG00000019634	ENSBTAT00000026157	PIDD1	p53-induced death domain protein 1 [Source:HGNC Symbol;Acc:HGNC:16491]	2.2592	1.1758	0.0448	0.6762	1.1629	1.4063	4.7632	0.0291	0.4335
ENSBTAG00000045822	ENSBTAT00000064839			0.5475	-0.8692	0.0146	0.3658	-0.8603	4.3867	4.7609	0.0291	0.4335
ENSBTAG00000014038	ENSBTAT00000031574	CDKL2	cyclin dependent kinase like 2 [Source:HGNC Symbol;Acc:HGNC:1782]	0.2667	-1.9065	0.0534	0.7303	-1.844	-0.2642	4.761	0.0291	0.4335
ENSBTAG00000001008	ENSBTAT00000001336	PRF1	perforin 1 [Source:HGNC Symbol;Acc:HGNC:9360]	1.9194	0.9407	0.0575	0.7558	0.9375	1.9909	4.757	0.0292	0.4341
ENSBTAG00000002702	ENSBTAT00000003500	TSPAN32	tetraspanin 32 [Source:HGNC Symbol;Acc:HGNC:13410]	0.178	-2.4897	0.0743	0.8378	-2.3736	-0.9955	4.7559	0.0292	0.4341
ENSBTAG00000028980	ENSBTAT00000041360	5S_rRNA	5S ribosomal RNA [Source:RFAM;Acc:RF00001]	7.3708	2.8818	0.0995	0.9271	2.694	-1.1644	4.7495	0.0293	0.4346
ENSBTAG00000032763	ENSBTAT00000046528	RANBP10	RAN binding protein 10 [Source:HGNC Symbol;Acc:HGNC:29285]	1.5665	0.6475	0.0598	0.7761	0.6535	4.3857	4.7504	0.0293	0.4346
ENSBTAG00000005523	ENSBTAT00000007264	XYLT1	xylosyltransferase 1 [Source:HGNC Symbol;Acc:HGNC:15516]	0.2889	-1.7915	0.0683	0.8193	-1.7488	-0.3125	4.75	0.0293	0.4346
ENSBTAG00000003898	ENSBTAT00000005088	HMGCS2	3-hydroxy-3-methylglutaryl-CoA synthase 2 [Source:HGNC Symbol;Acc:HGNC:5008]	2.2342	1.1598	0.0091	0.279	1.1689	9.613	4.747	0.0293	0.4348
ENSBTAG00000018652	ENSBTAT00000024820	CXCL17	C-X-C motif chemokine ligand 17 [Source:HGNC Symbol;Acc:HGNC:19232]	1.825	0.8679	0.0449	0.6768	0.8777	2.4069	4.7456	0.0294	0.4348
ENSBTAG00000000030	ENSBTAT00000000033	RDM1	RAD52 motif containing 1 [Source:HGNC Symbol;Acc:HGNC:19950]	Inf	Inf	0.2174	1	3.9831	-1.7481	4.58	0.0323	0.4357
ENSBTAG00000001793	ENSBTAT00000057416	HSD11B1L	hydroxysteroid 11-beta dehydrogenase 1 like [Source:HGNC Symbol;Acc:HGNC:30419]	Inf	Inf	0.2174	1	3.9875	-1.7471	4.5901	0.0322	0.4357
ENSBTAG00000002034	ENSBTAT00000043636	MFSD2B	major facilitator superfamily domain containing 2B [Source:HGNC Symbol;Acc:HGNC:37207]	Inf	Inf	0.2174	1	3.9875	-1.7471	4.5901	0.0322	0.4357
ENSBTAG00000002180	ENSBTAT00000002826			Inf	Inf	0.2175	1	3.9965	-1.745	4.6105	0.0318	0.4357
ENSBTAG00000002363	ENSBTAT00000042886	SESN2	sestrin 2 [Source:HGNC Symbol;Acc:HGNC:20746]	Inf	Inf	0.2174	1	3.9831	-1.7481	4.58	0.0323	0.4357
ENSBTAG00000002448	ENSBTAT00000047548	SNTG1	syntrophin gamma 1 [Source:HGNC Symbol;Acc:HGNC:13740]	Inf	Inf	0.2175	1	3.992	-1.746	4.6003	0.032	0.4357
ENSBTAG00000003409	ENSBTAT00000004419	FKBP1B	FK506 binding protein 1B [Source:HGNC Symbol;Acc:HGNC:3712]	Inf	Inf	0.2174	1	3.9875	-1.7471	4.5901	0.0322	0.4357
ENSBTAG00000003449	ENSBTAT00000066110	KCP	kielin/chordin-like protein [Source:HGNC Symbol;Acc:HGNC:17585]	Inf	Inf	0.2175	1	3.9965	-1.745	4.6105	0.0318	0.4357
ENSBTAG00000003490	ENSBTAT00000004537	ELMO1	engulfment and cell motility 1 [Source:HGNC Symbol;Acc:HGNC:16286]	Inf	Inf	0.2175	1	3.992	-1.746	4.6003	0.032	0.4357
ENSBTAG00000003791	ENSBTAT00000004931	LPAR3	lysophosphatidic acid receptor 3 [Source:HGNC Symbol;Acc:HGNC:14298]	Inf	Inf	0.2175	1	3.9965	-1.745	4.6105	0.0318	0.4357
ENSBTAG00000004138	ENSBTAT00000005415	GLTSCR1	glioma tumor suppressor candidate region gene 1 [Source:HGNC Symbol;Acc:HGNC:4332]	Inf	Inf	0.2175	1	3.992	-1.746	4.6003	0.032	0.4357
ENSBTAG00000004851	ENSBTAT00000006377	NCKAP5L	NCK associated protein 5 like [Source:HGNC Symbol;Acc:HGNC:29321]	Inf	Inf	0.2176	1	4.001	-1.7439	4.6207	0.0316	0.4357
ENSBTAG00000005978	ENSBTAT00000065956	PIK3R5	phosphoinositide-3-kinase regulatory subunit 5 [Source:HGNC Symbol;Acc:HGNC:30035]	Inf	Inf	0.1391	1	4.2736	-1.6341	4.6882	0.0304	0.4357
ENSBTAG00000007493	ENSBTAT00000009856	ZDHHC3	zinc finger DHHC-type containing 3 [Source:HGNC Symbol;Acc:HGNC:18470]	Inf	Inf	0.2174	1	3.9875	-1.7471	4.5901	0.0322	0.4357
ENSBTAG00000008227	ENSBTAT00000010820	LIPT2	putative lipoyltransferase 2, mitochondrial [Source:RefSeq peptide;Acc:NP_001192873]	Inf	Inf	0.2175	1	3.992	-1.746	4.6003	0.032	0.4357
ENSBTAG00000008271	ENSBTAT00000010884	MEDAG	mesenteric estrogen dependent adipogenesis [Source:HGNC Symbol;Acc:HGNC:25926]	Inf	Inf	0.2174	1	3.9831	-1.7481	4.58	0.0323	0.4357
ENSBTAG00000008380	ENSBTAT00000011032	ITGA11	integrin subunit alpha 11 [Source:HGNC Symbol;Acc:HGNC:6136]	Inf	Inf	0.2174	1	3.9875	-1.7471	4.5901	0.0322	0.4357
ENSBTAG00000009481	ENSBTAT00000012479	C1orf87	chromosome 1 open reading frame 87 [Source:HGNC Symbol;Acc:HGNC:28547]	Inf	Inf	0.1391	1	4.2736	-1.6341	4.6875	0.0304	0.4357
ENSBTAG00000009769	ENSBTAT00000012885			Inf	Inf	0.2175	1	3.9965	-1.745	4.6105	0.0318	0.4357
ENSBTAG00000009874	ENSBTAT00000013022	ZXDC	ZXD family zinc finger C [Source:HGNC Symbol;Acc:HGNC:28160]	Inf	Inf	0.2175	1	3.992	-1.746	4.6003	0.032	0.4357
ENSBTAG00000010578	ENSBTAT00000013986	IL17B	interleukin 17B [Source:HGNC Symbol;Acc:HGNC:5982]	Inf	Inf	0.2174	1	3.9875	-1.7471	4.5901	0.0322	0.4357
ENSBTAG00000010932	ENSBTAT00000014521	DNAJC12	DnaJ heat shock protein family (Hsp40) member C12 [Source:HGNC Symbol;Acc:HGNC:28908]	Inf	Inf	0.2174	1	3.9831	-1.7481	4.58	0.0323	0.4357
ENSBTAG00000011034	ENSBTAT00000011574	ANGPT2	angiopoietin 2 [Source:HGNC Symbol;Acc:HGNC:485]	Inf	Inf	0.2175	1	3.992	-1.746	4.6003	0.032	0.4357
ENSBTAG00000012519	ENSBTAT00000016620	XDH	xanthine dehydrogenase [Source:HGNC Symbol;Acc:HGNC:12805]	Inf	Inf	0.2174	1	3.9831	-1.7481	4.58	0.0323	0.4357
ENSBTAG00000012529	ENSBTAT00000016634	IFNG	interferon gamma [Source:HGNC Symbol;Acc:HGNC:5438]	Inf	Inf	0.2175	1	3.992	-1.746	4.6003	0.032	0.4357
ENSBTAG00000013015	ENSBTAT00000017304	CCDC13	coiled-coil domain containing 13 [Source:HGNC Symbol;Acc:HGNC:26358]	Inf	Inf	0.2175	1	3.992	-1.746	4.6003	0.032	0.4357
ENSBTAG00000014381	ENSBTAT00000046187	CRHR2	corticotropin releasing hormone receptor 2 [Source:HGNC Symbol;Acc:HGNC:2358]	Inf	Inf	0.2176	1	4.001	-1.7439	4.6207	0.0316	0.4357
ENSBTAG00000014932	ENSBTAT00000050377	ARSE	arylsulfatase E (chondrodysplasia punctata 1) [Source:HGNC Symbol;Acc:HGNC:719]	Inf	Inf	0.2174	1	3.9875	-1.7471	4.5901	0.0322	0.4357
ENSBTAG00000015192	ENSBTAT00000020211	FAM193B	family with sequence similarity 193 member B [Source:HGNC Symbol;Acc:HGNC:25524]	Inf	Inf	0.2175	1	3.9965	-1.745	4.6105	0.0318	0.4357
ENSBTAG00000016234	ENSBTAT00000021603	DUOX2	dual oxidase 2 [Source:HGNC Symbol;Acc:HGNC:13273]	Inf	Inf	0.2175	1	3.992	-1.746	4.6003	0.032	0.4357
ENSBTAG00000016523	ENSBTAT00000029664	DNAH10	dynein axonemal heavy chain 10 [Source:HGNC Symbol;Acc:HGNC:2941]	Inf	Inf	0.1391	1	4.2736	-1.6341	4.6872	0.0304	0.4357
ENSBTAG00000017249	ENSBTAT00000022924	SBSPON	somatomedin B and thrombospondin type 1 domain containing [Source:HGNC Symbol;Acc:HGNC:30362]	Inf	Inf	0.2174	1	3.9831	-1.7481	4.58	0.0323	0.4357
ENSBTAG00000017357	ENSBTAT00000023081	CLCA4	chloride channel accessory 4 [Source:HGNC Symbol;Acc:HGNC:2018]	Inf	Inf	0.2176	1	4.001	-1.7439	4.6207	0.0316	0.4357
ENSBTAG00000017434	ENSBTAT00000023177	MROH2A	maestro heat like repeat family member 2A [Source:HGNC Symbol;Acc:HGNC:27936]	Inf	Inf	0.2176	1	4.001	-1.7439	4.6207	0.0316	0.4357
ENSBTAG00000017986	ENSBTAT00000023928	GLIS1	GLIS family zinc finger 1 [Source:HGNC Symbol;Acc:HGNC:29525]	Inf	Inf	0.2175	1	3.992	-1.746	4.6003	0.032	0.4357
ENSBTAG00000018193	ENSBTAT00000024214	KCNK3	potassium two pore domain channel subfamily K member 3 [Source:HGNC Symbol;Acc:HGNC:6278]	Inf	Inf	0.2175	1	3.992	-1.746	4.6003	0.032	0.4357
ENSBTAG00000018756	ENSBTAT00000024975		Similar to DnaJ (Hsp40) homolog, subfamily B, member 3; Uncharacterized protein [Source:UniProtKB/TrEMBL;Acc:Q32L64]	Inf	Inf	0.2176	1	4.001	-1.7439	4.6207	0.0316	0.4357
ENSBTAG00000019044	ENSBTAT00000025350	BAIAP2	BAI1 associated protein 2 [Source:HGNC Symbol;Acc:HGNC:947]	Inf	Inf	0.2175	1	3.992	-1.746	4.6003	0.032	0.4357
ENSBTAG00000019504	ENSBTAT00000025981	ADRA1D	adrenoceptor alpha 1D [Source:HGNC Symbol;Acc:HGNC:280]	Inf	Inf	0.2175	1	3.992	-1.746	4.6003	0.032	0.4357
ENSBTAG00000019961	ENSBTAT00000026587	ATP4B	ATPase H+/K+ transporting beta subunit [Source:HGNC Symbol;Acc:HGNC:820]	Inf	Inf	0.2175	1	3.9965	-1.745	4.6105	0.0318	0.4357
ENSBTAG00000020513	ENSBTAT00000027332			Inf	Inf	0.2176	1	4.001	-1.7439	4.6207	0.0316	0.4357
ENSBTAG00000020705	ENSBTAT00000027594	PRSS12	protease, serine 12 [Source:HGNC Symbol;Acc:HGNC:9477]	Inf	Inf	0.1391	1	4.2736	-1.6341	4.687	0.0304	0.4357
ENSBTAG00000020989	ENSBTAT00000027951	SUSD4	sushi domain containing 4 [Source:HGNC Symbol;Acc:HGNC:25470]	Inf	Inf	0.2174	1	3.9831	-1.7481	4.58	0.0323	0.4357
ENSBTAG00000021723	ENSBTAT00000028957	EME1	essential meiotic structure-specific endonuclease 1 [Source:HGNC Symbol;Acc:HGNC:24965]	Inf	Inf	0.2175	1	3.992	-1.746	4.6003	0.032	0.4357
ENSBTAG00000024288	ENSBTAT00000060970		Alpha-amylase [Source:UniProtKB/TrEMBL;Acc:F1MP21]	Inf	Inf	0.2175	1	3.992	-1.746	4.6003	0.032	0.4357
ENSBTAG00000025964	ENSBTAT00000064503	MAST4	microtubule associated serine/threonine kinase family member 4 [Source:HGNC Symbol;Acc:HGNC:19037]	Inf	Inf	0.2175	1	3.992	-1.746	4.6003	0.032	0.4357
ENSBTAG00000027279	ENSBTAT00000039090			Inf	Inf	0.2176	1	4.001	-1.7439	4.6207	0.0316	0.4357
ENSBTAG00000028330	ENSBTAT00000040712	U3	Small nucleolar RNA U3 [Source:RFAM;Acc:RF00012]	Inf	Inf	0.2174	1	3.9831	-1.7481	4.58	0.0323	0.4357
ENSBTAG00000030539	ENSBTAT00000043110		Keratin-like protein KRT222 [Source:UniProtKB/Swiss-Prot;Acc:Q2KI75]	Inf	Inf	0.2174	1	3.9875	-1.7471	4.5901	0.0322	0.4357
ENSBTAG00000031802	ENSBTAT00000061217	SPATA16	spermatogenesis associated 16 [Source:HGNC Symbol;Acc:HGNC:29935]	Inf	Inf	0.2174	1	3.9831	-1.7481	4.58	0.0323	0.4357
ENSBTAG00000032609	ENSBTAT00000046284			Inf	Inf	0.2175	1	3.9965	-1.745	4.6105	0.0318	0.4357
ENSBTAG00000034498	ENSBTAT00000048872	LY6D	lymphocyte antigen 6 complex, locus D [Source:HGNC Symbol;Acc:HGNC:13348]	Inf	Inf	0.2175	1	3.992	-1.746	4.6003	0.032	0.4357
ENSBTAG00000038125	ENSBTAT00000052622		Uncharacterized protein [Source:UniProtKB/TrEMBL;Acc:F1MKG1]	Inf	Inf	0.1391	1	4.2736	-1.6341	4.6877	0.0304	0.4357
ENSBTAG00000038422	ENSBTAT00000053129			Inf	Inf	0.2176	1	4.001	-1.7439	4.6207	0.0316	0.4357
ENSBTAG00000038433	ENSBTAT00000056346		Histone H2B [Source:UniProtKB/TrEMBL;Acc:G5E6E8]	Inf	Inf	0.2175	1	3.992	-1.746	4.6003	0.032	0.4357
ENSBTAG00000042154	ENSBTAT00000059146	SNORA77	Small nucleolar RNA SNORA77 [Source:RFAM;Acc:RF00599]	Inf	Inf	0.2175	1	3.992	-1.746	4.6003	0.032	0.4357
ENSBTAG00000042159	ENSBTAT00000059151	SNORD86	Small nucleolar RNA SNORD86 [Source:RFAM;Acc:RF00594]	Inf	Inf	0.2175	1	3.992	-1.746	4.6003	0.032	0.4357
ENSBTAG00000042206	ENSBTAT00000059198	SNORD58	Small nucleolar RNA SNORD58 [Source:RFAM;Acc:RF00151]	Inf	Inf	0.2175	1	3.9965	-1.745	4.6105	0.0318	0.4357
ENSBTAG00000042416	ENSBTAT00000059408	7SK	7SK RNA [Source:RFAM;Acc:RF00100]	Inf	Inf	0.2175	1	3.9965	-1.745	4.6105	0.0318	0.4357
ENSBTAG00000042526	ENSBTAT00000059518	SNORD28	Small nucleolar RNA SNORD28 [Source:RFAM;Acc:RF00085]	Inf	Inf	0.2175	1	3.9965	-1.745	4.6105	0.0318	0.4357
ENSBTAG00000042661	ENSBTAT00000059653	SNORA55	Small nucleolar RNA SNORA55 [Source:RFAM;Acc:RF00431]	Inf	Inf	0.2175	1	3.992	-1.746	4.6003	0.032	0.4357
ENSBTAG00000042761	ENSBTAT00000059753	Y_RNA	Y RNA [Source:RFAM;Acc:RF00019]	Inf	Inf	0.2175	1	3.9965	-1.745	4.6105	0.0318	0.4357
ENSBTAG00000042803	ENSBTAT00000059795	SNORA11	Small nucleolar RNA SNORA11 [Source:RFAM;Acc:RF00614]	Inf	Inf	0.2174	1	3.9875	-1.7471	4.5901	0.0322	0.4357
ENSBTAG00000042891	ENSBTAT00000059883	U6	U6 spliceosomal RNA [Source:RFAM;Acc:RF00026]	Inf	Inf	0.2175	1	3.9965	-1.745	4.6105	0.0318	0.4357
ENSBTAG00000043249	ENSBTAT00000060241	SNORA2	Small nucleolar RNA SNORA2/SNORA34 family [Source:RFAM;Acc:RF00410]	Inf	Inf	0.2175	1	3.992	-1.746	4.6003	0.032	0.4357
ENSBTAG00000043301	ENSBTAT00000060293	SNORD58	Small nucleolar RNA SNORD58 [Source:RFAM;Acc:RF00151]	Inf	Inf	0.2175	1	3.992	-1.746	4.6003	0.032	0.4357
ENSBTAG00000043425	ENSBTAT00000060417	SNORA30	Small nucleolar RNA SNORA30/SNORA37 family [Source:RFAM;Acc:RF00415]	Inf	Inf	0.2175	1	3.992	-1.746	4.6003	0.032	0.4357
ENSBTAG00000043486	ENSBTAT00000060478	U6	U6 spliceosomal RNA [Source:RFAM;Acc:RF00026]	Inf	Inf	0.2175	1	3.992	-1.746	4.6003	0.032	0.4357
ENSBTAG00000044132	ENSBTAT00000061223	NTN5	netrin 5 [Source:HGNC Symbol;Acc:HGNC:25208]	Inf	Inf	0.2175	1	3.992	-1.746	4.6003	0.032	0.4357
ENSBTAG00000044469	ENSBTAT00000061902	bta-mir-2296	bta-mir-2296 [Source:miRBase;Acc:MI0011306]	Inf	Inf	0.2175	1	3.992	-1.746	4.6003	0.032	0.4357
ENSBTAG00000044794	ENSBTAT00000062227	U6atac	U6atac minor spliceosomal RNA [Source:RFAM;Acc:RF00619]	Inf	Inf	0.2175	1	3.9965	-1.745	4.6105	0.0318	0.4357
ENSBTAG00000044812	ENSBTAT00000062245	snoU82P	Small nucleolar RNA U82P [Source:RFAM;Acc:RF01151]	Inf	Inf	0.2175	1	3.9965	-1.745	4.6105	0.0318	0.4357
ENSBTAG00000044862	ENSBTAT00000062295	bta-mir-2338	bta-mir-2338 [Source:miRBase;Acc:MI0011365]	Inf	Inf	0.2175	1	3.9965	-1.745	4.6105	0.0318	0.4357
ENSBTAG00000045220	ENSBTAT00000062653	bta-mir-2305	bta-mir-2305 [Source:miRBase;Acc:MI0011318]	Inf	Inf	0.2175	1	3.992	-1.746	4.6003	0.032	0.4357
ENSBTAG00000045711	ENSBTAT00000064095	CYSRT1	cysteine rich tail 1 [Source:HGNC Symbol;Acc:HGNC:30529]	Inf	Inf	0.2174	1	3.9875	-1.7471	4.5901	0.0322	0.4357
ENSBTAG00000045948	ENSBTAT00000066197	CSF2RA	colony stimulating factor 2 receptor alpha subunit [Source:HGNC Symbol;Acc:HGNC:2435]	Inf	Inf	0.2175	1	3.992	-1.746	4.6003	0.032	0.4357
ENSBTAG00000045955	ENSBTAT00000065335	TSSK1B	testis specific serine kinase 1B [Source:HGNC Symbol;Acc:HGNC:14968]	Inf	Inf	0.2175	1	3.992	-1.746	4.6003	0.032	0.4357
ENSBTAG00000046246	ENSBTAT00000063170	U3	Small nucleolar RNA U3 [Source:RFAM;Acc:RF00012]	Inf	Inf	0.2174	1	3.9831	-1.7481	4.58	0.0323	0.4357
ENSBTAG00000046532	ENSBTAT00000066190	U3	Small nucleolar RNA U3 [Source:RFAM;Acc:RF00012]	Inf	Inf	0.2174	1	3.9831	-1.7481	4.58	0.0323	0.4357
ENSBTAG00000046885	ENSBTAT00000064275	RXFP4	relaxin/insulin like family peptide receptor 4 [Source:HGNC Symbol;Acc:HGNC:14666]	Inf	Inf	0.2175	1	3.992	-1.746	4.6003	0.032	0.4357
ENSBTAG00000047538	ENSBTAT00000064964		Uncharacterized protein [Source:UniProtKB/TrEMBL;Acc:G3MZJ5]	Inf	Inf	0.2175	1	3.9965	-1.745	4.6105	0.0318	0.4357
ENSBTAG00000047587	ENSBTAT00000064165		Uncharacterized protein [Source:UniProtKB/TrEMBL;Acc:G3N3F0]	Inf	Inf	0.2175	1	3.9965	-1.745	4.6105	0.0318	0.4357
ENSBTAG00000047787	ENSBTAT00000049216		40S ribosomal protein S15a [Source:UniProtKB/TrEMBL;Acc:H9KUV3]	Inf	Inf	0.2175	1	3.9965	-1.745	4.6105	0.0318	0.4357
ENSBTAG00000038903	ENSBTAT00000054942		Uncharacterized protein [Source:UniProtKB/TrEMBL;Acc:F1N7L2]	5.1763	2.3719	0.0936	0.9017	2.2509	-0.8755	4.6236	0.0315	0.4357
ENSBTAG00000024326	ENSBTAT00000033644			4.2376	2.0833	0.0847	0.8774	2.0269	-0.6357	4.6048	0.0319	0.4357
ENSBTAG00000000623	ENSBTAT00000000819	CPEB1	cytoplasmic polyadenylation element binding protein 1 [Source:HGNC Symbol;Acc:HGNC:21744]	4.1634	2.0578	0.0451	0.6786	1.9689	-0.1716	4.7399	0.0295	0.4357
ENSBTAG00000014389	ENSBTAT00000019135	SP4	Sp4 transcription factor [Source:HGNC Symbol;Acc:HGNC:11209]	3.4412	1.7829	0.0538	0.7328	1.7245	0.0503	4.6689	0.0307	0.4357
ENSBTAG00000009434	ENSBTAT00000012414	PAQR6	progestin and adipoQ receptor family member 6 [Source:HGNC Symbol;Acc:HGNC:30132]	3.2738	1.711	0.0642	0.8001	1.6647	0.0176	4.5963	0.032	0.4357
ENSBTAG00000020219	ENSBTAT00000026928	MSS51	MSS51 mitochondrial translational activator [Source:HGNC Symbol;Acc:HGNC:21000]	2.278	1.1877	0.0407	0.6486	1.201	1.2557	4.672	0.0307	0.4357
ENSBTAG00000047040	ENSBTAT00000064475	SERPINA3-6	serpin A3-6 precursor [Source:RefSeq peptide;Acc:NP_001139774]	2.2348	1.1601	0.0097	0.289	1.164	9.8844	4.6006	0.032	0.4357
ENSBTAG00000016388	ENSBTAT00000021795	SLCO4A1	solute carrier organic anion transporter family member 4A1 [Source:HGNC Symbol;Acc:HGNC:10953]	2.2203	1.1508	0.0124	0.3336	1.1658	2.0864	4.5996	0.032	0.4357
ENSBTAG00000018010	ENSBTAT00000023982	ABCA4	ATP binding cassette subfamily A member 4 [Source:HGNC Symbol;Acc:HGNC:34]	2.1384	1.0966	0.0127	0.3399	1.11	2.2705	4.6552	0.031	0.4357
ENSBTAG00000003072	ENSBTAT00000003999	ACADVL	acyl-CoA dehydrogenase, very long chain [Source:HGNC Symbol;Acc:HGNC:92]	1.7843	0.8354	0.024	0.4992	0.8429	8.1254	4.6105	0.0318	0.4357
ENSBTAG00000007043	ENSBTAT00000009264		Uncharacterized protein [Source:UniProtKB/TrEMBL;Acc:G8JKW7]	1.7817	0.8333	0.0235	0.495	0.8381	8.0062	4.6165	0.0317	0.4357
ENSBTAG00000002345	ENSBTAT00000003027	SETD1A	SET domain containing 1A [Source:HGNC Symbol;Acc:HGNC:29010]	1.6923	0.759	0.0569	0.7509	0.7609	3.091	4.6863	0.0304	0.4357
ENSBTAG00000005757	ENSBTAT00000007571	FUS	FUS RNA binding protein [Source:HGNC Symbol;Acc:HGNC:4010]	1.6621	0.733	0.0333	0.5875	0.7386	6.1785	4.6808	0.0305	0.4357
ENSBTAG00000021325	ENSBTAT00000038159	SLC19A3	solute carrier family 19 member 3 [Source:HGNC Symbol;Acc:HGNC:16266]	1.6366	0.7107	0.067	0.8156	0.7169	3.1093	4.6953	0.0302	0.4357
ENSBTAG00000013784	ENSBTAT00000018322	CSNK2A2	casein kinase II subunit alpha' [Source:RefSeq peptide;Acc:NP_777061]	1.6087	0.6859	0.0655	0.8097	0.6925	3.4241	4.6175	0.0316	0.4357
ENSBTAG00000004222	ENSBTAT00000005531	SAT2	spermidine/spermine N1-acetyltransferase family member 2 [Source:HGNC Symbol;Acc:HGNC:23160]	1.5808	0.6606	0.0508	0.716	0.6677	4.5779	4.6673	0.0307	0.4357
ENSBTAG00000037702	ENSBTAT00000053413		LOC100139208 protein; Uncharacterized protein [Source:UniProtKB/TrEMBL;Acc:A6QNX7]	1.5623	0.6436	0.0537	0.7328	0.6508	4.8913	4.6075	0.0318	0.4357
ENSBTAG00000015205	ENSBTAT00000020230	NCK2	NCK adaptor protein 2 [Source:HGNC Symbol;Acc:HGNC:7665]	0.6251	-0.6778	0.0532	0.7295	-0.6722	3.8916	4.7127	0.0299	0.4357
ENSBTAG00000012059	ENSBTAT00000015994	MVD	mevalonate diphosphate decarboxylase [Source:HGNC Symbol;Acc:HGNC:7529]	0.6246	-0.6791	0.0438	0.6648	-0.6719	5.3616	4.679	0.0305	0.4357
ENSBTAG00000005984	ENSBTAT00000007855	DAAM1	dishevelled associated activator of morphogenesis 1 [Source:HGNC Symbol;Acc:HGNC:18142]	0.6229	-0.6828	0.0438	0.6644	-0.6761	5.0862	4.6293	0.0314	0.4357
ENSBTAG00000022109	ENSBTAT00000002066	SCOC	short coiled-coil protein [Source:HGNC Symbol;Acc:HGNC:20335]	0.6174	-0.6956	0.0564	0.748	-0.6892	3.5878	4.6167	0.0317	0.4357
ENSBTAG00000015853	ENSBTAT00000021075	SDHC	succinate dehydrogenase complex subunit C [Source:HGNC Symbol;Acc:HGNC:10682]	0.6025	-0.731	0.0367	0.6193	-0.7245	7.2739	4.7305	0.0296	0.4357
ENSBTAG00000001489	ENSBTAT00000001948	TUBA1A	tubulin alpha 1a [Source:HGNC Symbol;Acc:HGNC:20766]	0.5664	-0.8202	0.0316	0.5706	-0.8159	3.0751	4.7096	0.03	0.4357
ENSBTAG00000020199	ENSBTAT00000026902	F2R	coagulation factor II thrombin receptor [Source:HGNC Symbol;Acc:HGNC:3537]	0.5171	-0.9515	0.0104	0.3029	-0.9477	3.2501	4.5838	0.0323	0.4357
ENSBTAG00000009717	ENSBTAT00000012815	FGL2	fibrinogen like 2 [Source:HGNC Symbol;Acc:HGNC:3696]	0.4972	-1.0082	0.0572	0.7535	-0.9978	1.5964	4.6388	0.0313	0.4357
ENSBTAG00000047668	ENSBTAT00000066227		SWI/SNF-related matrix-associated actin-dependent regulator of chromatin subfamily E member 1-related [Source:UniProtKB/TrEMBL;Acc:G3MZ29]	0.4935	-1.0188	0.0485	0.6987	-1.0128	1.6434	4.6064	0.0319	0.4357
ENSBTAG00000008216	ENSBTAT00000010802	RRM2	ribonucleoside-diphosphate reductase subunit M2 isoform 1 [Source:RefSeq peptide;Acc:NP_001231110]	0.478	-1.0648	0.0291	0.5477	-1.0581	1.8762	4.7271	0.0297	0.4357
ENSBTAG00000011758	ENSBTAT00000015617		Uncharacterized protein [Source:UniProtKB/TrEMBL;Acc:E1BCK8]	0.4637	-1.1086	0.0151	0.3739	-1.0991	2.2583	4.6566	0.0309	0.4357
ENSBTAG00000032774	ENSBTAT00000046544	ADIRF	adipogenesis regulatory factor [Source:HGNC Symbol;Acc:HGNC:24043]	0.4494	-1.1541	0.0472	0.6942	-1.1447	1.2271	4.6415	0.0312	0.4357
ENSBTAG00000003667	ENSBTAT00000061376	TLN2	talin 2 [Source:HGNC Symbol;Acc:HGNC:15447]	0.4044	-1.3061	0.0487	0.6987	-1.2956	0.7752	4.6316	0.0314	0.4357
ENSBTAG00000012079	ENSBTAT00000044315	MYLK4	myosin light chain kinase family member 4 [Source:HGNC Symbol;Acc:HGNC:27972]	0.2866	-1.8029	0.0684	0.8195	-1.7497	-0.3164	4.6552	0.031	0.4357
ENSBTAG00000000664	ENSBTAT00000000874	SLC22A15	solute carrier family 22 member 15 [Source:HGNC Symbol;Acc:HGNC:20301]	0.2754	-1.8603	0.0072	0.2393	-1.8423	0.6606	4.6605	0.0309	0.4357
ENSBTAG00000018481	ENSBTAT00000024598		Uncharacterized protein [Source:UniProtKB/TrEMBL;Acc:E1BJP1]	0.1252	-2.9977	0.1012	0.9301	-2.7238	-1.3183	4.6515	0.031	0.4357
ENSBTAG00000016550	ENSBTAT00000034103	MAEL	maelstrom spermatogenic transposon silencer [Source:HGNC Symbol;Acc:HGNC:25929]	0.084	-3.5732	0.0205	0.4535	-3.3029	-0.9993	4.6253	0.0315	0.4357
ENSBTAG00000004364	ENSBTAT00000005725	THNSL2	threonine synthase like 2 [Source:HGNC Symbol;Acc:HGNC:25602]	2.1661	1.1151	0.0033	0.14	1.117	3.7885	4.5761	0.0324	0.4364
ENSBTAG00000011352	ENSBTAT00000015086	TBC1D30	TBC1 domain family member 30 [Source:HGNC Symbol;Acc:HGNC:29164]	0.5757	-0.7966	0.0437	0.6635	-0.7859	3.135	4.5745	0.0325	0.4365
ENSBTAG00000016906	ENSBTAT00000022485	CYP27B1	cytochrome P450 family 27 subfamily B member 1 [Source:HGNC Symbol;Acc:HGNC:2606]	0	Inf (-)	0.0588	1	-4.9191	-1.4106	6.916	0.0085	0.4366
ENSBTAG00000019832	ENSBTAT00000026423	TGFBR2	transforming growth factor beta receptor 2 [Source:HGNC Symbol;Acc:HGNC:11773]	0	Inf (-)	0.0856	1	-4.6804	-1.5135	6.8975	0.0086	0.4366
ENSBTAG00000034441	ENSBTAT00000048789	MACROD2	MACRO domain-containing protein 2 [Source:RefSeq peptide;Acc:NP_001098499]	0	Inf (-)	0.0588	1	-4.9191	-1.4106	6.9109	0.0086	0.4366
ENSBTAG00000045523	ENSBTAT00000065813			0	Inf (-)	0.0588	1	-4.9191	-1.4106	6.9138	0.0086	0.4366
ENSBTAG00000046742	ENSBTAT00000064255	CLEC2A	C-type lectin domain family 2 member A [Source:HGNC Symbol;Acc:HGNC:24191]	0	Inf (-)	0.0208	0.8719	-5.4402	-1.1436	6.8976	0.0086	0.4366
ENSBTAG00000036258	ENSBTAT00000050760	SMIM10L1	small integral membrane protein 10 like 1 [Source:HGNC Symbol;Acc:HGNC:49847]	6.714	2.7472	0.0199	0.851	2.6753	-0.0081	6.9391	0.0084	0.4366
ENSBTAG00000013468	ENSBTAT00000052103	AHNAK	AHNAK nucleoprotein [Source:HGNC Symbol;Acc:HGNC:347]	2.3776	1.2495	0.0111	0.6165	1.2682	5.9901	6.9047	0.0086	0.4366
ENSBTAG00000009951	ENSBTAT00000013127	PGP	Phosphoglycolate phosphatase [Source:UniProtKB/Swiss-Prot;Acc:Q2T9S4]	0.3212	-1.6386	0.0095	0.5705	-1.615	2.2174	6.9005	0.0086	0.4366
ENSBTAG00000003826	ENSBTAT00000004980	SCN1B	sodium voltage-gated channel beta subunit 1 [Source:HGNC Symbol;Acc:HGNC:10586]	0.2853	-1.8096	0.0061	0.4254	-1.7852	1.9972	6.9353	0.0085	0.4366
ENSBTAG00000013281	ENSBTAT00000017662	SPATA21	spermatogenesis associated 21 [Source:HGNC Symbol;Acc:HGNC:28026]	8.0251	3.0045	0.0999	0.9292	2.6989	-1.1666	4.5639	0.0327	0.4369
ENSBTAG00000022238	ENSBTAT00000030023	B4GAT1	beta-1,4-glucuronyltransferase 1 [Source:HGNC Symbol;Acc:HGNC:15685]	1.8292	0.8712	0.0666	0.8142	0.8698	2.16	4.5652	0.0326	0.4369
ENSBTAG00000011334	ENSBTAT00000032135	NADK2	NAD kinase 2, mitochondrial [Source:HGNC Symbol;Acc:HGNC:26404]	0.6397	-0.6444	0.0548	0.7391	-0.6378	4.6031	4.5676	0.0326	0.4369
ENSBTAG00000005213	ENSBTAT00000006867	ZWILCH	zwilch kinetochore protein [Source:HGNC Symbol;Acc:HGNC:25468]	0.6087	-0.7163	0.0625	0.7869	-0.71	3.1172	4.5702	0.0325	0.4369
ENSBTAG00000014788	ENSBTAT00000019669	AKAP12	A-kinase anchoring protein 12 [Source:HGNC Symbol;Acc:HGNC:370]	0.5398	-0.8895	0.0464	0.6908	-0.8821	2.2953	4.5685	0.0326	0.4369
ENSBTAG00000017490	ENSBTAT00000045023	PLD1	phospholipase D1 [Source:HGNC Symbol;Acc:HGNC:9067]	0.5366	-0.8981	0.0146	0.3648	-0.8876	3.7255	4.5636	0.0327	0.4369
ENSBTAG00000001992	ENSBTAT00000002582	CYP51A1	cytochrome P450 family 51 subfamily A member 1 [Source:HGNC Symbol;Acc:HGNC:2649]	0.5276	-0.9225	0.0097	0.2897	-0.9168	6.7678	4.5689	0.0326	0.4369
ENSBTAG00000012693	ENSBTAT00000061305		Uncharacterized protein [Source:UniProtKB/TrEMBL;Acc:F1MLH0]	3.888	1.959	0.0757	0.8399	1.9044	-0.4297	4.5607	0.0327	0.4371
ENSBTAG00000038156	ENSBTAT00000053650	DYNLT3	dynein light chain Tctex-type 3 [Source:HGNC Symbol;Acc:HGNC:11694]	0.6346	-0.6561	0.0463	0.6897	-0.6499	6.0748	4.5601	0.0327	0.4371
ENSBTAG00000021521	ENSBTAT00000028683	BFAR	bifunctional apoptosis regulator [Source:HGNC Symbol;Acc:HGNC:17613]	1.537	0.6201	0.0616	0.7804	0.6258	5.1036	4.5585	0.0328	0.4372
ENSBTAG00000002912	ENSBTAT00000003783	INHBA	inhibin beta A subunit [Source:HGNC Symbol;Acc:HGNC:6066]	0.3146	-1.6684	0.0007	0.0902	-1.6423	6.1625	6.887	0.0087	0.4378
ENSBTAG00000001204	ENSBTAT00000001595	KIAA1462	junctional protein associated with coronary artery disease homolog [Source:RefSeq peptide;Acc:NP_001075943]	1.6345	0.7088	0.0597	0.776	0.7175	3.2413	4.5511	0.0329	0.4388
ENSBTAG00000005225	ENSBTAT00000006880	RAD52	RAD52 homolog, DNA repair protein [Source:HGNC Symbol;Acc:HGNC:9824]	Inf	Inf	0.044	1	5.0529	-1.4094	8.1808	0.0042	0.4391
ENSBTAG00000031266	ENSBTAT00000041741	5S_rRNA	5S ribosomal RNA [Source:RFAM;Acc:RF00001]	Inf	Inf	0.044	1	5.0529	-1.4094	8.183	0.0042	0.4391
ENSBTAG00000047256	ENSBTAT00000053708		Uncharacterized protein [Source:UniProtKB/TrEMBL;Acc:G3X862]	Inf	Inf	0.044	1	5.0529	-1.4094	8.1813	0.0042	0.4391
ENSBTAG00000047596	ENSBTAT00000062952	PRR30	proline rich 30 [Source:HGNC Symbol;Acc:HGNC:28677]	8.3479	3.0614	0.0717	0.8312	2.8566	-1.0839	4.5395	0.0331	0.4397
ENSBTAG00000023374	ENSBTAT00000031820	FUT1	fucosyltransferase 1 (H blood group) [Source:HGNC Symbol;Acc:HGNC:4012]	6.3134	2.6584	0.0419	0.6492	2.5399	-0.6994	4.5403	0.0331	0.4397
ENSBTAG00000018284	ENSBTAT00000024334	KBTBD11	kelch repeat and BTB domain containing 11 [Source:HGNC Symbol;Acc:HGNC:29104]	4.3368	2.1166	0.0852	0.8796	2.0278	-0.6386	4.5441	0.033	0.4397
ENSBTAG00000000275	ENSBTAT00000049732	PARP11	poly(ADP-ribose) polymerase family member 11 [Source:HGNC Symbol;Acc:HGNC:1186]	1.6105	0.6875	0.069	0.8205	0.6908	3.4329	4.5428	0.0331	0.4397
ENSBTAG00000016484	ENSBTAT00000021914	ATP11C	ATPase phospholipid transporting 11C [Source:HGNC Symbol;Acc:HGNC:13554]	0.6412	-0.6411	0.0704	0.8292	-0.6346	3.8419	4.5451	0.033	0.4397
ENSBTAG00000048173	ENSBTAT00000063105		Uncharacterized protein [Source:UniProtKB/TrEMBL;Acc:G3MZB5]	0.5284	-0.9202	0.0045	0.1761	-0.916	4.7955	4.54	0.0331	0.4397
ENSBTAG00000024934	ENSBTAT00000056556		Uncharacterized protein [Source:UniProtKB/TrEMBL;Acc:G5E6D5]	0	Inf (-)	0.0436	1	-5.2114	-1.1775	8.1671	0.0043	0.4398
ENSBTAG00000020037	ENSBTAT00000026690			2.1572	1.1092	0.0694	0.8226	1.1062	1.1791	4.5351	0.0332	0.4402
ENSBTAG00000005182	ENSBTAT00000031166	BOLA-A	major histocompatibility complex, class I, A precursor [Source:RefSeq peptide;Acc:NP_001035644]	0.5343	-0.9042	0.0099	0.2921	-0.8989	4.3051	4.5358	0.0332	0.4402
ENSBTAG00000024878	ENSBTAT00000048409			Inf	Inf	0.0553	1	4.9874	-1.3292	6.8715	0.0088	0.4403
ENSBTAG00000009872	ENSBTAT00000013019	SPHK2	sphingosine kinase 2 [Source:HGNC Symbol;Acc:HGNC:18859]	1.6906	0.7576	0.0563	0.748	0.7594	3.1489	4.532	0.0333	0.4407
ENSBTAG00000013708	ENSBTAT00000018213	SNX8	sorting nexin 8 [Source:HGNC Symbol;Acc:HGNC:14972]	1.6619	0.7328	0.056	0.748	0.7387	3.2797	4.5283	0.0333	0.4409
ENSBTAG00000022471	ENSBTAT00000030426	TTPA	alpha tocopherol transfer protein [Source:HGNC Symbol;Acc:HGNC:12404]	0.6051	-0.7249	0.0331	0.586	-0.7177	4.2325	4.5297	0.0333	0.4409
ENSBTAG00000033319	ENSBTAT00000027169	CD200	CD200 molecule [Source:HGNC Symbol;Acc:HGNC:7203]	7.2916	2.8662	0.0257	0.9587	2.7764	-0.2417	6.8462	0.0089	0.4414
ENSBTAG00000005244	ENSBTAT00000006899	RASL11A	RAS like family 11 member A [Source:HGNC Symbol;Acc:HGNC:23802]	2.8249	1.4982	0.0204	0.8622	1.5143	2.1927	6.8533	0.0088	0.4414
ENSBTAG00000000313	ENSBTAT00000000407	NUDT13	nudix hydrolase 13 [Source:HGNC Symbol;Acc:HGNC:18827]	2.5826	1.3688	0.0222	0.8809	1.3887	2.6045	6.8493	0.0089	0.4414
ENSBTAG00000014088	ENSBTAT00000018746	MBNL3	muscleblind like splicing regulator 3 [Source:HGNC Symbol;Acc:HGNC:20564]	0.2625	-1.9294	0.0026	0.243	-1.905	2.1945	6.8597	0.0088	0.4414
ENSBTAG00000014069	ENSBTAT00000038879	PDK4	pyruvate dehydrogenase kinase 4 [Source:HGNC Symbol;Acc:HGNC:8812]	1.6726	0.7421	0.0336	0.5885	0.7472	7.3446	4.5238	0.0334	0.4418
ENSBTAG00000017283	ENSBTAT00000022977	GTF3C2	general transcription factor IIIC subunit 2 [Source:HGNC Symbol;Acc:HGNC:4665]	1.5822	0.6619	0.0705	0.8292	0.6676	3.6413	4.5209	0.0335	0.4422
ENSBTAG00000001511	ENSBTAT00000001978	BCL6	B-cell CLL/lymphoma 6 [Source:HGNC Symbol;Acc:HGNC:1001]	0.5379	-0.8946	0.0278	0.5384	-0.8826	3.0044	4.519	0.0335	0.4423
ENSBTAG00000042645	ENSBTAT00000059637	SNORD46	Small nucleolar RNA SNORD46 [Source:RFAM;Acc:RF00218]	13.586	3.7641	0.035	1	3.4447	-0.8064	6.8331	0.0089	0.4433
ENSBTAG00000010899	ENSBTAT00000014476	TIMP2	TIMP metallopeptidase inhibitor 2 [Source:HGNC Symbol;Acc:HGNC:11821]	0.6257	-0.6764	0.0687	0.8195	-0.6692	3.4564	4.5117	0.0337	0.4439
ENSBTAG00000031564	ENSBTAT00000004772	GNL3L	G protein nucleolar 3 like [Source:HGNC Symbol;Acc:HGNC:25553]	1.5387	0.6217	0.0681	0.8193	0.6281	4.4195	4.5057	0.0338	0.4448
ENSBTAG00000033299	ENSBTAT00000047326	IGFALS	Bos taurus insulin-like growth factor binding protein, acid labile subunit (IGFALS), mRNA. [Source:RefSeq mRNA;Acc:NM_001075963]	0.5424	-0.8825	0.0074	0.2418	-0.875	6.7216	4.5042	0.0338	0.4448
ENSBTAG00000004231	ENSBTAT00000005543	GPM6A	glycoprotein M6A [Source:HGNC Symbol;Acc:HGNC:4460]	0.4137	-1.2734	0.0565	0.748	-1.2628	0.7574	4.5059	0.0338	0.4448
ENSBTAG00000009586	ENSBTAT00000012611	CDC25A	cell division cycle 25A [Source:HGNC Symbol;Acc:HGNC:1725]	0.0909	-3.4589	0.0134	1	-3.2186	-0.2322	8.1281	0.0044	0.4467
ENSBTAG00000010254	ENSBTAT00000013549	MAP3K6	mitogen-activated protein kinase kinase kinase 6 [Source:HGNC Symbol;Acc:HGNC:6858]	1.8515	0.8887	0.0661	0.8122	0.8947	1.9748	4.4932	0.034	0.4474
ENSBTAG00000007467	ENSBTAT00000009822	MIB1	mindbomb E3 ubiquitin protein ligase 1 [Source:HGNC Symbol;Acc:HGNC:21086]	0.6082	-0.7174	0.0606	0.7761	-0.7112	3.1333	4.4859	0.0342	0.4489
ENSBTAG00000014015	ENSBTAT00000037697	PLA2G6	phospholipase A2 group VI [Source:HGNC Symbol;Acc:HGNC:9039]	2.1702	1.1178	0.0606	0.7761	1.1072	1.3259	4.4822	0.0342	0.4496
ENSBTAG00000003920	ENSBTAT00000005119	TGM1	transglutaminase 1 [Source:HGNC Symbol;Acc:HGNC:11777]	7.4597	2.8991	0.0992	0.9271	2.702	-1.1625	4.479	0.0343	0.4497
ENSBTAG00000006506	ENSBTAT00000008526	GIT2	GIT ArfGAP 2 [Source:HGNC Symbol;Acc:HGNC:4273]	1.7536	0.8103	0.0596	0.7748	0.8134	2.6042	4.478	0.0343	0.4497
ENSBTAG00000048152	ENSBTAT00000064686	TUBG1	Tubulin gamma-1 chain [Source:UniProtKB/Swiss-Prot;Acc:Q0VCD2]	0.5548	-0.8498	0.0292	0.5481	-0.8458	2.9202	4.48	0.0343	0.4497
ENSBTAG00000009297	ENSBTAT00000037612	PANX2	pannexin 2 [Source:HGNC Symbol;Acc:HGNC:8600]	2.4766	1.3083	0.0748	0.8378	1.2953	0.6121	4.4678	0.0345	0.452
ENSBTAG00000018125	ENSBTAT00000024127	KIF5C	kinesin family member 5C [Source:HGNC Symbol;Acc:HGNC:6325]	0.2208	-2.1791	0.0561	0.748	-2.0693	-0.5594	4.4647	0.0346	0.4525
ENSBTAG00000017866	ENSBTAT00000023750		Platelet glycoprotein 4 [Source:UniProtKB/Swiss-Prot;Acc:P26201]	1.564	0.6452	0.0594	0.7737	0.6515	4.1777	4.459	0.0347	0.4537
ENSBTAG00000040338	ENSBTAT00000038198	OBSL1	obscurin-like protein 1 [Source:RefSeq peptide;Acc:NP_001068959]	3.5388	1.8233	0.0367	0.6194	1.8117	0.1238	4.4508	0.0349	0.4549
ENSBTAG00000004377	ENSBTAT00000005744	PHLDB3	pleckstrin homology-like domain family B member 3 [Source:RefSeq peptide;Acc:NP_001092526]	2.0045	1.0033	0.063	0.7912	0.9968	1.6751	4.4519	0.0349	0.4549
ENSBTAG00000005615	ENSBTAT00000007371	CEACAM1	carcinoembryonic antigen-related cell adhesion molecule 1 precursor [Source:RefSeq peptide;Acc:NP_991357]	1.6266	0.7018	0.0373	0.6226	0.7105	4.4471	4.4506	0.0349	0.4549
ENSBTAG00000042757	ENSBTAT00000059749	SNORA20	Small nucleolar RNA SNORA20 [Source:RFAM;Acc:RF00401]	0.593	-0.7539	0.059	0.7708	-0.7437	3.0493	4.4495	0.0349	0.4549
ENSBTAG00000018497	ENSBTAT00000024617	SDPR	serum deprivation response [Source:HGNC Symbol;Acc:HGNC:10690]	0.5985	-0.7407	0.0215	0.4664	-0.7358	5.6112	4.447	0.035	0.4552
ENSBTAG00000008147	ENSBTAT00000010714	MICAL1	microtubule associated monooxygenase, calponin and LIM domain containing 1 [Source:HGNC Symbol;Acc:HGNC:20619]	2.2065	1.1418	0.0712	0.8312	1.1343	1.0813	4.4421	0.0351	0.4555
ENSBTAG00000009568	ENSBTAT00000012586	KANK2	KN motif and ankyrin repeat domains 2 [Source:HGNC Symbol;Acc:HGNC:29300]	0.523	-0.935	0.0695	0.8235	-0.9232	1.737	4.4442	0.035	0.4555
ENSBTAG00000020042	ENSBTAT00000026699	KLHL28	kelch like family member 28 [Source:HGNC Symbol;Acc:HGNC:19741]	0.3799	-1.3962	0.0357	0.6098	-1.3785	0.8309	4.4433	0.035	0.4555
ENSBTAG00000001001	ENSBTAT00000001325	ANKRD55	ankyrin repeat domain 55 [Source:HGNC Symbol;Acc:HGNC:25681]	0	Inf (-)	0.0855	1	-4.6891	-1.5123	6.7573	0.0093	0.4559
ENSBTAG00000018245	ENSBTAT00000024287	SLC1A3	solute carrier family 1 member 3 [Source:HGNC Symbol;Acc:HGNC:10941]	0	Inf (-)	0.0855	1	-4.689	-1.5123	6.7605	0.0093	0.4559
ENSBTAG00000047966	ENSBTAT00000063099			0	Inf (-)	0.0855	1	-4.689	-1.5123	6.7628	0.0093	0.4559
ENSBTAG00000040543	ENSBTAT00000053029	TMEM200A	transmembrane protein 200A [Source:HGNC Symbol;Acc:HGNC:21075]	9.3185	3.2201	0.0274	0.9849	3.044	-0.4711	6.7745	0.0092	0.4559
ENSBTAG00000037651	ENSBTAT00000000589	S100A2	S100 calcium binding protein A2 [Source:HGNC Symbol;Acc:HGNC:10492]	0.3596	-1.4755	0.0035	0.3045	-1.4498	5.4666	6.757	0.0093	0.4559
ENSBTAG00000012239	ENSBTAT00000033491	SLC37A3	solute carrier family 37 member 3 [Source:HGNC Symbol;Acc:HGNC:20651]	1.583	0.6627	0.0649	0.8075	0.6708	3.6181	4.438	0.0351	0.4562
ENSBTAG00000007479	ENSBTAT00000009837	CCDC90B	coiled-coil domain containing 90B [Source:HGNC Symbol;Acc:HGNC:28108]	1.6444	0.7175	0.0508	0.716	0.7259	3.3619	4.436	0.0352	0.4564
ENSBTAG00000005696	ENSBTAT00000007484	DBF4B	DBF4 zinc finger B [Source:HGNC Symbol;Acc:HGNC:17883]	5.395	2.4316	0.0708	0.8292	2.3596	-0.8097	4.4255	0.0354	0.4565
ENSBTAG00000043376	ENSBTAT00000060368	snoU2_19	Small nucleolar RNA U2-19 [Source:RFAM;Acc:RF00494]	4.9287	2.3012	0.0934	0.9017	2.239	-0.8752	4.4254	0.0354	0.4565
ENSBTAG00000004971	ENSBTAT00000065613	GRAMD1C	GRAM domain containing 1C [Source:HGNC Symbol;Acc:HGNC:25252]	2.9318	1.5518	0.0702	0.828	1.5119	0.2101	4.4336	0.0352	0.4565
ENSBTAG00000021021	ENSBTAT00000027992	C15orf39	chromosome 15 open reading frame 39 [Source:HGNC Symbol;Acc:HGNC:24497]	1.6872	0.7546	0.0657	0.811	0.7594	2.7693	4.4219	0.0355	0.4565
ENSBTAG00000013291	ENSBTAT00000017674	ARMC6	armadillo repeat containing 6 [Source:HGNC Symbol;Acc:HGNC:25049]	1.6359	0.7101	0.0742	0.8378	0.7151	2.9948	4.4175	0.0356	0.4565
ENSBTAG00000007427	ENSBTAT00000032873	PPRC1	peroxisome proliferator-activated receptor gamma, coactivator-related 1 [Source:HGNC Symbol;Acc:HGNC:30025]	1.5855	0.6649	0.0676	0.8179	0.6711	3.6846	4.4205	0.0355	0.4565
ENSBTAG00000019995	ENSBTAT00000026632	HIKESHI	Hikeshi, heat shock protein nuclear import factor [Source:HGNC Symbol;Acc:HGNC:26938]	0.6381	-0.648	0.0547	0.7384	-0.6406	5.1425	4.4225	0.0355	0.4565
ENSBTAG00000006607	ENSBTAT00000008669	CCNG1	cyclin G1 [Source:HGNC Symbol;Acc:HGNC:1592]	0.6314	-0.6634	0.0506	0.7147	-0.6569	6.683	4.4235	0.0354	0.4565
ENSBTAG00000022382	ENSBTAT00000030297	TMEM218	transmembrane protein 218 [Source:HGNC Symbol;Acc:HGNC:27344]	0.5692	-0.813	0.0688	0.8195	-0.8036	2.3434	4.4318	0.0353	0.4565
ENSBTAG00000009493	ENSBTAT00000012490	BCL3	B-cell CLL/lymphoma 3 [Source:HGNC Symbol;Acc:HGNC:998]	0.449	-1.1554	0.0022	0.1063	-1.144	3.7152	4.4279	0.0354	0.4565
ENSBTAG00000021029	ENSBTAT00000028004	PRR5L	proline rich 5 like [Source:HGNC Symbol;Acc:HGNC:25878]	0.4339	-1.2046	0.0649	0.8075	-1.1933	0.8402	4.4167	0.0356	0.4565
ENSBTAG00000018035	ENSBTAT00000024010	TGFBR1	transforming growth factor beta receptor 1 [Source:HGNC Symbol;Acc:HGNC:11772]	0.4275	-1.2261	0.0701	0.8276	-1.2058	0.7807	4.4175	0.0356	0.4565
ENSBTAG00000007280	ENSBTAT00000009573		Uncharacterized protein [Source:UniProtKB/TrEMBL;Acc:F1MVX4]	0.1217	-3.0381	0.1012	0.9301	-2.7172	-1.3218	4.4325	0.0353	0.4565
ENSBTAG00000020150	ENSBTAT00000026839	KLHDC9	kelch domain containing 9 [Source:HGNC Symbol;Acc:HGNC:28489]	0.1171	-3.0944	0.1012	0.9301	-2.7396	-1.318	4.4189	0.0355	0.4565
ENSBTAG00000031523	ENSBTAT00000044683		Uncharacterized protein [Source:UniProtKB/TrEMBL;Acc:G3X7S5]	0.1171	-3.0944	0.1012	0.9301	-2.7396	-1.318	4.4184	0.0356	0.4565
ENSBTAG00000009841	ENSBTAT00000031107	CNDP2	CNDP dipeptidase 2 (metallopeptidase M20 family) [Source:HGNC Symbol;Acc:HGNC:24437]	1.6734	0.7428	0.0312	0.5706	0.7507	6.5918	4.4138	0.0356	0.457
ENSBTAG00000021974	ENSBTAT00000029297	SMUG1	single-strand-selective monofunctional uracil-DNA glycosylase 1 [Source:HGNC Symbol;Acc:HGNC:17148]	2.1907	1.1314	0.0483	0.6984	1.1284	1.4397	4.4111	0.0357	0.4574
ENSBTAG00000001367	ENSBTAT00000001801	C1QTNF2	C1q and tumor necrosis factor related protein 2 [Source:HGNC Symbol;Acc:HGNC:14325]	0	Inf (-)	0.2413	1	-3.7993	-1.8642	4.3366	0.0373	0.4578
ENSBTAG00000002582	ENSBTAT00000003341	LYG2	lysozyme g2 [Source:HGNC Symbol;Acc:HGNC:29615]	0	Inf (-)	0.2421	1	-3.8054	-1.8629	4.349	0.037	0.4578
ENSBTAG00000002695	ENSBTAT00000003490	MYO1H	myosin IH [Source:HGNC Symbol;Acc:HGNC:13879]	0	Inf (-)	0.2413	1	-3.7993	-1.8642	4.3366	0.0373	0.4578
ENSBTAG00000003357	ENSBTAT00000004355	CLRN2	clarin 2 [Source:HGNC Symbol;Acc:HGNC:33939]	0	Inf (-)	0.2405	1	-3.7933	-1.8655	4.3243	0.0376	0.4578
ENSBTAG00000005377	ENSBTAT00000007076	SOSTDC1	sclerostin domain containing 1 [Source:HGNC Symbol;Acc:HGNC:21748]	0	Inf (-)	0.2405	1	-3.7933	-1.8655	4.3243	0.0376	0.4578
ENSBTAG00000008348	ENSBTAT00000039299			0	Inf (-)	0.2413	1	-3.7993	-1.8642	4.3366	0.0373	0.4578
ENSBTAG00000009816	ENSBTAT00000012942	SCX	scleraxis bHLH transcription factor [Source:HGNC Symbol;Acc:HGNC:32322]	0	Inf (-)	0.2413	1	-3.7993	-1.8642	4.3366	0.0373	0.4578
ENSBTAG00000011800	ENSBTAT00000015667	ABCG4	ATP binding cassette subfamily G member 4 [Source:HGNC Symbol;Acc:HGNC:13884]	0	Inf (-)	0.2405	1	-3.7933	-1.8655	4.3243	0.0376	0.4578
ENSBTAG00000014555	ENSBTAT00000019348	CASS4	Cas scaffolding protein family member 4 [Source:HGNC Symbol;Acc:HGNC:15878]	0	Inf (-)	0.2413	1	-3.7993	-1.8642	4.3366	0.0373	0.4578
ENSBTAG00000014930	ENSBTAT00000019875	MYLK2	myosin light chain kinase 2 [Source:HGNC Symbol;Acc:HGNC:16243]	0	Inf (-)	0.2405	1	-3.7933	-1.8655	4.3243	0.0376	0.4578
ENSBTAG00000017157	ENSBTAT00000022809	CCDC110	coiled-coil domain containing 110 [Source:HGNC Symbol;Acc:HGNC:28504]	0	Inf (-)	0.2413	1	-3.7993	-1.8642	4.3366	0.0373	0.4578
ENSBTAG00000018133	ENSBTAT00000024139	SEMA3A	semaphorin 3A [Source:HGNC Symbol;Acc:HGNC:10723]	0	Inf (-)	0.2421	1	-3.8054	-1.8629	4.349	0.037	0.4578
ENSBTAG00000020679	ENSBTAT00000045515	CNTN1	contactin 1 [Source:HGNC Symbol;Acc:HGNC:2171]	0	Inf (-)	0.2405	1	-3.7933	-1.8655	4.3243	0.0376	0.4578
ENSBTAG00000021685	ENSBTAT00000028899	EEF1A2	eukaryotic translation elongation factor 1 alpha 2 [Source:HGNC Symbol;Acc:HGNC:3192]	0	Inf (-)	0.2421	1	-3.8054	-1.8629	4.349	0.037	0.4578
ENSBTAG00000023372	ENSBTAT00000031817			0	Inf (-)	0.2413	1	-3.7993	-1.8642	4.3366	0.0373	0.4578
ENSBTAG00000024852	ENSBTAT00000034609		Cathelicidin-2 [Source:UniProtKB/Swiss-Prot;Acc:P19660]	0	Inf (-)	0.2413	1	-3.7993	-1.8642	4.3366	0.0373	0.4578
ENSBTAG00000024964	ENSBTAT00000034807			0	Inf (-)	0.2413	1	-3.7993	-1.8642	4.3366	0.0373	0.4578
ENSBTAG00000024975	ENSBTAT00000034826		Uncharacterized protein [Source:UniProtKB/TrEMBL;Acc:E1BJD0]	0	Inf (-)	0.2405	1	-3.7933	-1.8655	4.3243	0.0376	0.4578
ENSBTAG00000025220	ENSBTAT00000001416	FAM155A	Transmembrane protein FAM155A [Source:UniProtKB/Swiss-Prot;Acc:A4IFM1]	0	Inf (-)	0.2405	1	-3.7933	-1.8655	4.3243	0.0376	0.4578
ENSBTAG00000030704	ENSBTAT00000043409		Elongation factor 1-alpha [Source:UniProtKB/TrEMBL;Acc:E1BPF4]	0	Inf (-)	0.2413	1	-3.7993	-1.8642	4.3366	0.0373	0.4578
ENSBTAG00000032481	ENSBTAT00000046063	DAPL1	death associated protein like 1 [Source:HGNC Symbol;Acc:HGNC:21490]	0	Inf (-)	0.2421	1	-3.8054	-1.8629	4.349	0.037	0.4578
ENSBTAG00000032844	ENSBTAT00000063268	GPR85	G protein-coupled receptor 85 [Source:HGNC Symbol;Acc:HGNC:4536]	0	Inf (-)	0.2413	1	-3.7993	-1.8642	4.3366	0.0373	0.4578
ENSBTAG00000037013	ENSBTAT00000051513	U1	U1 spliceosomal RNA [Source:RFAM;Acc:RF00003]	0	Inf (-)	0.2405	1	-3.7933	-1.8655	4.3243	0.0376	0.4578
ENSBTAG00000039530	ENSBTAT00000036581	NEFM	neurofilament, medium polypeptide [Source:HGNC Symbol;Acc:HGNC:7734]	0	Inf (-)	0.2421	1	-3.8054	-1.8629	4.349	0.037	0.4578
ENSBTAG00000042085	ENSBTAT00000059077	U6	U6 spliceosomal RNA [Source:RFAM;Acc:RF00026]	0	Inf (-)	0.2413	1	-3.7993	-1.8642	4.3366	0.0373	0.4578
ENSBTAG00000042273	ENSBTAT00000059265	SNORA57	Small nucleolar RNA SNORA57 [Source:RFAM;Acc:RF00191]	0	Inf (-)	0.2413	1	-3.7993	-1.8642	4.3366	0.0373	0.4578
ENSBTAG00000043342	ENSBTAT00000060334	SNORD113	Small nucleolar RNA SNORD113/SNORD114 family [Source:RFAM;Acc:RF00181]	0	Inf (-)	0.2405	1	-3.7933	-1.8655	4.3243	0.0376	0.4578
ENSBTAG00000044771	ENSBTAT00000062204	5S_rRNA	5S ribosomal RNA [Source:RFAM;Acc:RF00001]	0	Inf (-)	0.2421	1	-3.8054	-1.8629	4.349	0.037	0.4578
ENSBTAG00000047242	ENSBTAT00000063438	Metazoa_SRP	Metazoan signal recognition particle RNA [Source:RFAM;Acc:RF00017]	0	Inf (-)	0.2421	1	-3.8054	-1.8629	4.349	0.037	0.4578
ENSBTAG00000047642	ENSBTAT00000064566		Uncharacterized protein [Source:UniProtKB/TrEMBL;Acc:G3N2Y9]	0	Inf (-)	0.2421	1	-3.8054	-1.8629	4.349	0.037	0.4578
ENSBTAG00000048237	ENSBTAT00000064356			0	Inf (-)	0.2413	1	-3.7993	-1.8642	4.3366	0.0373	0.4578
ENSBTAG00000000177	ENSBTAT00000000202	MSLN	mesothelin [Source:HGNC Symbol;Acc:HGNC:7371]	2.9372	1.5544	0.0314	0.5706	1.5515	0.6018	4.3643	0.0367	0.4578
ENSBTAG00000011019	ENSBTAT00000036999			2.8758	1.524	0.0295	0.552	1.5085	0.7522	4.3556	0.0369	0.4578
ENSBTAG00000009686	ENSBTAT00000012776	FBXO15	F-box protein 15 [Source:HGNC Symbol;Acc:HGNC:13617]	2.8411	1.5065	0.047	0.6942	1.5009	0.4584	4.353	0.0369	0.4578
ENSBTAG00000017090	ENSBTAT00000022723	SMCR8	Smith-Magenis syndrome chromosome region, candidate 8 [Source:HGNC Symbol;Acc:HGNC:17921]	2.787	1.4787	0.0073	0.2397	1.4846	1.5937	4.3376	0.0373	0.4578
ENSBTAG00000021430	ENSBTAT00000044381	UPK3B	uroplakin 3B [Source:HGNC Symbol;Acc:HGNC:21444]	2.6694	1.4165	0.0833	0.8712	1.4027	0.2748	4.3391	0.0372	0.4578
ENSBTAG00000039341	ENSBTAT00000052295		Uncharacterized protein [Source:UniProtKB/TrEMBL;Acc:E1B8F8]	2.3802	1.2511	0.0751	0.8378	1.2382	0.741	4.3275	0.0375	0.4578
ENSBTAG00000048286	ENSBTAT00000028703	E2F6	E2F transcription factor 6 [Source:HGNC Symbol;Acc:HGNC:3120]	1.9652	0.9747	0.0587	0.7677	0.9692	1.8274	4.3976	0.036	0.4578
ENSBTAG00000000049	ENSBTAT00000053510	CCDC77	coiled-coil domain containing 77 [Source:HGNC Symbol;Acc:HGNC:28203]	1.9125	0.9355	0.0725	0.8312	0.9421	1.6901	4.3499	0.037	0.4578
ENSBTAG00000046264	ENSBTAT00000063986			1.7753	0.8281	0.0418	0.6491	0.8266	3.0463	4.3601	0.0368	0.4578
ENSBTAG00000019508	ENSBTAT00000025985	SEC61A2	Sec61 translocon alpha 2 subunit [Source:HGNC Symbol;Acc:HGNC:17702]	1.705	0.7698	0.0671	0.8165	0.7746	2.6338	4.3564	0.0369	0.4578
ENSBTAG00000018415	ENSBTAT00000024502	TTLL4	tubulin tyrosine ligase like 4 [Source:HGNC Symbol;Acc:HGNC:28976]	1.6528	0.7249	0.0681	0.8193	0.7305	3.0059	4.3273	0.0375	0.4578
ENSBTAG00000021893	ENSBTAT00000029184	USP21	ubiquitin specific peptidase 21 [Source:HGNC Symbol;Acc:HGNC:12620]	1.6423	0.7157	0.0758	0.8409	0.7195	2.9295	4.3504	0.037	0.4578
ENSBTAG00000002110	ENSBTAT00000036611	DMGDH	dimethylglycine dehydrogenase, mitochondrial [Source:RefSeq peptide;Acc:NP_001192474]	1.6312	0.7059	0.036	0.6114	0.714	6.2957	4.3827	0.0363	0.4578
ENSBTAG00000006542	ENSBTAT00000008595	RABEP2	rabaptin, RAB GTPase binding effector protein 2 [Source:HGNC Symbol;Acc:HGNC:24817]	1.6168	0.6931	0.0749	0.8378	0.6977	3.1753	4.3671	0.0366	0.4578
ENSBTAG00000013018	ENSBTAT00000017306	AMPD2	adenosine monophosphate deaminase 2 [Source:HGNC Symbol;Acc:HGNC:469]	1.5651	0.6462	0.058	0.7604	0.6515	4.9164	4.4009	0.0359	0.4578
ENSBTAG00000013946	ENSBTAT00000018533	PRPF3	pre-mRNA processing factor 3 [Source:HGNC Symbol;Acc:HGNC:17348]	1.5651	0.6462	0.0614	0.7794	0.6527	4.3381	4.3963	0.036	0.4578
ENSBTAG00000020066	ENSBTAT00000026733	ZW10	zw10 kinetochore protein [Source:HGNC Symbol;Acc:HGNC:13194]	1.5443	0.6269	0.076	0.8411	0.6331	3.8315	4.3652	0.0367	0.4578
ENSBTAG00000019939	ENSBTAT00000026562	SLC35D2	solute carrier family 35 member D2 [Source:HGNC Symbol;Acc:HGNC:20799]	1.542	0.6248	0.0652	0.8089	0.631	4.346	4.3541	0.0369	0.4578
ENSBTAG00000004910	ENSBTAT00000035225	SLC25A11	solute carrier family 25 member 11 [Source:HGNC Symbol;Acc:HGNC:10981]	1.5376	0.6207	0.065	0.8075	0.6268	5.0527	4.3671	0.0366	0.4578
ENSBTAG00000005635	ENSBTAT00000007408	TTC39C	tetratricopeptide repeat domain 39C [Source:HGNC Symbol;Acc:HGNC:26595]	1.5347	0.6179	0.067	0.8156	0.6239	4.5017	4.3845	0.0363	0.4578
ENSBTAG00000004933	ENSBTAT00000006490	KLHDC2	kelch domain containing 2 [Source:HGNC Symbol;Acc:HGNC:20231]	1.5284	0.6121	0.0623	0.7867	0.6188	5.1142	4.3389	0.0373	0.4578
ENSBTAG00000001868	ENSBTAT00000002434	PCYT2	phosphate cytidylyltransferase 2, ethanolamine [Source:HGNC Symbol;Acc:HGNC:8756]	0.6405	-0.6428	0.0521	0.723	-0.6371	5.6491	4.3813	0.0363	0.4578
ENSBTAG00000033731	ENSBTAT00000047906	PRCP	prolylcarboxypeptidase [Source:HGNC Symbol;Acc:HGNC:9344]	0.6404	-0.6429	0.0699	0.8268	-0.635	4.0401	4.393	0.0361	0.4578
ENSBTAG00000011802	ENSBTAT00000015668	COL6A1	collagen type VI alpha 1 chain [Source:HGNC Symbol;Acc:HGNC:2211]	0.6342	-0.6571	0.0435	0.6625	-0.6516	5.058	4.3946	0.0361	0.4578
ENSBTAG00000017496	ENSBTAT00000023255		ATP synthase subunit e, mitochondrial [Source:UniProtKB/Swiss-Prot;Acc:Q00361]	0.629	-0.6688	0.0485	0.6987	-0.6613	6.1996	4.3674	0.0366	0.4578
ENSBTAG00000011569	ENSBTAT00000015373	AADAC	arylacetamide deacetylase [Source:HGNC Symbol;Acc:HGNC:17]	0.6195	-0.6907	0.0341	0.5919	-0.6836	5.843	4.3811	0.0363	0.4578
ENSBTAG00000015265	ENSBTAT00000020304	TIGD2	tigger transposable element derived 2 [Source:HGNC Symbol;Acc:HGNC:18333]	0.6129	-0.7062	0.0503	0.712	-0.701	3.5006	4.4043	0.0358	0.4578
ENSBTAG00000000815	ENSBTAT00000001080	EPHA2	EPH receptor A2 [Source:HGNC Symbol;Acc:HGNC:3386]	0.6044	-0.7264	0.047	0.6942	-0.7175	3.6727	4.3387	0.0373	0.4578
ENSBTAG00000016331	ENSBTAT00000021723	ROGDI	Protein rogdi homolog [Source:UniProtKB/Swiss-Prot;Acc:Q148F6]	0.5993	-0.7387	0.0383	0.6326	-0.7337	3.561	4.3629	0.0367	0.4578
ENSBTAG00000015303	ENSBTAT00000020351	MPP6	membrane palmitoylated protein 6 [Source:HGNC Symbol;Acc:HGNC:18167]	0.5942	-0.7509	0.0415	0.6487	-0.741	3.825	4.3346	0.0373	0.4578
ENSBTAG00000007331	ENSBTAT00000031949	PLOD2	procollagen-lysine,2-oxoglutarate 5-dioxygenase 2 [Source:HGNC Symbol;Acc:HGNC:9082]	0.5891	-0.7633	0.0666	0.8142	-0.7538	2.733	4.402	0.0359	0.4578
ENSBTAG00000018386	ENSBTAT00000024467	TEFM	transcription elongation factor, mitochondrial [Source:HGNC Symbol;Acc:HGNC:26223]	0.5723	-0.8053	0.0351	0.6055	-0.8002	3.1243	4.3641	0.0367	0.4578
ENSBTAG00000013645	ENSBTAT00000018136	RFFL	ring finger and FYVE-like domain containing E3 ubiquitin protein ligase [Source:HGNC Symbol;Acc:HGNC:24821]	0.5586	-0.8401	0.0626	0.7869	-0.8344	2.2133	4.3999	0.0359	0.4578
ENSBTAG00000007540	ENSBTAT00000009923			0.5364	-0.8986	0.0232	0.4901	-0.8931	8.787	4.3426	0.0372	0.4578
ENSBTAG00000015584	ENSBTAT00000020705		Polycomb complex protein BMI-1 [Source:UniProtKB/Swiss-Prot;Acc:Q32KX7]	0.5202	-0.943	0.0613	0.7787	-0.9285	1.8752	4.375	0.0365	0.4578
ENSBTAG00000008089	ENSBTAT00000010639	AMMECR1L	AMMECR1 like [Source:HGNC Symbol;Acc:HGNC:28658]	0.3492	-1.518	0.066	0.8118	-1.4984	0.1152	4.4034	0.0359	0.4578
ENSBTAG00000007325	ENSBTAT00000037579		TPSB1 protein; Tryptase alpha/beta 1; Uncharacterized protein [Source:UniProtKB/TrEMBL;Acc:A6QQ05]	0.1479	-2.7569	0.0046	0.1771	-2.675	-0.1497	4.3949	0.036	0.4578
ENSBTAG00000014169	ENSBTAT00000030214	PCDH19	protocadherin 19 [Source:HGNC Symbol;Acc:HGNC:14270]	0.1413	-2.8232	0.0118	0.3282	-2.719	-0.442	4.3604	0.0368	0.4578
ENSBTAG00000000102	ENSBTAT00000000111	GPR75	G protein-coupled receptor 75 [Source:HGNC Symbol;Acc:HGNC:4526]	0.1285	-2.9599	0.1012	0.9301	-2.7092	-1.3208	4.4057	0.0358	0.4578
ENSBTAG00000006478	ENSBTAT00000008492	C9orf64	chromosome 9 open reading frame 64 [Source:HGNC Symbol;Acc:HGNC:28144]	0.6449	-0.633	0.0772	0.8451	-0.6264	3.7444	4.3205	0.0377	0.4585
ENSBTAG00000007196	ENSBTAT00000009469	TAGLN	Transgelin [Source:UniProtKB/Swiss-Prot;Acc:Q9TS87]	0.5661	-0.8208	0.0112	0.3162	-0.8167	5.0051	4.3157	0.0378	0.4595
ENSBTAG00000002391	ENSBTAT00000003094	TGFB1I1	transforming growth factor beta 1 induced transcript 1 [Source:HGNC Symbol;Acc:HGNC:11767]	0.426	-1.2311	0.0126	0.3369	-1.224	1.8328	4.3133	0.0378	0.4598
ENSBTAG00000023453	ENSBTAT00000043989	C19orf54	chromosome 19 open reading frame 54 [Source:HGNC Symbol;Acc:HGNC:24758]	1.7884	0.8387	0.0412	0.6487	0.8376	3.0018	4.3029	0.038	0.4623
ENSBTAG00000013980	ENSBTAT00000018580	SOD3	superoxide dismutase 3, extracellular [Source:HGNC Symbol;Acc:HGNC:11181]	3.3454	1.7422	0.0064	0.4408	1.7689	2.1302	6.7264	0.0095	0.4624
ENSBTAG00000012668	ENSBTAT00000001414		Uncharacterized protein [Source:UniProtKB/TrEMBL;Acc:E1BAC6]	0.2996	-1.7387	0.0271	0.5359	-1.6926	0.4264	4.3002	0.0381	0.4627
ENSBTAG00000019414	ENSBTAT00000025863	CLK4	CDC like kinase 4 [Source:HGNC Symbol;Acc:HGNC:13659]	1.5382	0.6212	0.0654	0.8091	0.6281	4.6191	4.2936	0.0383	0.4634
ENSBTAG00000014358	ENSBTAT00000019091	EVA1B	eva-1 homolog B [Source:HGNC Symbol;Acc:HGNC:25558]	0.603	-0.7298	0.0421	0.6509	-0.7256	3.4952	4.2955	0.0382	0.4634
ENSBTAG00000014336	ENSBTAT00000019063	WBP1L	WW domain binding protein 1-like [Source:HGNC Symbol;Acc:HGNC:23510]	0.504	-0.9884	0.0653	0.8089	-0.9806	1.5223	4.2932	0.0383	0.4634
ENSBTAG00000005010	ENSBTAT00000006596	MXD3	MAX dimerization protein 3 [Source:HGNC Symbol;Acc:HGNC:14008]	0.2663	-1.9091	0.0326	0.583	-1.8682	-0.071	4.2943	0.0382	0.4634
ENSBTAG00000012317	ENSBTAT00000016346		Purine nucleoside phosphorylase [Source:UniProtKB/Swiss-Prot;Acc:P55859]	0.5501	-0.8624	0.0267	0.5318	-0.8548	8.5037	4.2908	0.0383	0.4637
ENSBTAG00000021830	ENSBTAT00000061365	ENPP1	ectonucleotide pyrophosphatase/phosphodiesterase 1 [Source:HGNC Symbol;Acc:HGNC:3356]	0.6475	-0.6271	0.0597	0.776	-0.6207	6.1939	4.2894	0.0384	0.4638
ENSBTAG00000007545	ENSBTAT00000061006	PHLPP2	PH domain and leucine rich repeat protein phosphatase 2 [Source:HGNC Symbol;Acc:HGNC:29149]	0.1953	-2.3564	0.0317	0.5706	-2.2613	-0.447	4.2883	0.0384	0.4638
ENSBTAG00000008527	ENSBTAT00000011240	SRSF6	serine and arginine rich splicing factor 6 [Source:HGNC Symbol;Acc:HGNC:10788]	1.6161	0.6925	0.0481	0.697	0.6995	7.2604	4.2834	0.0385	0.4641
ENSBTAG00000018050	ENSBTAT00000024028	CDR2	cerebellar degeneration related protein 2 [Source:HGNC Symbol;Acc:HGNC:1799]	1.594	0.6727	0.064	0.7992	0.6808	3.5742	4.2846	0.0385	0.4641
ENSBTAG00000039520	ENSBTAT00000012873		Uncharacterized protein [Source:UniProtKB/TrEMBL;Acc:F1MD75]	0.4135	-1.2741	0.0654	0.8091	-1.2493	0.7396	4.286	0.0384	0.4641
ENSBTAG00000002693	ENSBTAT00000053829	KANSL2	KAT8 regulatory NSL complex subunit 2 [Source:HGNC Symbol;Acc:HGNC:26024]	1.6148	0.6913	0.08	0.8555	0.6955	3.0683	4.2815	0.0385	0.4643
ENSBTAG00000008349	ENSBTAT00000034329	ZNF311	zinc finger protein 311 [Source:HGNC Symbol;Acc:HGNC:13847]	2.9174	1.5447	0.006	0.6386	1.5379	3.2777	8.046	0.0046	0.4646
ENSBTAG00000021875	ENSBTAT00000029162	SLC41A2	solute carrier family 41 member 2 [Source:HGNC Symbol;Acc:HGNC:31045]	0.5791	-0.7882	0.0217	0.47	-0.78	5.7463	4.2777	0.0386	0.465
ENSBTAG00000018861	ENSBTAT00000053671	C12orf56	chromosome 12 open reading frame 56 [Source:HGNC Symbol;Acc:HGNC:26967]	4.4509	2.1541	0.0669	0.8156	2.1013	-0.586	4.2741	0.0387	0.4651
ENSBTAG00000011237	ENSBTAT00000032221	PKHD1	polycystic kidney and hepatic disease 1 (autosomal recessive) [Source:HGNC Symbol;Acc:HGNC:9016]	1.774	0.827	0.0649	0.8075	0.8286	2.4243	4.2739	0.0387	0.4651
ENSBTAG00000046587	ENSBTAT00000064987			0.5779	-0.791	0.0462	0.6897	-0.7811	3.1296	4.2748	0.0387	0.4651
ENSBTAG00000018538	ENSBTAT00000050229	CEP70	centrosomal protein 70 [Source:HGNC Symbol;Acc:HGNC:29972]	1.6045	0.6822	0.0748	0.8378	0.6891	3.1407	4.2703	0.0388	0.4658
ENSBTAG00000006541	ENSBTAT00000008593	ATP2A1	sarcoplasmic/endoplasmic reticulum calcium ATPase 1 [Source:RefSeq peptide;Acc:NP_001069235]	4.3997	2.1374	0.0847	0.8774	2.0418	-0.635	4.2648	0.0389	0.467
ENSBTAG00000010477	ENSBTAT00000048382	TTC21A	tetratricopeptide repeat domain 21A [Source:HGNC Symbol;Acc:HGNC:30761]	2.9572	1.5642	0.0803	0.8568	1.5235	0.0827	4.2588	0.039	0.4673
ENSBTAG00000018431	ENSBTAT00000024536	NAV2	neuron navigator 2 [Source:HGNC Symbol;Acc:HGNC:15997]	2.103	1.0725	0.0564	0.748	1.0611	1.5574	4.2554	0.0391	0.4673
ENSBTAG00000038635	ENSBTAT00000053442		Uncharacterized protein [Source:UniProtKB/TrEMBL;Acc:F1N3W3]	1.7582	0.8141	0.0798	0.8543	0.8159	2.2254	4.2618	0.039	0.4673
ENSBTAG00000000869	ENSBTAT00000001156	RNF219	ring finger protein 219 [Source:HGNC Symbol;Acc:HGNC:20308]	1.7528	0.8097	0.0828	0.8707	0.8126	2.1781	4.2545	0.0391	0.4673
ENSBTAG00000047061	ENSBTAT00000066145			1.7047	0.7696	0.0795	0.8516	0.7721	2.4873	4.257	0.0391	0.4673
ENSBTAG00000001023	ENSBTAT00000001356	ZNF598	zinc finger protein 598 [Source:HGNC Symbol;Acc:HGNC:28079]	1.5844	0.6639	0.0706	0.8292	0.6708	3.5556	4.2524	0.0392	0.4673
ENSBTAG00000001996	ENSBTAT00000002587	SNRNP70	small nuclear ribonucleoprotein U1 subunit 70 [Source:HGNC Symbol;Acc:HGNC:11150]	1.518	0.6022	0.0702	0.828	0.6089	4.9433	4.2533	0.0392	0.4673
ENSBTAG00000047520	ENSBTAT00000063390		Mpv17-like protein [Source:UniProtKB/TrEMBL;Acc:G5E6R0]	0.6368	-0.6511	0.048	0.6968	-0.6435	5.6209	4.251	0.0392	0.4673
ENSBTAG00000000754	ENSBTAT00000038491	PPP2R5A	protein phosphatase 2 regulatory subunit B'alpha [Source:HGNC Symbol;Acc:HGNC:9309]	0.6322	-0.6615	0.0493	0.7017	-0.656	6.5594	4.2519	0.0392	0.4673
ENSBTAG00000013953	ENSBTAT00000018566	CALD1	caldesmon 1 [Source:HGNC Symbol;Acc:HGNC:1441]	0.5463	-0.8722	0.0268	0.5332	-0.8671	8.6572	4.2539	0.0392	0.4673
ENSBTAG00000019733	ENSBTAT00000026299	ADGRL4	adhesion G protein-coupled receptor L4 [Source:HGNC Symbol;Acc:HGNC:20822]	0.5369	-0.8972	0.0155	0.3807	-0.8937	3.2194	4.2539	0.0392	0.4673
ENSBTAG00000008133	ENSBTAT00000010693			1.7043	0.7692	0.0784	0.8516	0.7711	2.5038	4.248	0.0393	0.4678
ENSBTAG00000010810	ENSBTAT00000014316	UCK1	uridine-cytidine kinase 1 [Source:HGNC Symbol;Acc:HGNC:14859]	1.6374	0.7114	0.0789	0.8516	0.7155	2.8864	4.2441	0.0394	0.4679
ENSBTAG00000030168	ENSBTAT00000034689	MIF4GD	MIF4G domain containing [Source:HGNC Symbol;Acc:HGNC:24030]	0.6068	-0.7206	0.0372	0.6226	-0.716	3.7997	4.2458	0.0393	0.4679
ENSBTAG00000017680	ENSBTAT00000023515	NOS3	nitric oxide synthase 3 [Source:HGNC Symbol;Acc:HGNC:7876]	0.4944	-1.0161	0.007	0.2342	-1.0127	3.0558	4.2443	0.0394	0.4679
ENSBTAG00000024255	ENSBTAT00000033492		Uricase [Source:UniProtKB/Swiss-Prot;Acc:Q3MHG7]	0.6175	-0.6955	0.0333	0.5875	-0.688	5.9877	4.2392	0.0395	0.4689
ENSBTAG00000001153	ENSBTAT00000001534	TLE2	transducin like enhancer of split 2 [Source:HGNC Symbol;Acc:HGNC:11838]	0.5544	-0.8511	0.0281	0.5393	-0.8469	2.9083	4.2363	0.0396	0.4694
ENSBTAG00000007543	ENSBTAT00000043676	TAF1B	TATA-box binding protein associated factor, RNA polymerase I subunit B [Source:HGNC Symbol;Acc:HGNC:11533]	1.9037	0.9288	0.0563	0.748	0.9395	1.8918	4.2336	0.0396	0.4695
ENSBTAG00000010478	ENSBTAT00000013841	AIP	aryl hydrocarbon receptor interacting protein [Source:HGNC Symbol;Acc:HGNC:358]	0.6373	-0.6499	0.079	0.8516	-0.6422	3.4995	4.2339	0.0396	0.4695
ENSBTAG00000019557	ENSBTAT00000026059	NR1I2	nuclear receptor subfamily 1 group I member 2 [Source:HGNC Symbol;Acc:HGNC:7968]	1.6209	0.6968	0.0397	0.6455	0.7043	5.9553	4.2282	0.0398	0.4697
ENSBTAG00000031837	ENSBTAT00000025179	IMPDH2	inosine monophosphate dehydrogenase 2 [Source:HGNC Symbol;Acc:HGNC:6053]	1.5256	0.6094	0.0708	0.8292	0.6165	4.4438	4.2272	0.0398	0.4697
ENSBTAG00000047214	ENSBTAT00000065281	TRAPPC1	trafficking protein particle complex 1 [Source:HGNC Symbol;Acc:HGNC:19894]	0.6527	-0.6155	0.0767	0.8436	-0.6091	4.0237	4.2302	0.0397	0.4697
ENSBTAG00000016571	ENSBTAT00000022045		Protein ITFG3 [Source:UniProtKB/Swiss-Prot;Acc:Q2HJE5]	0.6394	-0.6451	0.0494	0.7034	-0.638	5.0926	4.2275	0.0398	0.4697
ENSBTAG00000011444	ENSBTAT00000015208	HINT2	histidine triad nucleotide binding protein 2 [Source:HGNC Symbol;Acc:HGNC:18344]	0.6385	-0.6473	0.0533	0.7298	-0.64	6.2182	4.2289	0.0397	0.4697
ENSBTAG00000005094	ENSBTAT00000006705	LRP2BP	LRP2 binding protein [Source:HGNC Symbol;Acc:HGNC:25434]	2.3667	1.2429	0.0653	0.8089	1.2344	0.888	4.2219	0.0399	0.4698
[truncated: 49,562 more rows]

## Sheet: P<0.01
Table S2. Sheet 3: Identification of significant DE genes with cut-off P value of <0.01, expressed in bovine liver tissues by comparing the Polish-HF vs. Hereford cattle breeds using DEseq and EdgeR pipelines.				DE-seq pipeline results				EdgeR pipeline results
Ensembl Gene ID	Ensembl Transcript ID	Associated Gene Name	Description	DEseq_foldChange	DEseq_log2FoldChange	DEseq_pval	DEseq_padj	EdgeR_logFC	EdgeR_logCPM	EdgeR_LR	EdgeR_PValue	EdgeR_FDR
ENSBTAG00000035959	ENSBTAT00000050449			295.151	8.2053	0	0	8.0039	3.9066	98.7603	0	0
ENSBTAG00000021565	ENSBTAT00000028731		PRSS2 protein; Uncharacterized protein [Source:UniProtKB/TrEMBL;Acc:A7YWU9]	244.667	7.9347	0	0	7.6986	2.857	18.7155	0	0.0025
ENSBTAG00000021077	ENSBTAT00000046279		Major histocompatibility complex, class II, DQ beta; Uncharacterized protein [Source:UniProtKB/TrEMBL;Acc:A2VDX2]	243.043	7.9251	0	0	7.5737	2.658	71.6098	0	0
ENSBTAG00000046695	ENSBTAT00000064933			231.805	7.8568	0	0	7.8496	6.8122	19.4201	0	0.0039
ENSBTAG00000034077	ENSBTAT00000048322	ASIP	agouti signaling protein [Source:HGNC Symbol;Acc:HGNC:745]	187.138	7.548	0	0	7.4483	4.0673	100.871	0	0
ENSBTAG00000045632	ENSBTAT00000065289	bta-mir-2904-3	bta-mir-2904-1 [Source:miRBase;Acc:MI0013080]	132.736	7.0524	0	0	7.0406	8.1298	19.4958	0	0.0063
ENSBTAG00000034077	ENSBTAT00000048322	ASIP	agouti signaling protein [Source:HGNC Symbol;Acc:HGNC:745]	105.26	6.7178	0	0	6.6839	3.8291	89.7276	0	0
ENSBTAG00000037605	ENSBTAT00000019939		Uncharacterized protein [Source:UniProtKB/TrEMBL;Acc:F6Q9J4]	73.8384	6.2063	0	0	6.1786	4.501	16.0124	0.0001	0.0078
ENSBTAG00000021050	ENSBTAT00000028037	ECEL1	endothelin converting enzyme like 1 [Source:HGNC Symbol;Acc:HGNC:3147]	73.5108	6.1999	0	0	6.1818	4.9153	67.1555	0	0
ENSBTAG00000046537	ENSBTAT00000064613	bta-mir-2904-1	bta-mir-2904-1 [Source:miRBase;Acc:MI0013080]	73.2159	6.1941	0	0	6.1841	8.0823	19.8103	0	0.0059
ENSBTAG00000020116	ENSBTAT00000011795	JSP.1	MHC Class I JSP.1 precursor [Source:RefSeq peptide;Acc:NP_001035588]	60.0728	5.9086	0	0	5.9096	8.3876	56.8603	0	0
ENSBTAG00000021050	ENSBTAT00000028037	ECEL1	endothelin converting enzyme like 1 [Source:HGNC Symbol;Acc:HGNC:3147]	51.6344	5.6903	0	0	5.6888	4.1525	80.3066	0	0
ENSBTAG00000021407	ENSBTAT00000048500			46.3541	5.5346	0	0.0001	5.2961	0.6844	11.7882	0.0006	0.0427
ENSBTAG00000038128	ENSBTAT00000019800		BOLA-DQA5 protein; Uncharacterized protein [Source:UniProtKB/TrEMBL;Acc:A5PJ88]	44.8969	5.4885	0	0.0084	5.1662	0.2742	14.1027	0.0002	0.0542
ENSBTAG00000021077	ENSBTAT00000046279		Major histocompatibility complex, class II, DQ beta; Uncharacterized protein [Source:UniProtKB/TrEMBL;Acc:A2VDX2]	44.0909	5.4624	0	0	5.4275	3.2059	43.7292	0	0
ENSBTAG00000019554	ENSBTAT00000026056	FBP2	fructose-bisphosphatase 2 [Source:HGNC Symbol;Acc:HGNC:3607]	40.3397	5.3341	0	0	5.2482	1.3815	48.0823	0	0
ENSBTAG00000009583	ENSBTAT00000012607	SLC22A2	solute carrier family 22 member 2 [Source:HGNC Symbol;Acc:HGNC:10966]	38.856	5.2801	0	0	5.1965	2.1556	45.4053	0	0
ENSBTAG00000006986	ENSBTAT00000048431		Uncharacterized protein [Source:UniProtKB/TrEMBL;Acc:F1N2Z0]	29.3601	4.8758	0	0	4.8627	3.7829	21.1625	0	0.0036
ENSBTAG00000035959	ENSBTAT00000050449			29.0617	4.861	0	0	4.8356	3.0357	43.4381	0	0
ENSBTAG00000011624	ENSBTAT00000015438	FGF21	fibroblast growth factor 21 [Source:HGNC Symbol;Acc:HGNC:3678]	28.747	4.8453	0	0	4.8512	5.8837	23.0399	0	0.0004
ENSBTAG00000048000	ENSBTAT00000064132	bta-mir-2904-1	bta-mir-2904-1 [Source:miRBase;Acc:MI0013080]	27.7029	4.792	0	0	4.77	4.1482	24.2095	0	0.0009
ENSBTAG00000030493	ENSBTAT00000043032	RERGL	RERG like [Source:HGNC Symbol;Acc:HGNC:26213]	23.3424	4.5449	0	0.0001	4.5313	1.7987	32.7254	0	0
ENSBTAG00000020116	ENSBTAT00000011795	JSP.1	MHC Class I JSP.1 precursor [Source:RefSeq peptide;Acc:NP_001035588]	21.0427	4.3952	0	0	4.412	8.6958	20.1031	0	0.0029
ENSBTAG00000010371	ENSBTAT00000013689	CHAC1	ChaC glutathione specific gamma-glutamylcyclotransferase 1 [Source:HGNC Symbol;Acc:HGNC:28680]	19.1724	4.261	0	0	4.1912	1.2985	22.4494	0	0.0005
ENSBTAG00000006383	ENSBTAT00000008373		40S ribosomal protein S3a [Source:UniProtKB/TrEMBL;Acc:G3N262]	18.4408	4.2048	0	0	4.2144	4.3138	17.7433	0	0.0079
ENSBTAG00000021050	ENSBTAT00000028037	ECEL1	endothelin converting enzyme like 1 [Source:HGNC Symbol;Acc:HGNC:3147]	18.4364	4.2045	0	0	4.2282	3.8264	42.3075	0	0
ENSBTAG00000020116	ENSBTAT00000011795	JSP.1	MHC Class I JSP.1 precursor [Source:RefSeq peptide;Acc:NP_001035588]	17.6245	4.1395	0	0	4.1351	5.4289	27.1033	0	0.0001
ENSBTAG00000033367	ENSBTAT00000013892	DDO	D-aspartate oxidase [Source:HGNC Symbol;Acc:HGNC:2727]	17.3057	4.1132	0	0	4.0886	2.2334	11.0849	0.0009	0.1665
ENSBTAG00000021615	ENSBTAT00000028802	LGALS2	galectin-2 isoform 1 [Source:RefSeq peptide;Acc:NP_001244020]	16.7092	4.0626	0	0.0001	3.971	1.1034	12.5204	0.0004	0.0314
ENSBTAG00000019588	ENSBTAT00000026100	LA-DQB	MHC cell surface glycoprotein precursor [Source:RefSeq peptide;Acc:NP_001074392]	14.6946	3.8772	0	0	3.8796	4.3515	33.2825	0	0
ENSBTAG00000001740	ENSBTAT00000002282	HAPLN3	hyaluronan and proteoglycan link protein 3 [Source:HGNC Symbol;Acc:HGNC:21446]	14.5486	3.8628	0	0	3.8697	3.0583	42.8253	0	0
ENSBTAG00000003047	ENSBTAT00000003964	FAM170A	family with sequence similarity 170 member A [Source:HGNC Symbol;Acc:HGNC:27963]	13.8322	3.79	0	0.0013	3.7416	1.6828	22.9673	0	0.0009
ENSBTAG00000043553	ENSBTAT00000060554	GPX3	glutathione peroxidase 3 precursor [Source:RefSeq peptide;Acc:NP_776502]	13.3104	3.7345	0	0	3.7352	7.2668	18.2885	0	0.003
ENSBTAG00000037404	ENSBTAT00000053062	LRFN4	leucine rich repeat and fibronectin type III domain containing 4 [Source:HGNC Symbol;Acc:HGNC:28456]	13.2988	3.7332	0	0.0005	3.7149	0.8944	19.0729	0	0.0021
ENSBTAG00000043553	ENSBTAT00000060554	GPX3	glutathione peroxidase 3 precursor [Source:RefSeq peptide;Acc:NP_776502]	13.171	3.7193	0	0	3.7493	7.9739	10.9227	0.0009	0.1301
ENSBTAG00000011723	ENSBTAT00000015567	GRIK5	glutamate ionotropic receptor kainate type subunit 5 [Source:HGNC Symbol;Acc:HGNC:4583]	12.6645	3.6627	0.0001	0.0095	3.556	0.4198	17.4533	0	0.0043
ENSBTAG00000008959	ENSBTAT00000035878		Uncharacterized protein [Source:UniProtKB/TrEMBL;Acc:E1BI37]	11.937	3.5774	0	0	3.5801	2.0731	43.8241	0	0
ENSBTAG00000020406	ENSBTAT00000027192	GPC3	glypican 3 [Source:HGNC Symbol;Acc:HGNC:4451]	11.4299	3.5147	0	0	3.5352	9.5285	25.4556	0	0.0003
ENSBTAG00000009876	ENSBTAT00000050299	C4BPA	complement component 4 binding protein alpha [Source:HGNC Symbol;Acc:HGNC:1325]	11.3112	3.4997	0	0.0051	3.4573	1.5898	19.1015	0	0.0044
ENSBTAG00000006631	ENSBTAT00000008704	GLI1	GLI family zinc finger 1 [Source:HGNC Symbol;Acc:HGNC:4317]	11.2157	3.4874	0	0	3.4656	2.8894	45.9651	0	0
ENSBTAG00000047029	ENSBTAT00000063143		Uncharacterized protein [Source:UniProtKB/TrEMBL;Acc:E1BEQ3]	10.2616	3.3592	0	0.0001	3.3491	2.8135	22.7345	0	0.001
ENSBTAG00000031166	ENSBTAT00000044119	ZDBF2	zinc finger DBF-type containing 2 [Source:HGNC Symbol;Acc:HGNC:29313]	9.9978	3.3216	0	0.0002	3.3482	2.5513	14.9601	0.0001	0.0268
ENSBTAG00000025485	ENSBTAT00000035828		Uncharacterized protein [Source:UniProtKB/TrEMBL;Acc:E1BKD8]	9.9818	3.3193	0	0	3.3284	3.263	36.5039	0	0
ENSBTAG00000009583	ENSBTAT00000012607	SLC22A2	solute carrier family 22 member 2 [Source:HGNC Symbol;Acc:HGNC:10966]	9.9237	3.3109	0	0.0079	3.3089	1.5205	5.9911	0.0144	0.5507
ENSBTAG00000010463	ENSBTAT00000013812		Uncharacterized protein [Source:UniProtKB/TrEMBL;Acc:G5E5D5]	9.8911	3.3061	0	0.0005	3.3319	2.2955	21.1564	0	0.0019
ENSBTAG00000040580	ENSBTAT00000053602		Uncharacterized protein [Source:UniProtKB/TrEMBL;Acc:F1MST9]	9.2504	3.2095	0	0.0002	3.1584	1.432	27.0971	0	0.0001
ENSBTAG00000023955	ENSBTAT00000007005		Uncharacterized protein [Source:UniProtKB/TrEMBL;Acc:F1N6N4]	9.2102	3.2032	0	0.0042	3.2056	1.8849	22.1389	0	0.0013
ENSBTAG00000030493	ENSBTAT00000043032	RERGL	RERG like [Source:HGNC Symbol;Acc:HGNC:26213]	9.0674	3.1807	0	0.0006	3.1281	1.2572	24.8607	0	0.0002
ENSBTAG00000005596	ENSBTAT00000007349	IGFBP2	insulin like growth factor binding protein 2 [Source:HGNC Symbol;Acc:HGNC:5471]	9.0276	3.1743	0	0	3.1827	8.3814	22.1094	0	0.0005
ENSBTAG00000018543	ENSBTAT00000024683	VIL1	villin 1 [Source:HGNC Symbol;Acc:HGNC:12690]	8.789	3.1357	0	0.0001	3.1384	3.2268	16.148	0.0001	0.0154
ENSBTAG00000027419	ENSBTAT00000014037		Uncharacterized protein [Source:UniProtKB/TrEMBL;Acc:E1BBH6]	8.7036	3.1216	0	0.0013	3.1075	2.4159	14.2297	0.0002	0.0359
ENSBTAG00000016801	ENSBTAT00000022350	RXRG	retinoid X receptor gamma [Source:HGNC Symbol;Acc:HGNC:10479]	8.6073	3.1056	0	0	3.0866	3.2275	38.1903	0	0
ENSBTAG00000002069	ENSBTAT00000031167		MHC class I heavy chain isoform 1 precursor [Source:RefSeq peptide;Acc:NP_001033607]	8.4922	3.0861	0	0	3.1058	8.0657	24.9562	0	0.0004
ENSBTAG00000016413	ENSBTAT00000021830	DUSP26	dual specificity phosphatase 26 (putative) [Source:HGNC Symbol;Acc:HGNC:28161]	7.9302	2.9874	0	0.0043	3.0007	2.1524	22.0923	0	0.0013
ENSBTAG00000006769	ENSBTAT00000010992		3 beta-hydroxysteroid dehydrogenase/Delta 5-->4-isomerase 3-beta-hydroxy-Delta(5)-steroid dehydrogenase Steroid Delta-isomerase [Source:UniProtKB/Swiss-Prot;Acc:P14893]	7.8018	2.9638	0	0.0002	2.9807	3.2715	28.4444	0	0.0001
ENSBTAG00000020990	ENSBTAT00000027950	P2RY14	purinergic receptor P2Y14 [Source:HGNC Symbol;Acc:HGNC:16442]	7.7959	2.9627	0.0002	0.0184	2.8899	0.7054	16.7133	0	0.0058
ENSBTAG00000047029	ENSBTAT00000063143		Uncharacterized protein [Source:UniProtKB/TrEMBL;Acc:E1BEQ3]	7.739	2.9522	0	0.0006	2.937	2.966	22.7566	0	0.0018
ENSBTAG00000046768	ENSBTAT00000064194	IGFBP1	insulin like growth factor binding protein 1 [Source:HGNC Symbol;Acc:HGNC:5469]	7.6911	2.9432	0	0	2.9603	6.261	31.6793	0	0
ENSBTAG00000002069	ENSBTAT00000031167		MHC class I heavy chain isoform 1 precursor [Source:RefSeq peptide;Acc:NP_001033607]	7.5146	2.9097	0	0	2.9202	6.8229	23.693	0	0.0003
ENSBTAG00000004459	ENSBTAT00000005845		Uncharacterized protein [Source:UniProtKB/TrEMBL;Acc:F1MAV7]	7.2078	2.8496	0	0	2.8374	2.3897	11.5959	0.0007	0.0457
ENSBTAG00000027419	ENSBTAT00000014037		Uncharacterized protein [Source:UniProtKB/TrEMBL;Acc:E1BBH6]	7.1075	2.8293	0	0.0007	2.8164	3.6544	15.043	0.0001	0.0385
ENSBTAG00000019770	ENSBTAT00000026345	APOA4	apolipoprotein A4 [Source:HGNC Symbol;Acc:HGNC:602]	7.056	2.8189	0	0	2.8262	8.2131	39.7348	0	0
ENSBTAG00000008726	ENSBTAT00000011496	NCS1	neuronal calcium sensor 1 [Source:HGNC Symbol;Acc:HGNC:3953]	6.9257	2.792	0	0.0005	2.7966	1.532	19.8149	0	0.0015
ENSBTAG00000005596	ENSBTAT00000007349	IGFBP2	insulin like growth factor binding protein 2 [Source:HGNC Symbol;Acc:HGNC:5471]	6.5835	2.7189	0	0.0001	2.7468	10.2882	9.7099	0.0018	0.2031
ENSBTAG00000031658	ENSBTAT00000003619	SEMA6B	semaphorin 6B [Source:HGNC Symbol;Acc:HGNC:10739]	6.5687	2.7156	0	0.0031	2.7153	2.8679	17.2683	0	0.0098
ENSBTAG00000019588	ENSBTAT00000026100	LA-DQB	MHC cell surface glycoprotein precursor [Source:RefSeq peptide;Acc:NP_001074392]	6.5025	2.701	0	0.0003	2.7023	4.9013	22.1267	0	0.0023
ENSBTAG00000010462	ENSBTAT00000048830	ROBO2	roundabout guidance receptor 2 [Source:HGNC Symbol;Acc:HGNC:10250]	6.4578	2.691	0	0.0005	2.7081	3.6796	27.6998	0	0.0001
ENSBTAG00000017592	ENSBTAT00000023396	GPAT3	glycerol-3-phosphate acyltransferase 3 [Source:HGNC Symbol;Acc:HGNC:28157]	6.3463	2.6659	0	0	2.6624	3.9271	60.0818	0	0
ENSBTAG00000015727	ENSBTAT00000020877			6.301	2.6556	0	0	2.6593	2.7283	37.8331	0	0
ENSBTAG00000006354	ENSBTAT00000008335		Haptoglobin [Source:UniProtKB/TrEMBL;Acc:G3X6K8]	6.2535	2.6447	0	0.0001	2.6472	10.762	9.8201	0.0017	0.0888
ENSBTAG00000000259	ENSBTAT00000000324	CHIA	chitinase, acidic [Source:HGNC Symbol;Acc:HGNC:17432]	6.224	2.6378	0	0.0001	2.6592	9.0986	22.4282	0	0.0011
ENSBTAG00000015094	ENSBTAT00000020086	VNN1	vanin 1 [Source:HGNC Symbol;Acc:HGNC:12705]	6.1275	2.6153	0	0.0001	2.6357	6.4041	32.7816	0	0
ENSBTAG00000047042	ENSBTAT00000066303	bta-mir-2904-3	bta-mir-2904-1 [Source:miRBase;Acc:MI0013080]	6.1202	2.6136	0	0.0002	2.6312	8.0336	3.4392	0.0637	0.7664
ENSBTAG00000007077	ENSBTAT00000009303	ABHD1	abhydrolase domain containing 1 [Source:HGNC Symbol;Acc:HGNC:17553]	5.7042	2.512	0	0	2.5198	6.4893	50.7437	0	0
ENSBTAG00000002559	ENSBTAT00000003315		inositol oxygenase [Source:RefSeq peptide;Acc:NP_001094535]	5.6982	2.5105	0	0	2.4999	2.6226	27.4629	0	0.0001
ENSBTAG00000019588	ENSBTAT00000026100	LA-DQB	MHC cell surface glycoprotein precursor [Source:RefSeq peptide;Acc:NP_001074392]	5.6943	2.5095	0	0	2.5077	4.7409	7.7502	0.0054	0.1851
ENSBTAG00000037673	ENSBTAT00000021896			5.6938	2.5094	0	0.0002	2.5327	6.3303	25.8089	0	0.0003
ENSBTAG00000007554	ENSBTAT00000009939	IFI6	interferon alpha inducible protein 6 [Source:HGNC Symbol;Acc:HGNC:4054]	5.5939	2.4839	0	0.0001	2.509	7.5625	11.8934	0.0006	0.087
ENSBTAG00000002258	ENSBTAT00000002914	APOA1	Apolipoprotein A-I Proapolipoprotein A-I Truncated apolipoprotein A-I [Source:UniProtKB/Swiss-Prot;Acc:P15497]	5.5681	2.4772	0	0.0001	2.4833	10.1466	21.658	0	0.0006
ENSBTAG00000004594	ENSBTAT00000006029	MMP7	matrix metallopeptidase 7 [Source:HGNC Symbol;Acc:HGNC:7174]	5.4778	2.4536	0	0.0003	2.4467	2.0453	13.2743	0.0003	0.0245
ENSBTAG00000014533	ENSBTAT00000019317	KEL	Kell blood group, metallo-endopeptidase [Source:HGNC Symbol;Acc:HGNC:6308]	5.4192	2.4381	0	0	2.4419	2.7466	19.1043	0	0.0021
ENSBTAG00000006354	ENSBTAT00000008335		Haptoglobin [Source:UniProtKB/TrEMBL;Acc:G3X6K8]	5.2452	2.391	0	0.0006	2.4196	8.9977	8.0366	0.0046	0.3244
ENSBTAG00000016276	ENSBTAT00000021649	HAL	histidine ammonia-lyase [Source:HGNC Symbol;Acc:HGNC:4806]	5.1962	2.3774	0	0.0008	2.3973	6.1625	26.3582	0	0.0002
ENSBTAG00000010555	ENSBTAT00000013956	LSMEM1	leucine rich single-pass membrane protein 1 [Source:HGNC Symbol;Acc:HGNC:22036]	5.1265	2.358	0	0.0022	2.373	1.7301	15.5231	0.0001	0.0096
ENSBTAG00000006599	ENSBTAT00000008663	INHBE	inhibin beta E subunit [Source:HGNC Symbol;Acc:HGNC:24029]	4.9942	2.3202	0	0	2.3234	5.256	51.441	0	0
ENSBTAG00000024291	ENSBTAT00000033556			4.9706	2.3134	0	0.0018	2.303	1.9166	17.6746	0	0.004
ENSBTAG00000017969	ENSBTAT00000023909	CA4	carbonic anhydrase 4 [Source:HGNC Symbol;Acc:HGNC:1375]	4.9345	2.3029	0	0.0025	2.2827	1.8329	10.251	0.0014	0.0761
ENSBTAG00000019460	ENSBTAT00000025923	MOXD1	monooxygenase DBH like 1 [Source:HGNC Symbol;Acc:HGNC:21063]	4.9319	2.3021	0	0.002	2.3174	5.5456	12.1167	0.0005	0.0802
ENSBTAG00000016472	ENSBTAT00000045072		Uncharacterized protein [Source:UniProtKB/TrEMBL;Acc:F6Q751]	4.8402	2.2751	0	0.0021	2.2909	5.3808	16.797	0	0.0121
ENSBTAG00000016048	ENSBTAT00000021357	CPT1B	carnitine palmitoyltransferase 1B [Source:HGNC Symbol;Acc:HGNC:2329]	4.6272	2.2101	0	0.0015	2.1874	2.1692	10.7026	0.0011	0.063
ENSBTAG00000015208	ENSBTAT00000061091	CARMIL3	capping protein regulator and myosin 1 linker 3 [Source:HGNC Symbol;Acc:HGNC:20272]	4.6103	2.2049	0	0	2.2029	3.6589	6.9078	0.0086	0.2422
ENSBTAG00000006326	ENSBTAT00000008298	ALDH1L2	aldehyde dehydrogenase 1 family member L2 [Source:HGNC Symbol;Acc:HGNC:26777]	4.6082	2.2042	0	0	2.2041	4.0211	22.3503	0	0.0005
ENSBTAG00000046351	ENSBTAT00000063860			4.542	2.1833	0	0.002	2.2073	9.0722	5.6196	0.0178	0.5845
ENSBTAG00000046250	ENSBTAT00000064388		Uncharacterized protein [Source:UniProtKB/TrEMBL;Acc:G3N124]	4.4992	2.1697	0.0001	0.0082	2.1499	1.7892	15.3247	0.0001	0.0104
ENSBTAG00000000042	ENSBTAT00000000046	PYCR1	pyrroline-5-carboxylate reductase 1 [Source:HGNC Symbol;Acc:HGNC:9721]	4.3045	2.1059	0	0	2.1079	3.8825	21.6103	0	0.0007
ENSBTAG00000047852	ENSBTAT00000063157	bta-mir-2904-3	bta-mir-2904-1 [Source:miRBase;Acc:MI0013080]	4.2786	2.0971	0	0.007	2.1108	8.1388	2.303	0.1291	0.7937
ENSBTAG00000005638	ENSBTAT00000031634	CABYR	calcium binding tyrosine phosphorylation regulated [Source:HGNC Symbol;Acc:HGNC:15569]	4.2197	2.0771	0	0	2.0862	3.4704	34.2265	0	0
ENSBTAG00000040409	ENSBTAT00000055302		uncharacterized protein LOC790886 precursor [Source:RefSeq peptide;Acc:NP_001098497]	4.0546	2.0196	0	0.0088	2.0487	8.853	5.1257	0.0236	0.6551
ENSBTAG00000024000	ENSBTAT00000033053	ATOH8	atonal bHLH transcription factor 8 [Source:HGNC Symbol;Acc:HGNC:24126]	4.0168	2.0061	0	0	2.007	4.0485	38.9202	0	0
ENSBTAG00000002473	ENSBTAT00000003204	ANGPTL4	angiopoietin like 4 [Source:HGNC Symbol;Acc:HGNC:16039]	3.9675	1.9882	0	0	1.9965	6.0663	25.6642	0	0.0001
ENSBTAG00000000668	ENSBTAT00000035731	SLC22A5	solute carrier family 22 member 5 [Source:HGNC Symbol;Acc:HGNC:10969]	3.8332	1.9386	0	0.0001	1.9474	3.5513	30.9378	0	0
ENSBTAG00000046181	ENSBTAT00000063514		Uncharacterized protein [Source:UniProtKB/TrEMBL;Acc:G3N3W6]	3.7879	1.9214	0.0001	0.009	1.9153	2.1993	11.6582	0.0006	0.0453
ENSBTAG00000047042	ENSBTAT00000066303	bta-mir-2904-3	bta-mir-2904-1 [Source:miRBase;Acc:MI0013080]	3.7357	1.9014	0	0.0002	1.9165	8.3856	2.5861	0.1078	0.6222
ENSBTAG00000018723	ENSBTAT00000024921	SLC25A34	solute carrier family 25 member 34 [Source:HGNC Symbol;Acc:HGNC:27653]	3.7163	1.8939	0	0.0006	1.8891	3.0341	25.2006	0	0.0002
ENSBTAG00000016276	ENSBTAT00000021649	HAL	histidine ammonia-lyase [Source:HGNC Symbol;Acc:HGNC:4806]	3.6724	1.8767	0	0	1.8849	5.2697	31.6037	0	0
ENSBTAG00000002650	ENSBTAT00000003433	ZNF259	Zinc finger protein ZPR1 [Source:UniProtKB/Swiss-Prot;Acc:Q2TBX0]	3.5037	1.8089	0	0	1.8181	6.2286	21.5605	0	0.0007
ENSBTAG00000007554	ENSBTAT00000009939	IFI6	interferon alpha inducible protein 6 [Source:HGNC Symbol;Acc:HGNC:4054]	3.5011	1.8078	0	0	1.814	6.052	14.8439	0.0001	0.0126
ENSBTAG00000021803	ENSBTAT00000029061	GRAMD4	GRAM domain containing 4 [Source:HGNC Symbol;Acc:HGNC:29113]	3.4709	1.7953	0.0002	0.0142	1.7834	2.2872	15.8241	0.0001	0.0084
ENSBTAG00000004272	ENSBTAT00000005596			3.4682	1.7942	0	0.0005	1.7969	3.1174	2.721	0.099	0.6222
ENSBTAG00000001740	ENSBTAT00000002282	HAPLN3	hyaluronan and proteoglycan link protein 3 [Source:HGNC Symbol;Acc:HGNC:21446]	3.4529	1.7878	0.0001	0.006	1.7929	2.4821	14.1727	0.0002	0.0169
ENSBTAG00000030520	ENSBTAT00000043067	PROB1	proline rich basic protein 1 [Source:HGNC Symbol;Acc:HGNC:41906]	3.3806	1.7573	0.0001	0.0109	1.7649	2.3962	16.673	0	0.0058
ENSBTAG00000020517	ENSBTAT00000027336	MED9	mediator complex subunit 9 [Source:HGNC Symbol;Acc:HGNC:25487]	3.3076	1.7258	0	0.0043	1.7256	2.7813	11.0557	0.0009	0.0559
ENSBTAG00000019807	ENSBTAT00000001200	COL27A1	collagen type XXVII alpha 1 chain [Source:HGNC Symbol;Acc:HGNC:22986]	3.2933	1.7195	0.0003	0.0208	1.7127	2.3087	16.5153	0	0.0062
ENSBTAG00000031863	ENSBTAT00000045181		HIG2 protein; Uncharacterized protein [Source:UniProtKB/TrEMBL;Acc:A6H7E7]	3.2862	1.7164	0	0.0019	1.7124	3.2945	17.8845	0	0.0036
ENSBTAG00000009315	ENSBTAT00000012270	CDON	cell adhesion associated, oncogene regulated [Source:HGNC Symbol;Acc:HGNC:17104]	3.284	1.7154	0.0002	0.0198	1.7188	2.2902	17.2048	0	0.0046
ENSBTAG00000016312	ENSBTAT00000021701	LGALS4	galectin 4 [Source:HGNC Symbol;Acc:HGNC:6565]	3.259	1.7044	0	0.0001	1.713	5.0719	23.5874	0	0.0003
ENSBTAG00000047029	ENSBTAT00000063143		Uncharacterized protein [Source:UniProtKB/TrEMBL;Acc:E1BEQ3]	3.2484	1.6997	0	0.002	1.6957	3.4352	3.4881	0.0618	0.544
ENSBTAG00000003222	ENSBTAT00000004181	ASNS	asparagine synthetase (glutamine-hydrolyzing) [Source:HGNC Symbol;Acc:HGNC:753]	3.2407	1.6963	0	0.0012	1.6944	3.4458	11.8107	0.0006	0.0427
ENSBTAG00000024756	ENSBTAT00000034474	DENND6B	DENN domain containing 6B [Source:HGNC Symbol;Acc:HGNC:32690]	3.2394	1.6957	0.0001	0.0085	1.6941	2.7485	14.5505	0.0001	0.0142
ENSBTAG00000001675	ENSBTAT00000002194	ITPKA	inositol-trisphosphate 3-kinase A [Source:HGNC Symbol;Acc:HGNC:6178]	3.212	1.6835	0.0001	0.0114	1.6896	2.5504	17.6538	0	0.004
ENSBTAG00000003177	ENSBTAT00000004127	SLC25A33	solute carrier family 25 member 33 [Source:HGNC Symbol;Acc:HGNC:29681]	3.1401	1.6508	0	0.0001	1.6589	4.7809	12.0681	0.0005	0.0382
ENSBTAG00000015005	ENSBTAT00000056722	FANCG	Fanconi anemia complementation group G [Source:HGNC Symbol;Acc:HGNC:3588]	3.1265	1.6445	0	0.0012	1.6488	3.7665	24.953	0	0.0002
ENSBTAG00000006349	ENSBTAT00000008330	EXTL1	exostosin like glycosyltransferase 1 [Source:HGNC Symbol;Acc:HGNC:3515]	3.081	1.6234	0	0.0004	1.6259	4.8841	22.8865	0	0.0004
ENSBTAG00000004905	ENSBTAT00000006450	KRT19	keratin 19 [Source:HGNC Symbol;Acc:HGNC:6436]	3.0733	1.6198	0	0.0014	1.618	3.6059	4.0585	0.044	0.4958
ENSBTAG00000047875	ENSBTAT00000065119			3.07	1.6182	0.0001	0.0058	1.6189	3.1342	20.341	0	0.0012
ENSBTAG00000010509	ENSBTAT00000013885		CDK3 protein; Uncharacterized protein [Source:UniProtKB/TrEMBL;Acc:A5PJJ9]	3.0393	1.6037	0	0.0012	1.604	4.1596	19.6594	0	0.0016
ENSBTAG00000020602	ENSBTAT00000027449	IDO1	indoleamine 2,3-dioxygenase 1 [Source:HGNC Symbol;Acc:HGNC:6059]	3.0301	1.5994	0	0.0038	1.6032	3.2091	9.3836	0.0022	0.1019
ENSBTAG00000003457	ENSBTAT00000004485	ATF5	activating transcription factor 5 [Source:HGNC Symbol;Acc:HGNC:790]	3.0107	1.5901	0	0.0007	1.5974	7.1067	17.3641	0	0.0044
ENSBTAG00000010549	ENSBTAT00000013950	IFRD1	interferon related developmental regulator 1 [Source:HGNC Symbol;Acc:HGNC:5456]	2.9637	1.5674	0	0.0006	1.5725	4.7277	23.3553	0	0.0003
ENSBTAG00000015094	ENSBTAT00000020086	VNN1	vanin 1 [Source:HGNC Symbol;Acc:HGNC:12705]	2.9169	1.5444	0	0.0006	1.5541	5.5672	14.5969	0.0001	0.0139
ENSBTAG00000011328	ENSBTAT00000044138	CGREF1	cell growth regulator with EF-hand domain 1 [Source:HGNC Symbol;Acc:HGNC:16962]	2.9135	1.5428	0.0003	0.022	1.5443	2.7399	17.2075	0	0.0046
ENSBTAG00000012083	ENSBTAT00000016022	IRX3	iroquois homeobox 3 [Source:HGNC Symbol;Acc:HGNC:14360]	2.9091	1.5406	0	0.0022	1.5503	3.8745	19.5864	0	0.0017
ENSBTAG00000021964	ENSBTAT00000045860	CDH17	cadherin 17 [Source:HGNC Symbol;Acc:HGNC:1756]	2.8838	1.5279	0	0.0015	1.531	4.3354	20.3481	0	0.0012
ENSBTAG00000009849	ENSBTAT00000012987		Placenta-specific 8; Placenta-specific 8-like; Placenta-specific gene 8 protein [Source:UniProtKB/TrEMBL;Acc:Q56JW2]	2.7717	1.4708	0.0001	0.0082	1.4767	3.4106	10.551	0.0012	0.068
ENSBTAG00000005243	ENSBTAT00000037844		ovostatin 2 precursor [Source:RefSeq peptide;Acc:NP_001157496]	2.6484	1.4051	0.0001	0.0088	1.4125	4.1348	9.794	0.0018	0.0897
ENSBTAG00000027879	ENSBTAT00000040201			2.6481	1.405	0.0001	0.0065	1.4124	7.3558	12.987	0.0003	0.0271
ENSBTAG00000011689	ENSBTAT00000055739	LENG8	leukocyte receptor cluster member 8 [Source:HGNC Symbol;Acc:HGNC:15500]	2.6202	1.3897	0	0.0048	1.3951	5.6854	16.6543	0	0.0059
ENSBTAG00000018667	ENSBTAT00000024840	RCL1	RNA terminal phosphate cyclase like 1 [Source:HGNC Symbol;Acc:HGNC:17687]	2.5988	1.3779	0.0001	0.0074	1.3835	6.9712	17.3698	0	0.0044
ENSBTAG00000003152	ENSBTAT00000004093			2.5537	1.3526	0	0.0045	1.3585	6.2623	9.4563	0.0021	0.1001
ENSBTAG00000007012	ENSBTAT00000037194	ZNF3	zinc finger protein 3 [Source:HGNC Symbol;Acc:HGNC:13089]	2.3772	1.2493	0.0003	0.0207	1.2562	4.4678	16.6935	0	0.0058
ENSBTAG00000004799	ENSBTAT00000033630	DENND2A	DENN domain containing 2A [Source:HGNC Symbol;Acc:HGNC:22212]	2.3336	1.2225	0.0003	0.022	1.2288	4.8621	17.14	0	0.0047
ENSBTAG00000023551	ENSBTAT00000032168	MOB3C	MOB kinase activator 3C [Source:HGNC Symbol;Acc:HGNC:29800]	2.3035	1.2038	0.0003	0.0226	1.2107	5.4651	15.8714	0.0001	0.0083
ENSBTAG00000011666	ENSBTAT00000015490	THRSP	thyroid hormone responsive [Source:HGNC Symbol;Acc:HGNC:11800]	0	#NAME?	0	0	-8.8893	1.6466	49.8521	0	0
ENSBTAG00000034138	ENSBTAT00000048410		Beta-hexosaminidase [Source:UniProtKB/TrEMBL;Acc:E1B9E8]	0	#NAME?	0.0001	0.0188	-6.9449	-0.0692	19.027	0	0.0045
ENSBTAG00000000169	ENSBTAT00000000194	ASZ1	ankyrin repeat, SAM and basic leucine zipper domain containing 1 [Source:HGNC Symbol;Acc:HGNC:1350]	0	#NAME?	0.0003	0.0391	-6.7669	-0.2228	17.2844	0	0.0098
ENSBTAG00000026163	ENSBTAT00000037068		Uncharacterized protein [Source:UniProtKB/TrEMBL;Acc:F1MRF8]	0	#NAME?	0	0	-8.438	1.199	17.2102	0	0.0099
ENSBTAG00000009703	ENSBTAT00000061306	MYH7	myosin heavy chain 7 [Source:HGNC Symbol;Acc:HGNC:7577]	0	#NAME?	0	0.0009	-7.6237	0.4649	13.6334	0.0002	0.0451
ENSBTAG00000009868	ENSBTAT00000013014	VGF	VGF nerve growth factor inducible [Source:HGNC Symbol;Acc:HGNC:12684]	0	#NAME?	0	0.0032	-7.3865	0.261	12.6828	0.0004	0.064
ENSBTAG00000014234	ENSBTAT00000043345	LINC00238	long intergenic non-protein coding RNA 238 [Source:HGNC Symbol;Acc:HGNC:20100]	0	#NAME?	0	0.0036	-7.4738	0.4504	26.4384	0	0.0004
ENSBTAG00000009836	ENSBTAT00000012973	CHGA	chromogranin A [Source:HGNC Symbol;Acc:HGNC:1929]	0	#NAME?	0	0	-8.7681	1.594	20.5729	0	0.0043
ENSBTAG00000003938	ENSBTAT00000039897	FNDC1	fibronectin type III domain containing 1 [Source:HGNC Symbol;Acc:HGNC:21184]	0	#NAME?	0.0001	0.0328	-7.0335	0.0869	20.6002	0	0.0043
ENSBTAG00000038735	ENSBTAT00000057054		Lutropin subunit beta [Source:UniProtKB/Swiss-Prot;Acc:P04651]	0	#NAME?	0	0	-8.4649	1.3187	20.6301	0	0.0043
ENSBTAG00000011782	ENSBTAT00000015645	CHGB	chromogranin B [Source:HGNC Symbol;Acc:HGNC:1930]	0	#NAME?	0	0	-8.1368	1.0256	19.1424	0	0.0072
ENSBTAG00000046133	ENSBTAT00000066283	bta-mir-2887-2	bta-mir-2887-1 [Source:miRBase;Acc:MI0013060]	0	#NAME?	0	0	-8.9892	1.7938	19.0358	0	0.0074
ENSBTAG00000048174	ENSBTAT00000063001	bta-mir-2887-1	bta-mir-2887-1 [Source:miRBase;Acc:MI0013060]	0	#NAME?	0	0	-8.3533	1.2144	16.6666	0	0.0207
ENSBTAG00000016138	ENSBTAT00000021481	GPA1	Glycoprotein hormones alpha chain [Source:UniProtKB/Swiss-Prot;Acc:P01217]	0	#NAME?	0	0	-10.3999	3.078	68.0135	0	0
ENSBTAG00000026163	ENSBTAT00000037068		Uncharacterized protein [Source:UniProtKB/TrEMBL;Acc:F1MRF8]	0	#NAME?	0	0	-9.409	2.1261	52.7359	0	0
ENSBTAG00000048205	ENSBTAT00000064504	bta-mir-2887-2	bta-mir-2887-1 [Source:miRBase;Acc:MI0013060]	0	#NAME?	0	0	-10.3091	2.9946	140.938	0	0
ENSBTAG00000046133	ENSBTAT00000066283	bta-mir-2887-2	bta-mir-2887-1 [Source:miRBase;Acc:MI0013060]	0	#NAME?	0	0	-9.6132	2.33	24.2164	0	0.0002
ENSBTAG00000032057	ENSBTAT00000045476		Uncharacterized protein [Source:UniProtKB/TrEMBL;Acc:E1BCK5]	0	#NAME?	0.0001	0.006	-6.5931	-0.3945	21.8134	0	0.0006
ENSBTAG00000008160	ENSBTAT00000010729	MBOAT2	membrane bound O-acyltransferase domain containing 2 [Source:HGNC Symbol;Acc:HGNC:25193]	0	#NAME?	0	0.0005	-7.0762	-0.0357	17.2826	0	0.0046
ENSBTAG00000008323	ENSBTAT00000010961	SNAP25	synaptosome associated protein 25 [Source:HGNC Symbol;Acc:HGNC:11132]	0	#NAME?	0.0004	0.0285	-6.2296	-0.6613	17.2803	0	0.0046
ENSBTAG00000010255	ENSBTAT00000002428	ZNF24	zinc finger protein 24 [Source:HGNC Symbol;Acc:HGNC:13032]	0	#NAME?	0.0006	0.0387	-6.1467	-0.7205	16.1237	0.0001	0.0075
ENSBTAG00000021565	ENSBTAT00000028731		PRSS2 protein; Uncharacterized protein [Source:UniProtKB/TrEMBL;Acc:A7YWU9]	Inf	Inf	0	0	9.6964	2.4349	72.4591	0	0
ENSBTAG00000038128	ENSBTAT00000019800		BOLA-DQA5 protein; Uncharacterized protein [Source:UniProtKB/TrEMBL;Acc:A5PJ88]	Inf	Inf	0	0.0003	7.8463	0.7255	29.0457	0	0.0001
ENSBTAG00000046133	ENSBTAT00000066283	bta-mir-2887-2	bta-mir-2887-1 [Source:miRBase;Acc:MI0013060]	Inf	Inf	0	0	11.2767	3.9804	23.8293	0	0.0006
ENSBTAG00000047790	ENSBTAT00000065571	bta-mir-2887-2	bta-mir-2887-1 [Source:miRBase;Acc:MI0013060]	Inf	Inf	0	0	8.8032	1.6067	18.7991	0	0.005
ENSBTAG00000047918	ENSBTAT00000066022	bta-mir-2887-2	bta-mir-2887-1 [Source:miRBase;Acc:MI0013060]	Inf	Inf	0	0.0055	7.2859	0.2651	12.3545	0.0004	0.0734
ENSBTAG00000047790	ENSBTAT00000065571	bta-mir-2887-2	bta-mir-2887-1 [Source:miRBase;Acc:MI0013060]	Inf	Inf	0	0	10.3275	3.0224	24.1832	0	0.0009
ENSBTAG00000006338	ENSBTAT00000055812	MYCL	v-myc avian myelocytomatosis viral oncogene lung carcinoma derived homolog [Source:HGNC Symbol;Acc:HGNC:7555]	Inf	Inf	0.0001	0.0218	6.9906	-0.1475	18.945	0	0.0075
ENSBTAG00000009583	ENSBTAT00000012607	SLC22A2	solute carrier family 22 member 2 [Source:HGNC Symbol;Acc:HGNC:10966]	Inf	Inf	0	0	8.6379	1.4579	61.1732	0	0
ENSBTAG00000025554	ENSBTAT00000035975	LRRC73	leucine rich repeat containing 73 [Source:HGNC Symbol;Acc:HGNC:21375]	Inf	Inf	0	0	7.8198	0.734	35.3688	0	0
ENSBTAG00000034077	ENSBTAT00000048322	ASIP	agouti signaling protein [Source:HGNC Symbol;Acc:HGNC:745]	Inf	Inf	0	0	10.9429	3.6524	178.285	0	0
ENSBTAG00000039803	ENSBTAT00000061382	MYO7B	myosin VIIB [Source:HGNC Symbol;Acc:HGNC:7607]	Inf	Inf	0	0.0002	7.2928	0.2825	30.207	0	0
ENSBTAG00000034302	ENSBTAT00000048598		Uncharacterized protein [Source:UniProtKB/TrEMBL;Acc:G3X7X7]	Inf	Inf	0	0.0028	6.8608	-0.0684	24.7135	0	0.0002
ENSBTAG00000046874	ENSBTAT00000063499	bta-mir-2887-2	bta-mir-2887-1 [Source:miRBase;Acc:MI0013060]	Inf	Inf	0	0	11.4106	4.1067	24.5932	0	0.0002
ENSBTAG00000003502	ENSBTAT00000004556			Inf	Inf	0.0001	0.01	6.6213	-0.2588	20.6258	0	0.0011
ENSBTAG00000024406	ENSBTAT00000033841	AGR2	anterior gradient 2, protein disulphide isomerase family member [Source:HGNC Symbol;Acc:HGNC:328]	Inf	Inf	0	0.0014	6.9686	0.0288	18.0862	0	0.0033
ENSBTAG00000002028	ENSBTAT00000002628	FAM69A	family with sequence similarity 69 member A [Source:HGNC Symbol;Acc:HGNC:32213]	0.4043	-1.3066	0.0002	0.0145	-1.299	4.3396	18.9069	0	0.0023
ENSBTAG00000020698	ENSBTAT00000027586	MTHFR	methylenetetrahydrofolate reductase (NAD(P)H) [Source:HGNC Symbol;Acc:HGNC:7436]	0.4002	-1.3212	0.0001	0.0078	-1.314	5.5805	19.0178	0	0.0022
ENSBTAG00000016169	ENSBTAT00000021521	ID1	inhibitor of DNA binding 1, HLH protein [Source:HGNC Symbol;Acc:HGNC:5360]	0.3948	-1.3409	0.0001	0.0065	-1.3331	5.5553	17.5563	0	0.0041
ENSBTAG00000012119	ENSBTAT00000061644	PTPRZ1	protein tyrosine phosphatase, receptor type Z1 [Source:HGNC Symbol;Acc:HGNC:9685]	0.3882	-1.365	0.0001	0.0103	-1.3563	4.2775	16.6786	0	0.0058
ENSBTAG00000021287	ENSBTAT00000028361	SLC16A7	solute carrier family 16 member 7 [Source:HGNC Symbol;Acc:HGNC:10928]	0.3786	-1.4014	0	0.004	-1.3953	5.7803	16.7039	0	0.0058
ENSBTAG00000035998	ENSBTAT00000050490	CKB	Creatine kinase B-type [Source:UniProtKB/Swiss-Prot;Acc:Q5EA61]	0.3761	-1.4108	0	0.0021	-1.4068	5.3254	10.1362	0.0015	0.0795
ENSBTAG00000000804	ENSBTAT00000001063	MOB3B	MOB kinase activator 3B [Source:HGNC Symbol;Acc:HGNC:23825]	0.3662	-1.4494	0.0001	0.0065	-1.4396	3.939	17.45	0	0.0043
ENSBTAG00000011338	ENSBTAT00000015066	NREP	neuronal regeneration related protein [Source:HGNC Symbol;Acc:HGNC:16834]	0.3638	-1.4587	0	0.0016	-1.4531	4.3787	7.7209	0.0055	0.1858
ENSBTAG00000005976	ENSBTAT00000007841	HSD17B7	hydroxysteroid 17-beta dehydrogenase 7 [Source:HGNC Symbol;Acc:HGNC:5215]	0.3492	-1.5179	0	0.0009	-1.5115	5.0903	23.5626	0	0.0003
ENSBTAG00000039688	ENSBTAT00000046321	FAM101A	family with sequence similarity 101, member A [Source:RefSeq peptide;Acc:NP_001192546]	0.3483	-1.5215	0.0002	0.0165	-1.5121	2.8815	15.8772	0.0001	0.0083
ENSBTAG00000000087	ENSBTAT00000000096	HSD17B12	hydroxysteroid 17-beta dehydrogenase 12 [Source:HGNC Symbol;Acc:HGNC:18646]	0.3479	-1.5234	0	0.0012	-1.5158	5.7461	14.889	0.0001	0.0125
ENSBTAG00000008564	ENSBTAT00000040069		Uncharacterized protein [Source:UniProtKB/TrEMBL;Acc:E1BEK0]	0.344	-1.5394	0	0.0006	-1.5322	6.3565	15.5574	0.0001	0.0095
ENSBTAG00000015074	ENSBTAT00000020065	PTGDS	Prostaglandin-H2 D-isomerase [Source:UniProtKB/Swiss-Prot;Acc:O02853]	0.3425	-1.5458	0	0.001	-1.5339	4.6815	6.9495	0.0084	0.2407
ENSBTAG00000004131	ENSBTAT00000005408	RAP2C	RAP2C, member of RAS oncogene family [Source:HGNC Symbol;Acc:HGNC:21165]	0.3402	-1.5556	0	0.0005	-1.5514	6.0569	13.8051	0.0002	0.0194
ENSBTAG00000003045	ENSBTAT00000003960	BAMBI	BMP and activin membrane bound inhibitor [Source:HGNC Symbol;Acc:HGNC:30251]	0.3316	-1.5923	0	0.0051	-1.5864	3.0755	16.1055	0.0001	0.0075
ENSBTAG00000014439	ENSBTAT00000034160	KMO	kynurenine 3-monooxygenase (kynurenine 3-hydroxylase) [Source:RefSeq peptide;Acc:NP_001230227]	0.3305	-1.5971	0	0.0008	-1.5909	3.9117	12.8535	0.0003	0.0282
ENSBTAG00000007616	ENSBTAT00000010015		Transmembrane emp24 domain-containing protein 6 [Source:UniProtKB/Swiss-Prot;Acc:Q0VCA9]	0.3298	-1.6004	0.0001	0.0096	-1.5952	2.7366	12.2434	0.0005	0.0351
ENSBTAG00000022020	ENSBTAT00000029418	CLDN5	claudin 5 [Source:HGNC Symbol;Acc:HGNC:2047]	0.329	-1.6037	0	0.0015	-1.5984	3.4724	9.8557	0.0017	0.0879
ENSBTAG00000010801	ENSBTAT00000014308	CMBL	carboxymethylenebutenolidase homolog [Source:HGNC Symbol;Acc:HGNC:25090]	0.3281	-1.6079	0	0.0005	-1.6015	6.8045	24.1649	0	0.0002
ENSBTAG00000009386	ENSBTAT00000012350	C1orf167	chromosome 1 open reading frame 167 [Source:HGNC Symbol;Acc:HGNC:25262]	0.3206	-1.641	0	0.0014	-1.6303	3.6882	20.1029	0	0.0013
ENSBTAG00000046979	ENSBTAT00000065983	LGMN	legumain [Source:HGNC Symbol;Acc:HGNC:9472]	0.3167	-1.6588	0	0.002	-1.6539	8.3522	15.5722	0.0001	0.0095
ENSBTAG00000016615	ENSBTAT00000022100	ABHD6	abhydrolase domain containing 6 [Source:HGNC Symbol;Acc:HGNC:21398]	0.3166	-1.6591	0	0.0014	-1.6518	3.4393	24.8953	0	0.0002
ENSBTAG00000001441	ENSBTAT00000001890	CARHSP1	calcium regulated heat stable protein 1 [Source:HGNC Symbol;Acc:HGNC:17150]	0.3115	-1.6826	0	0.0002	-1.6746	4.5555	28.0287	0	0
ENSBTAG00000004772	ENSBTAT00000046523	THEM4	acyl-coenzyme A thioesterase THEM4 [Source:RefSeq peptide;Acc:NP_001073837]	0.3101	-1.689	0	0.0004	-1.6844	4.2195	8.3653	0.0038	0.1475
ENSBTAG00000003737	ENSBTAT00000004864	SLC51B	solute carrier family 51 beta subunit [Source:HGNC Symbol;Acc:HGNC:29956]	0.3085	-1.6965	0	0.0001	-1.6903	5.0864	25.9879	0	0.0001
ENSBTAG00000002340	ENSBTAT00000030838	STEAP4	STEAP4 metalloreductase [Source:HGNC Symbol;Acc:HGNC:21923]	0.296	-1.7561	0	0.0004	-1.7445	3.9445	8.4575	0.0036	0.1427
ENSBTAG00000035081	ENSBTAT00000015387		Uncharacterized protein [Source:UniProtKB/TrEMBL;Acc:G3X6X5]	0.2916	-1.7779	0	0.0012	-1.768	3.0704	22.7839	0	0.0004
ENSBTAG00000026779	ENSBTAT00000038266	LYZ	Lysozyme C, non-stomach isozyme [Source:UniProtKB/Swiss-Prot;Acc:P80189]	0.2887	-1.7921	0	0.0001	-1.7844	4.555	27.7558	0	0
ENSBTAG00000017765	ENSBTAT00000023627		Glutathione S-transferase Mu 1 [Source:UniProtKB/Swiss-Prot;Acc:Q9N0V4]	0.2875	-1.7984	0	0	-1.7913	5.9278	30.8737	0	0
ENSBTAG00000006928	ENSBTAT00000009097	OAT	ornithine aminotransferase [Source:HGNC Symbol;Acc:HGNC:8091]	0.286	-1.8057	0	0	-1.7969	4.9091	25.7603	0	0.0001
ENSBTAG00000015147	ENSBTAT00000020150	S100A10	S100 calcium binding protein A10 [Source:HGNC Symbol;Acc:HGNC:10487]	0.2851	-1.8105	0	0.0001	-1.8034	4.359	12.7484	0.0004	0.0291
ENSBTAG00000005069	ENSBTAT00000006683	TM7SF2	transmembrane 7 superfamily member 2 [Source:HGNC Symbol;Acc:HGNC:11863]	0.2825	-1.8237	0	0.0002	-1.8173	7.6983	24.4956	0	0.0002
ENSBTAG00000007897	ENSBTAT00000010386	POMC	proopiomelanocortin [Source:HGNC Symbol;Acc:HGNC:9201]	0.2825	-1.8239	0	0.0002	-1.8133	3.609	27.1259	0	0.0001
ENSBTAG00000020375	ENSBTAT00000008918		Uncharacterized protein [Source:UniProtKB/TrEMBL;Acc:F1MEU8]	0.2724	-1.8762	0	0	-1.8702	6.6272	8.7346	0.0031	0.1289
ENSBTAG00000044179	ENSBTAT00000061640	CERS6	ceramide synthase 6 [Source:RefSeq peptide;Acc:NP_001180061]	0.2709	-1.8844	0	0.0014	-1.8702	2.7538	18.8664	0	0.0023
ENSBTAG00000014464	ENSBTAT00000019231	SEC14L3	SEC14 like lipid binding 3 [Source:HGNC Symbol;Acc:HGNC:18655]	0.2639	-1.9218	0	0.0001	-1.9155	3.4671	28.9227	0	0
ENSBTAG00000011100	ENSBTAT00000014735	CTSC	cathepsin C [Source:HGNC Symbol;Acc:HGNC:2528]	0.2622	-1.931	0	0	-1.9263	7.2589	25.1663	0	0.0002
ENSBTAG00000012997	ENSBTAT00000017279	SMPDL3B	sphingomyelin phosphodiesterase acid like 3B [Source:HGNC Symbol;Acc:HGNC:21416]	0.26	-1.9432	0	0	-1.9356	4.128	8.6818	0.0032	0.1306
ENSBTAG00000011582	ENSBTAT00000038024		serine incorporator 2 [Source:RefSeq peptide;Acc:NP_001030362]	0.256	-1.9659	0	0	-1.9587	4.8085	35.8157	0	0
ENSBTAG00000033299	ENSBTAT00000047326	IGFALS	Bos taurus insulin-like growth factor binding protein, acid labile subunit (IGFALS), mRNA. [Source:RefSeq mRNA;Acc:NM_001075963]	0.2498	-2.0014	0	0.0089	-1.9804	6.7431	18.7111	0	0.005
ENSBTAG00000013406	ENSBTAT00000017835	CSRP2	cysteine and glycine rich protein 2 [Source:HGNC Symbol;Acc:HGNC:2470]	0.2489	-2.0062	0	0	-1.9966	4.0945	36.5478	0	0
ENSBTAG00000003068	ENSBTAT00000003991	MSMO1	methylsterol monooxygenase 1 [Source:HGNC Symbol;Acc:HGNC:10545]	0.2475	-2.0148	0	0.0002	-2.0106	8.68	16.208	0.0001	0.0072
ENSBTAG00000037899	ENSBTAT00000056239	DLK1	delta like non-canonical Notch ligand 1 [Source:HGNC Symbol;Acc:HGNC:2907]	0.2471	-2.0171	0	0.0004	-2.0088	2.6922	24.7257	0	0.0002
ENSBTAG00000010345	ENSBTAT00000013664	XPNPEP2	X-prolyl aminopeptidase 2 [Source:HGNC Symbol;Acc:HGNC:12823]	0.2449	-2.0297	0	0.0005	-2.022	2.596	23.253	0	0.0003
ENSBTAG00000045657	ENSBTAT00000065339	bta-mir-2904-3	bta-mir-2904-1 [Source:miRBase;Acc:MI0013080]	0.2435	-2.0382	0	0.0063	-2.0149	8.5501	7.7003	0.0055	0.3647
ENSBTAG00000008441	ENSBTAT00000011106	SOCS3	suppressor of cytokine signaling 3 [Source:HGNC Symbol;Acc:HGNC:19391]	0.2409	-2.0536	0	0.0012	-2.0355	2.4178	13.6125	0.0002	0.0209
ENSBTAG00000016227	ENSBTAT00000021592	ASCL1	achaete-scute family bHLH transcription factor 1 [Source:HGNC Symbol;Acc:HGNC:738]	0.2342	-2.0945	0	0	-2.0883	3.3653	14.157	0.0002	0.0169
ENSBTAG00000006185	ENSBTAT00000008128	SPC24	SPC24, NDC80 kinetochore complex component [Source:HGNC Symbol;Acc:HGNC:26913]	0.227	-2.1395	0	0.0004	-2.1227	2.5305	14.266	0.0002	0.0161
ENSBTAG00000007247	ENSBTAT00000009536	NUF2	NUF2, NDC80 kinetochore complex component [Source:HGNC Symbol;Acc:HGNC:14621]	0.2231	-2.1639	0	0.0005	-2.1427	2.3936	18.6156	0	0.0026
ENSBTAG00000006474	ENSBTAT00000008487	EPCAM	epithelial cell adhesion molecule [Source:HGNC Symbol;Acc:HGNC:11529]	0.2199	-2.1853	0.0001	0.0281	-2.1835	3.6129	18.6969	0	0.008
ENSBTAG00000015980	ENSBTAT00000021260	FASN	fatty acid synthase [Source:HGNC Symbol;Acc:HGNC:3594]	0.2187	-2.1929	0	0.0089	-2.1702	3.8396	18.7507	0	0.005
ENSBTAG00000012046	ENSBTAT00000015987	JUNB	JunB proto-oncogene, AP-1 transcription factor subunit [Source:HGNC Symbol;Acc:HGNC:6205]	0.208	-2.2654	0	0	-2.2556	5.632	17.2397	0	0.0046
ENSBTAG00000007175	ENSBTAT00000009443	AVPR1A	arginine vasopressin receptor 1A [Source:HGNC Symbol;Acc:HGNC:895]	0.2022	-2.3058	0	0	-2.2974	3.2032	33.5728	0	0
ENSBTAG00000043993	ENSBTAT00000061032	C21orf62	chromosome 21 open reading frame 62 [Source:HGNC Symbol;Acc:HGNC:1305]	0.2021	-2.307	0	0.0001	-2.2887	2.5205	11.2994	0.0008	0.0508
ENSBTAG00000014848	ENSBTAT00000019772	NR0B2	nuclear receptor subfamily 0 group B member 2 [Source:HGNC Symbol;Acc:HGNC:7961]	0.1991	-2.3281	0	0	-2.3209	2.9022	14.9825	0.0001	0.012
ENSBTAG00000011100	ENSBTAT00000014735	CTSC	cathepsin C [Source:HGNC Symbol;Acc:HGNC:2528]	0.1986	-2.3323	0	0.0006	-2.3117	7.5264	20.285	0	0.0027
ENSBTAG00000001992	ENSBTAT00000002582	CYP51A1	cytochrome P450 family 51 subfamily A member 1 [Source:HGNC Symbol;Acc:HGNC:2649]	0.197	-2.3438	0	0.0011	-2.322	6.4891	14.1926	0.0002	0.0361
ENSBTAG00000011187	ENSBTAT00000014855	FAM13A	family with sequence similarity 13 member A [Source:HGNC Symbol;Acc:HGNC:19367]	0.1968	-2.3453	0	0	-2.3384	2.9609	31.9648	0	0
ENSBTAG00000004272	ENSBTAT00000005596			0.1953	-2.356	0	0.0033	-2.3623	5.4443	4.2476	0.0393	0.9226
ENSBTAG00000020391	ENSBTAT00000048571	MEP1B	meprin A subunit beta [Source:HGNC Symbol;Acc:HGNC:7020]	0.1931	-2.3727	0	0	-2.3652	4.3803	50.2259	0	0
ENSBTAG00000030674	ENSBTAT00000043366	AK4	adenylate kinase 4 [Source:HGNC Symbol;Acc:HGNC:363]	0.1915	-2.3846	0	0	-2.3781	5.0878	38.4169	0	0
ENSBTAG00000045494	ENSBTAT00000064425	bta-mir-2904-3	bta-mir-2904-1 [Source:miRBase;Acc:MI0013080]	0.1862	-2.425	0	0.0027	-2.4282	4.5802	5.4284	0.0198	0.8122
ENSBTAG00000047370	ENSBTAT00000066193	bta-mir-2887-2	bta-mir-2887-1 [Source:miRBase;Acc:MI0013060]	0.1855	-2.4304	0	0.0088	-2.399	3.3523	2.0679	0.1504	0.7937
ENSBTAG00000007829	ENSBTAT00000010303	CSAD	cysteine sulfinic acid decarboxylase [Source:HGNC Symbol;Acc:HGNC:18966]	0.18	-2.4739	0	0	-2.4627	3.971	54.2916	0	0
ENSBTAG00000039808	ENSBTAT00000023402	SERPINA6	serpin family A member 6 [Source:HGNC Symbol;Acc:HGNC:1540]	0.1797	-2.476	0	0.0004	-2.4554	5.5336	14.5893	0.0001	0.0315
ENSBTAG00000003871	ENSBTAT00000043951	CYP2B6	cytochrome P450 family 2 subfamily B member 6 [Source:HGNC Symbol;Acc:HGNC:2615]	0.1775	-2.494	0	0	-2.4939	5.5323	7.0321	0.008	0.2327
ENSBTAG00000014464	ENSBTAT00000019231	SEC14L3	SEC14 like lipid binding 3 [Source:HGNC Symbol;Acc:HGNC:18655]	0.1735	-2.5268	0	0.0025	-2.5049	3.1978	14.1527	0.0002	0.0364
ENSBTAG00000003120	ENSBTAT00000030828	ZNF385B	zinc finger protein 385B [Source:HGNC Symbol;Acc:HGNC:26332]	0.1697	-2.5589	0.0001	0.0118	-2.5213	1.0377	16.1602	0.0001	0.0074
ENSBTAG00000000507	ENSBTAT00000000648	NR4A1	nuclear receptor subfamily 4 group A member 1 [Source:HGNC Symbol;Acc:HGNC:7980]	0.166	-2.5907	0	0.0029	-2.5541	1.3521	17.7644	0	0.0038
ENSBTAG00000045965	ENSBTAT00000064977	bta-mir-2904-2	bta-mir-2904-1 [Source:miRBase;Acc:MI0013080]	0.1649	-2.6001	0	0.0003	-2.583	4.0891	3.4595	0.0629	0.7606
ENSBTAG00000026181	ENSBTAT00000006163	UGT1A1	UDP glucuronosyltransferase family 1 member A1 [Source:HGNC Symbol;Acc:HGNC:12530]	0.1641	-2.6077	0	0.001	-2.6058	4.4873	14.5911	0.0001	0.0442
ENSBTAG00000021162	ENSBTAT00000052675	CKAP2	cytoskeleton associated protein 2 [Source:HGNC Symbol;Acc:HGNC:1990]	0.1616	-2.6298	0.0001	0.0226	-2.5985	2.3652	18.7475	0	0.008
ENSBTAG00000010814	ENSBTAT00000061123			0.1599	-2.6448	0	0.0004	-2.6233	3.8068	18.0621	0	0.0068
ENSBTAG00000016801	ENSBTAT00000022350	RXRG	retinoid X receptor gamma [Source:HGNC Symbol;Acc:HGNC:10479]	0.1597	-2.6467	0	0.0017	-2.6199	3.16	24.1487	0	0.0005
ENSBTAG00000021118	ENSBTAT00000028140	CYP26A1	cytochrome P450 family 26 subfamily A member 1 [Source:HGNC Symbol;Acc:HGNC:2603]	0.1546	-2.6934	0	0.0002	-2.6783	1.653	11.501	0.0007	0.0472
ENSBTAG00000022590	ENSBTAT00000035874		Uncharacterized protein [Source:UniProtKB/TrEMBL;Acc:F1MWX3]	0.1512	-2.7255	0	0.0001	-2.7034	4.8765	29.9045	0	0
ENSBTAG00000003068	ENSBTAT00000003991	MSMO1	methylsterol monooxygenase 1 [Source:HGNC Symbol;Acc:HGNC:10545]	0.1495	-2.742	0	0	-2.7202	7.8505	21.8111	0	0.0014
ENSBTAG00000014848	ENSBTAT00000019772	NR0B2	nuclear receptor subfamily 0 group B member 2 [Source:HGNC Symbol;Acc:HGNC:7961]	0.1492	-2.7447	0	0.0001	-2.7241	4.032	19.46	0	0.0039
ENSBTAG00000000575	ENSBTAT00000000752	TNC	tenascin C [Source:HGNC Symbol;Acc:HGNC:5318]	0.146	-2.7764	0	0	-2.762	3.0147	48.8856	0	0
ENSBTAG00000011952	ENSBTAT00000015862	SULT1E1	sulfotransferase family 1E member 1 [Source:HGNC Symbol;Acc:HGNC:11377]	0.1452	-2.7843	0	0.0006	-2.7755	5.444	10.3111	0.0013	0.2211
ENSBTAG00000013303	ENSBTAT00000017694	ACSS2	acyl-CoA synthetase short-chain family member 2 [Source:HGNC Symbol;Acc:HGNC:15814]	0.1442	-2.794	0	0	-2.7824	4.3764	46.386	0	0
ENSBTAG00000020789	ENSBTAT00000027703	STS	steroid sulfatase (microsomal), isozyme S [Source:HGNC Symbol;Acc:HGNC:11425]	0.143	-2.8059	0	0	-2.7984	3.8489	44.8595	0	0
ENSBTAG00000033643	ENSBTAT00000047794		Uncharacterized protein [Source:UniProtKB/TrEMBL;Acc:F1MPZ1]	0.1405	-2.831	0	0.0024	-2.7846	1.1278	19.6442	0	0.0016
ENSBTAG00000000279	ENSBTAT00000000348	RAB26	Ras-related protein Rab-26 [Source:UniProtKB/Swiss-Prot;Acc:Q29RR0]	0.1398	-2.8388	0	0.0007	-2.7977	1.3601	24.976	0	0.0002
ENSBTAG00000011908	ENSBTAT00000015799	CPQ	carboxypeptidase Q [Source:HGNC Symbol;Acc:HGNC:16910]	0.1384	-2.8526	0	0	-2.8415	4.7756	22.5839	0	0.0004
ENSBTAG00000013054	ENSBTAT00000017353	MFSD2A	major facilitator superfamily domain containing 2A [Source:HGNC Symbol;Acc:HGNC:25897]	0.1379	-2.8581	0	0.0031	-2.8312	2.379	20.4196	0	0.0026
ENSBTAG00000013303	ENSBTAT00000017694	ACSS2	acyl-CoA synthetase short-chain family member 2 [Source:HGNC Symbol;Acc:HGNC:15814]	0.1352	-2.887	0	0.0001	-2.86	4.3297	28.1815	0	0.0001
ENSBTAG00000011839	ENSBTAT00000015713	HMGCS1	3-hydroxy-3-methylglutaryl-CoA synthase 1 [Source:HGNC Symbol;Acc:HGNC:5007]	0.1313	-2.9294	0	0	-2.9081	6.8187	21.6897	0	0.0015
ENSBTAG00000002224	ENSBTAT00000044908	UHRF1	ubiquitin like with PHD and ring finger domains 1 [Source:HGNC Symbol;Acc:HGNC:12556]	0.1234	-3.0183	0	0.0009	-2.9806	2.647	19.9714	0	0.0031
ENSBTAG00000001292	ENSBTAT00000001704	LF	Lactotransferrin Lactoferricin-B [Source:UniProtKB/Swiss-Prot;Acc:P24627]	0.1228	-3.0255	0	0.0002	-3.0014	3.557	12.7089	0.0004	0.0935
ENSBTAG00000003113	ENSBTAT00000004048	RNF125	ring finger protein 125 [Source:HGNC Symbol;Acc:HGNC:21150]	0.1207	-3.0504	0	0	-3.0319	3.2047	19.1266	0	0.0021
ENSBTAG00000011082	ENSBTAT00000014713	IGF-I	Insulin-like growth factor I [Source:UniProtKB/Swiss-Prot;Acc:P07455]	0.1207	-3.0508	0	0.0026	-3.0241	2.1014	16.1724	0.0001	0.0154
ENSBTAG00000022294	ENSBTAT00000030146	FADS1	fatty acid desaturase 1 [Source:HGNC Symbol;Acc:HGNC:3574]	0.1207	-3.0511	0	0.0008	-2.9973	1.1689	17.9651	0	0.0035
ENSBTAG00000045728	ENSBTAT00000063883		acyl-CoA desaturase [Source:RefSeq peptide;Acc:NP_776384]	0.1181	-3.0813	0	0.0012	-3.0546	2.2728	12.7049	0.0004	0.064
ENSBTAG00000005498	ENSBTAT00000007228	SQLE	squalene epoxidase [Source:HGNC Symbol;Acc:HGNC:11279]	0.1146	-3.1257	0	0	-3.1027	5.9377	18.2501	0	0.0063
ENSBTAG00000039808	ENSBTAT00000023402	SERPINA6	serpin family A member 6 [Source:HGNC Symbol;Acc:HGNC:1540]	0.1065	-3.2316	0	0	-3.2244	6.5232	51.4723	0	0
ENSBTAG00000007883	ENSBTAT00000010367			0.1048	-3.2544	0	0	-3.2546	4.7853	10.5526	0.0012	0.2018
ENSBTAG00000047381	ENSBTAT00000063224	bta-mir-2904-3	bta-mir-2904-1 [Source:miRBase;Acc:MI0013080]	0.1042	-3.2627	0	0	-3.2425	8.5892	35.0522	0	0
ENSBTAG00000000604	ENSBTAT00000000796	GPNMB	glycoprotein nmb [Source:HGNC Symbol;Acc:HGNC:4462]	0.0964	-3.3752	0	0	-3.3721	6.8052	29.3051	0	0
ENSBTAG00000003871	ENSBTAT00000043951	CYP2B6	cytochrome P450 family 2 subfamily B member 6 [Source:HGNC Symbol;Acc:HGNC:2615]	0.0959	-3.3826	0	0	-3.3648	4.4856	16.407	0.0001	0.0229
ENSBTAG00000047381	ENSBTAT00000063224	bta-mir-2904-3	bta-mir-2904-1 [Source:miRBase;Acc:MI0013080]	0.0952	-3.3934	0	0	-3.3839	7.6302	24.3602	0	0.0002
ENSBTAG00000011082	ENSBTAT00000014713	IGF-I	Insulin-like growth factor I [Source:UniProtKB/Swiss-Prot;Acc:P07455]	0.094	-3.4113	0	0	-3.3966	2.7822	56.9027	0	0
ENSBTAG00000008571	ENSBTAT00000029615	CUX2	cut like homeobox 2 [Source:HGNC Symbol;Acc:HGNC:19347]	0.0925	-3.435	0	0	-3.4122	4.0962	34.8396	0	0
ENSBTAG00000011666	ENSBTAT00000015490	THRSP	thyroid hormone responsive [Source:HGNC Symbol;Acc:HGNC:11800]	0.0923	-3.4375	0	0.0012	-3.3516	0.8055	19.5122	0	0.0017
ENSBTAG00000026181	ENSBTAT00000006163	UGT1A1	UDP glucuronosyltransferase family 1 member A1 [Source:HGNC Symbol;Acc:HGNC:12530]	0.0886	-3.4962	0	0	-3.4765	4.6386	12.6993	0.0004	0.064
ENSBTAG00000007881	ENSBTAT00000010366	IFIT1	interferon induced protein with tetratricopeptide repeats 1 [Source:HGNC Symbol;Acc:HGNC:5407]	0.086	-3.5395	0	0	-3.5389	4.0802	12.5183	0.0004	0.1017
ENSBTAG00000016514	ENSBTAT00000021955	CPE	carboxypeptidase E [Source:HGNC Symbol;Acc:HGNC:2303]	0.085	-3.5568	0	0.0005	-3.4638	0.8909	18.5178	0	0.0027
ENSBTAG00000045965	ENSBTAT00000064977	bta-mir-2904-2	bta-mir-2904-1 [Source:miRBase;Acc:MI0013080]	0.0808	-3.6291	0	0	-3.6195	4.2344	15.6688	0.0001	0.009
ENSBTAG00000046537	ENSBTAT00000064613	bta-mir-2904-1	bta-mir-2904-1 [Source:miRBase;Acc:MI0013080]	0.0784	-3.6727	0	0	-3.6657	7.6825	11.6122	0.0007	0.0457
ENSBTAG00000026181	ENSBTAT00000006163	UGT1A1	UDP glucuronosyltransferase family 1 member A1 [Source:HGNC Symbol;Acc:HGNC:12530]	0.0762	-3.7135	0	0	-3.6794	2.5631	40.2337	0	0
ENSBTAG00000007897	ENSBTAT00000010386	POMC	proopiomelanocortin [Source:HGNC Symbol;Acc:HGNC:9201]	0.0693	-3.8504	0	0	-3.8503	5.6317	10.6725	0.0011	0.193
ENSBTAG00000047957	ENSBTAT00000064053			0.0687	-3.8628	0	0.0001	-3.7753	0.9354	23.7758	0	0.0003
ENSBTAG00000020928	ENSBTAT00000035299	ADPRHL1	ADP-ribosylhydrolase like 1 [Source:HGNC Symbol;Acc:HGNC:21303]	0.0671	-3.897	0	0.0001	-3.8308	0.9976	30.3905	0	0
ENSBTAG00000006383	ENSBTAT00000008373		40S ribosomal protein S3a [Source:UniProtKB/TrEMBL;Acc:G3N262]	0.0667	-3.9059	0	0	-3.8984	3.8306	19.4838	0	0.0063
ENSBTAG00000045494	ENSBTAT00000064425	bta-mir-2904-3	bta-mir-2904-1 [Source:miRBase;Acc:MI0013080]	0.0611	-4.0338	0	0	-4.0166	5.4161	9.151	0.0025	0.2379
ENSBTAG00000000575	ENSBTAT00000000752	TNC	tenascin C [Source:HGNC Symbol;Acc:HGNC:5318]	0.0609	-4.037	0	0	-4.0072	2.8277	13.8388	0.0002	0.0414
ENSBTAG00000000604	ENSBTAT00000000796	GPNMB	glycoprotein nmb [Source:HGNC Symbol;Acc:HGNC:4462]	0.0598	-4.0641	0	0	-4.0325	5.077	19.2486	0	0.0042
ENSBTAG00000018365	ENSBTAT00000024437	CYP2E1	cytochrome P450 family 2 subfamily E member 1 [Source:HGNC Symbol;Acc:HGNC:2631]	0.0582	-4.1024	0	0	-4.0983	9.8763	47.6664	0	0
ENSBTAG00000021118	ENSBTAT00000028140	CYP26A1	cytochrome P450 family 26 subfamily A member 1 [Source:HGNC Symbol;Acc:HGNC:2603]	0.0573	-4.1256	0	0	-4.0796	3.3379	12.9839	0.0003	0.059
ENSBTAG00000030629	ENSBTAT00000043292		20-beta-hydroxysteroid dehydrogenase-like; Uncharacterized protein [Source:UniProtKB/TrEMBL;Acc:Q3T0T9]	0.0549	-4.1874	0	0	-4.1222	1.4939	16.5889	0	0.006
ENSBTAG00000000604	ENSBTAT00000000796	GPNMB	glycoprotein nmb [Source:HGNC Symbol;Acc:HGNC:4462]	0.0545	-4.1979	0	0	-4.2155	4.0158	50.1426	0	0
ENSBTAG00000015505	ENSBTAT00000020610	FADS2	fatty acid desaturase 2 [Source:HGNC Symbol;Acc:HGNC:3575]	0.0541	-4.2093	0	0	-4.2032	8.5655	44.0203	0	0
ENSBTAG00000037527	ENSBTAT00000002019	OAS1X	2',5'-oligoadenylate synthetase 1, 40/46kDa [Source:RefSeq peptide;Acc:NP_835209]	0.0496	-4.3336	0	0	-4.3319	3.4229	20.1807	0	0.0051
ENSBTAG00000016514	ENSBTAT00000021955	CPE	carboxypeptidase E [Source:HGNC Symbol;Acc:HGNC:2303]	0.0481	-4.3775	0	0.0051	-4.2561	1.0476	16.38	0.0001	0.0229
ENSBTAG00000040367	ENSBTAT00000044482		Ribosomal protein L15 [Source:UniProtKB/TrEMBL;Acc:E1BK63]	0.0431	-4.5368	0	0	-4.4129	0.8832	12.7215	0.0004	0.0293
ENSBTAG00000011952	ENSBTAT00000015862	SULT1E1	sulfotransferase family 1E member 1 [Source:HGNC Symbol;Acc:HGNC:11377]	0.043	-4.5388	0	0	-4.5255	5.7493	12.8905	0.0003	0.0278
ENSBTAG00000032954	ENSBTAT00000035337		ATP synthase subunit epsilon, mitochondrial [Source:UniProtKB/Swiss-Prot;Acc:P05632]	0.0405	-4.6255	0	0	-4.5494	2.1514	15.7072	0.0001	0.0186
ENSBTAG00000040028	ENSBTAT00000057596			0.0402	-4.6357	0.0005	0.0366	-4.2724	-0.4019	15.4511	0.0001	0.0099
ENSBTAG00000046537	ENSBTAT00000064613	bta-mir-2904-1	bta-mir-2904-1 [Source:miRBase;Acc:MI0013080]	0.0399	-4.6477	0	0	-4.6281	8.3551	39.7039	0	0
ENSBTAG00000011733	ENSBTAT00000015583	GIPC2	GIPC PDZ domain containing family member 2 [Source:HGNC Symbol;Acc:HGNC:18177]	0.0387	-4.6899	0	0.0002	-4.4917	0.4722	13.0489	0.0003	0.0264
ENSBTAG00000032642	ENSBTAT00000002908		Glutathione S-transferase [Source:UniProtKB/TrEMBL;Acc:F1N4T5]	0.0372	-4.7502	0	0.0001	-4.5765	0.5367	26.9688	0	0.0001
ENSBTAG00000046695	ENSBTAT00000064933			0.0331	-4.9188	0	0	-4.908	4.4738	13.8779	0.0002	0.0569
ENSBTAG00000011624	ENSBTAT00000015438	FGF21	fibroblast growth factor 21 [Source:HGNC Symbol;Acc:HGNC:3678]	0.0328	-4.9282	0	0	-4.8902	3.625	62.749	0	0
ENSBTAG00000034138	ENSBTAT00000048410		Beta-hexosaminidase [Source:UniProtKB/TrEMBL;Acc:E1B9E8]	0.0321	-4.9596	0.0001	0.0094	-4.5861	-0.1725	20.1823	0	0.0013
ENSBTAG00000006295	ENSBTAT00000008264	TSHB	Thyrotropin subunit beta [Source:UniProtKB/Swiss-Prot;Acc:P01223]	0.0301	-5.0548	0.0001	0.0069	-4.674	-0.1221	14.7597	0.0001	0.0131
ENSBTAG00000004459	ENSBTAT00000005845		Uncharacterized protein [Source:UniProtKB/TrEMBL;Acc:F1MAV7]	0.03	-5.0596	0	0	-5.0118	3.2189	20.8486	0	0.0021
ENSBTAG00000027962	ENSBTAT00000040333			0.0298	-5.0676	0	0	-4.8576	0.7734	31.08	0	0
ENSBTAG00000007302	ENSBTAT00000009606		solute carrier family 2, facilitated glucose transporter member 5 [Source:RefSeq peptide;Acc:NP_001094512]	0.0297	-5.0734	0	0.0041	-4.7127	-0.0615	15.7448	0.0001	0.0087
ENSBTAG00000034323	ENSBTAT00000048616		solute carrier family 2, facilitated glucose transporter member 5 [Source:RefSeq peptide;Acc:NP_001094512]	0.0255	-5.2919	0	0	-5.2005	1.9526	37.7669	0	0
ENSBTAG00000047547	ENSBTAT00000024424		Uncharacterized protein [Source:UniProtKB/TrEMBL;Acc:G3X7D5]	0.022	-5.5031	0	0	-5.5216	3.9347	75.2741	0	0
ENSBTAG00000032954	ENSBTAT00000035337		ATP synthase subunit epsilon, mitochondrial [Source:UniProtKB/Swiss-Prot;Acc:P05632]	0.0208	-5.5861	0	0	-5.5241	3.1796	84.6338	0	0
ENSBTAG00000017220	ENSBTAT00000022885	GH	Somatotropin [Source:UniProtKB/Swiss-Prot;Acc:P01246]	0.0202	-5.6322	0	0	-5.608	5.2481	72.3148	0	0
ENSBTAG00000048094	ENSBTAT00000038516		Uncharacterized protein [Source:UniProtKB/TrEMBL;Acc:A0A0A0MPA0]	0.0196	-5.6711	0	0	-5.6717	10.4338	63.976	0	0
ENSBTAG00000021588	ENSBTAT00000028766	SCG2	secretogranin II [Source:HGNC Symbol;Acc:HGNC:10575]	0.0188	-5.7322	0	0	-5.5737	1.4104	31.3713	0	0
ENSBTAG00000046695	ENSBTAT00000064933			0.0172	-5.8645	0	0	-5.835	4.282	21.9825	0	0.0006
ENSBTAG00000015274	ENSBTAT00000020313		Prolactin [Source:UniProtKB/Swiss-Prot;Acc:P01239]	0.0158	-5.98	0	0	-5.9648	6.4383	65.892	0	0
ENSBTAG00000045728	ENSBTAT00000063883		acyl-CoA desaturase [Source:RefSeq peptide;Acc:NP_776384]	0.0151	-6.0515	0	0	-5.9193	2.6124	63.5529	0	0
ENSBTAG00000002705	ENSBTAT00000003504	REC8	REC8 meiotic recombination protein [Source:HGNC Symbol;Acc:HGNC:16879]	0.0143	-6.1306	0	0	-5.9771	1.907	20.8525	0	0.0021
ENSBTAG00000018563	ENSBTAT00000029841	SFRP2	secreted frizzled related protein 2 [Source:HGNC Symbol;Acc:HGNC:10777]	0.0142	-6.1405	0	0	-5.8267	0.8607	33.6399	0	0
ENSBTAG00000032613	ENSBTAT00000046291	SCG5	secretogranin V [Source:HGNC Symbol;Acc:HGNC:10816]	0.014	-6.1573	0	0	-5.7722	0.7995	27.4524	0	0.0001
ENSBTAG00000032613	ENSBTAT00000046291	SCG5	secretogranin V [Source:HGNC Symbol;Acc:HGNC:10816]	0.0139	-6.1655	0	0.0002	-5.774	1.106	15.9306	0.0001	0.0278
ENSBTAG00000038748	ENSBTAT00000045694	HBB	Hemoglobin subunit beta Spinorphin [Source:UniProtKB/Swiss-Prot;Acc:P02070]	0.01	-6.6367	0	0	-6.4881	2.8767	68.9298	0	0
ENSBTAG00000047790	ENSBTAT00000065571	bta-mir-2887-2	bta-mir-2887-1 [Source:miRBase;Acc:MI0013060]	0.0096	-6.7027	0	0	-6.3319	1.3442	21.1231	0	0.0008
ENSBTAG00000012083	ENSBTAT00000016022	IRX3	iroquois homeobox 3 [Source:HGNC Symbol;Acc:HGNC:14360]	0.0066	-7.2401	0	0	-7.0451	2.898	73.5067	0	0
ENSBTAG00000015274	ENSBTAT00000020313		Prolactin [Source:UniProtKB/Swiss-Prot;Acc:P01239]	0.005	-7.6518	0	0	-7.6552	7.1163	26.0985	0	0.0004
ENSBTAG00000021588	ENSBTAT00000028766	SCG2	secretogranin II [Source:HGNC Symbol;Acc:HGNC:10575]	0.0048	-7.6904	0	0	-7.2951	2.4966	24.8765	0	0.0008
ENSBTAG00000017220	ENSBTAT00000022885	GH	Somatotropin [Source:UniProtKB/Swiss-Prot;Acc:P01246]	0.0034	-8.1934	0	0	-8.1951	6.8385	29.3305	0	0.0001
ENSBTAG00000016138	ENSBTAT00000021481	GPA1	Glycoprotein hormones alpha chain [Source:UniProtKB/Swiss-Prot;Acc:P01217]	0.0024	-8.6934	0	0	-8.2977	3.4537	29.9642	0	0.0001
ENSBTAG00000047918	ENSBTAT00000066022	bta-mir-2887-2	bta-mir-2887-1 [Source:miRBase;Acc:MI0013060]	0.0015	-9.3861	0	0	-9.1952	4.3879	19.4717	0	0.0063
ENSBTAG00000047370	ENSBTAT00000066193	bta-mir-2887-2	bta-mir-2887-1 [Source:miRBase;Acc:MI0013060]	0.0008	-10.2251	0	0	-10.1132	7.2572	24.6204	0	0.0008
