# Supplementary material for: Comparative Analysis of the Liver Transcriptome among Cattle Breeds Using RNA-seq
Source: Vet Sci. 2019 Mar 29;6(2):36. doi: 10.3390/vetsci6020036 (PMC6631511; doi:10.3390/vetsci6020036)
Supplement: Supplementary file 1 [file vetsci-06-00036-s001.zip › Supplementary Table S3.xlsx]

## Sheet: Legend
Comparative analysis of the liver transcriptome among cattle breeds using RNA-seq.
*Chandra Shekhar Pareek, Mateusz Sachajko, Jedrzej M. Jaskowski, Magdalena Herudzinska, Mariusz Skowronski, Krzysztof Domagalski, Joanna Szczepanek, Urszula Czarnik, Przymeslaw Sobiech, Dominika Wysocka, Mariusz Pierzchala, Ewa Polawska, Edyta Juszczuk-Kubiak, Yaping Feng, Dibyendu Kumar.
Table S3. Identification of all hepatic genes without cut-off P value and with cutoff P value (p<0.01), expressed in bovine liver tissues by comparing the Polish-HF vs. Polish-Red cattle breeds using DEseq and EdgeR pipelines.
Table S3. Sheet 1: Legend
Table S3. Sheet 2: Identification of all DE genes without cut-off P value, expressed in bovine liver tissues by comparing the Polish-HF vs. Polish-Red cattle breeds using DEseq and EdgeR pipelines.
Table S3. Sheet 3: Identification of significant DE genes with cut-off P value of <0.01, expressed in bovine liver tissues by comparing the Polish-HF vs. Polish-Red cattle breeds using DEseq and EdgeR pipelines.

## Sheet: DEseq.EdgeR.All_ph_p_q0.01_Lph-
Table S3. Sheet 2: Identification of all DE genes without cut-off P value, expressed in bovine liver tissues by comparing the Polish-HF vs. Polish-Red cattle breeds using DEseq and EdgeR pipelines.				DE-seq pipeline results				EdgeR pipeline results
Ensembl Gene ID	Ensembl Transcript ID	Associated Gene Name	Description	DEseq_foldChange	DEseq_log2FoldChange	DEseq_pval	DEseq_padj	EdgeR_logFC	EdgeR_logCPM	EdgeR_LR	EdgeR_PValue	EdgeR_FDR
ENSBTAG00000001740	ENSBTAT00000002282	HAPLN3	hyaluronan and proteoglycan link protein 3 [Source:HGNC Symbol;Acc:HGNC:21446]	19.3814	4.2766	0	0	4.3008	3.7619	35.6792	0	0
ENSBTAG00000005498	ENSBTAT00000007228	SQLE	squalene epoxidase [Source:HGNC Symbol;Acc:HGNC:11279]	0.0975	-3.3591	0	0	-3.3157	6.1936	41.4157	0	0
ENSBTAG00000008471	ENSBTAT00000011146	MX2	MX dynamin like GTPase 2 [Source:HGNC Symbol;Acc:HGNC:7533]	25.1038	4.6498	0	0	4.5973	2.6008	33.0466	0	0
ENSBTAG00000011666	ENSBTAT00000015490	THRSP	thyroid hormone responsive [Source:HGNC Symbol;Acc:HGNC:11800]	0.0264	-5.2454	0	0	-5.1002	1.858	35.8201	0	0
ENSBTAG00000011839	ENSBTAT00000015713	HMGCS1	3-hydroxy-3-methylglutaryl-CoA synthase 1 [Source:HGNC Symbol;Acc:HGNC:5007]	0.0744	-3.749	0	0	-3.7081	7.0252	53.8241	0	0
ENSBTAG00000012083	ENSBTAT00000016022	IRX3	iroquois homeobox 3 [Source:HGNC Symbol;Acc:HGNC:14360]	0.0964	-3.3751	0	0.0001	-3.3205	3.2606	31.2607	0	0
ENSBTAG00000013303	ENSBTAT00000017694	ACSS2	acyl-CoA synthetase short-chain family member 2 [Source:HGNC Symbol;Acc:HGNC:15814]	0.1098	-3.1868	0	0	-3.1423	4.5628	36.6465	0	0
ENSBTAG00000015505	ENSBTAT00000020610	FADS2	fatty acid desaturase 2 [Source:HGNC Symbol;Acc:HGNC:3575]	0.0581	-4.1061	0	0	-4.0648	7.8733	47.4652	0	0
ENSBTAG00000016227	ENSBTAT00000021592	ASCL1	achaete-scute family bHLH transcription factor 1 [Source:HGNC Symbol;Acc:HGNC:738]	0.0339	-4.8818	0	0	-4.8042	3.5909	45.0223	0	0
ENSBTAG00000039808	ENSBTAT00000023402	SERPINA6	serpin family A member 6 [Source:HGNC Symbol;Acc:HGNC:1540]	0.0832	-3.5881	0	0	-3.5506	5.6869	41.9692	0	0
ENSBTAG00000020536	ENSBTAT00000027362	HERC6	HECT and RLD domain containing E3 ubiquitin protein ligase family member 6 [Source:HGNC Symbol;Acc:HGNC:26072]	11.0955	3.4719	0	0	3.5194	4.8546	34.6444	0	0
ENSBTAG00000024272	ENSBTAT00000033527		Uncharacterized protein [Source:UniProtKB/TrEMBL;Acc:F6PPP4]	26.295	4.7167	0	0	4.6825	2.8582	39.2395	0	0
ENSBTAG00000038748	ENSBTAT00000045694	HBB	Hemoglobin subunit beta Spinorphin [Source:UniProtKB/Swiss-Prot;Acc:P02070]	0.0441	-4.5041	0	0	-4.4662	3.1564	39.1329	0	0
ENSBTAG00000046842	ENSBTAT00000059254	U4	U4 spliceosomal RNA [Source:RFAM;Acc:RF00015]	0.0213	-5.5513	0	0	-5.4458	1.9153	32.2561	0	0
ENSBTAG00000046537	ENSBTAT00000064613	bta-mir-2904-1	bta-mir-2904-1 [Source:miRBase;Acc:MI0013080]	0.0367	-4.7663	0	0	-4.7332	8.6368	65.62	0	0
ENSBTAG00000000163	ENSBTAT00000000187	DDIT4	DNA damage inducible transcript 4 [Source:HGNC Symbol;Acc:HGNC:24944]	0.2394	-2.0624	0	0	-2.0679	4.9171	28.3497	0	0
ENSBTAG00000000345	ENSBTAT00000000450	CLDN15	claudin 15 [Source:HGNC Symbol;Acc:HGNC:2036]	0.0605	-4.0468	0	0	-4.0409	4.0933	98.7029	0	0
ENSBTAG00000000604	ENSBTAT00000000796	GPNMB	glycoprotein nmb [Source:HGNC Symbol;Acc:HGNC:4462]	0.1441	-2.7951	0	0	-2.7979	4.3816	66.4822	0	0
ENSBTAG00000001292	ENSBTAT00000001704	LF	Lactotransferrin Lactoferricin-B [Source:UniProtKB/Swiss-Prot;Acc:P24627]	0.0253	-5.3054	0	0	-5.2448	3.6592	45.9552	0	0
ENSBTAG00000001582	ENSBTAT00000002073		Uncharacterized protein [Source:UniProtKB/TrEMBL;Acc:F1N678]	9.4697	3.2433	0	0	3.2271	2.573	44.2186	0	0
ENSBTAG00000001631	ENSBTAT00000002136	KIFC1	kinesin family member C1 [Source:HGNC Symbol;Acc:HGNC:6389]	0.1331	-2.9094	0	0	-2.9134	1.9714	34.2376	0	0
ENSBTAG00000002559	ENSBTAT00000003315		inositol oxygenase [Source:RefSeq peptide;Acc:NP_001094535]	0.1243	-3.008	0	0	-2.9749	2.4839	34.7534	0	0
ENSBTAG00000004014	ENSBTAT00000005240	FBLN2	fibulin 2 [Source:HGNC Symbol;Acc:HGNC:3601]	0.1113	-3.1675	0	0	-3.1419	3.1076	44.8711	0	0
ENSBTAG00000034867	ENSBTAT00000005404	TMEM38B	transmembrane protein 38B [Source:HGNC Symbol;Acc:HGNC:25535]	5.0244	2.329	0	0	2.3225	4.1467	45.0693	0	0
ENSBTAG00000004272	ENSBTAT00000005596			0.0091	-6.7869	0	0	-6.761	5.4585	30.3563	0	0
ENSBTAG00000006108	ENSBTAT00000008025	MMP11	matrix metallopeptidase 11 [Source:HGNC Symbol;Acc:HGNC:7157]	0.0568	-4.1369	0	0	-4.1074	2.2629	33.263	0	0
ENSBTAG00000006185	ENSBTAT00000008128	SPC24	SPC24, NDC80 kinetochore complex component [Source:HGNC Symbol;Acc:HGNC:26913]	0.114	-3.1326	0	0	-3.1414	2.3786	35.5267	0	0
ENSBTAG00000006745	ENSBTAT00000008877	FGG	fibrinogen gamma chain [Source:HGNC Symbol;Acc:HGNC:3694]	6.787	2.7628	0	0.0002	2.7534	9.9827	29.0475	0	0
ENSBTAG00000008409	ENSBTAT00000011066	MYC	v-myc avian myelocytomatosis viral oncogene homolog [Source:HGNC Symbol;Acc:HGNC:7553]	0.2245	-2.1552	0	0	-2.1626	3.9622	36.8687	0	0
ENSBTAG00000009819	ENSBTAT00000012945	CDC20	cell division cycle 20 [Source:HGNC Symbol;Acc:HGNC:1723]	0.0764	-3.7108	0	0	-3.6755	1.2805	32.8614	0	0
ENSBTAG00000009876	ENSBTAT00000013024	C4BPA	complement component 4 binding protein alpha [Source:HGNC Symbol;Acc:HGNC:1325]	6.7372	2.7521	0	0	2.7411	3.4252	50.5806	0	0
ENSBTAG00000027419	ENSBTAT00000014037		Uncharacterized protein [Source:UniProtKB/TrEMBL;Acc:E1BBH6]	0.0259	-5.2735	0	0	-5.1781	1.0498	39.8522	0	0
ENSBTAG00000011908	ENSBTAT00000015799	CPQ	carboxypeptidase Q [Source:HGNC Symbol;Acc:HGNC:16910]	0.066	-3.9216	0	0	-3.9277	5.3867	102.758	0	0
ENSBTAG00000013054	ENSBTAT00000017353	MFSD2A	major facilitator superfamily domain containing 2A [Source:HGNC Symbol;Acc:HGNC:25897]	0.1535	-2.7041	0	0	-2.6971	3.438	28.1851	0	0
ENSBTAG00000013573	ENSBTAT00000018046	BIRC5	baculoviral IAP repeat containing 5 [Source:HGNC Symbol;Acc:HGNC:593]	0.1039	-3.2671	0	0	-3.2339	2.2998	42.6062	0	0
ENSBTAG00000013761	ENSBTAT00000018284	STMN1	Stathmin [Source:UniProtKB/Swiss-Prot;Acc:Q3T0C7]	0.2078	-2.267	0	0	-2.2744	4.0455	41.4259	0	0
ENSBTAG00000014380	ENSBTAT00000019121	MCM2	minichromosome maintenance complex component 2 [Source:HGNC Symbol;Acc:HGNC:6944]	0.2129	-2.2316	0	0.0001	-2.221	3.1574	29.8846	0	0
ENSBTAG00000015505	ENSBTAT00000020610	FADS2	fatty acid desaturase 2 [Source:HGNC Symbol;Acc:HGNC:3575]	0.0401	-4.6386	0	0	-4.6496	6.8102	41.8246	0	0
ENSBTAG00000019386	ENSBTAT00000021451		non-classical MHC class I antigen precursor [Source:RefSeq peptide;Acc:NP_001099086]	0.1586	-2.6563	0	0	-2.6564	4.4761	40.775	0	0
ENSBTAG00000016746	ENSBTAT00000022264	UBE2C	ubiquitin conjugating enzyme E2 C [Source:HGNC Symbol;Acc:HGNC:15937]	0.0361	-4.7925	0	0	-4.6562	1.7027	51.3079	0	0
ENSBTAG00000017375	ENSBTAT00000023103	C4orf32	chromosome 4 open reading frame 32 [Source:HGNC Symbol;Acc:HGNC:26813]	4.6664	2.2223	0	0	2.2153	3.4185	30.0406	0	0
ENSBTAG00000047547	ENSBTAT00000024424		Uncharacterized protein [Source:UniProtKB/TrEMBL;Acc:G3X7D5]	0.0139	-6.173	0	0	-6.2056	4.1669	143.134	0	0
ENSBTAG00000019616	ENSBTAT00000026133	APCS	amyloid P component, serum [Source:HGNC Symbol;Acc:HGNC:584]	0.0928	-3.4299	0	0	-3.4372	7.4264	59.6504	0	0
ENSBTAG00000019770	ENSBTAT00000026345	APOA4	apolipoprotein A4 [Source:HGNC Symbol;Acc:HGNC:602]	0.0404	-4.6301	0	0	-4.6271	7.5389	68.7443	0	0
ENSBTAG00000019808	ENSBTAT00000026390	CCSER1	coiled-coil serine rich protein 1 [Source:HGNC Symbol;Acc:HGNC:29349]	4.4737	2.1615	0	0	2.1558	3.5276	32.8961	0	0
ENSBTAG00000021050	ENSBTAT00000028037	ECEL1	endothelin converting enzyme like 1 [Source:HGNC Symbol;Acc:HGNC:3147]	41.065	5.3598	0	0	5.3467	4.3851	120.018	0	0
ENSBTAG00000024449	ENSBTAT00000033913	CENPF	centromere protein F [Source:HGNC Symbol;Acc:HGNC:1857]	0.1825	-2.4541	0	0	-2.4571	4.6484	30.9717	0	0
ENSBTAG00000020928	ENSBTAT00000035299	ADPRHL1	ADP-ribosylhydrolase like 1 [Source:HGNC Symbol;Acc:HGNC:21303]	0	#NAME?	0	0.0007	-7.039	-0.0472	28.1277	0	0
ENSBTAG00000022590	ENSBTAT00000035874		Uncharacterized protein [Source:UniProtKB/TrEMBL;Acc:F1MWX3]	8.1242	3.0222	0	0	3.0136	5.631	56.8595	0	0
ENSBTAG00000048094	ENSBTAT00000038516		Uncharacterized protein [Source:UniProtKB/TrEMBL;Acc:A0A0A0MPA0]	0.033	-4.9232	0	0	-4.9332	10.7307	64.1775	0	0
ENSBTAG00000021368	ENSBTAT00000039350		Uncharacterized protein [Source:UniProtKB/TrEMBL;Acc:E1BP71]	0	#NAME?	0	0	-7.5885	0.4155	38.1971	0	0
ENSBTAG00000027630	ENSBTAT00000039792	CISD2	CDGSH iron sulfur domain 2 [Source:HGNC Symbol;Acc:HGNC:24212]	3.6245	1.8578	0	0.0002	1.8528	5.1707	29.3165	0	0
ENSBTAG00000014234	ENSBTAT00000043345	LINC00238	long intergenic non-protein coding RNA 238 [Source:HGNC Symbol;Acc:HGNC:20100]	0	#NAME?	0	0	-7.743	0.5511	41.2129	0	0
ENSBTAG00000037539	ENSBTAT00000044541		Uncharacterized protein; VCAM1 protein [Source:UniProtKB/TrEMBL;Acc:A7MBB0]	15.69	3.9718	0	0	3.9491	3.6874	83.7909	0	0
ENSBTAG00000038748	ENSBTAT00000045694	HBB	Hemoglobin subunit beta Spinorphin [Source:UniProtKB/Swiss-Prot;Acc:P02070]	0.0809	-3.627	0	0	-3.6179	2.3516	37.4945	0	0
ENSBTAG00000006259	ENSBTAT00000047356	MOB1A	MOB kinase activator 1A [Source:HGNC Symbol;Acc:HGNC:16015]	3.4919	1.804	0	0.0005	1.7968	4.3766	28.7503	0	0
ENSBTAG00000005496	ENSBTAT00000049336	RP2	retinitis pigmentosa 2 (X-linked recessive) [Source:HGNC Symbol;Acc:HGNC:10274]	6.0578	2.5988	0	0.0003	2.5761	2.0259	28.318	0	0
ENSBTAG00000036373	ENSBTAT00000050873	bta-mir-568	bta-mir-568 [Source:miRBase;Acc:MI0009866]	8.5626	3.098	0	0	3.0816	3.0057	53.4418	0	0
ENSBTAG00000040409	ENSBTAT00000055302		uncharacterized protein LOC790886 precursor [Source:RefSeq peptide;Acc:NP_001098497]	0.0798	-3.6472	0	0	-3.6545	8.6825	56.639	0	0
ENSBTAG00000047501	ENSBTAT00000064355	bta-mir-2887-2	bta-mir-2887-1 [Source:miRBase;Acc:MI0013060]	0.0005	-11.089	0	0	-10.8333	6.5674	102.981	0	0
ENSBTAG00000046250	ENSBTAT00000064388		Uncharacterized protein [Source:UniProtKB/TrEMBL;Acc:G3N124]	0.0716	-3.8032	0	0	-3.7908	1.5656	32.6571	0	0
ENSBTAG00000004620	ENSBTAT00000064615		Uncharacterized protein; ZNF133 protein [Source:UniProtKB/TrEMBL;Acc:A8WFL5]	0	#NAME?	0	0	-7.619	0.4429	32.1455	0	0
ENSBTAG00000047316	ENSBTAT00000065459			0.0523	-4.2574	0	0.0003	-4.1705	0.6465	28.5466	0	0
ENSBTAG00000000604	ENSBTAT00000000796	GPNMB	glycoprotein nmb [Source:HGNC Symbol;Acc:HGNC:4462]	0.1052	-3.2487	0	0	-3.2563	6.9849	52.2813	0	0
ENSBTAG00000020243	ENSBTAT00000001939	SVEP1	sushi, von Willebrand factor type A, EGF and pentraxin domain containing 1 [Source:HGNC Symbol;Acc:HGNC:15985]	12.1449	3.6023	0	0	3.5604	2.6492	34.3055	0	0
ENSBTAG00000002705	ENSBTAT00000003504	REC8	REC8 meiotic recombination protein [Source:HGNC Symbol;Acc:HGNC:16879]	21.4123	4.4204	0	0	4.4095	2.209	38.8262	0	0
ENSBTAG00000008612	ENSBTAT00000011362			0.1548	-2.6917	0	0	-2.6972	4.6363	41.541	0	0
ENSBTAG00000020116	ENSBTAT00000011795	JSP.1	MHC Class I JSP.1 precursor [Source:RefSeq peptide;Acc:NP_001035588]	19.28	4.269	0	0	4.2566	5.7199	46.9986	0	0
ENSBTAG00000025666	ENSBTAT00000014734	RPS29	40S ribosomal protein S29 [Source:RefSeq peptide;Acc:NP_777229]	0.1192	-3.069	0	0	-3.0751	5.1658	51.5137	0	0
ENSBTAG00000017496	ENSBTAT00000023255		ATP synthase subunit e, mitochondrial [Source:UniProtKB/Swiss-Prot;Acc:Q00361]	0.1585	-2.6577	0	0	-2.6596	5.8678	36.305	0	0
ENSBTAG00000017765	ENSBTAT00000023627		Glutathione S-transferase Mu 1 [Source:UniProtKB/Swiss-Prot;Acc:Q9N0V4]	0.0988	-3.3389	0	0	-3.3434	5.8603	56.2821	0	0
ENSBTAG00000032954	ENSBTAT00000035337		ATP synthase subunit epsilon, mitochondrial [Source:UniProtKB/Swiss-Prot;Acc:P05632]	0.019	-5.7174	0	0	-5.685	3.3131	69.9355	0	0
ENSBTAG00000026163	ENSBTAT00000037068		Uncharacterized protein [Source:UniProtKB/TrEMBL;Acc:F1MRF8]	0	#NAME?	0	0	-9.6104	2.245	50.3175	0	0
ENSBTAG00000028359	ENSBTAT00000040741	U3	Small nucleolar RNA U3 [Source:RFAM;Acc:RF00012]	0.0341	-4.875	0	0	-4.8089	2.8331	52.7419	0	0
ENSBTAG00000040409	ENSBTAT00000055302		uncharacterized protein LOC790886 precursor [Source:RefSeq peptide;Acc:NP_001098497]	0.0659	-3.9232	0	0	-3.926	8.4255	37.1778	0	0
ENSBTAG00000046842	ENSBTAT00000059254	U4	U4 spliceosomal RNA [Source:RFAM;Acc:RF00015]	0.0138	-6.1776	0	0	-5.9929	1.5921	49.2589	0	0
ENSBTAG00000042475	ENSBTAT00000059467	SNORA63	Small nucleolar RNA SNORA63 [Source:RFAM;Acc:RF00092]	0.0239	-5.3884	0	0	-5.3616	3.8873	95.761	0	0
ENSBTAG00000043250	ENSBTAT00000060242	7SK	7SK RNA [Source:RFAM;Acc:RF00100]	0.1787	-2.4844	0	0	-2.49	7.7645	30.3354	0	0
ENSBTAG00000048205	ENSBTAT00000064504	bta-mir-2887-2	bta-mir-2887-1 [Source:miRBase;Acc:MI0013060]	0.0086	-6.8636	0	0	-6.6667	3.1416	89.1589	0	0
ENSBTAG00000045632	ENSBTAT00000065289	bta-mir-2904-3	bta-mir-2904-1 [Source:miRBase;Acc:MI0013080]	8.0723	3.013	0	0	3.0093	6.348	42.7199	0	0
ENSBTAG00000048167	ENSBTAT00000066175	U4	U4 spliceosomal RNA [Source:RFAM;Acc:RF00015]	0	#NAME?	0	0	-9.9585	2.5795	88.6706	0	0
ENSBTAG00000001992	ENSBTAT00000002582	CYP51A1	cytochrome P450 family 51 subfamily A member 1 [Source:HGNC Symbol;Acc:HGNC:2649]	0.1571	-2.6703	0	0.0011	-2.6273	6.7219	28.9561	0	0.0001
ENSBTAG00000046768	ENSBTAT00000064194	IGFBP1	insulin like growth factor binding protein 1 [Source:HGNC Symbol;Acc:HGNC:5469]	7.4545	2.8981	0	0.0002	2.9264	6.5225	28.3342	0	0.0001
ENSBTAG00000001376	ENSBTAT00000001812	RAD21L1	RAD21 cohesin complex component like 1 [Source:HGNC Symbol;Acc:HGNC:16271]	3.9499	1.9818	0	0.0001	1.9766	4.2782	26.6385	0	0.0001
ENSBTAG00000026181	ENSBTAT00000006163	UGT1A1	UDP glucuronosyltransferase family 1 member A1 [Source:HGNC Symbol;Acc:HGNC:12530]	0.1141	-3.1318	0	0	-3.1471	4.6862	26.4242	0	0.0001
ENSBTAG00000009583	ENSBTAT00000012607	SLC22A2	solute carrier family 22 member 2 [Source:HGNC Symbol;Acc:HGNC:10966]	14.2668	3.8346	0	0.0001	3.7744	1.228	26.7756	0	0.0001
ENSBTAG00000009661	ENSBTAT00000012731	RNASEH2A	ribonuclease H2 subunit A [Source:HGNC Symbol;Acc:HGNC:18518]	0.2553	-1.9697	0	0.0013	-1.9643	2.7849	25.5216	0	0.0001
ENSBTAG00000010971	ENSBTAT00000014566			3.4394	1.7822	0	0.0011	1.7761	3.686	25.9227	0	0.0001
ENSBTAG00000011667	ENSBTAT00000015493	PM20D2	peptidase M20 domain containing 2 [Source:HGNC Symbol;Acc:HGNC:21408]	5.4493	2.4461	0	0.0002	2.4334	2.3185	27.5417	0	0.0001
ENSBTAG00000012182	ENSBTAT00000016159	DIRAS3	DIRAS family GTPase 3 [Source:HGNC Symbol;Acc:HGNC:687]	0.0902	-3.4715	0	0	-3.4774	3.5339	25.4819	0	0.0001
ENSBTAG00000013103	ENSBTAT00000017420	COL1A1	collagen type I alpha 1 chain [Source:HGNC Symbol;Acc:HGNC:2197]	0.2942	-1.765	0	0.0007	-1.7679	5.4669	25.3074	0	0.0001
ENSBTAG00000015534	ENSBTAT00000020640	LYPLAL1	lysophospholipase like 1 [Source:HGNC Symbol;Acc:HGNC:20440]	4.2063	2.0725	0	0.0004	2.0567	2.9716	25.1071	0	0.0001
ENSBTAG00000026369	ENSBTAT00000037458	ENC1	ectodermal-neural cortex 1 [Source:HGNC Symbol;Acc:HGNC:3345]	0.2098	-2.2528	0	0	-2.2501	5.3722	26.2412	0	0.0001
ENSBTAG00000001877	ENSBTAT00000053474			0.216	-2.2106	0	0.0012	-2.2006	2.2548	25.4905	0	0.0001
ENSBTAG00000019262	ENSBTAT00000061367	TOP2A	topoisomerase (DNA) II alpha [Source:HGNC Symbol;Acc:HGNC:11989]	0.2544	-1.9746	0	0.0001	-1.9785	4.6721	26.5658	0	0.0001
ENSBTAG00000047434	ENSBTAT00000065270	TSNAX	Translin-associated factor X; Uncharacterized protein [Source:UniProtKB/TrEMBL;Acc:Q0VC87]	3.3312	1.736	0	0.0011	1.7298	4.1077	26.4199	0	0.0001
ENSBTAG00000008573	ENSBTAT00000066266	ZFP36	ZFP36 ring finger protein [Source:HGNC Symbol;Acc:HGNC:12862]	19.5088	4.2861	0	0.0002	4.185	0.9408	26.3455	0	0.0001
ENSBTAG00000020807	ENSBTAT00000027728		Uncharacterized protein [Source:UniProtKB/TrEMBL;Acc:H7BWV9]	0.1994	-2.326	0	0.0001	-2.3288	5.9245	28.7768	0	0.0001
ENSBTAG00000033884	ENSBTAT00000030222	TMA7	Translation machinery-associated protein 7 [Source:UniProtKB/Swiss-Prot;Acc:A1A4Q4]	0.1883	-2.4091	0	0.0007	-2.4097	3.4405	29.1829	0	0.0001
ENSBTAG00000038085	ENSBTAT00000056737		Uncharacterized protein [Source:UniProtKB/TrEMBL;Acc:F1N3N3]	0.1717	-2.5419	0	0.0007	-2.5398	3.0918	29.1373	0	0.0001
ENSBTAG00000043086	ENSBTAT00000060078	Y_RNA	Y RNA [Source:RFAM;Acc:RF00019]	0.0251	-5.3148	0	0.0003	-5.1276	0.7774	27.2625	0	0.0001
ENSBTAG00000045235	ENSBTAT00000062668	SCARNA18	small Cajal body-specific RNA 18 [Source:RFAM;Acc:RF00283]	0.086	-3.5403	0	0.0004	-3.5017	1.7358	28.5894	0	0.0001
ENSBTAG00000001219	ENSBTAT00000001613		Uncharacterized protein [Source:UniProtKB/TrEMBL;Acc:G5E513]	0.2954	-1.7593	0	0.0006	-1.7666	5.1308	24.8861	0	0.0002
ENSBTAG00000004594	ENSBTAT00000006029	MMP7	matrix metallopeptidase 7 [Source:HGNC Symbol;Acc:HGNC:7174]	0.094	-3.4118	0	0	-3.3921	1.9643	24.7608	0	0.0002
ENSBTAG00000005772	ENSBTAT00000007590	SPDYC	speedy/RINGO cell cycle regulator family member C [Source:HGNC Symbol;Acc:HGNC:32681]	10.8616	3.4412	0	0.0006	3.3964	1.1338	24.784	0	0.0002
ENSBTAG00000014326	ENSBTAT00000019049	CDCA8	cell division cycle associated 8 [Source:HGNC Symbol;Acc:HGNC:14629]	0.083	-3.591	0	0.0014	-3.516	0.7133	24.4036	0	0.0002
ENSBTAG00000015875	ENSBTAT00000021101	FOXM1	forkhead box M1 [Source:HGNC Symbol;Acc:HGNC:3818]	0	#NAME?	0	0.0012	-6.9394	-0.1271	24.119	0	0.0002
ENSBTAG00000017514	ENSBTAT00000023277	CCND1	cyclin D1 [Source:HGNC Symbol;Acc:HGNC:1582]	0.3168	-1.6584	0	0.0016	-1.661	4.8219	24.5012	0	0.0002
ENSBTAG00000039808	ENSBTAT00000023402	SERPINA6	serpin family A member 6 [Source:HGNC Symbol;Acc:HGNC:1540]	0.1034	-3.2742	0	0	-3.2842	5.1558	24.8201	0	0.0002
ENSBTAG00000017765	ENSBTAT00000023627		Glutathione S-transferase Mu 1 [Source:UniProtKB/Swiss-Prot;Acc:Q9N0V4]	0.3131	-1.6751	0	0.0012	-1.6819	4.8777	24.9293	0	0.0002
ENSBTAG00000020542	ENSBTAT00000027370	SHE	Src homology 2 domain containing E [Source:HGNC Symbol;Acc:HGNC:27004]	4.2249	2.0789	0	0.0018	2.0685	2.4573	24.0008	0	0.0002
ENSBTAG00000020602	ENSBTAT00000027449	IDO1	indoleamine 2,3-dioxygenase 1 [Source:HGNC Symbol;Acc:HGNC:6059]	3.1695	1.6643	0	0.0015	1.6581	5.0802	23.8769	0	0.0002
ENSBTAG00000039980	ENSBTAT00000052038			0.0609	-4.0381	0	0.0014	-3.9542	0.4665	24.2785	0	0.0002
ENSBTAG00000043545	ENSBTAT00000060545			0.0847	-3.5612	0	0.0002	-3.5708	1.008	24.2867	0	0.0002
ENSBTAG00000045728	ENSBTAT00000063883		acyl-CoA desaturase [Source:RefSeq peptide;Acc:NP_776384]	0.105	-3.2516	0	0.0002	-3.1944	1.3212	24.9335	0	0.0002
ENSBTAG00000045727	ENSBTAT00000065585			0.3226	-1.6323	0	0.0025	-1.6367	4.0209	24.2411	0	0.0002
ENSBTAG00000026181	ENSBTAT00000006163	UGT1A1	UDP glucuronosyltransferase family 1 member A1 [Source:HGNC Symbol;Acc:HGNC:12530]	5.5292	2.4671	0	0	2.4485	5.3084	25.7324	0	0.0002
ENSBTAG00000048049	ENSBTAT00000030542		Uncharacterized protein [Source:UniProtKB/TrEMBL;Acc:G5E5T5]	5.2497	2.3922	0	0.0001	2.3794	5.8346	26.2455	0	0.0002
ENSBTAG00000001851	ENSBTAT00000032461		Carboxylic ester hydrolase [Source:UniProtKB/TrEMBL;Acc:F1MTP2]	0.1851	-2.4339	0	0.0017	-2.4284	3.0346	25.9373	0	0.0002
ENSBTAG00000045275	ENSBTAT00000062708	SCARNA7	Small Cajal body-specific RNA 7 [Source:RFAM;Acc:RF01295]	0.1467	-2.7692	0	0.0005	-2.7586	2.6754	25.7055	0	0.0002
ENSBTAG00000047790	ENSBTAT00000065571	bta-mir-2887-2	bta-mir-2887-1 [Source:miRBase;Acc:MI0013060]	0	#NAME?	0	0	-8.7692	1.4226	25.8645	0	0.0002
ENSBTAG00000001308	ENSBTAT00000001728		Uncharacterized protein [Source:UniProtKB/TrEMBL;Acc:F1MBW1]	12.7021	3.667	0	0.0017	3.5918	0.799	23.2771	0	0.0003
ENSBTAG00000003033	ENSBTAT00000003943	GADD45G	growth arrest and DNA damage inducible gamma [Source:HGNC Symbol;Acc:HGNC:4097]	0.1095	-3.1914	0	0	-3.2023	4.4058	22.7842	0	0.0003
ENSBTAG00000033367	ENSBTAT00000013892	DDO	D-aspartate oxidase [Source:HGNC Symbol;Acc:HGNC:2727]	6.9677	2.8007	0	0.0019	2.7703	1.3945	23.4733	0	0.0003
ENSBTAG00000025666	ENSBTAT00000014734	RPS29	40S ribosomal protein S29 [Source:RefSeq peptide;Acc:NP_777229]	0.2839	-1.8165	0	0.0002	-1.8273	4.976	22.7604	0	0.0003
ENSBTAG00000038058	ENSBTAT00000016645		Uncharacterized protein [Source:UniProtKB/TrEMBL;Acc:F1MXS3]	0.3182	-1.6518	0	0.0016	-1.6576	5.1546	23.5255	0	0.0003
ENSBTAG00000015727	ENSBTAT00000020877			4.9202	2.2987	0	0	2.299	3.9572	22.895	0	0.0003
ENSBTAG00000015900	ENSBTAT00000021132	CNPY3	protein canopy homolog 3 precursor [Source:RefSeq peptide;Acc:NP_001068907]	0.3317	-1.5922	0	0.0027	-1.5945	4.7556	23.5053	0	0.0003
ENSBTAG00000016235	ENSBTAT00000021600		ribonuclease H1 isoform 2 [Source:RefSeq peptide;Acc:NP_001039970]	0.2921	-1.7755	0	0.0018	-1.7736	3.3898	23.5804	0	0.0003
ENSBTAG00000018254	ENSBTAT00000024297	CDKN1B	cyclin dependent kinase inhibitor 1B [Source:HGNC Symbol;Acc:HGNC:1785]	3.6113	1.8525	0	0.0003	1.8414	5.2869	23.0995	0	0.0003
ENSBTAG00000014239	ENSBTAT00000025670	CCNB1	cyclin B1 [Source:HGNC Symbol;Acc:HGNC:1579]	0.0842	-3.5708	0	0.0003	-3.5359	0.9672	23.2268	0	0.0003
ENSBTAG00000022246	ENSBTAT00000030041	C11orf86	chromosome 11 open reading frame 86 [Source:HGNC Symbol;Acc:HGNC:34442]	0.2329	-2.102	0	0.0002	-2.1033	7.2923	23.4302	0	0.0003
ENSBTAG00000005243	ENSBTAT00000037844		ovostatin 2 precursor [Source:RefSeq peptide;Acc:NP_001157496]	3.0732	1.6197	0	0.0031	1.6133	4.02	23.1297	0	0.0003
ENSBTAG00000040323	ENSBTAT00000057166		SECTM1 protein; Uncharacterized protein [Source:UniProtKB/TrEMBL;Acc:A6QQD6]	0.2578	-1.9555	0	0.0001	-1.9662	5.2035	22.9831	0	0.0003
ENSBTAG00000043402	ENSBTAT00000060394	SNORA43	Small nucleolar RNA SNORA43 [Source:RFAM;Acc:RF00416]	8.9254	3.1579	0	0.0019	3.1066	1.0897	22.7732	0	0.0003
ENSBTAG00000047865	ENSBTAT00000065163	SNORD107	Small nucleolar RNA SNORD107 [Source:RFAM;Acc:RF01164]	12.9412	3.6939	0	0.0016	3.6053	0.8063	23.4215	0	0.0003
ENSBTAG00000046133	ENSBTAT00000066283	bta-mir-2887-2	bta-mir-2887-1 [Source:miRBase;Acc:MI0013060]	0	#NAME?	0	0	-9.249	1.9567	23.0497	0	0.0003
ENSBTAG00000025385	ENSBTAT00000009155			0.2399	-2.0596	0	0.001	-2.0659	6.0259	25.0283	0	0.0003
ENSBTAG00000009150	ENSBTAT00000012059	SPON1	spondin 1 [Source:HGNC Symbol;Acc:HGNC:11252]	5.7703	2.5286	0	0.0007	2.5121	3.3148	25.0243	0	0.0003
ENSBTAG00000013103	ENSBTAT00000017420	COL1A1	collagen type I alpha 1 chain [Source:HGNC Symbol;Acc:HGNC:2197]	7.2726	2.8625	0	0	2.8493	7.4218	25.2822	0	0.0003
ENSBTAG00000001460	ENSBTAT00000001914	LIN7C	lin-7 homolog C, crumbs cell polarity complex component [Source:HGNC Symbol;Acc:HGNC:17789]	3.2249	1.6892	0	0.0014	1.6836	5.5738	22.2417	0	0.0004
ENSBTAG00000006472	ENSBTAT00000008485	GPR143	G protein-coupled receptor 143 [Source:HGNC Symbol;Acc:HGNC:20145]	0.2085	-2.2618	0	0	-2.2598	3.5809	22.4425	0	0.0004
ENSBTAG00000007237	ENSBTAT00000009521	BUB1B	BUB1 mitotic checkpoint serine/threonine kinase B [Source:HGNC Symbol;Acc:HGNC:1149]	0.1532	-2.7067	0	0.0013	-2.6929	1.4624	22.566	0	0.0004
ENSBTAG00000008219	ENSBTAT00000010804	RBM7	RNA-binding protein 7 [Source:UniProtKB/Swiss-Prot;Acc:Q3MHY8]	2.9477	1.5596	0.0001	0.0045	1.5523	4.2339	22.1656	0	0.0004
ENSBTAG00000010721	ENSBTAT00000014194	MCM3	minichromosome maintenance complex component 3 [Source:HGNC Symbol;Acc:HGNC:6945]	0.2971	-1.7508	0	0.0024	-1.7528	3.2905	22.2279	0	0.0004
ENSBTAG00000012861	ENSBTAT00000017093		chromosome-associated kinesin KIF4A [Source:RefSeq peptide;Acc:NP_001193034]	0.131	-2.9319	0	0.0019	-2.9164	1.1101	22.142	0	0.0004
ENSBTAG00000013919	ENSBTAT00000018484	BOLA-DRB3	major histocompatibility complex, class II, DRB3 precursor [Source:RefSeq peptide;Acc:NP_001012698]	0.2479	-2.0123	0	0.0001	-2.0147	6.3255	22.3759	0	0.0004
ENSBTAG00000014227	ENSBTAT00000018911	NDFIP2	Nedd4 family interacting protein 2 [Source:HGNC Symbol;Acc:HGNC:18537]	3.3047	1.7245	0	0.001	1.7209	5.4943	22.6384	0	0.0004
ENSBTAG00000019777	ENSBTAT00000026353	CDCA3	cell division cycle associated 3 [Source:HGNC Symbol;Acc:HGNC:14624]	0.127	-2.9769	0	0.0008	-2.9221	1.3328	22.3654	0	0.0004
ENSBTAG00000019517	ENSBTAT00000057593	ELN	elastin [Source:HGNC Symbol;Acc:HGNC:3327]	0.1963	-2.349	0	0.0003	-2.3292	2.426	22.2966	0	0.0004
ENSBTAG00000002094	ENSBTAT00000043764	ATP5J2	ATP synthase, H+ transporting, mitochondrial Fo complex subunit F2 [Source:HGNC Symbol;Acc:HGNC:848]	0.2436	-2.0372	0	0.0013	-2.0423	5.4489	24.2986	0	0.0004
ENSBTAG00000048185	ENSBTAT00000065676	Metazoa_SRP	Metazoan signal recognition particle RNA [Source:RFAM;Acc:RF00017]	0.06	-4.0581	0	0.001	-3.9718	1.1052	24.2575	0	0.0004
ENSBTAG00000046133	ENSBTAT00000066283	bta-mir-2887-2	bta-mir-2887-1 [Source:miRBase;Acc:MI0013060]	0	#NAME?	0	0	-9.8182	2.4572	24.5583	0	0.0004
ENSBTAG00000005623	ENSBTAT00000007392	SOAT2	sterol O-acyltransferase 2 [Source:HGNC Symbol;Acc:HGNC:11178]	0.2368	-2.0782	0	0.0024	-2.0827	2.2478	21.9277	0	0.0005
ENSBTAG00000009844	ENSBTAT00000012977	CYR61	cysteine rich angiogenic inducer 61 [Source:HGNC Symbol;Acc:HGNC:2654]	0.2707	-1.8855	0	0.0015	-1.8764	3.0444	21.7168	0	0.0005
ENSBTAG00000013205	ENSBTAT00000017575	IL1RAP	interleukin 1 receptor accessory protein [Source:HGNC Symbol;Acc:HGNC:5995]	3.7636	1.9121	0	0.0006	1.8993	3.4488	21.7382	0	0.0005
ENSBTAG00000013303	ENSBTAT00000017694	ACSS2	acyl-CoA synthetase short-chain family member 2 [Source:HGNC Symbol;Acc:HGNC:15814]	0.2677	-1.9012	0	0.0003	-1.9106	3.6002	22.002	0	0.0005
ENSBTAG00000048049	ENSBTAT00000030542		Uncharacterized protein [Source:UniProtKB/TrEMBL;Acc:G5E5T5]	0.3204	-1.6419	0	0.0018	-1.6475	5.2181	21.8462	0	0.0005
ENSBTAG00000020180	ENSBTAT00000032159	TMED5	transmembrane p24 trafficking protein 5 [Source:HGNC Symbol;Acc:HGNC:24251]	3.2674	1.7081	0	0.0011	1.7048	5.2434	21.4737	0	0.0005
ENSBTAG00000020499	ENSBTAT00000032588		Putative calcium-dependent phospholipase A2; Uncharacterized protein [Source:UniProtKB/TrEMBL;Acc:Q5W1N9]	0.0763	-3.713	0	0.0022	-3.6381	0.5445	21.5979	0	0.0005
ENSBTAG00000047852	ENSBTAT00000063157	bta-mir-2904-3	bta-mir-2904-1 [Source:miRBase;Acc:MI0013080]	0.2313	-2.112	0	0.0006	-2.1153	8.1198	21.5218	0	0.0005
ENSBTAG00000045989	ENSBTAT00000064815	CDC42EP5	CDC42 effector protein 5 [Source:HGNC Symbol;Acc:HGNC:17408]	0.1772	-2.4967	0	0	-2.51	2.7731	21.9297	0	0.0005
ENSBTAG00000047042	ENSBTAT00000066303	bta-mir-2904-3	bta-mir-2904-1 [Source:miRBase;Acc:MI0013080]	0.0385	-4.6984	0	0	-4.698	6.6313	21.4831	0	0.0005
ENSBTAG00000037527	ENSBTAT00000002019	OAS1X	2',5'-oligoadenylate synthetase 1, 40/46kDa [Source:RefSeq peptide;Acc:NP_835209]	45.806	5.5175	0	0	5.5093	3.0072	24.6627	0	0.0006
ENSBTAG00000018643	ENSBTAT00000024808	PRC1	protein regulator of cytokinesis 1 [Source:RefSeq peptide;Acc:NP_001070011]	0.1433	-2.803	0	0.0003	-2.8083	1.6583	21.2823	0	0.0006
ENSBTAG00000016260	ENSBTAT00000061570	LRRK2	leucine rich repeat kinase 2 [Source:HGNC Symbol;Acc:HGNC:18618]	2.9204	1.5462	0	0.0042	1.5388	4.866	21.1922	0	0.0006
ENSBTAG00000011908	ENSBTAT00000015799	CPQ	carboxypeptidase Q [Source:HGNC Symbol;Acc:HGNC:16910]	0.1059	-3.2386	0	0	-3.2326	4.8863	23.6453	0	0.0006
ENSBTAG00000009421	ENSBTAT00000038392	CD1E	CD1e molecule [Source:HGNC Symbol;Acc:HGNC:1638]	0.0192	-5.7049	0	0.0018	-5.4572	0.3342	23.5339	0	0.0006
ENSBTAG00000012083	ENSBTAT00000016022	IRX3	iroquois homeobox 3 [Source:HGNC Symbol;Acc:HGNC:14360]	0.2561	-1.9652	0	0.0005	-1.961	3.1584	20.9627	0	0.0007
ENSBTAG00000012659	ENSBTAT00000016798	LRIF1	ligand dependent nuclear receptor interacting factor 1 [Source:HGNC Symbol;Acc:HGNC:30299]	3.3384	1.7392	0	0.0027	1.727	3.3842	20.8811	0	0.0007
ENSBTAG00000016388	ENSBTAT00000021795	SLCO4A1	solute carrier organic anion transporter family member 4A1 [Source:HGNC Symbol;Acc:HGNC:10953]	0.2204	-2.182	0	0.0001	-2.1785	3.0994	20.971	0	0.0007
ENSBTAG00000020789	ENSBTAT00000027703	STS	steroid sulfatase (microsomal), isozyme S [Source:HGNC Symbol;Acc:HGNC:11425]	0.2611	-1.9371	0	0.0003	-1.943	3.577	20.9704	0	0.0007
ENSBTAG00000010161	ENSBTAT00000033670	CCL21	C-C motif chemokine 21 precursor [Source:RefSeq peptide;Acc:NP_001033165]	0.0942	-3.4084	0	0.003	-3.3875	0.62	20.8874	0	0.0007
ENSBTAG00000042919	ENSBTAT00000059911	U6	U6 spliceosomal RNA [Source:RFAM;Acc:RF00026]	10.1775	3.3473	0	0.0035	3.2855	0.82	20.9886	0	0.0007
ENSBTAG00000048174	ENSBTAT00000063001	bta-mir-2887-1	bta-mir-2887-1 [Source:miRBase;Acc:MI0013060]	0	#NAME?	0	0	-8.6129	1.3492	20.8905	0	0.0007
ENSBTAG00000042662	ENSBTAT00000059654	SNORD17	Small nucleolar RNA SNORD17 [Source:RFAM;Acc:RF00567]	0.0751	-3.7341	0	0.0005	-3.7161	1.4472	23.0683	0	0.0007
ENSBTAG00000025385	ENSBTAT00000009155			0.3153	-1.6653	0	0.0023	-1.6702	6.0282	20.6127	0	0.0008
ENSBTAG00000037527	ENSBTAT00000044986	OAS1X	2',5'-oligoadenylate synthetase 1, 40/46kDa [Source:RefSeq peptide;Acc:NP_835209]	33.2266	5.0543	0	0.0028	4.9639	1.3709	23.9728	0	0.0009
ENSBTAG00000015587	ENSBTAT00000020704	TTC32	tetratricopeptide repeat domain 32 [Source:HGNC Symbol;Acc:HGNC:32954]	3.505	1.8094	0	0.0012	1.8041	3.52	20.2907	0	0.0009
ENSBTAG00000014439	ENSBTAT00000034160	KMO	kynurenine 3-monooxygenase (kynurenine 3-hydroxylase) [Source:RefSeq peptide;Acc:NP_001230227]	2.8795	1.5258	0.0001	0.0047	1.5231	4.5265	20.3877	0	0.0009
ENSBTAG00000034323	ENSBTAT00000048616		solute carrier family 2, facilitated glucose transporter member 5 [Source:RefSeq peptide;Acc:NP_001094512]	0.0763	-3.7122	0	0	-3.7086	2.1432	22.6218	0	0.0009
ENSBTAG00000044741	ENSBTAT00000062174	SNORD97	Small nucleolar RNA SNORD97 [Source:RFAM;Acc:RF01291]	0.0759	-3.7203	0	0.0013	-3.6298	1.3214	22.4472	0	0.0009
ENSBTAG00000008021	ENSBTAT00000010544		Uncharacterized protein [Source:UniProtKB/TrEMBL;Acc:F1N713]	0.2225	-2.1681	0	0.0001	-2.1576	3.2304	20.1693	0	0.001
ENSBTAG00000011527	ENSBTAT00000015317	NT5C	5', 3'-nucleotidase, cytosolic [Source:HGNC Symbol;Acc:HGNC:17144]	0.3394	-1.559	0.0001	0.0066	-1.5652	3.5694	20.0859	0	0.001
ENSBTAG00000006882	ENSBTAT00000046733	IQGAP3	ras GTPase-activating-like protein IQGAP3 [Source:RefSeq peptide;Acc:NP_001092350]	0	#NAME?	0.0001	0.0087	-6.5286	-0.4451	20.1527	0	0.001
ENSBTAG00000037931	ENSBTAT00000057287	RPL39	Bos taurus ribosomal protein L39 (RPL39), mRNA. [Source:RefSeq mRNA;Acc:NM_001105455]	0.2639	-1.9222	0	0.0029	-1.9292	6.1893	22.3534	0	0.001
ENSBTAG00000014878	ENSBTAT00000019808	COX7A1	cytochrome c oxidase subunit 7A1 [Source:HGNC Symbol;Acc:HGNC:2287]	0.1928	-2.3752	0	0.0024	-2.3686	1.7211	19.8697	0	0.0011
ENSBTAG00000000183	ENSBTAT00000034536	TRAT1	T cell receptor associated transmembrane adaptor 1 [Source:HGNC Symbol;Acc:HGNC:30698]	3.2428	1.6973	0.0001	0.0087	1.6876	2.8355	19.7926	0	0.0011
ENSBTAG00000005122	ENSBTAT00000006755	KNG1	kininogen 1 [Source:HGNC Symbol;Acc:HGNC:6383]	0.2624	-1.9301	0	0.0028	-1.9381	6.9311	22.0162	0	0.0011
ENSBTAG00000043564	ENSBTAT00000060553	ATP8	ATP synthase protein 8 [Source:UniProtKB/Swiss-Prot;Acc:P03929]	0.1465	-2.7709	0	0	-2.7769	8.5166	22.1561	0	0.0011
ENSBTAG00000006354	ENSBTAT00000008335		Haptoglobin [Source:UniProtKB/TrEMBL;Acc:G3X6K8]	29.3846	4.877	0	0	4.9312	11.586	23.0638	0	0.0012
ENSBTAG00000019588	ENSBTAT00000026100	LA-DQB	MHC cell surface glycoprotein precursor [Source:RefSeq peptide;Acc:NP_001074392]	17.7634	4.1508	0	0	4.1666	4.9207	23.044	0	0.0012
ENSBTAG00000039664	ENSBTAT00000052413			0.0191	-5.7132	0	0	-5.5763	2.3263	23.0448	0	0.0012
ENSBTAG00000002963	ENSBTAT00000003858	SAA4	Serum amyloid A-4 protein [Source:UniProtKB/Swiss-Prot;Acc:Q32L76]	3.4248	1.776	0	0.0025	1.7718	7.2241	19.6102	0	0.0012
ENSBTAG00000011022	ENSBTAT00000014642	ARPP19	cAMP regulated phosphoprotein 19 [Source:HGNC Symbol;Acc:HGNC:16967]	3.2463	1.6988	0.0001	0.0068	1.6878	2.9887	19.6869	0	0.0012
ENSBTAG00000014435	ENSBTAT00000019199	TCF19	transcription factor 19 [Source:HGNC Symbol;Acc:HGNC:11629]	0.199	-2.3288	0.0001	0.0076	-2.3117	1.4702	19.5709	0	0.0012
ENSBTAG00000017362	ENSBTAT00000023088	CNOT6	CCR4-NOT transcription complex subunit 6 [Source:HGNC Symbol;Acc:HGNC:14099]	2.7039	1.435	0.0002	0.0104	1.4278	4.5771	19.6125	0	0.0012
ENSBTAG00000032402	ENSBTAT00000045971	U1	U1 spliceosomal RNA [Source:RFAM;Acc:RF00003]	0	#NAME?	0	0.0078	-7.0177	-0.1864	21.7389	0	0.0012
ENSBTAG00000043559	ENSBTAT00000060543	ND4L	NADH-ubiquinone oxidoreductase chain 4L [Source:UniProtKB/Swiss-Prot;Acc:P03902]	0.217	-2.2044	0	0.0004	-2.2093	7.9513	21.8092	0	0.0012
ENSBTAG00000008755	ENSBTAT00000011533	MARCH7	membrane associated ring-CH-type finger 7 [Source:HGNC Symbol;Acc:HGNC:17393]	2.881	1.5266	0.0001	0.0057	1.5191	5.4475	19.3524	0	0.0013
ENSBTAG00000012186	ENSBTAT00000016164	DKKL1	dickkopf like acrosomal protein 1 [Source:HGNC Symbol;Acc:HGNC:16528]	0.3373	-1.5678	0.0001	0.0086	-1.5688	3.3855	19.3558	0	0.0013
ENSBTAG00000019733	ENSBTAT00000026299	ADGRL4	adhesion G protein-coupled receptor L4 [Source:HGNC Symbol;Acc:HGNC:20822]	3.1084	1.6362	0	0.0026	1.6241	4.1147	19.3568	0	0.0013
ENSBTAG00000001725	ENSBTAT00000039533	CXCL10	C-X-C motif chemokine ligand 10 [Source:HGNC Symbol;Acc:HGNC:10637]	2.989	1.5796	0.0001	0.005	1.5732	3.8885	19.507	0	0.0013
ENSBTAG00000024726	ENSBTAT00000042677	HJURP	Holliday junction recognition protein [Source:HGNC Symbol;Acc:HGNC:25444]	0.0505	-4.3071	0.0001	0.0062	-4.068	0.0952	19.5121	0	0.0013
ENSBTAG00000039237	ENSBTAT00000049105		Uncharacterized protein [Source:UniProtKB/TrEMBL;Acc:G5E604]	0	#NAME?	0	0	-7.7096	0.5235	19.363	0	0.0013
ENSBTAG00000021162	ENSBTAT00000052675	CKAP2	cytoskeleton associated protein 2 [Source:HGNC Symbol;Acc:HGNC:1990]	0.2952	-1.7603	0.0001	0.0058	-1.7625	2.7335	19.4792	0	0.0013
ENSBTAG00000005799	ENSBTAT00000007626	KIRREL	kin of IRRE like (Drosophila) [Source:HGNC Symbol;Acc:HGNC:15734]	Inf	Inf	0.0001	0.0113	7.2166	0.2734	21.5363	0	0.0013
ENSBTAG00000036373	ENSBTAT00000050873	bta-mir-568	bta-mir-568 [Source:miRBase;Acc:MI0009866]	5.7355	2.5199	0	0.0044	2.4923	2.6752	21.5575	0	0.0013
ENSBTAG00000042458	ENSBTAT00000059450	RNase_MRP	RNase MRP [Source:RFAM;Acc:RF00030]	0.1879	-2.4122	0	0.0046	-2.3972	2.721	21.5493	0	0.0013
ENSBTAG00000045751	ENSBTAT00000035486		Uncharacterized protein [Source:UniProtKB/TrEMBL;Acc:G3MW12]	7.6151	2.9289	0	0.0024	2.8835	1.2285	19.2228	0	0.0014
ENSBTAG00000005715	ENSBTAT00000007505	FUOM	fucose mutarotase [Source:HGNC Symbol;Acc:HGNC:24733]	0.3024	-1.7253	0	0.0009	-1.7354	4.2355	19.1601	0	0.0015
ENSBTAG00000025554	ENSBTAT00000035975	LRRC73	leucine rich repeat containing 73 [Source:HGNC Symbol;Acc:HGNC:21375]	0	#NAME?	0	0.0001	-7.3365	0.2011	18.972	0	0.0016
ENSBTAG00000046588	ENSBTAT00000064412	DNAJB9	DnaJ heat shock protein family (Hsp40) member B9 [Source:HGNC Symbol;Acc:HGNC:6968]	3.6819	1.8804	0	0.002	1.8774	7.7644	18.9068	0	0.0016
ENSBTAG00000047694	ENSBTAT00000063708		Uncharacterized protein [Source:UniProtKB/TrEMBL;Acc:G3N097]	0.2759	-1.858	0	0.0049	-1.865	6.3582	20.9924	0	0.0016
ENSBTAG00000000434	ENSBTAT00000000556	CRYAB	Alpha-crystallin B chain [Source:UniProtKB/Swiss-Prot;Acc:P02510]	0.1599	-2.6449	0	0.0011	-2.6124	5.2787	22.2015	0	0.0017
ENSBTAG00000003068	ENSBTAT00000003991	MSMO1	methylsterol monooxygenase 1 [Source:HGNC Symbol;Acc:HGNC:10545]	0.1863	-2.4244	0	0.0062	-2.3806	8.1821	22.145	0	0.0017
ENSBTAG00000014707	ENSBTAT00000019573	ISG15	ISG15 ubiquitin-like modifier [Source:HGNC Symbol;Acc:HGNC:4053]	6.7482	2.7545	0	0.0006	2.7935	6.2779	22.1922	0	0.0017
ENSBTAG00000002804	ENSBTAT00000061140	PDGFRB	platelet derived growth factor receptor beta [Source:HGNC Symbol;Acc:HGNC:8804]	4.0407	2.0146	0	0.0036	2.0064	4.2425	20.8635	0	0.0017
ENSBTAG00000019300	ENSBTAT00000025698	TPMT	thiopurine S-methyltransferase [Source:HGNC Symbol;Acc:HGNC:12014]	3.0522	1.6099	0	0.0031	1.6013	5.6724	18.7509	0	0.0018
ENSBTAG00000026163	ENSBTAT00000037068		Uncharacterized protein [Source:UniProtKB/TrEMBL;Acc:F1MRF8]	0	#NAME?	0	0.0001	-7.3035	0.17	18.7292	0	0.0018
ENSBTAG00000011044	ENSBTAT00000054961	TACC3	transforming acidic coiled-coil containing protein 3 [Source:HGNC Symbol;Acc:HGNC:11524]	0.3354	-1.5759	0.0002	0.0106	-1.5818	3.0963	18.6478	0	0.0018
ENSBTAG00000003737	ENSBTAT00000004864	SLC51B	solute carrier family 51 beta subunit [Source:HGNC Symbol;Acc:HGNC:29956]	0.2779	-1.8474	0	0.0064	-1.8544	5.2147	20.6651	0	0.0019
ENSBTAG00000001842	ENSBTAT00000016865	GSTM3	glutathione S-transferase mu 3 [Source:RefSeq peptide;Acc:NP_001040025]	0.2583	-1.9526	0	0.0024	-1.9573	6.7301	20.6285	0	0.0019
ENSBTAG00000001595	ENSBTAT00000002088		Metallothionein [Source:UniProtKB/TrEMBL;Acc:Q17QH0]	0.2777	-1.8484	0	0.0025	-1.8538	7.8157	18.4174	0	0.002
ENSBTAG00000038262	ENSBTAT00000019305			0	#NAME?	0.0003	0.0146	-6.3858	-0.5501	18.4597	0	0.002
ENSBTAG00000004411	ENSBTAT00000005784	CRISPLD1	cysteine rich secretory protein LCCL domain containing 1 [Source:HGNC Symbol;Acc:HGNC:18206]	37.2454	5.219	0.0001	0.0082	5.0228	0.6206	20.3857	0	0.002
ENSBTAG00000034827	ENSBTAT00000049292	PDGFD	platelet derived growth factor D [Source:HGNC Symbol;Acc:HGNC:30620]	9.8437	3.2992	0	0.0066	3.238	1.549	20.3956	0	0.002
ENSBTAG00000013578	ENSBTAT00000018054	CHI3L2	chitinase 3 like 2 [Source:HGNC Symbol;Acc:HGNC:1933]	3.9357	1.9766	0	0.0023	1.9723	2.5888	18.385	0	0.0021
ENSBTAG00000013612	ENSBTAT00000018096	MBLAC2	metallo-beta-lactamase domain containing 2 [Source:HGNC Symbol;Acc:HGNC:33711]	2.9771	1.5739	0.0001	0.0096	1.5636	3.3411	18.2901	0	0.0021
ENSBTAG00000014158	ENSBTAT00000018816	CCNT2	cyclin T2 [Source:HGNC Symbol;Acc:HGNC:1600]	2.697	1.4314	0.0002	0.0105	1.4273	4.5577	18.3417	0	0.0021
ENSBTAG00000000609	ENSBTAT00000000802			0.2004	-2.3188	0.0001	0.0107	-2.326	2.3687	20.2851	0	0.0021
ENSBTAG00000007101	ENSBTAT00000009341	F3	coagulation factor III, tissue factor [Source:HGNC Symbol;Acc:HGNC:3541]	5.2392	2.3894	0	0.003	2.3715	3.0091	20.213	0	0.0021
ENSBTAG00000017448	ENSBTAT00000023206	EFEMP1	EGF containing fibulin like extracellular matrix protein 1 [Source:HGNC Symbol;Acc:HGNC:3218]	6.311	2.6579	0	0.0035	2.6333	2.4377	20.3048	0	0.0021
ENSBTAG00000003575	ENSBTAT00000004651	ZKSCAN4	zinc finger with KRAB and SCAN domains 4 [Source:HGNC Symbol;Acc:HGNC:13854]	28.0489	4.8099	0.0002	0.0103	4.5134	0.0324	18.1953	0	0.0022
ENSBTAG00000011666	ENSBTAT00000015490	THRSP	thyroid hormone responsive [Source:HGNC Symbol;Acc:HGNC:11800]	0.0366	-4.7729	0	0	-4.6932	1.1036	18.2232	0	0.0022
ENSBTAG00000019627	ENSBTAT00000026146	THY1	Thy-1 cell surface antigen [Source:HGNC Symbol;Acc:HGNC:11801]	0.1399	-2.8379	0.0002	0.0118	-2.8059	0.7321	18.1648	0	0.0022
ENSBTAG00000001725	ENSBTAT00000039533	CXCL10	C-X-C motif chemokine ligand 10 [Source:HGNC Symbol;Acc:HGNC:10637]	6.2358	2.6406	0	0.0034	2.6652	4.0558	21.4665	0	0.0023
ENSBTAG00000004909	ENSBTAT00000006460	GP1BA	glycoprotein Ib platelet alpha subunit [Source:HGNC Symbol;Acc:HGNC:4439]	0.1872	-2.4173	0	0.0037	-2.4266	1.5025	18.0238	0	0.0024
ENSBTAG00000013606	ENSBTAT00000018091		peptidyl-prolyl cis-trans isomerase FKBP2 isoform 2 precursor [Source:RefSeq peptide;Acc:NP_001032558]	0.2489	-2.0061	0	0.0023	-2.0065	5.4966	19.9545	0	0.0024
ENSBTAG00000009836	ENSBTAT00000012973	CHGA	chromogranin A [Source:HGNC Symbol;Acc:HGNC:1929]	0.0135	-6.2135	0	0	-5.9971	1.7788	17.951	0	0.0025
ENSBTAG00000010445	ENSBTAT00000013784	DNASE2B	deoxyribonuclease 2 beta [Source:HGNC Symbol;Acc:HGNC:28875]	0.2009	-2.3156	0.0001	0.0135	-2.3195	2.2888	19.8226	0	0.0025
ENSBTAG00000005344	ENSBTAT00000007027	GNPNAT1	glucosamine-phosphate N-acetyltransferase 1 [Source:HGNC Symbol;Acc:HGNC:19980]	2.8045	1.4877	0.0001	0.0076	1.4824	4.4011	17.8561	0	0.0026
ENSBTAG00000030164	ENSBTAT00000042547		60S ribosomal protein L38 [Source:UniProtKB/Swiss-Prot;Acc:Q32PB9]	0.2757	-1.859	0	0.0044	-1.8667	6.6513	19.7323	0	0.0026
ENSBTAG00000018861	ENSBTAT00000053671	C12orf56	chromosome 12 open reading frame 56 [Source:HGNC Symbol;Acc:HGNC:26967]	17.4083	4.1217	0.0001	0.0076	3.9595	0.2926	17.7529	0	0.0027
ENSBTAG00000014899	ENSBTAT00000019835	TTC36	tetratricopeptide repeat domain 36 [Source:HGNC Symbol;Acc:HGNC:33708]	0.2755	-1.8601	0	0.0044	-1.8683	6.9928	19.6441	0	0.0027
ENSBTAG00000013717	ENSBTAT00000018224	PRAP1	proline rich acidic protein 1 [Source:HGNC Symbol;Acc:HGNC:23304]	0.1172	-3.0929	0	0.0001	-3.0798	1.6834	17.6482	0	0.0028
ENSBTAG00000021069	ENSBTAT00000028055		PBK protein; Uncharacterized protein [Source:UniProtKB/TrEMBL;Acc:A6QQX0]	0.2166	-2.207	0.0002	0.0125	-2.198	1.4561	17.6556	0	0.0028
ENSBTAG00000024420	ENSBTAT00000033859	COL28A1	collagen type XXVIII alpha 1 chain [Source:HGNC Symbol;Acc:HGNC:22442]	7.3638	2.8804	0.0002	0.0114	2.8283	0.8666	17.7059	0	0.0028
ENSBTAG00000007840	ENSBTAT00000010315	HMGCR	3-hydroxy-3-methylglutaryl-CoA reductase [Source:HGNC Symbol;Acc:HGNC:5006]	0.2061	-2.2783	0.0001	0.0128	-2.2363	6.0866	20.9465	0	0.0029
ENSBTAG00000009383	ENSBTAT00000012347	KIF11	kinesin-like protein KIF11 [Source:RefSeq peptide;Acc:NP_001179114]	0.1845	-2.438	0	0.0028	-2.4516	1.53	17.5637	0	0.0029
ENSBTAG00000038625	ENSBTAT00000054825		Uncharacterized protein [Source:UniProtKB/TrEMBL;Acc:F1N1I1]	13.2751	3.7307	0	0.001	3.6583	1.7148	19.3803	0	0.003
ENSBTAG00000001717	ENSBTAT00000002250	AURKB	aurora kinase B [Source:HGNC Symbol;Acc:HGNC:11390]	0.1598	-2.6461	0.0003	0.0146	-2.6101	0.8589	17.4196	0	0.0031
ENSBTAG00000005691	ENSBTAT00000007477			3.2202	1.6872	0	0.0035	1.6763	3.5124	17.3901	0	0.0031
ENSBTAG00000012184	ENSBTAT00000016162		Securin [Source:UniProtKB/Swiss-Prot;Acc:Q3SZY3]	0.1866	-2.4221	0.0002	0.0111	-2.3965	1.2201	17.4185	0	0.0031
ENSBTAG00000040551	ENSBTAT00000051891	ZBTB1	zinc finger and BTB domain containing 1 [Source:HGNC Symbol;Acc:HGNC:20259]	3.0373	1.6028	0.0001	0.0066	1.5897	3.5057	17.4167	0	0.0031
ENSBTAG00000009517	ENSBTAT00000012523			0.1704	-2.5533	0	0.003	-2.504	7.9181	20.6101	0	0.0032
ENSBTAG00000016991	ENSBTAT00000035350	EFNB2	ephrin B2 [Source:HGNC Symbol;Acc:HGNC:3227]	Inf	Inf	0.0001	0.0223	7.5172	0.5384	20.6847	0	0.0032
ENSBTAG00000001108	ENSBTAT00000001466	GMCL1	germ cell-less, spermatogenesis associated 1 [Source:HGNC Symbol;Acc:HGNC:23843]	2.6914	1.4284	0.0002	0.014	1.4199	4.053	17.3253	0	0.0032
ENSBTAG00000044006	ENSBTAT00000061540	GINS2	GINS complex subunit 2 [Source:HGNC Symbol;Acc:HGNC:24575]	0.1537	-2.7016	0.0002	0.0111	-2.6629	0.8999	17.3177	0	0.0032
ENSBTAG00000019386	ENSBTAT00000021451		non-classical MHC class I antigen precursor [Source:RefSeq peptide;Acc:NP_001099086]	0.2607	-1.9395	0	0.0073	-1.9436	4.0795	19.2196	0	0.0032
ENSBTAG00000003737	ENSBTAT00000004864	SLC51B	solute carrier family 51 beta subunit [Source:HGNC Symbol;Acc:HGNC:29956]	0.1237	-3.0148	0	0.0001	-2.96	5.8011	20.4623	0	0.0033
ENSBTAG00000017531	ENSBTAT00000023309	FETUB	fetuin B [Source:HGNC Symbol;Acc:HGNC:3658]	0.2008	-2.316	0	0.0091	-2.2767	7.7204	20.5285	0	0.0033
ENSBTAG00000001956	ENSBTAT00000002542	HINT3	histidine triad nucleotide binding protein 3 [Source:HGNC Symbol;Acc:HGNC:18468]	2.7044	1.4353	0.0003	0.017	1.4263	3.662	17.2565	0	0.0033
ENSBTAG00000007330	ENSBTAT00000009642	STXBP3	syntaxin binding protein 3 [Source:HGNC Symbol;Acc:HGNC:11446]	2.6565	1.4095	0.0002	0.0124	1.4013	4.9289	17.221	0	0.0033
ENSBTAG00000010500	ENSBTAT00000013871		Uncharacterized protein [Source:UniProtKB/TrEMBL;Acc:G5E5D6]	2.593	1.3746	0.0003	0.015	1.3714	4.4868	17.2049	0	0.0033
ENSBTAG00000011937	ENSBTAT00000029526	RITA1	RBPJ interacting and tubulin associated 1 [Source:HGNC Symbol;Acc:HGNC:25925]	0.2769	-1.8526	0	0.0012	-1.846	3.2833	17.2461	0	0.0033
ENSBTAG00000039991	ENSBTAT00000022664		UDP-glucuronosyltransferase [Source:UniProtKB/TrEMBL;Acc:F1MFF6]	0.3596	-1.4755	0.0001	0.0085	-1.4811	5.66	17.1581	0	0.0034
ENSBTAG00000000559	ENSBTAT00000000732	PLTP	phospholipid transfer protein [Source:HGNC Symbol;Acc:HGNC:9093]	0.3113	-1.6836	0	0.0013	-1.6899	4.8485	17.0835	0	0.0035
ENSBTAG00000006934	ENSBTAT00000009106	CYP11A1	cytochrome P450 family 11 subfamily A member 1 [Source:HGNC Symbol;Acc:HGNC:2590]	0.3933	-1.3463	0.0004	0.019	-1.3523	4.501	17.0183	0	0.0035
ENSBTAG00000009586	ENSBTAT00000012611	CDC25A	cell division cycle 25A [Source:HGNC Symbol;Acc:HGNC:1725]	0.0323	-4.9527	0.0002	0.0117	-4.5496	-0.2138	17.1095	0	0.0035
ENSBTAG00000013863	ENSBTAT00000018411	DUSP1	dual specificity phosphatase 1 [Source:HGNC Symbol;Acc:HGNC:3064]	0.3452	-1.5345	0.0001	0.0058	-1.5386	5.8739	17.0653	0	0.0035
ENSBTAG00000023471	ENSBTAT00000032006	RPL36	ribosomal protein L36 [Source:HGNC Symbol;Acc:HGNC:13631]	0.3019	-1.728	0	0.0042	-1.7383	2.9779	17.0293	0	0.0035
ENSBTAG00000015416	ENSBTAT00000055568	PEBP4	phosphatidylethanolamine binding protein 4 [Source:HGNC Symbol;Acc:HGNC:28319]	0	#NAME?	0.0008	0.0339	-6.1418	-0.7229	17.0194	0	0.0035
ENSBTAG00000027361	ENSBTAT00000039245	ROMO1	reactive oxygen species modulator 1 [Source:HGNC Symbol;Acc:HGNC:16185]	0.2999	-1.7374	0.0002	0.0195	-1.7436	4.3429	19.0083	0	0.0035
ENSBTAG00000044861	ENSBTAT00000062294	SCARNA6	Small Cajal body specific RNA 6 [Source:RFAM;Acc:RF00478]	0.0616	-4.0198	0	0.007	-3.9727	0.6178	19.0045	0	0.0035
ENSBTAG00000009012	ENSBTAT00000011863	PTX3	pentraxin 3 [Source:HGNC Symbol;Acc:HGNC:9692]	0.0735	-3.7668	0.0002	0.0118	-3.5891	0.1614	16.9384	0	0.0036
ENSBTAG00000016208	ENSBTAT00000021569	TGM2	transglutaminase 2 [Source:HGNC Symbol;Acc:HGNC:11778]	2.7097	1.4381	0.0001	0.0099	1.4291	4.6321	16.9328	0	0.0036
ENSBTAG00000031871	ENSBTAT00000045191	NKAPL	NKAP-like protein [Source:RefSeq peptide;Acc:NP_001095968]	4.0362	2.013	0	0.0029	1.9942	2.4381	16.9812	0	0.0036
ENSBTAG00000007969	ENSBTAT00000010479	CIDEC	cell death inducing DFFA like effector c [Source:HGNC Symbol;Acc:HGNC:24229]	0	#NAME?	0.0008	0.0339	-6.1421	-0.7228	16.8576	0	0.0037
ENSBTAG00000045520	ENSBTAT00000064586	PDYN	prodynorphin [Source:HGNC Symbol;Acc:HGNC:8820]	0	#NAME?	0.0008	0.0339	-6.1421	-0.7228	16.8645	0	0.0037
ENSBTAG00000032057	ENSBTAT00000045476		Uncharacterized protein [Source:UniProtKB/TrEMBL;Acc:E1BCK5]	0	#NAME?	0.0002	0.0203	-6.786	-0.3748	18.8721	0	0.0037
ENSBTAG00000045728	ENSBTAT00000063883		acyl-CoA desaturase [Source:RefSeq peptide;Acc:NP_776384]	0.058	-4.1082	0	0	-4.0575	2.4055	20.1359	0	0.0038
ENSBTAG00000008692	ENSBTAT00000011458		Cytochrome b-c1 complex subunit 10 [Source:UniProtKB/Swiss-Prot;Acc:P07552]	0.2765	-1.8545	0.0001	0.0079	-1.8552	4.9163	18.8092	0	0.0038
ENSBTAG00000000873	ENSBTAT00000001161	SLC13A3	solute carrier family 13 member 3 [Source:HGNC Symbol;Acc:HGNC:14430]	0.3524	-1.5049	0.0002	0.0119	-1.5027	3.5495	16.7742	0	0.0039
ENSBTAG00000015549	ENSBTAT00000020655	PCDH18	protocadherin 18 [Source:HGNC Symbol;Acc:HGNC:14268]	2.5247	1.3361	0.0005	0.0221	1.328	4.4247	16.7579	0	0.0039
ENSBTAG00000012454	ENSBTAT00000016519	SLC35A3	solute carrier family 35 member A3 [Source:HGNC Symbol;Acc:HGNC:11023]	2.6757	1.4199	0.0002	0.0126	1.4126	5.5364	16.6687	0	0.004
ENSBTAG00000046587	ENSBTAT00000064987			0.2459	-2.0237	0	0.0011	-2.0121	2.7235	16.6794	0	0.004
ENSBTAG00000012855	ENSBTAT00000017086	LPL	Bos taurus lipoprotein lipase (LPL), mRNA. [Source:RefSeq mRNA;Acc:NM_001075120]	3.8542	1.9464	0	0.0074	1.9347	4.0224	18.6793	0	0.004
ENSBTAG00000006884	ENSBTAT00000021887	PABPN1	poly(A) binding protein nuclear 1 [Source:HGNC Symbol;Acc:HGNC:8565]	0.2731	-1.8723	0	0.0066	-1.8725	5.245	18.5815	0	0.004
ENSBTAG00000026278	ENSBTAT00000037275	CLDN4	claudin 4 [Source:HGNC Symbol;Acc:HGNC:2046]	0.2174	-2.2013	0	0.0019	-2.2028	3.789	18.5552	0	0.004
ENSBTAG00000046695	ENSBTAT00000064933			0.0215	-5.5401	0	0	-5.5356	4.4529	18.6383	0	0.004
ENSBTAG00000021066	ENSBTAT00000004690	CAPN11	calpain 11 [Source:HGNC Symbol;Acc:HGNC:1478]	0.1102	-3.1818	0	0.0003	-3.1163	1.3635	16.6417	0	0.0041
ENSBTAG00000007804	ENSBTAT00000010264	RILPL2	Rab interacting lysosomal protein like 2 [Source:HGNC Symbol;Acc:HGNC:28787]	0.2809	-1.8321	0.0001	0.0096	-1.8427	4.3017	18.4807	0	0.0041
ENSBTAG00000011104	ENSBTAT00000014744	RTN4	reticulon 4 [Source:HGNC Symbol;Acc:HGNC:14085]	0.0855	-3.5482	0.0001	0.0093	-3.48	0.884	18.5079	0	0.0041
ENSBTAG00000007881	ENSBTAT00000010366	IFIT1	interferon induced protein with tetratricopeptide repeats 1 [Source:HGNC Symbol;Acc:HGNC:5407]	9.4457	3.2397	0	0.0041	3.2634	2.4467	19.8576	0	0.0042
ENSBTAG00000031214	ENSBTAT00000012124		Uncharacterized protein [Source:UniProtKB/TrEMBL;Acc:E1BKD9]	48.6185	5.6034	0.0001	0.0139	5.3269	0.9138	19.6718	0	0.0042
ENSBTAG00000032265	ENSBTAT00000045760			5.9837	2.581	0	0.0114	2.6037	3.3414	19.6693	0	0.0042
ENSBTAG00000048174	ENSBTAT00000063001	bta-mir-2887-1	bta-mir-2887-1 [Source:miRBase;Acc:MI0013060]	Inf	Inf	0	0	10.1325	2.8683	19.7506	0	0.0042
ENSBTAG00000047501	ENSBTAT00000064355	bta-mir-2887-2	bta-mir-2887-1 [Source:miRBase;Acc:MI0013060]	0.0977	-3.3556	0	0	-3.3031	8.5793	19.654	0	0.0042
ENSBTAG00000008216	ENSBTAT00000010802	RRM2	ribonucleoside-diphosphate reductase subunit M2 isoform 1 [Source:RefSeq peptide;Acc:NP_001231110]	0.3228	-1.6313	0.0002	0.0125	-1.6274	2.8099	16.5683	0	0.0042
ENSBTAG00000003971	ENSBTAT00000005182	E2F1	transcription factor E2F1 [Source:RefSeq peptide;Acc:NP_001193008]	0.0986	-3.3422	0.0001	0.0097	-3.2174	0.4597	16.5147	0	0.0043
ENSBTAG00000011059	ENSBTAT00000014685	CDKN2C	cyclin dependent kinase inhibitor 2C [Source:HGNC Symbol;Acc:HGNC:1789]	0.2568	-1.9613	0.0002	0.0144	-1.9698	1.795	16.5389	0	0.0043
ENSBTAG00000013009	ENSBTAT00000044590	AURKA	aurora kinase A [Source:HGNC Symbol;Acc:HGNC:11393]	0.2523	-1.987	0.0004	0.0187	-1.977	1.6907	16.4721	0	0.0043
ENSBTAG00000008401	ENSBTAT00000057357	PFKFB3	6-phosphofructo-2-kinase/fructose-2,6-biphosphatase 3 [Source:HGNC Symbol;Acc:HGNC:8874]	0.3227	-1.6316	0.0001	0.0073	-1.6303	3.1428	16.5084	0	0.0043
ENSBTAG00000002492	ENSBTAT00000027778	SYCP3	synaptonemal complex protein 3 [Source:HGNC Symbol;Acc:HGNC:18130]	3.0432	1.6056	0.0001	0.0061	1.5979	6.674	16.4053	0.0001	0.0044
ENSBTAG00000045965	ENSBTAT00000064977	bta-mir-2904-2	bta-mir-2904-1 [Source:miRBase;Acc:MI0013080]	0	#NAME?	0	0.0016	-6.8912	-0.1675	16.4084	0.0001	0.0044
ENSBTAG00000019315	ENSBTAT00000025719	PLA2G7	phospholipase A2 group VII [Source:HGNC Symbol;Acc:HGNC:9040]	0.1525	-2.7136	0	0.0011	-2.6819	4.3085	19.4641	0	0.0045
ENSBTAG00000007213	ENSBTAT00000009488		SIRPA protein; Tyrosine-protein phosphatase non-receptor type substrate 1 [Source:UniProtKB/TrEMBL;Acc:A6QPC6]	0.3123	-1.6788	0.0003	0.0148	-1.6854	2.4679	16.3698	0.0001	0.0045
ENSBTAG00000006295	ENSBTAT00000008264	TSHB	Thyrotropin subunit beta [Source:UniProtKB/Swiss-Prot;Acc:P01223]	0	#NAME?	0	0.0063	-7.0993	-0.1351	18.2523	0	0.0045
ENSBTAG00000014146	ENSBTAT00000018803	SPCS3	signal peptidase complex subunit 3 [Source:HGNC Symbol;Acc:HGNC:26212]	2.4611	1.2993	0.0006	0.0278	1.2927	4.4923	16.2965	0.0001	0.0046
ENSBTAG00000018775	ENSBTAT00000052166	TPX2	TPX2, microtubule nucleation factor [Source:HGNC Symbol;Acc:HGNC:1249]	0.2712	-1.8825	0	0.0002	-1.8777	4.1512	16.288	0.0001	0.0046
ENSBTAG00000038337	ENSBTAT00000057188	MZB1	marginal zone B and B1 cell specific protein [Source:HGNC Symbol;Acc:HGNC:30125]	0.163	-2.6166	0.0001	0.0089	-2.5842	1.0696	16.309	0.0001	0.0046
ENSBTAG00000000177	ENSBTAT00000000202	MSLN	mesothelin [Source:HGNC Symbol;Acc:HGNC:7371]	12.6738	3.6638	0	0	3.6492	2.4552	18.1816	0	0.0047
ENSBTAG00000018189	ENSBTAT00000024208		CSTB protein; Cystatin-B [Source:UniProtKB/TrEMBL;Acc:A6QPZ0]	0.0489	-4.3536	0	0.0001	-4.2603	1.3509	18.1307	0	0.0047
ENSBTAG00000010431	ENSBTAT00000035504	LURAP1L	leucine rich adaptor protein 1 like [Source:HGNC Symbol;Acc:HGNC:31452]	0.2817	-1.828	0	0.001	-1.8322	3.4715	16.1992	0.0001	0.0048
ENSBTAG00000016465	ENSBTAT00000021892	DHCR7	7-dehydrocholesterol reductase [Source:HGNC Symbol;Acc:HGNC:2860]	0.2003	-2.3201	0	0.0094	-2.2832	5.8002	19.2491	0	0.0049
ENSBTAG00000018563	ENSBTAT00000029841	SFRP2	secreted frizzled related protein 2 [Source:HGNC Symbol;Acc:HGNC:10777]	4.394	2.1355	0	0.0001	2.1356	3.528	16.1833	0.0001	0.0049
ENSBTAG00000002182	ENSBTAT00000002828	COX17	COX17, cytochrome c oxidase copper chaperone [Source:HGNC Symbol;Acc:HGNC:2264]	0.3058	-1.7094	0.0001	0.017	-1.714	5.1165	17.9885	0	0.0049
ENSBTAG00000039555	ENSBTAT00000052050		Cytochrome c oxidase subunit 7C, mitochondrial [Source:UniProtKB/Swiss-Prot;Acc:P00430]	0.2742	-1.8667	0	0.0038	-1.8752	6.671	18.0084	0	0.0049
ENSBTAG00000012505	ENSBTAT00000061460	ARHGEF17	Rho guanine nucleotide exchange factor (GEF) 17 [Source:RefSeq peptide;Acc:NP_001269515]	6.4262	2.684	0	0.0068	2.6495	2.1909	18.0377	0	0.0049
ENSBTAG00000017670	ENSBTAT00000023500		Uncharacterized protein [Source:UniProtKB/TrEMBL;Acc:F1MY62]	5.2416	2.39	0.0001	0.0185	2.4329	3.5265	19.1596	0	0.005
ENSBTAG00000001801	ENSBTAT00000002357	SYT4	synaptotagmin 4 [Source:HGNC Symbol;Acc:HGNC:11512]	3.1488	1.6548	0	0.0019	1.6422	5.4477	16.0659	0.0001	0.005
ENSBTAG00000014718	ENSBTAT00000019583		Cystatin-B [Source:UniProtKB/TrEMBL;Acc:F6QEL0]	0.2009	-2.3154	0.0001	0.0062	-2.3023	1.5369	16.1077	0.0001	0.005
ENSBTAG00000001343	ENSBTAT00000040383	DEPDC1	DEP domain containing 1 [Source:HGNC Symbol;Acc:HGNC:22949]	0	#NAME?	0.0012	0.0449	-6.0502	-0.7853	16.068	0.0001	0.005
ENSBTAG00000038178	ENSBTAT00000052912	ZNF25	zinc finger protein 25 [Source:HGNC Symbol;Acc:HGNC:13043]	3.913	1.9683	0.0004	0.0199	1.9552	1.7832	16.0808	0.0001	0.005
ENSBTAG00000047789	ENSBTAT00000063329	Metazoa_SRP	Metazoan signal recognition particle RNA [Source:RFAM;Acc:RF00017]	0	#NAME?	0.0012	0.0449	-6.0502	-0.7853	16.0624	0.0001	0.005
ENSBTAG00000039380	ENSBTAT00000065821		Uncharacterized protein [Source:UniProtKB/TrEMBL;Acc:G3MZR1]	0	#NAME?	0.0012	0.0449	-6.0499	-0.7854	16.0725	0.0001	0.005
ENSBTAG00000012088	ENSBTAT00000016040	FBLN1	fibulin 1 [Source:HGNC Symbol;Acc:HGNC:3600]	6.4089	2.6801	0	0	2.6546	4.1704	17.8912	0	0.005
ENSBTAG00000013537	ENSBTAT00000025707	FER1L6	fer-1 like family member 6 [Source:HGNC Symbol;Acc:HGNC:28065]	Inf	Inf	0.0004	0.0337	6.9118	0.0359	17.9371	0	0.005
ENSBTAG00000002918	ENSBTAT00000003788	RAD51	RAD51 recombinase [Source:HGNC Symbol;Acc:HGNC:9817]	0.2395	-2.0617	0.0002	0.0109	-2.0377	1.8214	16.0242	0.0001	0.0051
ENSBTAG00000006645	ENSBTAT00000008730	LPAR6	lysophosphatidic acid receptor 6 [Source:HGNC Symbol;Acc:HGNC:15520]	2.5653	1.3591	0.0003	0.0183	1.3522	5.1138	15.9862	0.0001	0.0051
ENSBTAG00000021962	ENSBTAT00000029281	CXorf23	chromosome X open reading frame 23 [Source:HGNC Symbol;Acc:HGNC:27413]	3.5497	1.8277	0.0004	0.021	1.8116	2.0631	16.0371	0.0001	0.0051
ENSBTAG00000016472	ENSBTAT00000045072		Uncharacterized protein [Source:UniProtKB/TrEMBL;Acc:F6Q751]	0.3671	-1.4456	0.0004	0.0207	-1.4455	3.3302	16.023	0.0001	0.0051
ENSBTAG00000011458	ENSBTAT00000053534	CPXM1	carboxypeptidase X, M14 family member 1 [Source:HGNC Symbol;Acc:HGNC:15771]	0.2902	-1.785	0.0004	0.0193	-1.778	2.1153	15.9841	0.0001	0.0051
ENSBTAG00000019116	ENSBTAT00000025447			2.6285	1.3942	0.0003	0.0146	1.3852	4.855	15.9294	0.0001	0.0052
ENSBTAG00000009851	ENSBTAT00000048615	ROBO1	roundabout guidance receptor 1 [Source:HGNC Symbol;Acc:HGNC:10249]	3.9405	1.9784	0.0004	0.0217	1.9598	1.7309	15.9207	0.0001	0.0052
ENSBTAG00000045633	ENSBTAT00000063575	AGTR1	angiotensin II receptor type 1 [Source:HGNC Symbol;Acc:HGNC:336]	2.5355	1.3423	0.0004	0.0217	1.3387	4.1191	15.8935	0.0001	0.0053
ENSBTAG00000001828	ENSBTAT00000002390	SCRN2	secernin-2 [Source:RefSeq peptide;Acc:NP_001192733]	0.3424	-1.5462	0.0002	0.0141	-1.5419	3.1538	15.7813	0.0001	0.0055
ENSBTAG00000011985	ENSBTAT00000015901			0	#NAME?	0	0	-7.4551	0.2985	15.7772	0.0001	0.0055
ENSBTAG00000018010	ENSBTAT00000023982	ABCA4	ATP binding cassette subfamily A member 4 [Source:HGNC Symbol;Acc:HGNC:34]	0.2424	-2.0446	0.0001	0.0099	-2.0359	1.8355	15.7919	0.0001	0.0055
ENSBTAG00000021407	ENSBTAT00000048500			0	#NAME?	0	0.0007	-7.0359	-0.0481	15.8025	0.0001	0.0055
ENSBTAG00000046587	ENSBTAT00000064987			0.2384	-2.0688	0.0001	0.0178	-2.0606	2.9202	17.6686	0	0.0056
ENSBTAG00000016296	ENSBTAT00000021683	GPD1	glycerol-3-phosphate dehydrogenase 1 [Source:HGNC Symbol;Acc:HGNC:4455]	0.3238	-1.6267	0.0001	0.0099	-1.6342	7.5153	15.7236	0.0001	0.0057
ENSBTAG00000011584	ENSBTAT00000015389	CHST2	carbohydrate sulfotransferase 2 [Source:HGNC Symbol;Acc:HGNC:1970]	4.3198	2.1109	0.0002	0.0225	2.1032	2.7004	17.5986	0	0.0057
ENSBTAG00000033806	ENSBTAT00000009936		Peptidyl-prolyl cis-trans isomerase [Source:UniProtKB/TrEMBL;Acc:G3X8B1]	0.1468	-2.7686	0.0001	0.0125	-2.7232	2.4184	18.7754	0	0.0058
ENSBTAG00000016615	ENSBTAT00000022100	ABHD6	abhydrolase domain containing 6 [Source:HGNC Symbol;Acc:HGNC:21398]	0.1693	-2.5619	0	0.0053	-2.511	3.9335	18.7793	0	0.0058
ENSBTAG00000004494	ENSBTAT00000005893	B4GALNT1	beta-1,4-N-acetyl-galactosaminyltransferase 1 [Source:HGNC Symbol;Acc:HGNC:4117]	0.3011	-1.7315	0.0004	0.0196	-1.7348	2.2163	15.6325	0.0001	0.0059
ENSBTAG00000003809	ENSBTAT00000044026	PLCD4	phospholipase C delta 4 [Source:HGNC Symbol;Acc:HGNC:9062]	0.2319	-2.1086	0.0002	0.0127	-2.1002	1.6216	15.6445	0.0001	0.0059
ENSBTAG00000032846	ENSBTAT00000046636	ERICH2	glutamate rich 2 [Source:HGNC Symbol;Acc:HGNC:44395]	0.0929	-3.4288	0.0002	0.0108	-3.3576	0.3209	15.6046	0.0001	0.0059
ENSBTAG00000031458	ENSBTAT00000057431			0	#NAME?	0	0.0023	-7.5797	0.2745	18.6735	0	0.006
ENSBTAG00000003941	ENSBTAT00000005148	AP1AR	adaptor related protein complex 1 associated regulatory protein [Source:HGNC Symbol;Acc:HGNC:28808]	2.5663	1.3597	0.0005	0.0236	1.3499	3.9233	15.5777	0.0001	0.006
ENSBTAG00000019884	ENSBTAT00000026493	PKD1L3	polycystin 1 like 3, transient receptor potential channel interacting [Source:HGNC Symbol;Acc:HGNC:21716]	2.6584	1.4106	0.0002	0.0121	1.4089	4.4028	15.5554	0.0001	0.006
ENSBTAG00000011624	ENSBTAT00000015438	FGF21	fibroblast growth factor 21 [Source:HGNC Symbol;Acc:HGNC:3678]	16.0627	4.0056	0	0	4.016	5.2563	17.4807	0	0.006
ENSBTAG00000002027	ENSBTAT00000002627	FAM167B	family with sequence similarity 167 member B [Source:HGNC Symbol;Acc:HGNC:28133]	0.3325	-1.5887	0.0002	0.0127	-1.5964	2.905	15.5176	0.0001	0.0061
ENSBTAG00000037509	ENSBTAT00000023297		AKR1C4 protein; Uncharacterized protein [Source:UniProtKB/TrEMBL;Acc:Q3ZBG2]	0.3463	-1.5299	0.0001	0.0054	-1.538	5.553	15.5256	0.0001	0.0061
ENSBTAG00000018131	ENSBTAT00000024135	ATF1	activating transcription factor 1 [Source:HGNC Symbol;Acc:HGNC:783]	2.5544	1.353	0.0004	0.0187	1.3477	4.8325	15.458	0.0001	0.0062
ENSBTAG00000018848	ENSBTAT00000025095	FBXL3	F-box and leucine rich repeat protein 3 [Source:HGNC Symbol;Acc:HGNC:13599]	2.7015	1.4338	0.0002	0.0119	1.4226	4.2577	15.4938	0.0001	0.0062
ENSBTAG00000013860	ENSBTAT00000033450	GADD45A	growth arrest and DNA damage inducible alpha [Source:HGNC Symbol;Acc:HGNC:4095]	0.3791	-1.3995	0.0002	0.0121	-1.4047	5.2922	15.4667	0.0001	0.0062
ENSBTAG00000009400	ENSBTAT00000046066	FASTKD3	FAST kinase domains 3 [Source:HGNC Symbol;Acc:HGNC:28758]	13.0789	3.7092	0	0.0004	3.6734	1.9112	17.3781	0	0.0063
ENSBTAG00000046874	ENSBTAT00000063499	bta-mir-2887-2	bta-mir-2887-1 [Source:miRBase;Acc:MI0013060]	Inf	Inf	0	0	9.5677	2.3377	18.5285	0	0.0064
ENSBTAG00000005936	ENSBTAT00000007794	DMC1	meiotic recombination protein DMC1/LIM15 homolog [Source:RefSeq peptide;Acc:NP_001178267]	9.3109	3.2189	0.0004	0.0215	3.1345	0.429	15.3846	0.0001	0.0064
ENSBTAG00000013669	ENSBTAT00000018167	KIF22	kinesin family member 22 [Source:HGNC Symbol;Acc:HGNC:6391]	0.2514	-1.9917	0.0006	0.0268	-1.9798	1.5315	15.3989	0.0001	0.0064
ENSBTAG00000014979	ENSBTAT00000019942	MFSD12	major facilitator superfamily domain containing 12 [Source:HGNC Symbol;Acc:HGNC:28299]	0.3563	-1.4889	0.0005	0.0229	-1.4849	3.0131	15.372	0.0001	0.0064
ENSBTAG00000016514	ENSBTAT00000021955	CPE	carboxypeptidase E [Source:HGNC Symbol;Acc:HGNC:2303]	0.112	-3.1582	0	0.0004	-3.1326	1.2768	15.3765	0.0001	0.0064
ENSBTAG00000006697	ENSBTAT00000008812	RICTOR	RPTOR independent companion of MTOR complex 2 [Source:HGNC Symbol;Acc:HGNC:28611]	2.6857	1.4253	0.0003	0.0145	1.4159	4.1092	15.3109	0.0001	0.0065
ENSBTAG00000018172	ENSBTAT00000024181	OGFOD3	2-oxoglutarate and iron dependent oxygenase domain containing 3 [Source:HGNC Symbol;Acc:HGNC:26174]	0.3126	-1.6775	0.0007	0.0312	-1.6764	2.1398	15.3185	0.0001	0.0065
ENSBTAG00000038990	ENSBTAT00000056164	TRAF4	TNF receptor associated factor 4 [Source:HGNC Symbol;Acc:HGNC:12034]	0.3881	-1.3655	0.0007	0.0312	-1.3674	3.4293	15.3196	0.0001	0.0065
ENSBTAG00000007754	ENSBTAT00000010193		NADH dehydrogenase [ubiquinone] 1 alpha subcomplex subunit 3 [Source:UniProtKB/Swiss-Prot;Acc:Q02371]	0.3095	-1.6921	0.0003	0.0263	-1.6949	4.4305	17.2803	0	0.0065
ENSBTAG00000005841	ENSBTAT00000026048		Uncharacterized protein [Source:UniProtKB/TrEMBL;Acc:G3X7F7]	0.1904	-2.3926	0.0006	0.0266	-2.3762	0.9185	15.2845	0.0001	0.0066
ENSBTAG00000002278	ENSBTAT00000002944	FBN1	fibrillin 1 [Source:HGNC Symbol;Acc:HGNC:3603]	3.5484	1.8272	0.0001	0.0158	1.8109	4.1467	17.2214	0	0.0066
ENSBTAG00000008155	ENSBTAT00000010721	SUN3	SUN domain-containing protein 3 [Source:RefSeq peptide;Acc:NP_001069552]	0.1279	-2.9672	0.0003	0.0166	-2.9437	0.4892	15.2525	0.0001	0.0067
ENSBTAG00000035064	ENSBTAT00000049538	C7orf57	chromosome 7 open reading frame 57 [Source:HGNC Symbol;Acc:HGNC:22247]	0.0839	-3.5752	0.0001	0.005	-3.5053	0.4372	15.2323	0.0001	0.0067
ENSBTAG00000020796	ENSBTAT00000055368	UBE2D1	ubiquitin conjugating enzyme E2 D1 [Source:HGNC Symbol;Acc:HGNC:12474]	3.3649	1.7506	0.0001	0.0056	1.7355	2.9807	15.2355	0.0001	0.0067
ENSBTAG00000009230	ENSBTAT00000012159	FBLN7	fibulin 7 [Source:HGNC Symbol;Acc:HGNC:26740]	33.6317	5.0717	0.0003	0.0278	4.7439	0.3789	17.1833	0	0.0067
ENSBTAG00000017298	ENSBTAT00000022993	AAMDC	adipogenesis associated Mth938 domain containing [Source:HGNC Symbol;Acc:HGNC:30205]	0.2843	-1.8143	0.0001	0.008	-1.8182	5.829	17.1631	0	0.0067
ENSBTAG00000015744	ENSBTAT00000037858	CCNC	cyclin C [Source:HGNC Symbol;Acc:HGNC:1581]	2.3978	1.2617	0.0009	0.0348	1.2552	4.5754	15.1976	0.0001	0.0068
ENSBTAG00000008758	ENSBTAT00000011539	KIF20A	kinesin family member 20A [Source:HGNC Symbol;Acc:HGNC:9787]	0.2217	-2.1736	0.0001	0.0088	-2.1844	1.5902	15.1615	0.0001	0.0069
ENSBTAG00000015337	ENSBTAT00000020385	TSPAN12	tetraspanin 12 [Source:HGNC Symbol;Acc:HGNC:21641]	2.4602	1.2988	0.0007	0.0301	1.2895	4.319	15.1316	0.0001	0.0069
ENSBTAG00000022294	ENSBTAT00000030146	FADS1	fatty acid desaturase 1 [Source:HGNC Symbol;Acc:HGNC:3574]	0.0854	-3.5495	0.0001	0.009	-3.4133	0.3486	15.1726	0.0001	0.0069
ENSBTAG00000047783	ENSBTAT00000062980		Uncharacterized protein [Source:UniProtKB/TrEMBL;Acc:G3MZ90]	Inf	Inf	0.0013	0.046	6.1705	-0.5879	15.1443	0.0001	0.0069
ENSBTAG00000002151	ENSBTAT00000002787	ASB15	ankyrin repeat and SOCS box containing 15 [Source:HGNC Symbol;Acc:HGNC:19767]	4.7903	2.2601	0.0003	0.0176	2.241	1.3784	15.0992	0.0001	0.007
ENSBTAG00000002714	ENSBTAT00000003515	GNAI1	G protein subunit alpha i1 [Source:HGNC Symbol;Acc:HGNC:4384]	2.4323	1.2823	0.0007	0.0317	1.2769	4.2337	15.1024	0.0001	0.007
ENSBTAG00000007075	ENSBTAT00000009299		major histocompatibility complex, class I, A-like precursor [Source:RefSeq peptide;Acc:NP_001193388]	0.1343	-2.8961	0.0005	0.0231	-2.8721	0.4343	15.0536	0.0001	0.0071
ENSBTAG00000008952	ENSBTAT00000011785	RAP1GAP	RAP1 GTPase activating protein [Source:HGNC Symbol;Acc:HGNC:9858]	2.5405	1.3451	0.0005	0.0248	1.3398	3.8411	15.0535	0.0001	0.0071
ENSBTAG00000017081	ENSBTAT00000022714	MIEF2	mitochondrial elongation factor 2 [Source:HGNC Symbol;Acc:HGNC:17920]	0.2544	-1.9747	0.0005	0.0221	-1.9649	1.6316	15.0735	0.0001	0.0071
ENSBTAG00000007173	ENSBTAT00000009441	PDGFRA	platelet derived growth factor receptor alpha [Source:HGNC Symbol;Acc:HGNC:8803]	3.2234	1.6886	0.0003	0.0278	1.6795	4.3021	17.0208	0	0.0071
ENSBTAG00000021378	ENSBTAT00000028499	S100A13	S100 calcium binding protein A13 [Source:HGNC Symbol;Acc:HGNC:10490]	0.2887	-1.7923	0.0003	0.0263	-1.7929	3.701	16.9953	0	0.0071
ENSBTAG00000045857	ENSBTAT00000003640	MCRIP2	MAPK regulated corepressor interacting protein 2 [Source:HGNC Symbol;Acc:HGNC:14142]	0.418	-1.2585	0.0008	0.0336	-1.2625	4.6482	15.0249	0.0001	0.0072
ENSBTAG00000006988	ENSBTAT00000009183	M1AP	meiosis 1 associated protein [Source:HGNC Symbol;Acc:HGNC:25183]	0.0677	-3.8851	0.0001	0.0063	-3.7197	0.2596	15.0033	0.0001	0.0072
ENSBTAG00000043158	ENSBTAT00000060150	SNORD89	Small nucleolar RNA SNORD89 [Source:RFAM;Acc:RF00578]	0	#NAME?	0.0005	0.0412	-6.5754	-0.5349	16.9678	0	0.0072
ENSBTAG00000000808	ENSBTAT00000001069	COX14	COX14, cytochrome c oxidase assembly factor [Source:HGNC Symbol;Acc:HGNC:28216]	0.3144	-1.6693	0.0003	0.0263	-1.6726	4.6774	16.8447	0	0.0073
ENSBTAG00000001835	ENSBTAT00000002398	GJA1	gap junction protein alpha 1 [Source:HGNC Symbol;Acc:HGNC:4274]	3.831	1.9377	0.0003	0.0286	1.9302	2.9955	16.8845	0	0.0073
ENSBTAG00000014208	ENSBTAT00000018888		60S ribosomal protein L35a [Source:UniProtKB/Swiss-Prot;Acc:Q56JY1]	0.298	-1.7466	0.0001	0.011	-1.7537	7.4825	16.8431	0	0.0073
ENSBTAG00000047998	ENSBTAT00000063052	COL5A1	collagen type V alpha 1 chain [Source:HGNC Symbol;Acc:HGNC:2209]	4.6259	2.2097	0	0.0017	2.1997	3.7481	16.8684	0	0.0073
ENSBTAG00000004495	ENSBTAT00000005894	UBA5	ubiquitin like modifier activating enzyme 5 [Source:HGNC Symbol;Acc:HGNC:23230]	2.6628	1.4129	0.0003	0.0145	1.406	5.6945	14.9422	0.0001	0.0074
ENSBTAG00000005010	ENSBTAT00000006596	MXD3	MAX dimerization protein 3 [Source:HGNC Symbol;Acc:HGNC:14008]	0.1558	-2.6824	0.0004	0.021	-2.6244	0.7282	14.9334	0.0001	0.0074
ENSBTAG00000007554	ENSBTAT00000009939	IFI6	interferon alpha inducible protein 6 [Source:HGNC Symbol;Acc:HGNC:4054]	0.2498	-2.0011	0.0001	0.005	-2.0007	8.9644	14.9313	0.0001	0.0074
ENSBTAG00000016932	ENSBTAT00000022522	SENP7	SUMO1/sentrin specific peptidase 7 [Source:HGNC Symbol;Acc:HGNC:30402]	2.6983	1.432	0.0004	0.0217	1.4221	3.4505	14.9421	0.0001	0.0074
ENSBTAG00000003263	ENSBTAT00000004227	TBCA	tubulin folding cofactor A [Source:HGNC Symbol;Acc:HGNC:11579]	0.3113	-1.6837	0.0001	0.0178	-1.6886	6.4287	16.8073	0	0.0074
ENSBTAG00000016801	ENSBTAT00000022350	RXRG	retinoid X receptor gamma [Source:HGNC Symbol;Acc:HGNC:10479]	0.195	-2.3584	0	0	-2.3389	3.2775	14.881	0.0001	0.0075
ENSBTAG00000040494	ENSBTAT00000022469	UBL5	ubiquitin-like protein 5 [Source:RefSeq peptide;Acc:NP_001032799]	0.2861	-1.8055	0.0008	0.0338	-1.8066	1.7575	14.8837	0.0001	0.0075
ENSBTAG00000019652	ENSBTAT00000026189	STK26	serine/threonine protein kinase 26 [Source:HGNC Symbol;Acc:HGNC:18174]	2.7489	1.4588	0.0007	0.0316	1.4494	2.9156	14.8667	0.0001	0.0075
ENSBTAG00000025903	ENSBTAT00000036700	GLDC	glycine decarboxylase [Source:HGNC Symbol;Acc:HGNC:4313]	0.2353	-2.0872	0.0002	0.0367	-2.0458	6.5285	18.1394	0	0.0076
ENSBTAG00000023487	ENSBTAT00000007369	COX6B1	cytochrome c oxidase subunit 6B1 [Source:RefSeq peptide;Acc:NP_788848]	0.3658	-1.4509	0.0002	0.0111	-1.4502	4.3638	14.8422	0.0001	0.0076
ENSBTAG00000014007	ENSBTAT00000018612	ELMOD2	ELMO domain containing 2 [Source:HGNC Symbol;Acc:HGNC:28111]	2.5132	1.3295	0.0005	0.0228	1.3196	4.6269	14.8169	0.0001	0.0076
ENSBTAG00000014318	ENSBTAT00000019041	SLC33A1	solute carrier family 33 member 1 [Source:HGNC Symbol;Acc:HGNC:95]	2.9675	1.5693	0.0001	0.006	1.5667	6.215	14.8188	0.0001	0.0076
ENSBTAG00000027728	ENSBTAT00000039965	NUDT12	nudix hydrolase 12 [Source:HGNC Symbol;Acc:HGNC:18826]	2.5733	1.3636	0.0004	0.0197	1.3555	5.5012	14.8178	0.0001	0.0076
ENSBTAG00000006536	ENSBTAT00000025788		Conglutinin [Source:UniProtKB/Swiss-Prot;Acc:P23805]	0.0765	-3.7091	0	0.0004	-3.6646	2.0517	18.062	0	0.0078
ENSBTAG00000011758	ENSBTAT00000015617		Uncharacterized protein [Source:UniProtKB/TrEMBL;Acc:E1BCK8]	0.168	-2.5736	0.0001	0.0092	-2.5506	2.0587	16.6601	0	0.0078
ENSBTAG00000043461	ENSBTAT00000060453	Y_RNA	Y RNA [Source:RFAM;Acc:RF00019]	0.0465	-4.4263	0.0001	0.0096	-4.2093	0.4222	16.6569	0	0.0078
ENSBTAG00000006044	ENSBTAT00000007937	KLHL5	kelch like family member 5 [Source:HGNC Symbol;Acc:HGNC:6356]	2.3949	1.26	0.0009	0.0373	1.2538	4.1742	14.7402	0.0001	0.0079
ENSBTAG00000010109	ENSBTAT00000013337	CDK1	cyclin dependent kinase 1 [Source:HGNC Symbol;Acc:HGNC:1722]	0.2013	-2.3127	0.0006	0.0259	-2.2884	1.0486	14.7148	0.0001	0.0079
ENSBTAG00000019285	ENSBTAT00000025681			2.6744	1.4192	0.0004	0.0219	1.4108	3.519	14.7447	0.0001	0.0079
ENSBTAG00000025161	ENSBTAT00000035230	AGPAT2	1-acyl-sn-glycerol-3-phosphate acyltransferase beta precursor [Source:RefSeq peptide;Acc:NP_001073733]	0.3675	-1.4443	0.0002	0.0121	-1.4458	5.6941	14.7196	0.0001	0.0079
ENSBTAG00000020468	ENSBTAT00000039910	MICU3	mitochondrial calcium uptake family member 3 [Source:HGNC Symbol;Acc:HGNC:27820]	2.6222	1.3908	0.0008	0.0339	1.3823	3.1948	14.7176	0.0001	0.0079
ENSBTAG00000045632	ENSBTAT00000065289	bta-mir-2904-3	bta-mir-2904-1 [Source:miRBase;Acc:MI0013080]	0.1947	-2.3604	0	0.0038	-2.3286	1.6696	14.7436	0.0001	0.0079
ENSBTAG00000040367	ENSBTAT00000044482		Ribosomal protein L15 [Source:UniProtKB/TrEMBL;Acc:E1BK63]	0.0107	-6.5499	0	0	-6.1133	0.9142	16.6047	0	0.008
ENSBTAG00000047896	ENSBTAT00000063711		Uncharacterized protein [Source:UniProtKB/TrEMBL;Acc:G3N3L5]	0.381	-1.392	0.0004	0.0212	-1.3962	3.6707	14.6642	0.0001	0.0081
ENSBTAG00000004905	ENSBTAT00000006450	KRT19	keratin 19 [Source:HGNC Symbol;Acc:HGNC:6436]	0.323	-1.6304	0.0004	0.0196	-1.6188	2.6068	14.6076	0.0001	0.0083
ENSBTAG00000031473	ENSBTAT00000044591	ORC2	origin recognition complex subunit 2 [Source:HGNC Symbol;Acc:HGNC:8488]	2.3948	1.2599	0.001	0.0391	1.252	4.1582	14.569	0.0001	0.0084
ENSBTAG00000000434	ENSBTAT00000000556	CRYAB	Alpha-crystallin B chain [Source:UniProtKB/Swiss-Prot;Acc:P02510]	0.2774	-1.85	0	0.007	-1.8499	5.7656	16.4573	0	0.0084
ENSBTAG00000011766	ENSBTAT00000056663	C7	complement component 7 [Source:HGNC Symbol;Acc:HGNC:1346]	4.6745	2.2248	0	0.0003	2.2091	7.4765	16.461	0	0.0084
ENSBTAG00000047986	ENSBTAT00000018855		Uncharacterized protein [Source:UniProtKB/TrEMBL;Acc:G5E5H2]	0.3128	-1.6765	0.0007	0.0313	-1.681	2.1157	14.5527	0.0001	0.0085
ENSBTAG00000016766	ENSBTAT00000043794	TMEM176B	transmembrane protein 176B [Source:HGNC Symbol;Acc:HGNC:29596]	0.044	-4.507	0	0.002	-4.2855	0.2623	14.5386	0.0001	0.0085
ENSBTAG00000018542	ENSBTAT00000024678		Cytochrome c oxidase subunit 5B, mitochondrial [Source:UniProtKB/Swiss-Prot;Acc:P00428]	0.3182	-1.652	0.0002	0.0211	-1.6576	6.3845	16.3798	0.0001	0.0085
ENSBTAG00000009772	ENSBTAT00000034970	LIX1	limb and CNS expressed 1 [Source:HGNC Symbol;Acc:HGNC:18581]	0.2273	-2.1373	0.0004	0.0388	-2.1394	2.1418	16.4109	0.0001	0.0085
ENSBTAG00000007705	ENSBTAT00000047455	COLEC12	collectin subfamily member 12 [Source:HGNC Symbol;Acc:HGNC:16016]	4.3442	2.1191	0.0001	0.0153	2.1059	2.8656	16.3922	0.0001	0.0085
ENSBTAG00000020739	ENSBTAT00000027635	NXT2	nuclear transport factor 2 like export factor 2 [Source:HGNC Symbol;Acc:HGNC:18151]	2.6856	1.4252	0.0009	0.0358	1.4147	2.984	14.5101	0.0001	0.0086
ENSBTAG00000005257	ENSBTAT00000006917	PEX13	peroxisomal biogenesis factor 13 [Source:HGNC Symbol;Acc:HGNC:8855]	2.5002	1.322	0.0007	0.0314	1.316	3.8427	14.4734	0.0001	0.0087
ENSBTAG00000009085	ENSBTAT00000011977	SLC35A5	solute carrier family 35 member A5 [Source:HGNC Symbol;Acc:HGNC:20792]	2.5149	1.3305	0.0005	0.0237	1.3219	5.4275	14.4674	0.0001	0.0087
ENSBTAG00000010384	ENSBTAT00000013706	CDC6	cell division cycle 6 [Source:HGNC Symbol;Acc:HGNC:1744]	0.0723	-3.789	0.0007	0.0301	-3.6979	-0.171	14.4449	0.0001	0.0087
ENSBTAG00000013099	ENSBTAT00000017416	ALDOC	aldolase, fructose-bisphosphate C [Source:HGNC Symbol;Acc:HGNC:418]	0.2494	-2.0034	0.0006	0.0292	-2.0044	1.4408	14.4688	0.0001	0.0087
ENSBTAG00000000229	ENSBTAT00000021785		Uncharacterized protein [Source:UniProtKB/TrEMBL;Acc:F1N3I8]	0.4229	-1.2416	0.001	0.0388	-1.244	4.7784	14.452	0.0001	0.0087
ENSBTAG00000018326	ENSBTAT00000024386	FXYD7	FXYD domain containing ion transport regulator 7 [Source:HGNC Symbol;Acc:HGNC:4034]	0.0831	-3.5894	0.0003	0.0274	-3.5141	0.4954	16.3152	0.0001	0.0087
ENSBTAG00000046671	ENSBTAT00000066249	WFS1	wolframin ER transmembrane glycoprotein [Source:HGNC Symbol;Acc:HGNC:12762]	6.5592	2.7135	0	0.0008	2.6918	2.9288	16.3237	0.0001	0.0087
ENSBTAG00000002395	ENSBTAT00000003112	HPS3	HPS3, biogenesis of lysosomal organelles complex 2 subunit 1 [Source:HGNC Symbol;Acc:HGNC:15597]	2.3802	1.2511	0.0011	0.0417	1.2443	4.1452	14.4344	0.0001	0.0088
ENSBTAG00000008737	ENSBTAT00000011514	DR1	down-regulator of transcription 1 [Source:HGNC Symbol;Acc:HGNC:3017]	2.6382	1.3995	0.0003	0.0163	1.392	5.7117	14.3822	0.0001	0.0089
ENSBTAG00000037937	ENSBTAT00000055625		Uncharacterized protein [Source:UniProtKB/TrEMBL;Acc:G5E6A5]	2.4829	1.312	0.0006	0.0273	1.3086	4.1444	14.4005	0.0001	0.0089
ENSBTAG00000005142	ENSBTAT00000006781	RPL37	ribosomal protein L37 [Source:HGNC Symbol;Acc:HGNC:10347]	0.2868	-1.8018	0	0.0078	-1.8105	7.8802	16.2126	0.0001	0.009
ENSBTAG00000010350	ENSBTAT00000049054	USP53	ubiquitin specific peptidase 53 [Source:HGNC Symbol;Acc:HGNC:29255]	3.1883	1.6728	0.0002	0.0195	1.6672	5.1366	16.2253	0.0001	0.009
ENSBTAG00000019743	ENSBTAT00000026311	CHTF18	chromosome transmission fidelity factor 18 [Source:HGNC Symbol;Acc:HGNC:18435]	0.1416	-2.8206	0.0008	0.033	-2.7966	0.3773	14.3415	0.0002	0.0091
ENSBTAG00000016442	ENSBTAT00000061256	MAP4K3	mitogen-activated protein kinase kinase kinase kinase 3 [Source:HGNC Symbol;Acc:HGNC:6865]	2.3959	1.2606	0.001	0.0393	1.2557	4.0527	14.3434	0.0002	0.0091
ENSBTAG00000016359	ENSBTAT00000021761	SLCO4C1	solute carrier organic anion transporter family member 4C1 [Source:HGNC Symbol;Acc:HGNC:23612]	2.4665	1.3024	0.0009	0.0361	1.2939	3.7499	14.3122	0.0002	0.0092
ENSBTAG00000008717	ENSBTAT00000011485	SERPINE2	serpin family E member 2 [Source:HGNC Symbol;Acc:HGNC:8951]	5.3833	2.4285	0.0005	0.0392	2.4011	1.8468	16.0627	0.0001	0.0093
ENSBTAG00000017212	ENSBTAT00000022876	HYPK	huntingtin-interacting protein K [Source:RefSeq peptide;Acc:NP_001193315]	0.3329	-1.5871	0.0005	0.0415	-1.5922	4.4957	16.0635	0.0001	0.0093
ENSBTAG00000018531	ENSBTAT00000024666	JCHAIN	joining chain of multimeric IgA and IgM [Source:HGNC Symbol;Acc:HGNC:5713]	3.2012	1.6786	0.0002	0.0259	1.669	4.6758	16.1148	0.0001	0.0093
ENSBTAG00000020602	ENSBTAT00000027449	IDO1	indoleamine 2,3-dioxygenase 1 [Source:HGNC Symbol;Acc:HGNC:6059]	4.8872	2.289	0	0.0011	2.2794	3.9075	16.0518	0.0001	0.0093
ENSBTAG00000047376	ENSBTAT00000063342	PIN4	peptidylprolyl cis/trans isomerase, NIMA-interacting 4 [Source:HGNC Symbol;Acc:HGNC:8992]	0.2976	-1.7488	0.0005	0.0411	-1.7515	3.4122	16.1238	0.0001	0.0093
ENSBTAG00000032705	ENSBTAT00000046448	CALM2	Bos taurus calmodulin 2 (phosphorylase kinase, delta) (CALM2), mRNA. [Source:RefSeq mRNA;Acc:NM_001242587]	0.3275	-1.6104	0.0003	0.0278	-1.6159	5.0771	16.0266	0.0001	0.0094
ENSBTAG00000047029	ENSBTAT00000063143		Uncharacterized protein [Source:UniProtKB/TrEMBL;Acc:E1BEQ3]	3.8418	1.9418	0.0001	0.0052	1.9254	2.4506	14.1618	0.0002	0.0099
ENSBTAG00000045661	ENSBTAT00000062960	Metazoa_SRP	Metazoan signal recognition particle RNA [Source:RFAM;Acc:RF00017]	0.2134	-2.2282	0	0.0004	-2.2291	6.9669	15.9139	0.0001	0.0099
ENSBTAG00000021588	ENSBTAT00000028766	SCG2	secretogranin II [Source:HGNC Symbol;Acc:HGNC:10575]	0.0688	-3.8606	0	0	-3.8584	2.7936	14.1154	0.0002	0.0101
ENSBTAG00000001977	ENSBTAT00000002566	YIPF6	Yip1 domain family member 6 [Source:HGNC Symbol;Acc:HGNC:28304]	2.4534	1.2948	0.0006	0.0266	1.2916	4.7279	14.096	0.0002	0.0102
ENSBTAG00000015780	ENSBTAT00000020950	RCN2	reticulocalbin 2 [Source:HGNC Symbol;Acc:HGNC:9935]	2.4721	1.3058	0.0006	0.0266	1.2998	5.1352	14.0805	0.0002	0.0102
ENSBTAG00000032374	ENSBTAT00000045935	SELK	selenoprotein K [Source:RefSeq peptide;Acc:NP_001032566]	2.7274	1.4475	0.0002	0.0109	1.4434	5.5851	14.1019	0.0002	0.0102
ENSBTAG00000021844	ENSBTAT00000053676	COCH	cochlin [Source:HGNC Symbol;Acc:HGNC:2180]	10.4279	3.3824	0.0008	0.033	3.2692	0.2049	14.0697	0.0002	0.0102
ENSBTAG00000001745	ENSBTAT00000002279	LUM	lumican [Source:HGNC Symbol;Acc:HGNC:6724]	5.1054	2.352	0	0.0002	2.3308	4.7131	15.84	0.0001	0.0102
ENSBTAG00000047389	ENSBTAT00000065559	TNFRSF10D	tumor necrosis factor receptor superfamily, member 10d, decoy with truncated death domain [Source:RefSeq peptide;Acc:NP_001095797]	0.0674	-3.8916	0.0009	0.0364	-3.6576	-0.2164	14.0437	0.0002	0.0103
ENSBTAG00000000913	ENSBTAT00000001208	UQCR10	ubiquinol-cytochrome c reductase, complex III subunit X [Source:HGNC Symbol;Acc:HGNC:30863]	0.3366	-1.5711	0.0004	0.0337	-1.5785	5.1308	15.728	0.0001	0.0105
ENSBTAG00000002468	ENSBTAT00000003201	RPS28	ribosomal protein S28 [Source:HGNC Symbol;Acc:HGNC:10418]	0.313	-1.6757	0.0001	0.0178	-1.6839	7.4641	15.7511	0.0001	0.0105
ENSBTAG00000042916	ENSBTAT00000059908	SNORD15	Small nucleolar RNA SNORD15 [Source:RFAM;Acc:RF00067]	0.0713	-3.8097	0.0003	0.0295	-3.6841	0.3515	15.7631	0.0001	0.0105
ENSBTAG00000003492	ENSBTAT00000004538		Uncharacterized protein [Source:UniProtKB/TrEMBL;Acc:A0A0A0MP88]	6.3338	2.6631	0	0	2.6685	3.7724	13.9859	0.0002	0.0106
ENSBTAG00000014628	ENSBTAT00000019477	OAS2	2'-5'-oligoadenylate synthase 2 [Source:UniProtKB/Swiss-Prot;Acc:F1N3B8]	12.782	3.676	0.0001	0.0223	3.6356	1.5604	17.4151	0	0.0107
ENSBTAG00000044167	ENSBTAT00000061088	TOPAZ1	testis and ovary specific PAZ domain containing 1 [Source:HGNC Symbol;Acc:HGNC:24746]	13.782	3.7847	0.0007	0.0309	3.6374	0.044	13.9221	0.0002	0.011
ENSBTAG00000001299	ENSBTAT00000001710	CYP7B1	cytochrome P450 family 7 subfamily B member 1 [Source:HGNC Symbol;Acc:HGNC:2652]	2.3291	1.2198	0.0013	0.046	1.2116	4.448	13.8932	0.0002	0.0111
ENSBTAG00000001621	ENSBTAT00000002128			Inf	Inf	0.0034	0.0898	5.9142	-0.7586	13.889	0.0002	0.0111
ENSBTAG00000031913	ENSBTAT00000055663			12.392	3.6313	0.0015	0.0514	3.4819	-0.066	13.8714	0.0002	0.0111
ENSBTAG00000020100	ENSBTAT00000035838			0.1761	-2.5057	0.0007	0.0314	-2.4675	0.7502	13.8253	0.0002	0.0114
ENSBTAG00000042757	ENSBTAT00000059749	SNORA20	Small nucleolar RNA SNORA20 [Source:RFAM;Acc:RF00401]	0.2716	-1.8803	0.0005	0.0444	-1.8762	2.8647	15.57	0.0001	0.0114
ENSBTAG00000001085	ENSBTAT00000001439	FAM20A	family with sequence similarity 20 member A [Source:HGNC Symbol;Acc:HGNC:23015]	0.378	-1.4034	0.0003	0.015	-1.4027	5.5334	13.7706	0.0002	0.0116
ENSBTAG00000025778	ENSBTAT00000036447	EMC9	ER membrane protein complex subunit 9 [Source:HGNC Symbol;Acc:HGNC:20273]	0.3981	-1.3288	0.001	0.0391	-1.3331	3.3619	13.7904	0.0002	0.0116
ENSBTAG00000001504	ENSBTAT00000044320	NOP14	NOP14 nucleolar protein [Source:HGNC Symbol;Acc:HGNC:16821]	0.4036	-1.309	0.0008	0.033	-1.3093	3.8389	13.7624	0.0002	0.0117
ENSBTAG00000038480	ENSBTAT00000055149	FPGT	fucose-1-phosphate guanylyltransferase [Source:HGNC Symbol;Acc:HGNC:3825]	2.4895	1.3159	0.0007	0.0314	1.3051	3.9806	13.7471	0.0002	0.0117
ENSBTAG00000004979	ENSBTAT00000006554	MRS2	MRS2, magnesium transporter [Source:HGNC Symbol;Acc:HGNC:13785]	2.5869	1.3712	0.0005	0.0221	1.3649	6.0108	13.7188	0.0002	0.0118
ENSBTAG00000018653	ENSBTAT00000024821	NABP1	nucleic acid binding protein 1 [Source:HGNC Symbol;Acc:HGNC:26232]	2.7077	1.4371	0.0005	0.0231	1.4326	3.2753	13.7178	0.0002	0.0118
ENSBTAG00000012760	ENSBTAT00000016957	NDUFB3	NADH:ubiquinone oxidoreductase subunit B3 [Source:HGNC Symbol;Acc:HGNC:7698]	0.3391	-1.5603	0.0006	0.0459	-1.5663	4.5626	15.4857	0.0001	0.0118
ENSBTAG00000019414	ENSBTAT00000025863	CLK4	CDC like kinase 4 [Source:HGNC Symbol;Acc:HGNC:13659]	2.3156	1.2114	0.0013	0.0471	1.2045	4.6879	13.7062	0.0002	0.0119
ENSBTAG00000048135	ENSBTAT00000066155		Uncharacterized protein [Source:UniProtKB/TrEMBL;Acc:G3N0V0]	0.2143	-2.2221	0	0.0001	-2.208	3.1609	13.6833	0.0002	0.012
ENSBTAG00000010083	ENSBTAT00000013310	HADHB	hydroxyacyl-CoA dehydrogenase/3-ketoacyl-CoA thiolase/enoyl-CoA hydratase (trifunctional protein), beta subunit [Source:HGNC Symbol;Acc:HGNC:4803]	0.1798	-2.4759	0.0005	0.0392	-2.4742	1.4805	15.4126	0.0001	0.012
ENSBTAG00000010723	ENSBTAT00000022382	PFDN6	prefoldin subunit 6 [Source:HGNC Symbol;Acc:HGNC:4926]	0.3157	-1.6634	0.0003	0.0278	-1.6644	4.7773	15.4338	0.0001	0.012
ENSBTAG00000003617	ENSBTAT00000004717	ALKBH4	alkB homolog 4, lysine demethylase [Source:HGNC Symbol;Acc:HGNC:21900]	0.4207	-1.2492	0.0013	0.0473	-1.2498	3.8719	13.6627	0.0002	0.0121
ENSBTAG00000006326	ENSBTAT00000008298	ALDH1L2	aldehyde dehydrogenase 1 family member L2 [Source:HGNC Symbol;Acc:HGNC:26777]	4.0351	2.0126	0	0.007	1.9966	4.0299	15.3795	0.0001	0.0122
ENSBTAG00000045710	ENSBTAT00000064805			0.2358	-2.0843	0	0.0021	-2.0841	8.2099	15.3338	0.0001	0.0124
ENSBTAG00000003938	ENSBTAT00000039897	FNDC1	fibronectin type III domain containing 1 [Source:HGNC Symbol;Acc:HGNC:21184]	0.1398	-2.8381	0.001	0.0386	-2.7683	0.3454	13.595	0.0002	0.0125
ENSBTAG00000005154	ENSBTAT00000006789	APCDD1	APC down-regulated 1 [Source:HGNC Symbol;Acc:HGNC:15718]	0.2379	-2.0715	0.0003	0.0178	-2.0569	1.5825	13.5591	0.0002	0.0126
ENSBTAG00000012815	ENSBTAT00000017022	CLEC12A	C-type lectin domain family 12 member A [Source:HGNC Symbol;Acc:HGNC:31713]	0.3118	-1.6815	0.0002	0.0145	-1.6691	2.6369	13.5679	0.0002	0.0126
ENSBTAG00000009603	ENSBTAT00000012635		Cytochrome b-c1 complex subunit 6, mitochondrial [Source:UniProtKB/Swiss-Prot;Acc:P00126]	0.3311	-1.5945	0.0003	0.0283	-1.6005	5.6922	15.2323	0.0001	0.0128
ENSBTAG00000020056	ENSBTAT00000026725	COL12A1	collagen type XII alpha 1 chain [Source:HGNC Symbol;Acc:HGNC:2188]	3.1422	1.6518	0.0005	0.0412	1.646	3.9348	15.2555	0.0001	0.0128
ENSBTAG00000004987	ENSBTAT00000006566	NUP210L	nucleoporin 210 like [Source:HGNC Symbol;Acc:HGNC:29915]	2.6529	1.4076	0.0017	0.0579	1.3969	2.67	13.4994	0.0002	0.0129
ENSBTAG00000015274	ENSBTAT00000020313		Prolactin [Source:UniProtKB/Swiss-Prot;Acc:P01239]	0.0426	-4.5533	0	0	-4.5789	7.4494	13.5037	0.0002	0.0129
ENSBTAG00000048167	ENSBTAT00000066175	U4	U4 spliceosomal RNA [Source:RFAM;Acc:RF00015]	0.0965	-3.3736	0	0.0002	-3.3213	2.9236	17.0063	0	0.013
ENSBTAG00000035959	ENSBTAT00000050449			105.046	6.7149	0	0	6.5725	2.8197	16.9506	0	0.0131
ENSBTAG00000002046	ENSBTAT00000002651			0.2712	-1.8827	0.0009	0.0611	-1.8873	2.5023	15.181	0.0001	0.0131
ENSBTAG00000011582	ENSBTAT00000038024		serine incorporator 2 [Source:RefSeq peptide;Acc:NP_001030362]	0.3075	-1.7014	0.0002	0.0196	-1.7059	5.029	15.1704	0.0001	0.0131
ENSBTAG00000006731	ENSBTAT00000008848	SLC7A5	solute carrier family 7 member 5 [Source:HGNC Symbol;Acc:HGNC:11063]	0.1626	-2.6205	0	0	-2.598	2.5703	13.4153	0.0002	0.0133
ENSBTAG00000009749	ENSBTAT00000012857	USP2	ubiquitin specific peptidase 2 [Source:HGNC Symbol;Acc:HGNC:12618]	0.2011	-2.314	0.0007	0.0323	-2.2903	0.9556	13.4137	0.0002	0.0133
ENSBTAG00000021672	ENSBTAT00000028880	RGS1	regulator of G-protein signaling 1 [Source:HGNC Symbol;Acc:HGNC:9991]	0.2391	-2.0643	0.0001	0.0062	-2.0754	1.9216	13.4255	0.0002	0.0133
ENSBTAG00000013176	ENSBTAT00000044700	SMOC2	SPARC related modular calcium binding 2 [Source:HGNC Symbol;Acc:HGNC:20323]	3.7923	1.9231	0.0006	0.0259	1.9052	1.7483	13.4454	0.0002	0.0133
ENSBTAG00000000431	ENSBTAT00000052114	TRDC	T cell receptor delta constant [Source:HGNC Symbol;Acc:HGNC:12253]	8.328	3.058	0.0003	0.015	3.0156	0.6087	13.4432	0.0002	0.0133
ENSBTAG00000036099	ENSBTAT00000054100		Uncharacterized protein [Source:UniProtKB/TrEMBL;Acc:G5E6F9]	0.36	-1.4738	0.0001	0.0096	-1.4785	4.1243	13.4292	0.0002	0.0133
ENSBTAG00000012668	ENSBTAT00000001414		Uncharacterized protein [Source:UniProtKB/TrEMBL;Acc:E1BAC6]	0.0406	-4.6219	0.0001	0.0161	-4.4308	0.1693	15.1198	0.0001	0.0133
ENSBTAG00000034349	ENSBTAT00000048651	IFI44	interferon induced protein 44 [Source:HGNC Symbol;Acc:HGNC:16938]	4.5316	2.18	0.0001	0.0258	2.2213	4.8537	16.8558	0	0.0135
ENSBTAG00000010619	ENSBTAT00000014038		Calcineurin subunit B type 1 [Source:UniProtKB/Swiss-Prot;Acc:P63099]	2.3478	1.2313	0.0016	0.0533	1.2245	3.7983	13.3605	0.0003	0.0135
ENSBTAG00000019291	ENSBTAT00000025686	GRB14	growth factor receptor bound protein 14 [Source:HGNC Symbol;Acc:HGNC:4565]	2.3022	1.203	0.0015	0.0528	1.1944	4.5167	13.3791	0.0003	0.0135
ENSBTAG00000022114	ENSBTAT00000029813	TMEM65	transmembrane protein 65 [Source:HGNC Symbol;Acc:HGNC:25203]	2.7121	1.4394	0.0015	0.0524	1.4273	2.6455	13.3591	0.0003	0.0135
ENSBTAG00000038112	ENSBTAT00000055373		Uncharacterized protein [Source:UniProtKB/TrEMBL;Acc:A6QQ36]	0.0902	-3.4707	0.0002	0.0128	-3.3377	0.2883	13.3625	0.0003	0.0135
ENSBTAG00000005453	ENSBTAT00000007175	FGD4	FYVE, RhoGEF and PH domain containing 4 [Source:HGNC Symbol;Acc:HGNC:19125]	2.3392	1.226	0.0017	0.0569	1.2203	3.776	13.3109	0.0003	0.0137
ENSBTAG00000023601	ENSBTAT00000032261	CD3EAP	CD3e molecule associated protein [Source:HGNC Symbol;Acc:HGNC:24219]	0.3366	-1.5709	0.0001	0.0058	-1.5707	3.6602	13.3109	0.0003	0.0137
ENSBTAG00000014448	ENSBTAT00000064807		Uncharacterized protein [Source:UniProtKB/TrEMBL;Acc:G3MZM8]	0	#NAME?	0.0028	0.078	-5.8479	-0.9186	13.3246	0.0003	0.0137
ENSBTAG00000001585	ENSBTAT00000002076	WIPF1	WAS/WASL interacting protein family member 1 [Source:HGNC Symbol;Acc:HGNC:12736]	2.4062	1.2668	0.0008	0.0339	1.2568	4.8543	13.2945	0.0003	0.0138
ENSBTAG00000007884	ENSBTAT00000010372	SREBF1	sterol regulatory element binding transcription factor 1 [Source:HGNC Symbol;Acc:HGNC:11289]	0.4209	-1.2486	0.001	0.0394	-1.2531	5.4203	13.2931	0.0003	0.0138
ENSBTAG00000037651	ENSBTAT00000000589	S100A2	S100 calcium binding protein A2 [Source:HGNC Symbol;Acc:HGNC:10492]	0.279	-1.8417	0	0.0056	-1.8447	6.3877	15.0288	0.0001	0.0139
ENSBTAG00000013472	ENSBTAT00000033863	COL1A2	collagen type I alpha 2 chain [Source:HGNC Symbol;Acc:HGNC:2198]	5.0693	2.3418	0	0.0001	2.3255	7.2043	15.0062	0.0001	0.0139
ENSBTAG00000013010	ENSBTAT00000017295	CCDC126	coiled-coil domain containing 126 [Source:HGNC Symbol;Acc:HGNC:22398]	2.9842	1.5774	0.001	0.0398	1.5615	2.375	13.2564	0.0003	0.014
ENSBTAG00000025462	ENSBTAT00000035803	GADD45B	growth arrest and DNA damage inducible beta [Source:HGNC Symbol;Acc:HGNC:4096]	0.3517	-1.5077	0.0002	0.0108	-1.5013	3.6905	13.2441	0.0003	0.014
ENSBTAG00000026172	ENSBTAT00000037080	FAM84B	family with sequence similarity 84 member B [Source:HGNC Symbol;Acc:HGNC:24166]	2.3187	1.2133	0.0015	0.0521	1.2046	4.2862	13.2397	0.0003	0.014
ENSBTAG00000027899	ENSBTAT00000040243		Uncharacterized protein [Source:UniProtKB/TrEMBL;Acc:F1MRZ1]	21.5695	4.4309	0.0012	0.0439	4.1438	-0.2575	13.2482	0.0003	0.014
ENSBTAG00000006033	ENSBTAT00000007925	NDUFA1	NADH:ubiquinone oxidoreductase subunit A1 [Source:HGNC Symbol;Acc:HGNC:7683]	0.3301	-1.5991	0.0007	0.0521	-1.6045	3.9766	14.9858	0.0001	0.014
ENSBTAG00000047030	ENSBTAT00000064343		Galectin [Source:UniProtKB/TrEMBL;Acc:G3N2E2]	13.0319	3.704	0.0007	0.0511	3.5906	0.6383	14.9643	0.0001	0.014
ENSBTAG00000009386	ENSBTAT00000012350	C1orf167	chromosome 1 open reading frame 167 [Source:HGNC Symbol;Acc:HGNC:25262]	0.228	-2.1327	0.0003	0.0448	-2.087	4.0139	16.7123	0	0.0143
ENSBTAG00000018497	ENSBTAT00000024617	SDPR	serum deprivation response [Source:HGNC Symbol;Acc:HGNC:10690]	2.7214	1.4443	0.0004	0.0189	1.4351	6.5346	13.1917	0.0003	0.0143
ENSBTAG00000019951	ENSBTAT00000026577	PCYOX1L	prenylcysteine oxidase 1 like [Source:HGNC Symbol;Acc:HGNC:28477]	0.1186	-3.0753	0.0003	0.0167	-2.9729	0.4851	13.1939	0.0003	0.0143
ENSBTAG00000005893	ENSBTAT00000037320	TMEM68	transmembrane protein 68 [Source:HGNC Symbol;Acc:HGNC:26510]	2.312	1.2091	0.0019	0.0619	1.2017	3.8102	13.1716	0.0003	0.0144
ENSBTAG00000007783	ENSBTAT00000043539	MYBL2	MYB proto-oncogene like 2 [Source:HGNC Symbol;Acc:HGNC:7548]	0.2325	-2.1048	0.0012	0.045	-2.0963	1.0834	13.1725	0.0003	0.0144
ENSBTAG00000000317	ENSBTAT00000000419	MAPK8IP1	mitogen-activated protein kinase 8 interacting protein 1 [Source:HGNC Symbol;Acc:HGNC:6882]	0	#NAME?	0.0006	0.026	-6.2304	-0.6625	13.0953	0.0003	0.0147
ENSBTAG00000002331	ENSBTAT00000003008	DLGAP5	DLG associated protein 5 [Source:HGNC Symbol;Acc:HGNC:16864]	0.2782	-1.8458	0.001	0.0398	-1.8519	1.5586	13.1163	0.0003	0.0147
ENSBTAG00000007356	ENSBTAT00000009677	ELF1	E74 like ETS transcription factor 1 [Source:HGNC Symbol;Acc:HGNC:3316]	2.3478	1.2313	0.0011	0.0417	1.2257	5	13.1052	0.0003	0.0147
ENSBTAG00000018201	ENSBTAT00000024227	TKFC	triokinase and FMN cyclase [Source:HGNC Symbol;Acc:HGNC:24552]	0.3223	-1.6335	0	0.0035	-1.6438	6.252	13.114	0.0003	0.0147
ENSBTAG00000018347	ENSBTAT00000024412	IL33	interleukin 33 [Source:HGNC Symbol;Acc:HGNC:16028]	2.6822	1.4234	0.0009	0.0348	1.4099	3.0515	13.1047	0.0003	0.0147
ENSBTAG00000020379	ENSBTAT00000043122	AREL1	apoptosis resistant E3 ubiquitin protein ligase 1 [Source:HGNC Symbol;Acc:HGNC:20363]	0.432	-1.2109	0.0014	0.0487	-1.2141	4.572	13.1107	0.0003	0.0147
ENSBTAG00000016165	ENSBTAT00000021516	KRT7	keratin 7 [Source:HGNC Symbol;Acc:HGNC:6445]	0.2392	-2.0634	0.0006	0.0286	-2.0419	1.3959	13.0708	0.0003	0.0149
ENSBTAG00000019182	ENSBTAT00000025528	TIA1	TIA1 cytotoxic granule-associated RNA binding protein [Source:HGNC Symbol;Acc:HGNC:11802]	2.3232	1.2161	0.0018	0.0595	1.2099	3.7501	13.0499	0.0003	0.0149
ENSBTAG00000005182	ENSBTAT00000031166	BOLA-A	major histocompatibility complex, class I, A precursor [Source:RefSeq peptide;Acc:NP_001035644]	0.3022	-1.7265	0	0.0019	-1.7305	3.6365	13.0582	0.0003	0.0149
ENSBTAG00000038639	ENSBTAT00000002257	CXCL9	C-X-C motif chemokine ligand 9 [Source:HGNC Symbol;Acc:HGNC:7098]	2.3831	1.2529	0.001	0.0387	1.2442	4.6901	13.0162	0.0003	0.0151
ENSBTAG00000011782	ENSBTAT00000015645	CHGB	chromogranin B [Source:HGNC Symbol;Acc:HGNC:1930]	0.0418	-4.5805	0	0	-4.4626	1.2202	13.0242	0.0003	0.0151
ENSBTAG00000016138	ENSBTAT00000021481	GPA1	Glycoprotein hormones alpha chain [Source:UniProtKB/Swiss-Prot;Acc:P01217]	0.076	-3.7179	0	0	-3.7276	3.7955	13.0055	0.0003	0.0152
ENSBTAG00000009956	ENSBTAT00000013133	CENPM	centromere protein M [Source:HGNC Symbol;Acc:HGNC:18352]	0.2141	-2.2234	0.0018	0.0595	-2.2068	0.7927	12.9835	0.0003	0.0153
ENSBTAG00000013717	ENSBTAT00000018224	PRAP1	proline rich acidic protein 1 [Source:HGNC Symbol;Acc:HGNC:23304]	0.0726	-3.7834	0	0.0002	-3.6968	2.2814	16.5322	0	0.0154
ENSBTAG00000010543	ENSBTAT00000013942	FGFR4	fibroblast growth factor receptor 4 [Source:HGNC Symbol;Acc:HGNC:3691]	0.4094	-1.2883	0.0007	0.0321	-1.2906	4.4698	12.9698	0.0003	0.0154
ENSBTAG00000007883	ENSBTAT00000010367			6.6798	2.7398	0	0.0118	2.7837	2.7919	16.441	0.0001	0.0155
ENSBTAG00000002416	ENSBTAT00000019081		Uncharacterized protein [Source:UniProtKB/TrEMBL;Acc:E1BAL7]	6.2863	2.6522	0.0002	0.0334	2.6918	2.4861	16.44	0.0001	0.0155
ENSBTAG00000010134	ENSBTAT00000013370	OSTM1	osteopetrosis associated transmembrane protein 1 [Source:HGNC Symbol;Acc:HGNC:21652]	2.212	1.1454	0.0024	0.0709	1.1395	4.512	12.941	0.0003	0.0155
ENSBTAG00000012997	ENSBTAT00000017279	SMPDL3B	sphingomyelin phosphodiesterase acid like 3B [Source:HGNC Symbol;Acc:HGNC:21416]	0.4032	-1.3105	0.0017	0.0569	-1.3097	3.1198	12.949	0.0003	0.0155
ENSBTAG00000014522	ENSBTAT00000019303	SMIM14	small integral membrane protein 14 [Source:HGNC Symbol;Acc:HGNC:27321]	3.3665	1.7513	0	0.0026	1.7518	7.0629	12.9275	0.0003	0.0155
ENSBTAG00000018114	ENSBTAT00000024108	ACVR2A	activin A receptor type 2A [Source:HGNC Symbol;Acc:HGNC:173]	2.3826	1.2525	0.0017	0.056	1.2436	3.5996	12.9319	0.0003	0.0155
ENSBTAG00000035858	ENSBTAT00000050344	MCC	mutated in colorectal cancers [Source:HGNC Symbol;Acc:HGNC:6935]	2.6576	1.4102	0.0009	0.0348	1.404	2.9953	12.9351	0.0003	0.0155
ENSBTAG00000017604	ENSBTAT00000023407	RAB13	RAB13, member RAS oncogene family [Source:HGNC Symbol;Acc:HGNC:9762]	0.3208	-1.6403	0.0002	0.0243	-1.6454	5.7818	14.7623	0.0001	0.0155
ENSBTAG00000019755	ENSBTAT00000052725	REEP3	receptor accessory protein 3 [Source:HGNC Symbol;Acc:HGNC:23711]	2.2475	1.1683	0.0018	0.0599	1.1647	4.4674	12.9048	0.0003	0.0156
ENSBTAG00000021582	ENSBTAT00000028759	NCAPG	non-SMC condensin I complex subunit G [Source:HGNC Symbol;Acc:HGNC:24304]	0.3454	-1.5338	0.0012	0.045	-1.5259	2.361	12.8836	0.0003	0.0158
ENSBTAG00000021050	ENSBTAT00000028037	ECEL1	endothelin converting enzyme like 1 [Source:HGNC Symbol;Acc:HGNC:3147]	13.1355	3.7154	0	0	3.6979	2.4766	14.7143	0.0001	0.0158
ENSBTAG00000016876	ENSBTAT00000022449		Uncharacterized protein [Source:UniProtKB/TrEMBL;Acc:G5E6G2]	0.1165	-3.1017	0.0008	0.0335	-3.0862	0.1297	12.8619	0.0003	0.0159
ENSBTAG00000042898	ENSBTAT00000059890	snoU2-30	Small nucleolar RNA U2-30 [Source:RFAM;Acc:RF00493]	0	#NAME?	0.0042	0.1032	-5.7328	-0.9904	12.8604	0.0003	0.0159
ENSBTAG00000020938	ENSBTAT00000027889	TWF1	twinfilin actin binding protein 1 [Source:HGNC Symbol;Acc:HGNC:9620]	2.4314	1.2818	0.0013	0.0459	1.2732	3.673	12.8391	0.0003	0.016
ENSBTAG00000024157	ENSBTAT00000033340	WDR60	WD repeat domain 60 [Source:HGNC Symbol;Acc:HGNC:21862]	2.6494	1.4057	0.0011	0.0426	1.3925	2.9503	12.8371	0.0003	0.016
ENSBTAG00000019150	ENSBTAT00000044153	PLD3	phospholipase D family member 3 [Source:HGNC Symbol;Acc:HGNC:17158]	0.4111	-1.2824	0.0007	0.0314	-1.2873	5.1685	12.8436	0.0003	0.016
ENSBTAG00000009180	ENSBTAT00000012095	NRSN1	neurensin 1 [Source:HGNC Symbol;Acc:HGNC:17881]	0	#NAME?	0.0008	0.0339	-6.1441	-0.7225	12.7949	0.0003	0.0162
ENSBTAG00000017220	ENSBTAT00000022885	GH	Somatotropin [Source:UniProtKB/Swiss-Prot;Acc:P01246]	0.0609	-4.0382	0	0	-4.0589	7.1979	12.8002	0.0003	0.0162
ENSBTAG00000047370	ENSBTAT00000066193	bta-mir-2887-2	bta-mir-2887-1 [Source:miRBase;Acc:MI0013060]	0.0076	-7.0328	0	0	-6.88	3.3372	16.3048	0.0001	0.0164
ENSBTAG00000018274	ENSBTAT00000024322	FADD	FAS-associated death domain protein [Source:UniProtKB/Swiss-Prot;Acc:Q645M6]	0.4508	-1.1494	0.0022	0.0689	-1.152	4.5329	12.7525	0.0004	0.0166
ENSBTAG00000012818	ENSBTAT00000064437	PDLIM5	PDZ and LIM domain 5 [Source:HGNC Symbol;Acc:HGNC:17468]	2.5316	1.34	0.0013	0.0468	1.3324	3.1132	12.7308	0.0004	0.0167
ENSBTAG00000009846	ENSBTAT00000052076	MTHFD1L	monofunctional C1-tetrahydrofolate synthase, mitochondrial precursor [Source:RefSeq peptide;Acc:NP_001069486]	6.4058	2.6794	0.0005	0.0392	2.6522	1.4881	14.5932	0.0001	0.0167
ENSBTAG00000000455	ENSBTAT00000000579	CREBZF	CREB/ATF bZIP transcription factor [Source:HGNC Symbol;Acc:HGNC:24905]	2.3916	1.258	0.0009	0.0358	1.2521	4.9386	12.7079	0.0004	0.0168
ENSBTAG00000010355	ENSBTAT00000013675	VPS37A	VPS37A, ESCRT-I subunit [Source:HGNC Symbol;Acc:HGNC:24928]	2.2613	1.1772	0.0019	0.0605	1.1712	4.4775	12.7186	0.0004	0.0168
ENSBTAG00000021466	ENSBTAT00000028617	COL3A1	collagen alpha-1(III) chain precursor [Source:RefSeq peptide;Acc:NP_001070299]	3.1948	1.6757	0.0001	0.0153	1.6671	6.7343	14.5568	0.0001	0.0169
ENSBTAG00000002613	ENSBTAT00000003380	MIS18BP1	MIS18 binding protein 1 [Source:HGNC Symbol;Acc:HGNC:20190]	0.3611	-1.4695	0.0009	0.0358	-1.4742	2.6529	12.6757	0.0004	0.017
ENSBTAG00000004749	ENSBTAT00000006234	NEK4	NIMA related kinase 4 [Source:HGNC Symbol;Acc:HGNC:11399]	2.3363	1.2242	0.0015	0.052	1.214	4.1319	12.6628	0.0004	0.017
ENSBTAG00000007754	ENSBTAT00000010193		NADH dehydrogenase [ubiquinone] 1 alpha subcomplex subunit 3 [Source:UniProtKB/Swiss-Prot;Acc:Q02371]	0.4177	-1.2596	0.0008	0.0336	-1.2705	4.1388	12.6648	0.0004	0.017
ENSBTAG00000026624	ENSBTAT00000037914	LYRM5	LYR motif containing 5 [Source:HGNC Symbol;Acc:HGNC:27052]	2.6963	1.431	0.0002	0.0113	1.418	4.904	12.6879	0.0004	0.017
ENSBTAG00000009050	ENSBTAT00000011923	ADIPOR2	adiponectin receptor 2 [Source:HGNC Symbol;Acc:HGNC:24041]	0.3086	-1.6964	0	0.0017	-1.6929	5.8761	12.6451	0.0004	0.0171
ENSBTAG00000043993	ENSBTAT00000061032	C21orf62	chromosome 21 open reading frame 62 [Source:HGNC Symbol;Acc:HGNC:1305]	0.1658	-2.5926	0	0.0003	-2.5645	1.9808	12.6452	0.0004	0.0171
ENSBTAG00000000030	ENSBTAT00000000033	RDM1	RAD52 motif containing 1 [Source:HGNC Symbol;Acc:HGNC:19950]	0	#NAME?	0.0064	0.1341	-5.6107	-1.0654	12.6195	0.0004	0.0172
ENSBTAG00000008091	ENSBTAT00000010644	SELENBP1	selenium binding protein 1 [Source:HGNC Symbol;Acc:HGNC:10719]	0.3544	-1.4965	0.0002	0.0126	-1.5055	6.6178	12.632	0.0004	0.0172
ENSBTAG00000031760	ENSBTAT00000045039			0	#NAME?	0.0064	0.1341	-5.6103	-1.0654	12.6116	0.0004	0.0172
ENSBTAG00000039673	ENSBTAT00000051901			0	#NAME?	0.0064	0.1341	-5.6103	-1.0654	12.6164	0.0004	0.0172
ENSBTAG00000008540	ENSBTAT00000004059	SLC22A1	solute carrier family 22 member 1 [Source:HGNC Symbol;Acc:HGNC:10963]	0.333	-1.5863	0.0004	0.0191	-1.5932	7.9516	12.5865	0.0004	0.0173
ENSBTAG00000007976	ENSBTAT00000030051	FAM3C	family with sequence similarity 3 member C [Source:HGNC Symbol;Acc:HGNC:18664]	2.3515	1.2336	0.0012	0.0431	1.2282	5.3479	12.6055	0.0004	0.0173
ENSBTAG00000006745	ENSBTAT00000049554	FGG	fibrinogen gamma chain [Source:HGNC Symbol;Acc:HGNC:3694]	4.1086	2.0387	0.0008	0.0328	2.0286	11.045	12.5833	0.0004	0.0173
ENSBTAG00000039075	ENSBTAT00000053874	ZNF527	zinc finger protein 527 [Source:HGNC Symbol;Acc:HGNC:29385]	2.5049	1.3247	0.0023	0.0703	1.3172	2.8406	12.5914	0.0004	0.0173
ENSBTAG00000031165	ENSBTAT00000044081	TRPM7	transient receptor potential cation channel subfamily M member 7 [Source:HGNC Symbol;Acc:HGNC:17994]	2.6815	1.423	0.0003	0.0145	1.4214	5.9773	12.5753	0.0004	0.0174
ENSBTAG00000012931	ENSBTAT00000017182	PLN	phospholamban [Source:HGNC Symbol;Acc:HGNC:9080]	2.6792	1.4218	0.0004	0.0217	1.4081	3.6139	12.5543	0.0004	0.0175
ENSBTAG00000028359	ENSBTAT00000040741	U3	Small nucleolar RNA U3 [Source:RFAM;Acc:RF00012]	0.0868	-3.5254	0	0	-3.4666	3.6666	16.1056	0.0001	0.0176
ENSBTAG00000042757	ENSBTAT00000059749	SNORA20	Small nucleolar RNA SNORA20 [Source:RFAM;Acc:RF00401]	0.1907	-2.3904	0.0002	0.0367	-2.3397	2.8774	16.1183	0.0001	0.0176
ENSBTAG00000021414	ENSBTAT00000028547		Transmembrane and coiled-coil domain-containing protein 5B [Source:UniProtKB/TrEMBL;Acc:F1MWR4]	0.0788	-3.6656	0.0004	0.0354	-3.6187	0.3263	14.4191	0.0001	0.018
ENSBTAG00000006177	ENSBTAT00000008119	ZDHHC20	zinc finger DHHC-type containing 20 [Source:HGNC Symbol;Acc:HGNC:20749]	2.6616	1.4123	0.0025	0.0724	1.4024	2.4569	12.4862	0.0004	0.0181
ENSBTAG00000031778	ENSBTAT00000027308	HIST1H2BD	histone cluster 1, H2bd [Source:HGNC Symbol;Acc:HGNC:4747]	0.2709	-1.8842	0.0004	0.0337	-1.8983	2.814	14.3986	0.0001	0.0181
ENSBTAG00000013621	ENSBTAT00000018107	DPY19L4	dpy-19 like 4 (C. elegans) [Source:HGNC Symbol;Acc:HGNC:27829]	2.8945	1.5333	0.0019	0.0607	1.525	2.1911	12.46	0.0004	0.0182
ENSBTAG00000025101	ENSBTAT00000035098	ASGR2	asialoglycoprotein receptor 2 [Source:HGNC Symbol;Acc:HGNC:743]	0.3335	-1.5842	0.001	0.0378	-1.5914	8.7722	12.473	0.0004	0.0182
ENSBTAG00000046561	ENSBTAT00000064559	LCORL	ligand-dependent nuclear receptor corepressor-like protein [Source:RefSeq peptide;Acc:NP_001179286]	2.609	1.3835	0.0023	0.0693	1.3758	2.609	12.469	0.0004	0.0182
ENSBTAG00000007939	ENSBTAT00000010436	CHMP2B	charged multivesicular body protein 2B [Source:HGNC Symbol;Acc:HGNC:24537]	2.2728	1.1845	0.0018	0.058	1.1764	4.77	12.4295	0.0004	0.0183
ENSBTAG00000014023	ENSBTAT00000018630	SIRT1	sirtuin 1 [Source:HGNC Symbol;Acc:HGNC:14929]	2.2313	1.1579	0.0024	0.0715	1.151	4.2424	12.4405	0.0004	0.0183
ENSBTAG00000017401	ENSBTAT00000023134	TBK1	TANK binding kinase 1 [Source:HGNC Symbol;Acc:HGNC:11584]	2.1803	1.1245	0.0029	0.0802	1.118	4.4641	12.4184	0.0004	0.0183
ENSBTAG00000018451	ENSBTAT00000024555	PTMS	parathymosin [Source:HGNC Symbol;Acc:HGNC:9629]	0.3682	-1.4415	0.0009	0.0373	-1.4476	7.8136	12.4353	0.0004	0.0183
ENSBTAG00000038979	ENSBTAT00000056397	TMEM167B	transmembrane protein 167B [Source:HGNC Symbol;Acc:HGNC:30187]	2.2095	1.1437	0.0024	0.0709	1.1397	4.3978	12.4373	0.0004	0.0183
ENSBTAG00000047381	ENSBTAT00000063224	bta-mir-2904-3	bta-mir-2904-1 [Source:miRBase;Acc:MI0013080]	0.0833	-3.5851	0	0	-3.5687	7.3454	12.4451	0.0004	0.0183
ENSBTAG00000021457	ENSBTAT00000028604	EFEMP2	EGF containing fibulin like extracellular matrix protein 2 [Source:HGNC Symbol;Acc:HGNC:3219]	0.2654	-1.914	0.0016	0.0541	-1.8979	1.3508	12.4107	0.0004	0.0184
ENSBTAG00000032961	ENSBTAT00000046794		Immediate early response 3-interacting protein 1 [Source:UniProtKB/Swiss-Prot;Acc:Q1JQC2]	2.3108	1.2084	0.0014	0.0487	1.203	5.164	12.4064	0.0004	0.0184
ENSBTAG00000012784	ENSBTAT00000016988	RACGAP1	Rac GTPase activating protein 1 [Source:HGNC Symbol;Acc:HGNC:9804]	0.2701	-1.8884	0.0016	0.054	-1.885	1.3533	12.3878	0.0004	0.0185
ENSBTAG00000015069	ENSBTAT00000017901	PCNP	PEST proteolytic signal containing nuclear protein [Source:HGNC Symbol;Acc:HGNC:30023]	2.5875	1.3715	0.0006	0.0283	1.3652	6.403	12.3759	0.0004	0.0186
ENSBTAG00000008688	ENSBTAT00000011453	HEYL	hes related family bHLH transcription factor with YRPW motif-like [Source:HGNC Symbol;Acc:HGNC:4882]	0.3208	-1.6404	0	0.0036	-1.6508	3.5584	12.3402	0.0004	0.0188
ENSBTAG00000023374	ENSBTAT00000031820	FUT1	fucosyltransferase 1 (H blood group) [Source:HGNC Symbol;Acc:HGNC:4012]	0	#NAME?	0.0012	0.0449	-6.0479	-0.7858	12.3535	0.0004	0.0188
ENSBTAG00000037440	ENSBTAT00000056654			4.7552	2.2495	0.0001	0.0084	2.2441	1.6232	12.3476	0.0004	0.0188
ENSBTAG00000018575	ENSBTAT00000049552	TRHDE	thyrotropin releasing hormone degrading enzyme [Source:HGNC Symbol;Acc:HGNC:30748]	Inf	Inf	0.0065	0.1343	5.7306	-0.881	12.3226	0.0004	0.0189
ENSBTAG00000007863	ENSBTAT00000010348	GLS	glutaminase [Source:HGNC Symbol;Acc:HGNC:4331]	2.5071	1.326	0.0027	0.0775	1.3175	2.7221	12.296	0.0005	0.0192
ENSBTAG00000012919	ENSBTAT00000017168	MMP15	matrix metallopeptidase 15 [Source:HGNC Symbol;Acc:HGNC:7161]	0.4053	-1.3031	0.0005	0.0259	-1.3101	4.7003	12.2716	0.0005	0.0193
ENSBTAG00000014670	ENSBTAT00000019530	BEX5	brain expressed X-linked 5 [Source:HGNC Symbol;Acc:HGNC:27990]	0	#NAME?	0	0.0036	-6.7235	-0.2993	12.2609	0.0005	0.0193
ENSBTAG00000019289	ENSBTAT00000025685	ITGA2	integrin subunit alpha 2 [Source:HGNC Symbol;Acc:HGNC:6137]	2.8059	1.4885	0.0013	0.0464	1.4822	2.5125	12.2601	0.0005	0.0193
ENSBTAG00000019912	ENSBTAT00000026529	CNTD1	cyclin N-terminal domain containing 1 [Source:HGNC Symbol;Acc:HGNC:26847]	2.4092	1.2685	0.0024	0.0718	1.2612	3.0944	12.2574	0.0005	0.0193
ENSBTAG00000031749	ENSBTAT00000045013			0.3385	-1.5627	0.0002	0.0144	-1.5695	2.9666	12.2614	0.0005	0.0193
ENSBTAG00000017021	ENSBTAT00000056908			0.2699	-1.8898	0.001	0.0397	-1.8962	1.4808	12.2723	0.0005	0.0193
ENSBTAG00000014093	ENSBTAT00000018741	IDH2	isocitrate dehydrogenase (NADP(+)) 2, mitochondrial [Source:HGNC Symbol;Acc:HGNC:5383]	0.4014	-1.3169	0.0006	0.0265	-1.3176	4.6931	12.2268	0.0005	0.0194
ENSBTAG00000014608	ENSBTAT00000019452	KDM1B	lysine demethylase 1B [Source:HGNC Symbol;Acc:HGNC:21577]	2.2362	1.161	0.0023	0.0697	1.1538	4.1416	12.234	0.0005	0.0194
ENSBTAG00000019187	ENSBTAT00000025536	ZNF462	zinc finger protein 462 [Source:HGNC Symbol;Acc:HGNC:21684]	3.1271	1.6448	0.0022	0.0673	1.6313	1.8451	12.2438	0.0005	0.0194
ENSBTAG00000019459	ENSBTAT00000025922	CHAC2	ChaC cation transport regulator homolog 2 [Source:HGNC Symbol;Acc:HGNC:32363]	2.6464	1.404	0.0021	0.0669	1.3952	2.5756	12.2384	0.0005	0.0194
ENSBTAG00000008943	ENSBTAT00000011774	ZSCAN12	zinc finger and SCAN domain containing 12 [Source:HGNC Symbol;Acc:HGNC:13172]	7.4096	2.8894	0.0024	0.0715	2.8196	0.1984	12.206	0.0005	0.0195
ENSBTAG00000006256	ENSBTAT00000030462	PTPRO	protein tyrosine phosphatase, receptor type O [Source:HGNC Symbol;Acc:HGNC:9678]	0	#NAME?	0.0064	0.1341	-5.6099	-1.0655	12.2076	0.0005	0.0195
ENSBTAG00000007544	ENSBTAT00000032300	MARVELD3	MARVEL domain containing 3 [Source:HGNC Symbol;Acc:HGNC:30525]	0	#NAME?	0.0064	0.1341	-5.6099	-1.0655	12.2077	0.0005	0.0195
ENSBTAG00000004443	ENSBTAT00000005825		Uncharacterized protein [Source:UniProtKB/TrEMBL;Acc:G5E566]	5.0597	2.3391	0.0017	0.0569	2.3121	0.7859	12.1762	0.0005	0.0197
ENSBTAG00000012514	ENSBTAT00000016614	PODN	podocan [Source:HGNC Symbol;Acc:HGNC:23174]	8.317	3.0561	0.0001	0.0116	2.9821	1.6108	14.2066	0.0002	0.0199
ENSBTAG00000025311	ENSBTAT00000043708	GMFB	glia maturation factor beta [Source:HGNC Symbol;Acc:HGNC:4373]	2.2425	1.1651	0.0019	0.0617	1.1619	4.471	12.1409	0.0005	0.0201
ENSBTAG00000031631	ENSBTAT00000044846	FAM132A	family with sequence similarity 132 member A [Source:HGNC Symbol;Acc:HGNC:32308]	0.4504	-1.1506	0.0021	0.0672	-1.1546	5.1734	12.1236	0.0005	0.0202
ENSBTAG00000014521	ENSBTAT00000019302	UGDH	UDP-glucose 6-dehydrogenase [Source:HGNC Symbol;Acc:HGNC:12525]	3.052	1.6097	0.0011	0.0417	1.6058	8.977	12.1139	0.0005	0.0203
ENSBTAG00000003349	ENSBTAT00000004348	JAKMIP2	janus kinase and microtubule interacting protein 2 [Source:HGNC Symbol;Acc:HGNC:29067]	0.1484	-2.7526	0.0002	0.0229	-2.703	1.4676	14.1395	0.0002	0.0203
ENSBTAG00000045727	ENSBTAT00000065585			0.3455	-1.5334	0.0009	0.0644	-1.542	4.117	14.1469	0.0002	0.0203
ENSBTAG00000011467	ENSBTAT00000015237	BATF2	basic leucine zipper ATF-like transcription factor 2 [Source:HGNC Symbol;Acc:HGNC:25163]	Inf	Inf	0.0014	0.1432	6.933	0.0585	15.7619	0.0001	0.0207
ENSBTAG00000012908	ENSBTAT00000017155	HSPA13	heat shock protein family A (Hsp70) member 13 [Source:HGNC Symbol;Acc:HGNC:11375]	2.8951	1.5336	0.0001	0.0047	1.5331	4.6819	11.98	0.0005	0.0217
ENSBTAG00000015089	ENSBTAT00000020080	LGALS1	galectin 1 [Source:HGNC Symbol;Acc:HGNC:6561]	0.4278	-1.2251	0.0016	0.0541	-1.2312	3.8166	11.9759	0.0005	0.0217
ENSBTAG00000025398	ENSBTAT00000035669		Uncharacterized protein [Source:UniProtKB/TrEMBL;Acc:F1N0Q5]	10.7971	3.4326	0.0002	0.0311	3.441	1.6027	15.6154	0.0001	0.022
ENSBTAG00000031814	ENSBTAT00000045109	SDS	serine dehydratase [Source:HGNC Symbol;Acc:HGNC:10691]	0.3802	-1.3952	0.0002	0.0136	-1.3939	5.0895	11.9484	0.0005	0.022
ENSBTAG00000019652	ENSBTAT00000026189	STK26	serine/threonine protein kinase 26 [Source:HGNC Symbol;Acc:HGNC:18174]	3.9066	1.9659	0.0009	0.0643	1.9421	2.5251	13.9767	0.0002	0.022
ENSBTAG00000037929	ENSBTAT00000055272	ADAM28	ADAM metallopeptidase domain 28 [Source:HGNC Symbol;Acc:HGNC:206]	0.0946	-3.4013	0.0002	0.0127	-3.3147	0.2893	11.9322	0.0006	0.0221
ENSBTAG00000011760	ENSBTAT00000015619	MRPL14	mitochondrial ribosomal protein L14 [Source:HGNC Symbol;Acc:HGNC:14279]	0.4527	-1.1433	0.0027	0.0768	-1.1487	3.9804	11.9074	0.0006	0.0223
ENSBTAG00000014127	ENSBTAT00000018774	PTGS2	prostaglandin-endoperoxide synthase 2 [Source:HGNC Symbol;Acc:HGNC:9605]	4.0372	2.0134	0.001	0.0377	1.9884	1.4292	11.9047	0.0006	0.0223
ENSBTAG00000040564	ENSBTAT00000053207		Cytochrome c oxidase subunit 7C, mitochondrial [Source:UniProtKB/Swiss-Prot;Acc:P00430]	3.6414	1.8645	0.0007	0.0314	1.8413	1.8065	11.9104	0.0006	0.0223
ENSBTAG00000048184	ENSBTAT00000065209		Uncharacterized protein [Source:UniProtKB/TrEMBL;Acc:G3N2R7]	0.3206	-1.6413	0.0018	0.0596	-1.6383	1.8395	11.8967	0.0006	0.0224
ENSBTAG00000015222	ENSBTAT00000020254	RSRP1	arginine and serine rich protein 1 [Source:HGNC Symbol;Acc:HGNC:25234]	2.2757	1.1863	0.0017	0.056	1.1812	4.7774	11.8773	0.0006	0.0225
ENSBTAG00000007807	ENSBTAT00000010270			0.2336	-2.0982	0.0011	0.0417	-2.0641	1.1971	11.8677	0.0006	0.0226
ENSBTAG00000008293	ENSBTAT00000010913	GPCPD1	glycerophosphocholine phosphodiesterase 1 [Source:HGNC Symbol;Acc:HGNC:26957]	2.3918	1.2581	0.0026	0.0752	1.2519	3.1031	11.8721	0.0006	0.0226
ENSBTAG00000006851	ENSBTAT00000065136		Uncharacterized protein [Source:UniProtKB/TrEMBL;Acc:F1ME19]	20.6325	4.3668	0.0013	0.0459	4.1041	-0.27	11.8421	0.0006	0.0228
ENSBTAG00000043545	ENSBTAT00000060545			0.0968	-3.3685	0	0.004	-3.3825	1.1979	13.8962	0.0002	0.0228
ENSBTAG00000006320	ENSBTAT00000008292	DBT	dihydrolipoamide branched chain transacylase E2 [Source:HGNC Symbol;Acc:HGNC:2698]	2.6455	1.4035	0.0004	0.0207	1.3929	6.2358	11.8346	0.0006	0.0229
ENSBTAG00000013421	ENSBTAT00000017861	PRMT3	protein arginine methyltransferase 3 [Source:HGNC Symbol;Acc:HGNC:30163]	2.326	1.2178	0.0018	0.0595	1.2104	3.9047	11.8197	0.0006	0.023
ENSBTAG00000015202	ENSBTAT00000020228	ATP5S	ATP synthase, H+ transporting, mitochondrial Fo complex subunit s (factor B) [Source:HGNC Symbol;Acc:HGNC:18799]	2.3991	1.2625	0.0012	0.0447	1.2522	3.8368	11.7994	0.0006	0.0232
ENSBTAG00000010868	ENSBTAT00000053788	SIAH1	siah E3 ubiquitin protein ligase 1 [Source:HGNC Symbol;Acc:HGNC:10857]	2.2095	1.1437	0.0029	0.0802	1.1357	4.0254	11.7899	0.0006	0.0232
ENSBTAG00000000185	ENSBTAT00000000209	SLC6A14	solute carrier family 6 member 14 [Source:HGNC Symbol;Acc:HGNC:11047]	5.4579	2.4484	0.0001	0.0115	2.4561	2.2576	13.8512	0.0002	0.0232
ENSBTAG00000013533	ENSBTAT00000017995	CLIC1	chloride intracellular channel 1 [Source:HGNC Symbol;Acc:HGNC:2062]	0.4718	-1.0836	0.004	0.1002	-1.0886	4.3203	11.7851	0.0006	0.0233
ENSBTAG00000007870	ENSBTAT00000033684	FKBP14	FK506 binding protein 14 [Source:HGNC Symbol;Acc:HGNC:18625]	2.5064	1.3256	0.0007	0.0295	1.3231	3.8751	11.7784	0.0006	0.0233
ENSBTAG00000008835	ENSBTAT00000045541	GPANK1	G-patch domain and ankyrin repeats 1 [Source:HGNC Symbol;Acc:HGNC:13920]	0.4424	-1.1767	0.0019	0.0604	-1.1778	5.1036	11.769	0.0006	0.0233
ENSBTAG00000037913	ENSBTAT00000052457			2.2352	1.1604	0.0027	0.0775	1.1527	3.9817	11.7385	0.0006	0.0237
ENSBTAG00000017328	ENSBTAT00000023042	PTI	Bos taurus pancreatic trypsin inhibitor (PTI), mRNA. [Source:RefSeq mRNA;Acc:NM_001001554]	4.0355	2.0127	0	0.0049	1.9915	4.2308	13.7763	0.0002	0.0237
ENSBTAG00000026779	ENSBTAT00000038266	LYZ	Lysozyme C, non-stomach isozyme [Source:UniProtKB/Swiss-Prot;Acc:P80189]	0.3552	-1.4933	0.0009	0.0646	-1.4984	4.7884	13.8032	0.0002	0.0237
ENSBTAG00000037415	ENSBTAT00000053293			0.2566	-1.9625	0.0014	0.0875	-1.9609	2.0641	13.7893	0.0002	0.0237
ENSBTAG00000016472	ENSBTAT00000045072		Uncharacterized protein [Source:UniProtKB/TrEMBL;Acc:F6Q751]	0.3242	-1.6251	0.0006	0.0475	-1.6257	4.1036	13.7199	0.0002	0.0241
ENSBTAG00000006259	ENSBTAT00000047356	MOB1A	MOB kinase activator 1A [Source:HGNC Symbol;Acc:HGNC:16015]	2.9234	1.5477	0.0011	0.0762	1.539	3.9324	13.7303	0.0002	0.0241
ENSBTAG00000000913	ENSBTAT00000001208	UQCR10	ubiquinol-cytochrome c reductase, complex III subunit X [Source:HGNC Symbol;Acc:HGNC:30863]	0.4525	-1.1439	0.002	0.0648	-1.1512	5.035	11.6801	0.0006	0.0242
ENSBTAG00000009145	ENSBTAT00000012050	SLC7A4	solute carrier family 7 member 4 [Source:HGNC Symbol;Acc:HGNC:11062]	0	#NAME?	0.0099	0.1712	-5.476	-1.1446	11.6751	0.0006	0.0242
ENSBTAG00000017545	ENSBTAT00000023336	FCHO2	FCH domain only 2 [Source:HGNC Symbol;Acc:HGNC:25180]	2.496	1.3196	0.0027	0.0777	1.3088	2.796	11.6927	0.0006	0.0242
ENSBTAG00000001601	ENSBTAT00000047412	PKM	pyruvate kinase, muscle [Source:HGNC Symbol;Acc:HGNC:9021]	0.4565	-1.1314	0.0026	0.0751	-1.1364	4.8179	11.6876	0.0006	0.0242
ENSBTAG00000036078	ENSBTAT00000050559	EMP1	epithelial membrane protein 1 [Source:HGNC Symbol;Acc:HGNC:3333]	0	#NAME?	0.0099	0.1712	-5.476	-1.1446	11.6766	0.0006	0.0242
ENSBTAG00000021048	ENSBTAT00000028036	ADM	adrenomedullin [Source:HGNC Symbol;Acc:HGNC:259]	2.806	1.4885	0.0025	0.0737	1.4805	2.1922	11.6632	0.0006	0.0243
ENSBTAG00000000356	ENSBTAT00000034734	CCDC137	coiled-coil domain containing 137 [Source:HGNC Symbol;Acc:HGNC:33451]	0.3941	-1.3434	0.0007	0.0323	-1.34	3.611	11.6514	0.0006	0.0244
ENSBTAG00000042916	ENSBTAT00000059908	SNORD15	Small nucleolar RNA SNORD15 [Source:RFAM;Acc:RF00067]	0.1316	-2.9261	0.0031	0.0831	-2.8509	-0.0552	11.6502	0.0006	0.0244
ENSBTAG00000020795	ENSBTAT00000027713			0.3375	-1.5671	0.0003	0.0267	-1.5767	6.2056	13.6668	0.0002	0.0246
ENSBTAG00000045751	ENSBTAT00000035486		Uncharacterized protein [Source:UniProtKB/TrEMBL;Acc:G3MW12]	0.032	-4.9648	0.0001	0.0242	-4.7148	0.3474	15.3643	0.0001	0.0247
ENSBTAG00000034402	ENSBTAT00000048730	ACE2	angiotensin I converting enzyme 2 [Source:HGNC Symbol;Acc:HGNC:13557]	0.2815	-1.8287	0.0002	0.0243	-1.824	3.7316	13.633	0.0002	0.0249
ENSBTAG00000001219	ENSBTAT00000001613		Uncharacterized protein [Source:UniProtKB/TrEMBL;Acc:G5E513]	3.1735	1.6661	0.0002	0.0223	1.6553	5.5043	13.6046	0.0002	0.025
ENSBTAG00000024394	ENSBTAT00000061438	SEMA3D	semaphorin-3D [Source:RefSeq peptide;Acc:NP_001193025]	6.8812	2.7827	0.0008	0.0605	2.7629	1.1774	13.5986	0.0002	0.025
ENSBTAG00000012370	ENSBTAT00000016414		matrix Gla protein precursor [Source:RefSeq peptide;Acc:NP_777132]	0.4621	-1.1137	0.0028	0.078	-1.1196	4.952	11.5633	0.0007	0.0255
ENSBTAG00000006769	ENSBTAT00000010992		3 beta-hydroxysteroid dehydrogenase/Delta 5-->4-isomerase 3-beta-hydroxy-Delta(5)-steroid dehydrogenase Steroid Delta-isomerase [Source:UniProtKB/Swiss-Prot;Acc:P14893]	0.1774	-2.4947	0.0029	0.0802	-2.464	0.3154	11.5196	0.0007	0.0258
ENSBTAG00000018926	ENSBTAT00000025186	LEAP2	liver enriched antimicrobial peptide 2 [Source:HGNC Symbol;Acc:HGNC:29571]	0.3859	-1.3737	0.0008	0.0325	-1.381	7.0275	11.5254	0.0007	0.0258
ENSBTAG00000010106	ENSBTAT00000036029	CCND3	cyclin D3 [Source:HGNC Symbol;Acc:HGNC:1585]	0.4353	-1.1998	0.0024	0.0716	-1.2005	3.5935	11.537	0.0007	0.0258
ENSBTAG00000009218	ENSBTAT00000046371	ANLN	anillin actin binding protein [Source:HGNC Symbol;Acc:HGNC:14082]	0.2225	-2.1684	0.0022	0.0677	-2.1673	0.7724	11.5372	0.0007	0.0258
ENSBTAG00000034435	ENSBTAT00000048774	NKD2	naked cuticle homolog 2 [Source:HGNC Symbol;Acc:HGNC:17046]	0.3723	-1.4253	0.0034	0.0898	-1.427	2.1683	11.5262	0.0007	0.0258
ENSBTAG00000012077	ENSBTAT00000055745	SLF2	SMC5-SMC6 complex localization factor 2 [Source:HGNC Symbol;Acc:HGNC:17814]	2.1482	1.1031	0.0032	0.0852	1.097	4.8581	11.5144	0.0007	0.0258
ENSBTAG00000001435	ENSBTAT00000001883	ARL6IP6	ADP ribosylation factor like GTPase 6 interacting protein 6 [Source:HGNC Symbol;Acc:HGNC:24048]	2.276	1.1865	0.0022	0.068	1.1785	4.0228	11.5011	0.0007	0.0259
ENSBTAG00000004004	ENSBTAT00000005226	CSDC2	cold shock domain containing C2 [Source:HGNC Symbol;Acc:HGNC:30359]	0	#NAME?	0.0064	0.1341	-5.6116	-1.0652	11.5024	0.0007	0.0259
ENSBTAG00000023955	ENSBTAT00000007005		Uncharacterized protein [Source:UniProtKB/TrEMBL;Acc:F1N6N4]	0	#NAME?	0.0028	0.078	-5.8489	-0.9184	11.4972	0.0007	0.0259
ENSBTAG00000016223	ENSBTAT00000021588	SCRN1	secernin 1 [Source:HGNC Symbol;Acc:HGNC:22192]	0	#NAME?	0.0028	0.078	-5.8489	-0.9184	11.5011	0.0007	0.0259
ENSBTAG00000009583	ENSBTAT00000012607	SLC22A2	solute carrier family 22 member 2 [Source:HGNC Symbol;Acc:HGNC:10966]	Inf	Inf	0	0.007	7.3873	0.3674	13.5238	0.0002	0.0259
ENSBTAG00000013004	ENSBTAT00000048699	ITIH5	inter-alpha-trypsin inhibitor heavy chain family member 5 [Source:HGNC Symbol;Acc:HGNC:21449]	5.0973	2.3497	0.0003	0.0263	2.3157	2.1728	13.5104	0.0002	0.0259
ENSBTAG00000017376	ENSBTAT00000023104	GALNT5	polypeptide N-acetylgalactosaminyltransferase 5 [Source:HGNC Symbol;Acc:HGNC:4127]	0	#NAME?	0.0099	0.1712	-5.4756	-1.1446	11.4603	0.0007	0.0262
ENSBTAG00000021695	ENSBTAT00000028914	GLYCTK	glycerate kinase [Source:RefSeq peptide;Acc:NP_001039452]	0.348	-1.523	0.0001	0.0087	-1.5311	6.1422	11.4667	0.0007	0.0262
ENSBTAG00000008552	ENSBTAT00000030185	PLXNA3	plexin A3 [Source:HGNC Symbol;Acc:HGNC:9101]	0.1012	-3.3048	0.0024	0.0718	-3.1355	-0.1761	11.4605	0.0007	0.0262
ENSBTAG00000006589	ENSBTAT00000053450	CFTR	cystic fibrosis transmembrane conductance regulator [Source:HGNC Symbol;Acc:HGNC:1884]	4.2063	2.0726	0.0013	0.0815	2.0626	2.047	13.4705	0.0002	0.0262
ENSBTAG00000046394	ENSBTAT00000065532		60S ribosomal protein L23a [Source:UniProtKB/Swiss-Prot;Acc:Q24JY1]	0.3043	-1.7163	0.0002	0.0211	-1.7236	8.5476	13.4639	0.0002	0.0262
ENSBTAG00000002163	ENSBTAT00000002800	PTGER2	prostaglandin E receptor 2 [Source:HGNC Symbol;Acc:HGNC:9594]	Inf	Inf	0.0091	0.1638	5.6292	-0.9465	11.4438	0.0007	0.0263
ENSBTAG00000010889	ENSBTAT00000014462	FSHB	Follitropin subunit beta [Source:UniProtKB/Swiss-Prot;Acc:P04837]	0	#NAME?	0.0001	0.0087	-6.5327	-0.4442	11.4512	0.0007	0.0263
ENSBTAG00000021869	ENSBTAT00000029153	THAP5	THAP domain containing 5 [Source:HGNC Symbol;Acc:HGNC:23188]	2.5759	1.3651	0.0003	0.0167	1.3642	4.5713	11.4402	0.0007	0.0263
ENSBTAG00000005715	ENSBTAT00000007505	FUOM	fucose mutarotase [Source:HGNC Symbol;Acc:HGNC:24733]	0.1206	-3.0515	0	0.0002	-2.9967	4.6097	15.1907	0.0001	0.0266
ENSBTAG00000025258	ENSBTAT00000048100		Uncharacterized protein [Source:UniProtKB/TrEMBL;Acc:F1N6D0]	0.4517	-1.1466	0.0028	0.079	-1.152	3.84	11.4167	0.0007	0.0266
ENSBTAG00000019581	ENSBTAT00000026087	PLEKHF2	pleckstrin homology and FYVE domain containing 2 [Source:HGNC Symbol;Acc:HGNC:20757]	2.1382	1.0964	0.0038	0.0973	1.089	4.4388	11.4033	0.0007	0.0267
ENSBTAG00000002999	ENSBTAT00000003902	ANAPC15	anaphase promoting complex subunit 15 [Source:HGNC Symbol;Acc:HGNC:24531]	0.3431	-1.5432	0.0013	0.0815	-1.5521	3.6626	13.3886	0.0003	0.0267
ENSBTAG00000005691	ENSBTAT00000007477			3.8714	1.9529	0.0001	0.0079	1.9451	4.1062	13.3824	0.0003	0.0267
ENSBTAG00000015094	ENSBTAT00000020086	VNN1	vanin 1 [Source:HGNC Symbol;Acc:HGNC:12705]	0.3294	-1.6021	0.0007	0.0521	-1.6022	4.1605	13.373	0.0003	0.0267
ENSBTAG00000016799	ENSBTAT00000022347	ERN1	endoplasmic reticulum to nucleus signaling 1 [Source:HGNC Symbol;Acc:HGNC:3449]	3.9889	1.996	0.0003	0.0278	1.982	2.9762	13.3568	0.0003	0.0267
ENSBTAG00000001571	ENSBTAT00000033876	LRRD1	leucine rich repeats and death domain containing 1 [Source:HGNC Symbol;Acc:HGNC:34300]	0.0329	-4.9244	0.0007	0.0512	-4.6851	-0.2864	13.3761	0.0003	0.0267
ENSBTAG00000039157	ENSBTAT00000052364	GPR182	G protein-coupled receptor 182 [Source:HGNC Symbol;Acc:HGNC:13708]	0.3054	-1.711	0.0003	0.0278	-1.7199	3.9443	13.4054	0.0003	0.0267
ENSBTAG00000007642	ENSBTAT00000010057	ADORA3	adenosine A3 receptor [Source:HGNC Symbol;Acc:HGNC:268]	2.659	1.4109	0.0024	0.0718	1.4027	2.4319	11.3923	0.0007	0.0268
ENSBTAG00000006185	ENSBTAT00000008128	SPC24	SPC24, NDC80 kinetochore complex component [Source:HGNC Symbol;Acc:HGNC:26913]	0.3121	-1.6798	0.0019	0.1054	-1.6838	2.7694	13.3388	0.0003	0.0268
ENSBTAG00000002484	ENSBTAT00000003225	NARFL	Cytosolic Fe-S cluster assembly factor NARFL [Source:UniProtKB/Swiss-Prot;Acc:A4FV58]	0.4696	-1.0905	0.0045	0.1073	-1.0952	3.9124	11.3686	0.0007	0.0271
ENSBTAG00000009256	ENSBTAT00000012194	ITGA4	integrin subunit alpha 4 [Source:HGNC Symbol;Acc:HGNC:6140]	2.4222	1.2763	0.0026	0.0758	1.2645	3.0494	11.36	0.0008	0.0272
ENSBTAG00000018416	ENSBTAT00000024503	CCDC42	coiled-coil domain containing 42 [Source:HGNC Symbol;Acc:HGNC:26528]	0.2591	-1.9486	0.0002	0.0203	-1.9663	2.9125	13.3052	0.0003	0.0272
ENSBTAG00000017769	ENSBTAT00000023625	RIBC1	RIB43A domain with coiled-coils 1 [Source:HGNC Symbol;Acc:HGNC:26537]	0.3385	-1.5628	0.0016	0.0559	-1.5488	2.1821	11.3435	0.0008	0.0274
ENSBTAG00000007632	ENSBTAT00000042733	FAM151B	family with sequence similarity 151 member B [Source:HGNC Symbol;Acc:HGNC:33716]	2.2736	1.185	0.0026	0.0752	1.1746	3.7358	11.3224	0.0008	0.0276
ENSBTAG00000037673	ENSBTAT00000021896			0.3472	-1.5263	0.0007	0.0543	-1.5276	5.0668	13.2648	0.0003	0.0276
ENSBTAG00000008805	ENSBTAT00000011598	USP3	ubiquitin specific peptidase 3 [Source:HGNC Symbol;Acc:HGNC:12626]	2.214	1.1466	0.0026	0.0752	1.1406	4.0517	11.3086	0.0008	0.0278
ENSBTAG00000000586	ENSBTAT00000000774	C5orf42	chromosome 5 open reading frame 42 [Source:HGNC Symbol;Acc:HGNC:25801]	2.3692	1.2444	0.0026	0.0758	1.2401	3.1405	11.2955	0.0008	0.0279
ENSBTAG00000013042	ENSBTAT00000017336	EXOC5	exocyst complex component 5 [Source:HGNC Symbol;Acc:HGNC:10696]	2.2961	1.1992	0.0015	0.0512	1.1954	5.122	11.268	0.0008	0.028
ENSBTAG00000019748	ENSBTAT00000026317	FAM208A	family with sequence similarity 208 member A [Source:HGNC Symbol;Acc:HGNC:30314]	2.1452	1.1011	0.0033	0.0872	1.0966	4.7611	11.2842	0.0008	0.028
ENSBTAG00000016341	ENSBTAT00000032193	RGS5	regulator of G-protein signaling 5 [Source:HGNC Symbol;Acc:HGNC:10001]	3.0547	1.611	0.0017	0.0579	1.5949	2.0276	11.277	0.0008	0.028
ENSBTAG00000019065	ENSBTAT00000033712	EEPD1	endonuclease/exonuclease/phosphatase family domain containing 1 [Source:HGNC Symbol;Acc:HGNC:22223]	0.301	-1.7324	0	0.0035	-1.737	3.1771	11.2868	0.0008	0.028
ENSBTAG00000048195	ENSBTAT00000063541	PIGX	phosphatidylinositol glycan anchor biosynthesis class X [Source:HGNC Symbol;Acc:HGNC:26046]	2.2594	1.1759	0.0025	0.0724	1.1669	3.8586	11.2721	0.0008	0.028
ENSBTAG00000047957	ENSBTAT00000064053			0.132	-2.9217	0.0031	0.0832	-2.8518	-0.0548	11.2787	0.0008	0.028
ENSBTAG00000005670	ENSBTAT00000007450	ARHGEF19	Rho guanine nucleotide exchange factor 19 [Source:HGNC Symbol;Acc:HGNC:26604]	0.2991	-1.7413	0.0001	0.0058	-1.7468	2.8345	11.2432	0.0008	0.0283
ENSBTAG00000003692	ENSBTAT00000004810	UCP2	uncoupling protein 2 [Source:HGNC Symbol;Acc:HGNC:12518]	0.3801	-1.3955	0.0004	0.0202	-1.4045	6.2233	11.2246	0.0008	0.0284
ENSBTAG00000019782	ENSBTAT00000026358	TPI1	triosephosphate isomerase 1 [Source:HGNC Symbol;Acc:HGNC:12009]	0.4109	-1.2831	0.0012	0.0439	-1.2844	6.1709	11.2194	0.0008	0.0284
ENSBTAG00000011957	ENSBTAT00000043028	CREBL2	cAMP responsive element binding protein like 2 [Source:HGNC Symbol;Acc:HGNC:2350]	2.2407	1.164	0.0021	0.0654	1.154	4.8588	11.2276	0.0008	0.0284
ENSBTAG00000048011	ENSBTAT00000066339	GPR160	G protein-coupled receptor 160 [Source:HGNC Symbol;Acc:HGNC:23693]	3.9278	1.9737	0.0034	0.0894	1.9477	1.0707	11.2318	0.0008	0.0284
ENSBTAG00000020495	ENSBTAT00000030504	SH3YL1	SH3 and SYLF domain containing 1 [Source:HGNC Symbol;Acc:HGNC:29546]	2.8414	1.5066	0.0001	0.0088	1.4917	3.9224	11.201	0.0008	0.0286
ENSBTAG00000008329	ENSBTAT00000010968	CYTIP	cytohesin 1 interacting protein [Source:HGNC Symbol;Acc:HGNC:9506]	6.6552	2.7345	0.0006	0.0827	2.7534	1.9292	14.9466	0.0001	0.029
ENSBTAG00000015727	ENSBTAT00000020877			4.2018	2.071	0.0004	0.0616	2.1177	3.7972	14.9191	0.0001	0.029
ENSBTAG00000017162	ENSBTAT00000030845			16.2343	4.021	0.0004	0.0657	3.954	0.9838	14.964	0.0001	0.029
ENSBTAG00000001143	ENSBTAT00000032697		Uncharacterized protein [Source:UniProtKB/TrEMBL;Acc:E1B7Z4]	4.9681	2.3127	0.0007	0.0961	2.3449	2.5697	14.9103	0.0001	0.029
ENSBTAG00000004108	ENSBTAT00000005369	STRA13	stimulated by retinoic acid 13 [Source:HGNC Symbol;Acc:HGNC:11422]	0.4384	-1.1896	0.003	0.081	-1.1969	3.3314	11.1732	0.0008	0.029
ENSBTAG00000035975	ENSBTAT00000050472	SCIMP	SLP adaptor and CSK interacting membrane protein [Source:HGNC Symbol;Acc:HGNC:33504]	30.8369	4.9466	0.0008	0.1051	4.8041	0.4836	14.8768	0.0001	0.0291
ENSBTAG00000002293	ENSBTAT00000002959	ARL5A	ADP ribosylation factor like GTPase 5A [Source:HGNC Symbol;Acc:HGNC:696]	2.1795	1.124	0.0041	0.1018	1.117	3.6963	11.1555	0.0008	0.0292
ENSBTAG00000031772	ENSBTAT00000045048	PRODH2	proline dehydrogenase 2 [Source:HGNC Symbol;Acc:HGNC:17325]	0.4477	-1.1595	0.0024	0.0718	-1.1632	4.1959	11.1541	0.0008	0.0292
ENSBTAG00000004269	ENSBTAT00000005592	SGK1	serum/glucocorticoid regulated kinase 1 [Source:HGNC Symbol;Acc:HGNC:10810]	2.3915	1.2579	0.0016	0.0559	1.2521	6.5558	11.1293	0.0008	0.0294
ENSBTAG00000005754	ENSBTAT00000007563	PPM1K	protein phosphatase, Mg2+/Mn2+ dependent 1K [Source:HGNC Symbol;Acc:HGNC:25415]	2.9224	1.5472	0.0002	0.0104	1.5347	6.726	11.1344	0.0008	0.0294
ENSBTAG00000012966	ENSBTAT00000017239	SCRN3	secernin 3 [Source:HGNC Symbol;Acc:HGNC:30382]	2.5387	1.3441	0.0022	0.0687	1.33	2.8308	11.129	0.0008	0.0294
ENSBTAG00000003205	ENSBTAT00000004161		60S ribosomal protein L35 [Source:UniProtKB/Swiss-Prot;Acc:Q3MHM7]	0.3206	-1.641	0.0003	0.0278	-1.6477	8.2629	13.134	0.0003	0.0294
ENSBTAG00000002480	ENSBTAT00000003218	NUDT1	nudix hydrolase 1 [Source:HGNC Symbol;Acc:HGNC:8048]	0.416	-1.2653	0.0047	0.1118	-1.2673	2.5788	11.1051	0.0009	0.0297
ENSBTAG00000014062	ENSBTAT00000064655	FRMD1	FERM domain containing 1 [Source:HGNC Symbol;Acc:HGNC:21240]	Inf	Inf	0.013	0.1983	5.5069	-1.0181	11.1004	0.0009	0.0297
ENSBTAG00000006734	ENSBTAT00000065397	BICD1	BICD cargo adaptor 1 [Source:HGNC Symbol;Acc:HGNC:1049]	Inf	Inf	0.013	0.1983	5.5069	-1.0181	11.1024	0.0009	0.0297
ENSBTAG00000008160	ENSBTAT00000010729	MBOAT2	membrane bound O-acyltransferase domain containing 2 [Source:HGNC Symbol;Acc:HGNC:25193]	0	#NAME?	0.0042	0.1033	-5.7354	-0.99	11.0874	0.0009	0.0298
ENSBTAG00000014144	ENSBTAT00000018801	CCDC113	coiled-coil domain containing 113 [Source:HGNC Symbol;Acc:HGNC:25002]	0	#NAME?	0.0042	0.1033	-5.7354	-0.99	11.0881	0.0009	0.0298
ENSBTAG00000018165	ENSBTAT00000024178			6.6332	2.7297	0.0007	0.097	2.7557	1.837	14.7856	0.0001	0.0299
ENSBTAG00000009703	ENSBTAT00000061306	MYH7	myosin heavy chain 7 [Source:HGNC Symbol;Acc:HGNC:7577]	0	#NAME?	0	0.0004	-7.9336	0.5495	14.7673	0.0001	0.0299
ENSBTAG00000047265	ENSBTAT00000065478		Uncharacterized protein [Source:UniProtKB/TrEMBL;Acc:G3N0C3]	0.3198	-1.6448	0.0006	0.0278	-1.6311	2.3544	11.0624	0.0009	0.0301
ENSBTAG00000019525	ENSBTAT00000026009	PPP3CB	protein phosphatase 3 catalytic subunit beta [Source:HGNC Symbol;Acc:HGNC:9315]	2.4226	1.2766	0.0047	0.1111	1.2659	2.6226	11.0564	0.0009	0.0302
ENSBTAG00000014713	ENSBTAT00000040084	RARRES1	retinoic acid receptor responder 1 [Source:HGNC Symbol;Acc:HGNC:9867]	2.2578	1.1749	0.0019	0.0602	1.1714	4.5109	11.0344	0.0009	0.0305
ENSBTAG00000002083	ENSBTAT00000002697	AUTS2	autism susceptibility candidate 2 [Source:HGNC Symbol;Acc:HGNC:14262]	0.4317	-1.212	0.0013	0.0471	-1.2115	4.6911	11.0243	0.0009	0.0306
ENSBTAG00000010507	ENSBTAT00000028664	SLC22A16	solute carrier family 22 member 16 [Source:HGNC Symbol;Acc:HGNC:20302]	3.6514	1.8685	0.0008	0.0333	1.8541	1.7123	11.0213	0.0009	0.0306
ENSBTAG00000005069	ENSBTAT00000006683	TM7SF2	transmembrane 7 superfamily member 2 [Source:HGNC Symbol;Acc:HGNC:11863]	0.2727	-1.8747	0.0007	0.0953	-1.8356	7.6987	14.678	0.0001	0.0307
ENSBTAG00000017062	ENSBTAT00000022685	ADM2	adrenomedullin 2 [Source:HGNC Symbol;Acc:HGNC:28898]	Inf	Inf	0.0002	0.0393	7.3859	0.4041	14.6611	0.0001	0.0307
ENSBTAG00000002144	ENSBTAT00000002779	ADRB2	adrenoceptor beta 2 [Source:HGNC Symbol;Acc:HGNC:286]	0.2929	-1.7716	0.0004	0.021	-1.7629	2.1546	11.0004	0.0009	0.0308
ENSBTAG00000017741	ENSBTAT00000023587	HACD4	3-hydroxyacyl-CoA dehydratase 4 [Source:HGNC Symbol;Acc:HGNC:20920]	3.9351	1.9764	0.0041	0.1016	1.9537	0.9818	11.0011	0.0009	0.0308
ENSBTAG00000002112	ENSBTAT00000064251	INSIG2	insulin induced gene 2 [Source:HGNC Symbol;Acc:HGNC:20452]	2.8258	1.4986	0.0021	0.0651	1.4815	2.3172	10.9985	0.0009	0.0308
ENSBTAG00000007554	ENSBTAT00000009939	IFI6	interferon alpha inducible protein 6 [Source:HGNC Symbol;Acc:HGNC:4054]	8.3604	3.0636	0	0	3.0688	7.273	13.0314	0.0003	0.0309
ENSBTAG00000020933	ENSBTAT00000027882	HCFC2	host cell factor C2 [Source:HGNC Symbol;Acc:HGNC:24972]	2.3976	1.2616	0.0022	0.0677	1.2506	3.3295	10.9768	0.0009	0.0311
ENSBTAG00000038085	ENSBTAT00000056737		Uncharacterized protein [Source:UniProtKB/TrEMBL;Acc:F1N3N3]	0.201	-2.3149	0.0002	0.0442	-2.2646	3.0019	14.6035	0.0001	0.0312
ENSBTAG00000027625	ENSBTAT00000039787	SFRP1	secreted frizzled related protein 1 [Source:HGNC Symbol;Acc:HGNC:10776]	2.6455	1.4035	0.0011	0.0417	1.3879	3.0012	10.9635	0.0009	0.0312
ENSBTAG00000038650	ENSBTAT00000006013	MS4A7	membrane spanning 4-domains A7 [Source:HGNC Symbol;Acc:HGNC:13378]	0.4294	-1.2196	0.0042	0.1029	-1.2209	2.9365	10.9418	0.0009	0.0315
ENSBTAG00000005287	ENSBTAT00000006957	CYP7A1	cytochrome P450 family 7 subfamily A member 1 [Source:HGNC Symbol;Acc:HGNC:2651]	3.0221	1.5956	0.0003	0.0183	1.579	2.7797	10.9296	0.0009	0.0317
ENSBTAG00000009506	ENSBTAT00000012508	NAGA	alpha-N-acetylgalactosaminidase [Source:HGNC Symbol;Acc:HGNC:7631]	0.4683	-1.0945	0.0049	0.1146	-1.0978	3.7633	10.9164	0.001	0.0318
ENSBTAG00000011573	ENSBTAT00000015375	ENPP6	ectonucleotide pyrophosphatase/phosphodiesterase 6 [Source:HGNC Symbol;Acc:HGNC:23409]	4.6578	2.2196	0.0015	0.0896	2.1978	1.7635	12.9644	0.0003	0.0318
ENSBTAG00000000825	ENSBTAT00000001091	MRPS26	mitochondrial ribosomal protein S26 [Source:HGNC Symbol;Acc:HGNC:14045]	0.3659	-1.4504	0.0014	0.0853	-1.4559	4.6462	12.9467	0.0003	0.0319
ENSBTAG00000002972	ENSBTAT00000056453	CASC1	cancer susceptibility candidate 1 [Source:HGNC Symbol;Acc:HGNC:29599]	3.7506	1.9071	0.0038	0.0972	1.8861	1.1162	10.8896	0.001	0.0322
ENSBTAG00000005495	ENSBTAT00000015661		Uncharacterized protein [Source:UniProtKB/TrEMBL;Acc:G3MYE2]	0.2432	-2.0398	0.0003	0.0263	-2.0579	2.4689	12.889	0.0003	0.0324
ENSBTAG00000012177	ENSBTAT00000016153	SNRPD2	small nuclear ribonucleoprotein Sm D2 [Source:RefSeq peptide;Acc:NP_001029648]	0.3739	-1.4195	0.0015	0.0923	-1.4259	4.69	12.8882	0.0003	0.0324
ENSBTAG00000021906	ENSBTAT00000029207		Uncharacterized protein [Source:UniProtKB/TrEMBL;Acc:F1MFK0]	3.5293	1.8194	0.0002	0.0223	1.8234	3.5098	12.8993	0.0003	0.0324
ENSBTAG00000047766	ENSBTAT00000065273	G0S2	G0/G1 switch 2 [Source:HGNC Symbol;Acc:HGNC:30229]	0.3294	-1.6022	0.0001	0.0067	-1.5997	6.6852	10.8622	0.001	0.0327
ENSBTAG00000001808	ENSBTAT00000002364	LACTB2	lactamase beta 2 [Source:HGNC Symbol;Acc:HGNC:18512]	2.3541	1.2351	0.0013	0.0457	1.2242	5.4574	10.8329	0.001	0.0328
ENSBTAG00000002098	ENSBTAT00000002707	CDC34	cell division cycle 34 [Source:HGNC Symbol;Acc:HGNC:1734]	0.4533	-1.1414	0.0027	0.0775	-1.1456	5.5649	10.8295	0.001	0.0328
ENSBTAG00000003097	ENSBTAT00000004032	DENND4C	DENN domain containing 4C [Source:HGNC Symbol;Acc:HGNC:26079]	2.1227	1.0859	0.0043	0.1051	1.0813	4.0773	10.8494	0.001	0.0328
ENSBTAG00000003326	ENSBTAT00000004317	NAIP	NLR family apoptosis inhibitory protein [Source:HGNC Symbol;Acc:HGNC:7634]	2.1885	1.13	0.0039	0.0993	1.1226	3.783	10.8263	0.001	0.0328
ENSBTAG00000020597	ENSBTAT00000027198	FMO3	flavin containing monooxygenase 3 [Source:HGNC Symbol;Acc:HGNC:3771]	2.461	1.2992	0.0015	0.0524	1.2928	6.8421	10.8522	0.001	0.0328
ENSBTAG00000031707	ENSBTAT00000052708	FRMD6	FERM domain containing 6 [Source:HGNC Symbol;Acc:HGNC:19839]	2.2233	1.1527	0.0039	0.0992	1.1438	3.531	10.8437	0.001	0.0328
ENSBTAG00000038735	ENSBTAT00000057054		Lutropin subunit beta [Source:UniProtKB/Swiss-Prot;Acc:P04651]	0.0807	-3.6316	0	0	-3.6254	1.5797	10.8329	0.001	0.0328
ENSBTAG00000031061	ENSBTAT00000043971	POLR2L	RNA polymerase II subunit L [Source:HGNC Symbol;Acc:HGNC:9199]	0.3704	-1.4328	0.0018	0.104	-1.4355	4.494	12.8347	0.0003	0.0331
ENSBTAG00000037795	ENSBTAT00000027159		Cytochrome P450, family 2, subfamily C, polypeptide 87; Uncharacterized protein [Source:UniProtKB/TrEMBL;Acc:Q3SZK5]	0.225	-2.1517	0.0037	0.0963	-2.1349	0.6332	10.7948	0.001	0.0333
ENSBTAG00000016497	ENSBTAT00000021930	FAM168A	family with sequence similarity 168 member A [Source:HGNC Symbol;Acc:HGNC:28999]	23.0476	4.5265	0.0018	0.104	4.3354	0.0719	12.8054	0.0003	0.0333
ENSBTAG00000018451	ENSBTAT00000024555	PTMS	parathymosin [Source:HGNC Symbol;Acc:HGNC:9629]	0.2931	-1.7708	0.0001	0.014	-1.7787	8.1907	12.8043	0.0003	0.0333
ENSBTAG00000019253	ENSBTAT00000063926			0	#NAME?	0.0043	0.1813	-6.0315	-0.915	12.7776	0.0004	0.0334
ENSBTAG00000046078	ENSBTAT00000064210	SNORA31	Small nucleolar RNA SNORA31 [Source:RFAM;Acc:RF00322]	0	#NAME?	0.0043	0.1813	-6.0315	-0.915	12.7772	0.0004	0.0334
ENSBTAG00000009150	ENSBTAT00000012059	SPON1	spondin 1 [Source:HGNC Symbol;Acc:HGNC:11252]	2.396	1.2607	0.0047	0.1114	1.2495	2.6955	10.7706	0.001	0.0337
ENSBTAG00000030632	ENSBTAT00000043297	ALG10	dol-P-Glc:Glc(2)Man(9)GlcNAc(2)-PP-Dol alpha-1,2-glucosyltransferase [Source:RefSeq peptide;Acc:NP_001069657]	2.1018	1.0716	0.0048	0.1122	1.0637	4.3046	10.7703	0.001	0.0337
ENSBTAG00000004168	ENSBTAT00000005457		Uncharacterized protein [Source:UniProtKB/TrEMBL;Acc:E1BJ14]	2.3883	1.256	0.0022	0.068	1.2453	3.3646	10.7478	0.001	0.0338
ENSBTAG00000021849	ENSBTAT00000029128	DUS4L	dihydrouridine synthase 4 like [Source:HGNC Symbol;Acc:HGNC:21517]	2.4549	1.2957	0.003	0.0823	1.2827	2.8726	10.7599	0.001	0.0338
ENSBTAG00000016377	ENSBTAT00000031396	IPP	intracisternal A particle-promoted polypeptide [Source:HGNC Symbol;Acc:HGNC:6108]	2.4304	1.2812	0.0041	0.1024	1.2705	2.7092	10.7507	0.001	0.0338
ENSBTAG00000025226	ENSBTAT00000035366	IGIP	IgA inducing protein [Source:HGNC Symbol;Acc:HGNC:33847]	2.9213	1.5466	0.0025	0.0725	1.5299	2.056	10.7475	0.001	0.0338
ENSBTAG00000009995	ENSBTAT00000013179	CPEB4	cytoplasmic polyadenylation element binding protein 4 [Source:HGNC Symbol;Acc:HGNC:21747]	2.159	1.1103	0.0033	0.0875	1.1025	5.1486	10.741	0.001	0.0339
ENSBTAG00000006398	ENSBTAT00000008388	TOMM7	translocase of outer mitochondrial membrane 7 [Source:HGNC Symbol;Acc:HGNC:21648]	0.2882	-1.7948	0.0023	0.1219	-1.7948	2.2765	12.7349	0.0004	0.0339
ENSBTAG00000047206	ENSBTAT00000063683	HIST1H1E	histone cluster 1, H1e [Source:HGNC Symbol;Acc:HGNC:4718]	0.1885	-2.4072	0.001	0.0664	-2.4112	1.2914	12.7269	0.0004	0.0339
ENSBTAG00000001740	ENSBTAT00000002282	HAPLN3	hyaluronan and proteoglycan link protein 3 [Source:HGNC Symbol;Acc:HGNC:21446]	2.3543	1.2353	0.0018	0.0587	1.2325	3.4793	10.7102	0.0011	0.0341
ENSBTAG00000005343	ENSBTAT00000007030	TPH1	tryptophan hydroxylase 1 [Source:HGNC Symbol;Acc:HGNC:12008]	2.7554	1.4623	0.0003	0.0183	1.4484	3.39	10.7169	0.0011	0.0341
ENSBTAG00000008833	ENSBTAT00000011633	APOM	apolipoprotein M [Source:HGNC Symbol;Acc:HGNC:13916]	0.4617	-1.1151	0.0029	0.0802	-1.123	5.4341	10.7114	0.0011	0.0341
ENSBTAG00000038107	ENSBTAT00000015530	MAPKAPK2	mitogen-activated protein kinase-activated protein kinase 2 [Source:HGNC Symbol;Acc:HGNC:6887]	0.4777	-1.0659	0.0044	0.1064	-1.0706	5.1797	10.7237	0.0011	0.0341
ENSBTAG00000014096	ENSBTAT00000018737	PCNX4	pecanex homolog 4 (Drosophila) [Source:HGNC Symbol;Acc:HGNC:20349]	2.2757	1.1863	0.0044	0.1058	1.1804	3.0996	10.7129	0.0011	0.0341
ENSBTAG00000017882	ENSBTAT00000023769	LRRC3	leucine rich repeat containing 3 [Source:HGNC Symbol;Acc:HGNC:14965]	0.4596	-1.1216	0.0031	0.0844	-1.121	4.5127	10.7066	0.0011	0.0341
ENSBTAG00000033884	ENSBTAT00000030222	TMA7	Translation machinery-associated protein 7 [Source:UniProtKB/Swiss-Prot;Acc:A1A4Q4]	0.3752	-1.4143	0.0004	0.02	-1.4295	3.2979	10.6978	0.0011	0.0342
ENSBTAG00000031500	ENSBTAT00000038244	SHMT2	serine hydroxymethyltransferase 2 [Source:HGNC Symbol;Acc:HGNC:10852]	0.4669	-1.0989	0.0037	0.0949	-1.1018	5.3544	10.6996	0.0011	0.0342
ENSBTAG00000003898	ENSBTAT00000005088	HMGCS2	3-hydroxy-3-methylglutaryl-CoA synthase 2 [Source:HGNC Symbol;Acc:HGNC:5008]	0.3528	-1.5033	0.0027	0.0765	-1.5085	9.1086	10.6797	0.0011	0.0343
ENSBTAG00000007860	ENSBTAT00000010340	ASPM	abnormal spindle microtubule assembly [Source:HGNC Symbol;Acc:HGNC:19048]	0.2762	-1.8561	0.0034	0.0897	-1.8494	1.1321	10.6889	0.0011	0.0343
ENSBTAG00000011624	ENSBTAT00000015438	FGF21	fibroblast growth factor 21 [Source:HGNC Symbol;Acc:HGNC:3678]	0.2185	-2.1944	0	0	-2.1869	4.4718	10.6799	0.0011	0.0343
ENSBTAG00000012057	ENSBTAT00000015993	GIF	gastric intrinsic factor [Source:HGNC Symbol;Acc:HGNC:4268]	Inf	Inf	0.0036	0.0936	5.876	-0.7669	10.6791	0.0011	0.0343
ENSBTAG00000009390	ENSBTAT00000012360	FAM188B	family with sequence similarity 188 member B [Source:HGNC Symbol;Acc:HGNC:21916]	0.4424	-1.1765	0.0048	0.1122	-1.1767	3.095	10.6648	0.0011	0.0345
ENSBTAG00000014533	ENSBTAT00000019317	KEL	Kell blood group, metallo-endopeptidase [Source:HGNC Symbol;Acc:HGNC:6308]	0.3085	-1.6967	0.0009	0.0354	-1.6818	2.0915	10.6539	0.0011	0.0346
ENSBTAG00000001254	ENSBTAT00000001658	ANKRD46	ankyrin repeat domain 46 [Source:HGNC Symbol;Acc:HGNC:27229]	2.2332	1.1591	0.0021	0.0649	1.1556	5.0797	10.6359	0.0011	0.0347
ENSBTAG00000002981	ENSBTAT00000003882	FAM64A	family with sequence similarity 64 member A [Source:HGNC Symbol;Acc:HGNC:25483]	0	#NAME?	0.0154	0.2186	-5.3278	-1.2282	10.6324	0.0011	0.0347
ENSBTAG00000012139	ENSBTAT00000016104	SIX1	SIX homeobox 1 [Source:HGNC Symbol;Acc:HGNC:10887]	0.1742	-2.521	0.0041	0.1024	-2.495	0.1587	10.6384	0.0011	0.0347
ENSBTAG00000003408	ENSBTAT00000045349		Uncharacterized protein [Source:UniProtKB/TrEMBL;Acc:F1MZ96]	0	#NAME?	0.0154	0.2186	-5.3273	-1.2282	10.6383	0.0011	0.0347
ENSBTAG00000026971	ENSBTAT00000045602			0	#NAME?	0.0154	0.2186	-5.3278	-1.2282	10.6307	0.0011	0.0347
ENSBTAG00000009876	ENSBTAT00000050299	C4BPA	complement component 4 binding protein alpha [Source:HGNC Symbol;Acc:HGNC:1325]	9.1269	3.1901	0.0003	0.0511	3.1643	1.6793	14.3659	0.0002	0.0349
ENSBTAG00000001471	ENSBTAT00000001927	POC1A	POC1 centriolar protein A [Source:HGNC Symbol;Acc:HGNC:24488]	0.3585	-1.4799	0.0048	0.1129	-1.4825	1.8058	10.6091	0.0011	0.0349
ENSBTAG00000001607	ENSBTAT00000002111	TMEM41B	transmembrane protein 41B [Source:HGNC Symbol;Acc:HGNC:28948]	2.3188	1.2134	0.0023	0.0703	1.2094	3.5309	10.6137	0.0011	0.0349
ENSBTAG00000015716	ENSBTAT00000020878	ERO1A	endoplasmic reticulum oxidoreductase 1 alpha [Source:HGNC Symbol;Acc:HGNC:13280]	2.2078	1.1426	0.0043	0.1054	1.1351	3.4471	10.6151	0.0011	0.0349
ENSBTAG00000044078	ENSBTAT00000061490	TESC	tescalcin [Source:HGNC Symbol;Acc:HGNC:26065]	0.3411	-1.5516	0.0023	0.0708	-1.5557	1.9583	10.6103	0.0011	0.0349
ENSBTAG00000001950	ENSBTAT00000002535	RDH11	retinol dehydrogenase 11 (all-trans/9-cis/11-cis) [Source:HGNC Symbol;Acc:HGNC:17964]	0.2975	-1.7491	0.0004	0.0196	-1.7402	2.2584	10.5952	0.0011	0.035
ENSBTAG00000003152	ENSBTAT00000004093			0.2174	-2.2013	0	0.0001	-2.1915	7.5173	10.5987	0.0011	0.035
ENSBTAG00000017738	ENSBTAT00000054399	EMID1	EMI domain containing 1 [Source:HGNC Symbol;Acc:HGNC:18036]	0.4623	-1.1131	0.0042	0.103	-1.1146	3.887	10.5918	0.0011	0.035
ENSBTAG00000047136	ENSBTAT00000064702		60S ribosomal protein L39 [Source:UniProtKB/Swiss-Prot;Acc:Q3T051]	0.2577	-1.9561	0.002	0.1114	-1.954	1.9209	12.6578	0.0004	0.035
ENSBTAG00000023471	ENSBTAT00000032006	RPL36	ribosomal protein L36 [Source:HGNC Symbol;Acc:HGNC:13631]	0.3364	-1.5715	0.0013	0.0837	-1.5828	3.3873	12.6418	0.0004	0.0351
ENSBTAG00000014915	ENSBTAT00000019858	ETV5	ETS variant 5 [Source:HGNC Symbol;Acc:HGNC:3494]	4.5445	2.1841	0.0014	0.0875	2.1802	1.762	12.6109	0.0004	0.0355
ENSBTAG00000016729	ENSBTAT00000048534	KCNT2	potassium sodium-activated channel subfamily T member 2 [Source:HGNC Symbol;Acc:HGNC:18866]	8.6684	3.1158	0.0006	0.0884	3.1109	1.4931	14.3053	0.0002	0.0356
ENSBTAG00000009386	ENSBTAT00000012350	C1orf167	chromosome 1 open reading frame 167 [Source:HGNC Symbol;Acc:HGNC:25262]	0.3277	-1.6096	0.0009	0.0637	-1.6089	3.8486	12.5967	0.0004	0.0356
ENSBTAG00000000328	ENSBTAT00000000433	TPPP2	tubulin polymerization promoting protein family member 2 [Source:HGNC Symbol;Acc:HGNC:19293]	0.1428	-2.8079	0.0053	0.1221	-2.737	-0.1348	10.5468	0.0012	0.0357
ENSBTAG00000001894	ENSBTAT00000002464	NEDD1	neural precursor cell expressed, developmentally down-regulated 1 [Source:HGNC Symbol;Acc:HGNC:7723]	2.074	1.0524	0.0055	0.1247	1.0456	4.3579	10.5471	0.0012	0.0357
ENSBTAG00000003359	ENSBTAT00000004358	ELOVL5	ELOVL fatty acid elongase 5 [Source:HGNC Symbol;Acc:HGNC:21308]	0.293	-1.771	0	0.0032	-1.7685	7.4051	10.5399	0.0012	0.0358
ENSBTAG00000021435	ENSBTAT00000028574	MAFF	MAF bZIP transcription factor F [Source:HGNC Symbol;Acc:HGNC:6780]	0.309	-1.6945	0.0005	0.0222	-1.6786	2.3328	10.5351	0.0012	0.0358
ENSBTAG00000003396	ENSBTAT00000004402	MAFB	MAF bZIP transcription factor B [Source:HGNC Symbol;Acc:HGNC:6408]	0.4069	-1.2973	0.0008	0.0337	-1.3062	3.8302	10.5243	0.0012	0.036
ENSBTAG00000020928	ENSBTAT00000035299	ADPRHL1	ADP-ribosylhydrolase like 1 [Source:HGNC Symbol;Acc:HGNC:21303]	0.1924	-2.3781	0.0013	0.0811	-2.3759	1.2567	12.5601	0.0004	0.036
ENSBTAG00000039440	ENSBTAT00000056065		Cytochrome c oxidase subunit 7C, mitochondrial [Source:UniProtKB/Swiss-Prot;Acc:P00430]	0.0348	-4.8439	0.0012	0.0781	-4.5842	-0.3775	12.5562	0.0004	0.036
ENSBTAG00000033222	ENSBTAT00000013175	CALR3	calreticulin 3 [Source:HGNC Symbol;Acc:HGNC:20407]	0.2553	-1.9695	0.0034	0.0899	-1.9498	0.97	10.51	0.0012	0.0362
ENSBTAG00000018227	ENSBTAT00000065868	SLC4A7	solute carrier family 4 member 7 [Source:HGNC Symbol;Acc:HGNC:11033]	2.1111	1.078	0.0054	0.123	1.0713	3.8698	10.5021	0.0012	0.0363
ENSBTAG00000032613	ENSBTAT00000046291	SCG5	secretogranin V [Source:HGNC Symbol;Acc:HGNC:10816]	0.0918	-3.446	0	0.0001	-3.4073	1.3544	10.4882	0.0012	0.0365
ENSBTAG00000010977	ENSBTAT00000014572	FRZB	frizzled-related protein [Source:HGNC Symbol;Acc:HGNC:3959]	4.0389	2.014	0.0005	0.0432	2.0137	2.4465	12.5198	0.0004	0.0365
ENSBTAG00000006398	ENSBTAT00000008388	TOMM7	translocase of outer mitochondrial membrane 7 [Source:HGNC Symbol;Acc:HGNC:21648]	0.3713	-1.4292	0.0039	0.0996	-1.427	2.1076	10.4704	0.0012	0.0368
ENSBTAG00000006326	ENSBTAT00000008298	ALDH1L2	aldehyde dehydrogenase 1 family member L2 [Source:HGNC Symbol;Acc:HGNC:26777]	3.8338	1.9388	0.0005	0.075	1.985	4.8135	14.2061	0.0002	0.037
ENSBTAG00000000892	ENSBTAT00000001184	MB21D1	Mab-21 domain containing 1 [Source:HGNC Symbol;Acc:HGNC:21367]	28.0916	4.8121	0.0006	0.0501	4.6005	0.2479	12.4707	0.0004	0.0373
ENSBTAG00000009012	ENSBTAT00000011863	PTX3	pentraxin 3 [Source:HGNC Symbol;Acc:HGNC:9692]	4.9818	2.3167	0.0001	0.0156	2.3007	2.5272	12.4626	0.0004	0.0373
ENSBTAG00000010371	ENSBTAT00000013689	CHAC1	ChaC glutathione specific gamma-glutamylcyclotransferase 1 [Source:HGNC Symbol;Acc:HGNC:28680]	30.4367	4.9277	0	0	4.846	2.0393	12.4427	0.0004	0.0375
ENSBTAG00000000231	ENSBTAT00000000282	BMPR1A	bone morphogenetic protein receptor type 1A [Source:HGNC Symbol;Acc:HGNC:1076]	2.0632	1.0449	0.0054	0.1236	1.0407	4.3132	10.4071	0.0013	0.0377
ENSBTAG00000047317	ENSBTAT00000003773		collectin-43 precursor [Source:RefSeq peptide;Acc:NP_001002237]	0.3686	-1.4398	0.0008	0.0326	-1.4494	7.5728	10.403	0.0013	0.0377
ENSBTAG00000003208	ENSBTAT00000004165	RAB33B	RAB33B, member RAS oncogene family [Source:HGNC Symbol;Acc:HGNC:16075]	2.461	1.2993	0.0007	0.0321	1.2975	4.0404	10.4013	0.0013	0.0377
ENSBTAG00000004430	ENSBTAT00000005808	SGPP1	sphingosine-1-phosphate phosphatase 1 [Source:HGNC Symbol;Acc:HGNC:17720]	2.2819	1.1903	0.0024	0.0716	1.1782	3.9006	10.4221	0.0012	0.0377
ENSBTAG00000007901	ENSBTAT00000010390	ADGRE1	adhesion G protein-coupled receptor E1 [Source:HGNC Symbol;Acc:HGNC:3336]	0.4297	-1.2186	0.0013	0.0459	-1.2244	4.9943	10.4086	0.0013	0.0377
ENSBTAG00000016886	ENSBTAT00000022460	MT3	metallothionein 3 [Source:HGNC Symbol;Acc:HGNC:7408]	0.1057	-3.2419	0.0033	0.0871	-3.0762	-0.2188	10.4146	0.0013	0.0377
ENSBTAG00000001282	ENSBTAT00000061237	RALGAPA1	Ral GTPase activating protein catalytic alpha subunit 1 [Source:HGNC Symbol;Acc:HGNC:17770]	2.2101	1.1441	0.0037	0.0963	1.1395	3.6118	10.4049	0.0013	0.0377
ENSBTAG00000019267	ENSBTAT00000025657	MMP2	matrix metallopeptidase 2 [Source:HGNC Symbol;Acc:HGNC:7166]	3.1058	1.635	0.0003	0.0263	1.6245	4.8085	12.4207	0.0004	0.0377
ENSBTAG00000017746	ENSBTAT00000049620	SLIT3	slit guidance ligand 3 [Source:HGNC Symbol;Acc:HGNC:11087]	0.226	-2.1458	0.0046	0.1093	-2.1095	0.6067	10.3944	0.0013	0.0378
ENSBTAG00000021316	ENSBTAT00000028418	COL4A3	collagen type IV alpha 3 chain [Source:HGNC Symbol;Acc:HGNC:2204]	22.2733	4.4772	0.0024	0.1253	4.2793	0.0183	12.3984	0.0004	0.038
ENSBTAG00000005111	ENSBTAT00000006739	BMP2	bone morphogenetic protein 2 [Source:HGNC Symbol;Acc:HGNC:1069]	2.6584	1.4105	0.0027	0.0773	1.4024	2.4293	10.3762	0.0013	0.0381
ENSBTAG00000014825	ENSBTAT00000019742	NLK	nemo like kinase [Source:HGNC Symbol;Acc:HGNC:29858]	2.1534	1.1066	0.0034	0.0899	1.0977	5.0561	10.3734	0.0013	0.0381
ENSBTAG00000044062	ENSBTAT00000061510	RBMS3	RNA binding motif single stranded interacting protein 3 [Source:HGNC Symbol;Acc:HGNC:13427]	3.2779	1.7128	0.0049	0.1144	1.6966	1.3535	10.3681	0.0013	0.0381
ENSBTAG00000009565	ENSBTAT00000012583	RASA1	RAS p21 protein activator 1 [Source:HGNC Symbol;Acc:HGNC:9871]	2.1218	1.0853	0.004	0.1	1.0797	4.6989	10.36	0.0013	0.0382
ENSBTAG00000012668	ENSBTAT00000001414		Uncharacterized protein [Source:UniProtKB/TrEMBL;Acc:E1BAC6]	0.1874	-2.416	0.0007	0.0313	-2.3727	0.8951	10.3435	0.0013	0.0385
ENSBTAG00000014310	ENSBTAT00000019031	HEATR5B	HEAT repeat containing 5B [Source:HGNC Symbol;Acc:HGNC:29273]	2.0584	1.0415	0.0054	0.124	1.0377	4.37	10.3418	0.0013	0.0385
ENSBTAG00000007773	ENSBTAT00000044539		Uncharacterized protein; Vascular cell adhesion molecule-1 7D variant [Source:UniProtKB/TrEMBL;Acc:Q9GKR3]	0.2076	-2.2679	0.0061	0.1305	-2.2387	0.3133	10.3355	0.0013	0.0386
ENSBTAG00000013866	ENSBTAT00000018414			0.3067	-1.7052	0.0002	0.0201	-1.7147	8.6776	12.3557	0.0004	0.0386
ENSBTAG00000000271	ENSBTAT00000000337	MNS1	meiosis specific nuclear structural 1 [Source:HGNC Symbol;Acc:HGNC:29636]	2.6174	1.3881	0.0018	0.0595	1.3753	2.8016	10.3199	0.0013	0.0387
ENSBTAG00000001244	ENSBTAT00000001642	PLAT	Tissue-type plasminogen activator Tissue-type plasminogen activator chain A Tissue-type plasminogen activator chain B [Source:UniProtKB/Swiss-Prot;Acc:Q28198]	0.3894	-1.3606	0.0028	0.0793	-1.3591	2.5529	10.3229	0.0013	0.0387
ENSBTAG00000007799	ENSBTAT00000010261	MTFR2	mitochondrial fission regulator 2 [Source:HGNC Symbol;Acc:HGNC:21115]	0.1429	-2.807	0.0053	0.1221	-2.7372	-0.1347	10.3259	0.0013	0.0387
ENSBTAG00000022109	ENSBTAT00000002066	SCOC	short coiled-coil protein [Source:HGNC Symbol;Acc:HGNC:20335]	2.095	1.067	0.0057	0.1263	1.0599	3.9506	10.2976	0.0013	0.0391
ENSBTAG00000046956	ENSBTAT00000063138	STYX	serine/threonine/tyrosine interacting protein [Source:HGNC Symbol;Acc:HGNC:11447]	2.7719	1.4709	0.0047	0.1118	1.4552	1.9651	10.2955	0.0013	0.0391
ENSBTAG00000012833	ENSBTAT00000030514	ATG2B	autophagy related 2B [Source:HGNC Symbol;Acc:HGNC:20187]	3.0242	1.5966	0.0016	0.0951	1.5853	3.4455	12.3264	0.0004	0.0391
ENSBTAG00000015052	ENSBTAT00000020033	PROX2	prospero homeobox 2 [Source:HGNC Symbol;Acc:HGNC:26715]	0.0687	-3.8643	0.0002	0.0348	-3.7242	0.8201	14.0735	0.0002	0.0392
ENSBTAG00000011935	ENSBTAT00000015836	RASSF6	Ras association domain family member 6 [Source:HGNC Symbol;Acc:HGNC:20796]	2.7058	1.4361	0.0018	0.058	1.4243	2.5251	10.2834	0.0013	0.0393
ENSBTAG00000009974	ENSBTAT00000013156	TSNARE1	t-SNARE domain containing 1 [Source:HGNC Symbol;Acc:HGNC:26437]	0.2174	-2.2014	0.0014	0.0486	-2.1733	0.9529	10.2645	0.0014	0.0395
ENSBTAG00000021568	ENSBTAT00000028738	VWCE	von Willebrand factor C and EGF domains [Source:HGNC Symbol;Acc:HGNC:26487]	0.4668	-1.0992	0.0041	0.1021	-1.0999	4.2457	10.2649	0.0014	0.0395
ENSBTAG00000046837	ENSBTAT00000066296	ZNF358	zinc finger protein 358 [Source:HGNC Symbol;Acc:HGNC:16838]	0.4857	-1.0417	0.0061	0.1305	-1.0446	4.2787	10.2592	0.0014	0.0396
ENSBTAG00000018313	ENSBTAT00000030532	MBNL2	muscleblind like splicing regulator 2 [Source:HGNC Symbol;Acc:HGNC:16746]	2.3919	1.2581	0.0021	0.0665	1.2506	6.8884	10.2478	0.0014	0.0397
ENSBTAG00000037899	ENSBTAT00000056239	DLK1	delta like non-canonical Notch ligand 1 [Source:HGNC Symbol;Acc:HGNC:2907]	2.6735	1.4187	0.0022	0.0677	1.4085	2.4628	10.2391	0.0014	0.0399
ENSBTAG00000007897	ENSBTAT00000010386	POMC	proopiomelanocortin [Source:HGNC Symbol;Acc:HGNC:9201]	0.0858	-3.5435	0	0	-3.5628	5.9274	10.2222	0.0014	0.04
ENSBTAG00000010774	ENSBTAT00000014263	NUSAP1	nucleolar and spindle associated protein 1 [Source:HGNC Symbol;Acc:HGNC:18538]	0.3956	-1.3379	0.0065	0.1343	-1.3377	2.1069	10.2303	0.0014	0.04
ENSBTAG00000024326	ENSBTAT00000033644			0	#NAME?	0.0154	0.2186	-5.3269	-1.2283	10.2235	0.0014	0.04
ENSBTAG00000019448	ENSBTAT00000025906	CLDN7	claudin 7 [Source:HGNC Symbol;Acc:HGNC:2049]	0.3618	-1.4669	0.001	0.0664	-1.4716	6.6128	12.2513	0.0005	0.0402
ENSBTAG00000033429	ENSBTAT00000047557	FAM229B	family with sequence similarity 229 member B [Source:HGNC Symbol;Acc:HGNC:33858]	0.3203	-1.6423	0.003	0.1462	-1.6441	2.6191	12.2606	0.0005	0.0402
ENSBTAG00000001877	ENSBTAT00000053474			0.2679	-1.9001	0.0023	0.1226	-1.9019	1.9597	12.2442	0.0005	0.0402
ENSBTAG00000020551	ENSBTAT00000027382	ABCD1	ATP binding cassette subfamily D member 1 [Source:HGNC Symbol;Acc:HGNC:61]	0.3601	-1.4736	0.0005	0.0254	-1.4754	3.0305	10.202	0.0014	0.0404
ENSBTAG00000014922	ENSBTAT00000034285			0.4839	-1.0473	0.0056	0.1262	-1.0481	4.4932	10.1988	0.0014	0.0404
ENSBTAG00000001727	ENSBTAT00000002262	FAM213B	family with sequence similarity 213 member B [Source:HGNC Symbol;Acc:HGNC:28390]	0.487	-1.0379	0.0059	0.1292	-1.0426	4.4083	10.1628	0.0014	0.0411
ENSBTAG00000006296	ENSBTAT00000008268	VMA21	VMA21 vacuolar H+-ATPase homolog (S. cerevisiae) [Source:HGNC Symbol;Acc:HGNC:22082]	2.0392	1.028	0.0061	0.1305	1.0219	4.7644	10.1543	0.0014	0.0411
ENSBTAG00000019799	ENSBTAT00000026382	FCAMR	Fc fragment of IgA and IgM receptor [Source:HGNC Symbol;Acc:HGNC:24692]	5.7748	2.5298	0.0059	0.1292	2.4729	0.2008	10.1601	0.0014	0.0411
ENSBTAG00000031354	ENSBTAT00000044427		Uncharacterized protein [Source:UniProtKB/TrEMBL;Acc:E1BI89]	3.3439	1.7415	0.0051	0.1185	1.7199	1.302	10.1563	0.0014	0.0411
ENSBTAG00000040543	ENSBTAT00000053029	TMEM200A	transmembrane protein 200A [Source:HGNC Symbol;Acc:HGNC:21075]	7.4145	2.8903	0.0007	0.0507	2.8229	1.2093	12.1933	0.0005	0.0411
ENSBTAG00000007357	ENSBTAT00000009678	CHSY1	chondroitin sulfate synthase 1 [Source:HGNC Symbol;Acc:HGNC:17198]	2.1035	1.0728	0.0057	0.1268	1.0652	3.8821	10.1273	0.0015	0.0414
ENSBTAG00000015977	ENSBTAT00000021254	SIKE1	suppressor of IKBKE 1 [Source:HGNC Symbol;Acc:HGNC:26119]	2.3295	1.22	0.0063	0.1325	1.212	2.6692	10.1366	0.0015	0.0414
ENSBTAG00000032021	ENSBTAT00000053057	RALB	RALB Ras like proto-oncogene B [Source:HGNC Symbol;Acc:HGNC:9840]	2.1597	1.1109	0.0048	0.1122	1.1015	3.7599	10.1284	0.0015	0.0414
ENSBTAG00000020296	ENSBTAT00000061386	UBR3	ubiquitin protein ligase E3 component n-recognin 3 (putative) [Source:HGNC Symbol;Acc:HGNC:30467]	2.0787	1.0557	0.005	0.1152	1.0493	5.0559	10.1321	0.0015	0.0414
ENSBTAG00000018123	ENSBTAT00000024122	FBLN5	fibulin 5 [Source:HGNC Symbol;Acc:HGNC:3602]	2.8862	1.5292	0.0012	0.0809	1.5147	4.0617	12.161	0.0005	0.0416
ENSBTAG00000015898	ENSBTAT00000021130	RABL3	RAB, member of RAS oncogene family like 3 [Source:HGNC Symbol;Acc:HGNC:18072]	3.114	1.6388	0.0024	0.0716	1.6171	1.8764	10.1113	0.0015	0.0417
ENSBTAG00000000604	ENSBTAT00000000796	GPNMB	glycoprotein nmb [Source:HGNC Symbol;Acc:HGNC:4462]	0.0945	-3.4031	0	0	-3.3372	5.393	13.925	0.0002	0.0418
ENSBTAG00000006135	ENSBTAT00000008072	MAP1LC3A	microtubule associated protein 1 light chain 3 alpha [Source:HGNC Symbol;Acc:HGNC:6838]	0.4315	-1.2127	0.0014	0.0482	-1.222	5.6069	10.0865	0.0015	0.0422
ENSBTAG00000018467	ENSBTAT00000024578	BBOF1	basal body orientation factor 1 [Source:HGNC Symbol;Acc:HGNC:19855]	2.8887	1.5304	0.0026	0.0751	1.5133	2.0807	10.0871	0.0015	0.0422
ENSBTAG00000004917	ENSBTAT00000006469	KLRK1	killer cell lectin like receptor K1 [Source:HGNC Symbol;Acc:HGNC:18788]	3.5724	1.8369	0.0057	0.1263	1.8185	1.0675	10.0726	0.0015	0.0424
ENSBTAG00000030504	ENSBTAT00000029245			0	#NAME?	0.0063	0.231	-5.915	-0.9888	12.1076	0.0005	0.0426
ENSBTAG00000008632	ENSBTAT00000011383		Uncharacterized protein [Source:UniProtKB/TrEMBL;Acc:F1MYN0]	0.3851	-1.3768	0.0026	0.1317	-1.3849	4.2654	12.0885	0.0005	0.0428
ENSBTAG00000014402	ENSBTAT00000019150	GIMAP8	GTPase, IMAP family member 8 [Source:HGNC Symbol;Acc:HGNC:21792]	14.4437	3.8524	0.001	0.1138	3.7909	0.8573	13.8508	0.0002	0.0429
ENSBTAG00000030403	ENSBTAT00000055556	ZNF579	zinc finger protein 579 [Source:HGNC Symbol;Acc:HGNC:26646]	0.2111	-2.2441	0.0031	0.0836	-2.1888	0.6534	10.0481	0.0015	0.0429
ENSBTAG00000006383	ENSBTAT00000008373		40S ribosomal protein S3a [Source:UniProtKB/TrEMBL;Acc:G3N262]	13.981	3.8054	0	0	3.8299	4.2519	13.826	0.0002	0.043
ENSBTAG00000001938	ENSBTAT00000002522	CKS2	CDC28 protein kinase regulatory subunit 2 [Source:HGNC Symbol;Acc:HGNC:2000]	0.4423	-1.177	0.0082	0.154	-1.1775	2.6241	10.0356	0.0015	0.043
ENSBTAG00000005278	ENSBTAT00000006114	WEE1	WEE1 G2 checkpoint kinase [Source:HGNC Symbol;Acc:HGNC:12761]	0	#NAME?	0.0099	0.1712	-5.4774	-1.1443	10.0252	0.0015	0.043
ENSBTAG00000018185	ENSBTAT00000024202	ASB4	ankyrin repeat and SOCS box containing 4 [Source:HGNC Symbol;Acc:HGNC:16009]	0	#NAME?	0.0099	0.1712	-5.4774	-1.1443	10.0272	0.0015	0.043
ENSBTAG00000019805	ENSBTAT00000026388	RHBDF1	rhomboid 5 homolog 1 [Source:HGNC Symbol;Acc:HGNC:20561]	0.3871	-1.3693	0.0056	0.126	-1.3693	2.0984	10.0434	0.0015	0.043
ENSBTAG00000015187	ENSBTAT00000043510	DDX41	DEAD-box helicase 41 [Source:HGNC Symbol;Acc:HGNC:18674]	0.4806	-1.057	0.0055	0.125	-1.0618	4.1258	10.0231	0.0015	0.043
ENSBTAG00000013616	ENSBTAT00000061383	AP4E1	adaptor related protein complex 4 epsilon 1 subunit [Source:HGNC Symbol;Acc:HGNC:573]	2.2949	1.1984	0.0067	0.136	1.1885	2.7519	10.0404	0.0015	0.043
ENSBTAG00000046681	ENSBTAT00000064650	SNORA73	Small nucleolar RNA SNORA73 family [Source:RFAM;Acc:RF00045]	0	#NAME?	0.0099	0.1712	-5.4745	-1.1448	10.0266	0.0015	0.043
ENSBTAG00000018697	ENSBTAT00000024883	WDR44	WD repeat domain 44 [Source:HGNC Symbol;Acc:HGNC:30512]	2.4379	1.2856	0.0065	0.1343	1.2752	2.3685	10.0087	0.0016	0.0433
ENSBTAG00000008688	ENSBTAT00000011453	HEYL	hes related family bHLH transcription factor with YRPW motif-like [Source:HGNC Symbol;Acc:HGNC:4882]	0.2319	-2.1083	0.0003	0.0448	-2.0621	4.5262	13.7844	0.0002	0.0434
ENSBTAG00000002982	ENSBTAT00000003883	PITPNM3	PITPNM family member 3 [Source:HGNC Symbol;Acc:HGNC:21043]	Inf	Inf	0.0186	0.2411	5.3744	-1.0934	9.9973	0.0016	0.0434
ENSBTAG00000019611	ENSBTAT00000061528	MAGI3	membrane associated guanylate kinase, WW and PDZ domain containing 3 [Source:HGNC Symbol;Acc:HGNC:29647]	2.0819	1.0579	0.0054	0.1236	1.0487	4.4006	9.9991	0.0016	0.0434
ENSBTAG00000002603	ENSBTAT00000003373	PRPF39	pre-mRNA processing factor 39 [Source:HGNC Symbol;Acc:HGNC:20314]	2.0723	1.0513	0.0056	0.1262	1.046	4.2297	9.9872	0.0016	0.0435
ENSBTAG00000011146	ENSBTAT00000014802	RAB8B	RAB8B, member RAS oncogene family [Source:HGNC Symbol;Acc:HGNC:30273]	2.0998	1.0702	0.0046	0.1093	1.0621	5.1318	9.9837	0.0016	0.0435
ENSBTAG00000015986	ENSBTAT00000021265	NDE1	nudE neurodevelopment protein 1 [Source:HGNC Symbol;Acc:HGNC:17619]	0.2886	-1.7929	0.0028	0.078	-1.7659	1.417	9.9897	0.0016	0.0435
ENSBTAG00000008636	ENSBTAT00000054382	PDE4B	phosphodiesterase 4B [Source:HGNC Symbol;Acc:HGNC:8781]	2.9895	1.5799	0.0037	0.0963	1.5661	1.754	9.9807	0.0016	0.0435
ENSBTAG00000003456	ENSBTAT00000004486	ZNF606	zinc finger protein 606 [Source:HGNC Symbol;Acc:HGNC:25879]	2.2638	1.1788	0.0065	0.1343	1.1693	2.8494	9.9623	0.0016	0.0437
ENSBTAG00000005833	ENSBTAT00000007669	ETNK1	ethanolamine kinase 1 [Source:HGNC Symbol;Acc:HGNC:24649]	2.0485	1.0346	0.0065	0.1343	1.0293	4.0642	9.9668	0.0016	0.0437
ENSBTAG00000010493	ENSBTAT00000013858	SERTAD1	SERTA domain containing 1 [Source:HGNC Symbol;Acc:HGNC:17932]	0.387	-1.3698	0.0003	0.0162	-1.3674	4.6939	9.9661	0.0016	0.0437
ENSBTAG00000037605	ENSBTAT00000019939		Uncharacterized protein [Source:UniProtKB/TrEMBL;Acc:F6Q9J4]	28.437	4.8297	0	0	4.8066	3.382	12.044	0.0005	0.0437
ENSBTAG00000014878	ENSBTAT00000019808	COX7A1	cytochrome c oxidase subunit 7A1 [Source:HGNC Symbol;Acc:HGNC:2287]	0.2082	-2.264	0.0022	0.1169	-2.2601	1.2412	12.026	0.0005	0.0439
ENSBTAG00000030932	ENSBTAT00000031066	IFI44L	interferon induced protein 44 like [Source:HGNC Symbol;Acc:HGNC:17817]	3.7672	1.9135	0.0008	0.1033	1.9567	4.2831	13.7348	0.0002	0.044
ENSBTAG00000017592	ENSBTAT00000023396	GPAT3	glycerol-3-phosphate acyltransferase 3 [Source:HGNC Symbol;Acc:HGNC:28157]	4.0114	2.0041	0.0001	0.0144	1.9832	3.5461	11.9805	0.0005	0.0441
ENSBTAG00000018571	ENSBTAT00000024715	IL1RL1	interleukin 1 receptor like 1 [Source:HGNC Symbol;Acc:HGNC:5998]	9.2261	3.2057	0.0023	0.1201	3.1103	0.5945	11.9915	0.0005	0.0441
ENSBTAG00000019800	ENSBTAT00000026378	RUNX3	runt related transcription factor 3 [Source:HGNC Symbol;Acc:HGNC:10473]	21.779	4.4449	0.0028	0.1411	4.2447	-0.0114	11.9693	0.0005	0.0441
ENSBTAG00000039046	ENSBTAT00000044848			2.9212	1.5465	0.0008	0.0588	1.545	4.1868	12.0069	0.0005	0.0441
ENSBTAG00000014381	ENSBTAT00000046187	CRHR2	corticotropin releasing hormone receptor 2 [Source:HGNC Symbol;Acc:HGNC:2358]	Inf	Inf	0.0008	0.0566	6.7231	-0.081	11.9697	0.0005	0.0441
ENSBTAG00000004075	ENSBTAT00000005323	IDI1	isopentenyl-diphosphate delta isomerase 1 [Source:HGNC Symbol;Acc:HGNC:5387]	0.2797	-1.8379	0.001	0.1196	-1.7937	6.4271	13.7005	0.0002	0.0442
ENSBTAG00000020865	ENSBTAT00000027798	PELI1	pellino E3 ubiquitin protein ligase 1 [Source:HGNC Symbol;Acc:HGNC:8827]	2.1993	1.1371	0.006	0.1293	1.1296	3.1796	9.9273	0.0016	0.0442
ENSBTAG00000032640	ENSBTAT00000046328	FOPNL	FGFR1OP N-terminal like [Source:HGNC Symbol;Acc:HGNC:26435]	2.2657	1.18	0.0034	0.0899	1.1686	3.5367	9.9301	0.0016	0.0442
ENSBTAG00000034402	ENSBTAT00000048730	ACE2	angiotensin I converting enzyme 2 [Source:HGNC Symbol;Acc:HGNC:13557]	0.3378	-1.5658	0.0003	0.0156	-1.5617	2.8974	9.927	0.0016	0.0442
ENSBTAG00000043232	ENSBTAT00000060224	U6	U6 spliceosomal RNA [Source:RFAM;Acc:RF00026]	15.3876	3.9437	0.0084	0.1554	3.6669	-0.5877	9.9414	0.0016	0.0442
ENSBTAG00000047676	ENSBTAT00000062994		Proline dehydrogenase 1, mitochondrial [Source:UniProtKB/TrEMBL;Acc:G3N3Y2]	0.4029	-1.3114	0.0061	0.1305	-1.3064	2.2821	9.9391	0.0016	0.0442
ENSBTAG00000007173	ENSBTAT00000009441	PDGFRA	platelet derived growth factor receptor alpha [Source:HGNC Symbol;Acc:HGNC:8803]	2.1327	1.0927	0.0055	0.1247	1.0868	3.6656	9.9106	0.0016	0.0445
ENSBTAG00000014464	ENSBTAT00000019231	SEC14L3	SEC14 like lipid binding 3 [Source:HGNC Symbol;Acc:HGNC:18655]	0.3621	-1.4654	0.0004	0.0217	-1.474	3.1009	9.9042	0.0016	0.0445
ENSBTAG00000019272	ENSBTAT00000025661	LPCAT2	lysophosphatidylcholine acyltransferase 2 [Source:HGNC Symbol;Acc:HGNC:26032]	2.6868	1.4259	0.0058	0.1279	1.4146	1.9734	9.9031	0.0017	0.0445
ENSBTAG00000008438	ENSBTAT00000029827	ARFIP1	ADP ribosylation factor interacting protein 1 [Source:HGNC Symbol;Acc:HGNC:21496]	2.0378	1.027	0.0065	0.1343	1.0206	4.5576	9.9033	0.0016	0.0445
ENSBTAG00000008952	ENSBTAT00000011785	RAP1GAP	RAP1 GTPase activating protein [Source:HGNC Symbol;Acc:HGNC:9858]	4.4446	2.1521	0.0004	0.0657	2.1796	3.5584	13.6593	0.0002	0.0447
ENSBTAG00000015980	ENSBTAT00000021260	FASN	fatty acid synthase [Source:HGNC Symbol;Acc:HGNC:3594]	0.2707	-1.8851	0.0009	0.1071	-1.8479	4.1699	13.6341	0.0002	0.0447
ENSBTAG00000035998	ENSBTAT00000050490	CKB	Creatine kinase B-type [Source:UniProtKB/Swiss-Prot;Acc:Q5EA61]	0.4832	-1.0494	0.0048	0.1129	-1.0564	4.8814	9.8875	0.0017	0.0448
ENSBTAG00000021827	ENSBTAT00000029098	TCF21	transcription factor 21 [Source:HGNC Symbol;Acc:HGNC:11632]	3.2975	1.7214	0.002	0.1124	1.7087	2.6822	11.9328	0.0006	0.0448
ENSBTAG00000023814	ENSBTAT00000032677	ECT2	epithelial cell transforming 2 [Source:HGNC Symbol;Acc:HGNC:3155]	0.3226	-1.6321	0.0029	0.0802	-1.642	1.6062	9.8809	0.0017	0.0449
ENSBTAG00000009145	ENSBTAT00000012050	SLC7A4	solute carrier family 7 member 4 [Source:HGNC Symbol;Acc:HGNC:11062]	Inf	Inf	0.005	0.1978	6.2541	-0.4537	11.9193	0.0006	0.0449
ENSBTAG00000042482	ENSBTAT00000059474	SNORA17	Small nucleolar RNA SNORA17 [Source:RFAM;Acc:RF00560]	0.1896	-2.3989	0.0016	0.0951	-2.4003	1.1279	11.9113	0.0006	0.0449
ENSBTAG00000019146	ENSBTAT00000025485	OSBP2	oxysterol binding protein 2 [Source:HGNC Symbol;Acc:HGNC:8504]	Inf	Inf	0.0007	0.097	7.0745	0.1891	13.5859	0.0002	0.0452
ENSBTAG00000037110	ENSBTAT00000051610	U12	U12 minor spliceosomal RNA [Source:RFAM;Acc:RF00007]	0	#NAME?	0.0023	0.2009	-6.3903	-0.7101	13.5699	0.0002	0.0452
ENSBTAG00000005408	ENSBTAT00000007115	CLK1	CDC like kinase 1 [Source:HGNC Symbol;Acc:HGNC:2068]	2.2193	1.1501	0.003	0.0823	1.1442	5.9107	9.8668	0.0017	0.0452
ENSBTAG00000033669	ENSBTAT00000061562	IL17RC	interleukin 17 receptor C [Source:HGNC Symbol;Acc:HGNC:18358]	0.477	-1.0681	0.0054	0.1236	-1.0722	4.0088	9.8544	0.0017	0.0454
ENSBTAG00000020199	ENSBTAT00000026902	F2R	coagulation factor II thrombin receptor [Source:HGNC Symbol;Acc:HGNC:3537]	2.1309	1.0914	0.005	0.1152	1.0815	3.8855	9.8484	0.0017	0.0455
ENSBTAG00000013100	ENSBTAT00000017417		sperm-associated antigen 5 [Source:RefSeq peptide;Acc:NP_001192478]	0.2801	-1.8358	0.004	0.1002	-1.8424	1.0647	9.831	0.0017	0.0458
ENSBTAG00000006884	ENSBTAT00000021887	PABPN1	poly(A) binding protein nuclear 1 [Source:HGNC Symbol;Acc:HGNC:8565]	0.4886	-1.0333	0.0057	0.1263	-1.037	5.0038	9.8306	0.0017	0.0458
ENSBTAG00000003225	ENSBTAT00000004184	IMP4	IMP4 homolog, U3 small nucleolar ribonucleoprotein [Source:HGNC Symbol;Acc:HGNC:30856]	0.473	-1.08	0.0051	0.1173	-1.0795	4.1126	9.8252	0.0017	0.0459
ENSBTAG00000043568	ENSBTAT00000060547	ND3	NADH-ubiquinone oxidoreductase chain 3 [Source:UniProtKB/Swiss-Prot;Acc:P03898]	0.2304	-2.1177	0.0004	0.0613	-2.0819	11.4884	13.5101	0.0002	0.0461
ENSBTAG00000001137	ENSBTAT00000001518	CLTA	clathrin light chain A [Source:HGNC Symbol;Acc:HGNC:2090]	0.3031	-1.7221	0.0007	0.0553	-1.7351	3.0324	11.831	0.0006	0.0462
ENSBTAG00000011793	ENSBTAT00000033850	FDX1	ferredoxin 1 [Source:HGNC Symbol;Acc:HGNC:3638]	0.3935	-1.3455	0.0031	0.1479	-1.3503	4.5042	11.8415	0.0006	0.0462
ENSBTAG00000046319	ENSBTAT00000064362		NADH dehydrogenase [ubiquinone] 1 alpha subcomplex subunit 7 [Source:UniProtKB/Swiss-Prot;Acc:Q05752]	0.3802	-1.395	0.0021	0.1138	-1.3987	4.7482	11.8355	0.0006	0.0462
ENSBTAG00000003846	ENSBTAT00000005015	RPL37A	ribosomal protein L37a [Source:HGNC Symbol;Acc:HGNC:10348]	0.349	-1.5188	0.0007	0.0512	-1.5262	8.0627	11.8058	0.0006	0.0466
ENSBTAG00000038625	ENSBTAT00000054825		Uncharacterized protein [Source:UniProtKB/TrEMBL;Acc:F1N1I1]	6.6203	2.7269	0.0006	0.0852	2.7738	1.8631	13.4583	0.0002	0.0468
ENSBTAG00000019811	ENSBTAT00000056526	HAO1	hydroxyacid oxidase 1 [Source:HGNC Symbol;Acc:HGNC:4809]	2.0557	1.0396	0.0062	0.1319	1.0305	4.3308	9.7872	0.0018	0.0468
ENSBTAG00000006369	ENSBTAT00000010567	MRPS35	mitochondrial ribosomal protein S35 [Source:HGNC Symbol;Acc:HGNC:16635]	2.1196	1.0838	0.0048	0.1127	1.0807	3.8757	9.7757	0.0018	0.0469
ENSBTAG00000011112	ENSBTAT00000014756	KCNK5	potassium two pore domain channel subfamily K member 5 [Source:HGNC Symbol;Acc:HGNC:6280]	0.441	-1.1811	0.0071	0.1412	-1.1781	2.7542	9.7759	0.0018	0.0469
ENSBTAG00000021334	ENSBTAT00000028439	C18orf32	chromosome 18 open reading frame 32 [Source:HGNC Symbol;Acc:HGNC:31690]	2.2222	1.152	0.0028	0.0786	1.1455	5.7648	9.7645	0.0018	0.0471
ENSBTAG00000007554	ENSBTAT00000009939	IFI6	interferon alpha inducible protein 6 [Source:HGNC Symbol;Acc:HGNC:4054]	5.5407	2.4701	0	0.0027	2.5268	7.857	13.4108	0.0003	0.0475
ENSBTAG00000005304	ENSBTAT00000006978	SRM	spermidine synthase [Source:HGNC Symbol;Acc:HGNC:11296]	0.2485	-2.0089	0.0002	0.0113	-1.9901	1.8839	9.737	0.0018	0.0478
ENSBTAG00000013254	ENSBTAT00000017629	XPO1	exportin 1 [Source:HGNC Symbol;Acc:HGNC:12825]	2.2053	1.1409	0.0031	0.0827	1.1364	5.8347	9.7221	0.0018	0.0479
ENSBTAG00000018864	ENSBTAT00000025113	CENPU	centromere protein U [Source:HGNC Symbol;Acc:HGNC:21348]	0.3207	-1.6405	0.0029	0.0808	-1.6529	1.5697	9.7225	0.0018	0.0479
ENSBTAG00000005263	ENSBTAT00000055600	KLHL2	kelch like family member 2 [Source:HGNC Symbol;Acc:HGNC:6353]	1.9897	0.9925	0.0082	0.1537	0.9869	4.5701	9.7213	0.0018	0.0479
ENSBTAG00000008499	ENSBTAT00000011203	TROAP	trophinin associated protein [Source:HGNC Symbol;Acc:HGNC:12327]	0.2442	-2.0339	0.0056	0.1262	-2.0142	0.6552	9.6965	0.0018	0.0485
ENSBTAG00000019458	ENSBTAT00000025921		Ankyrin repeat and SOCS box protein 3 [Source:UniProtKB/TrEMBL;Acc:F1MN41]	2.183	1.1263	0.0059	0.1282	1.1169	3.3028	9.6943	0.0018	0.0485
ENSBTAG00000016520	ENSBTAT00000009636		TPSB1 protein; Uncharacterized protein [Source:UniProtKB/TrEMBL;Acc:A6QPI9]	3.1845	1.6711	0.0029	0.0808	1.6469	1.7129	9.6762	0.0019	0.0488
ENSBTAG00000010955	ENSBTAT00000014548	NUP54	nucleoporin 54kDa [Source:RefSeq peptide;Acc:NP_001068753]	2.0626	1.0445	0.0071	0.1407	1.0358	3.9111	9.6816	0.0019	0.0488
ENSBTAG00000001414	ENSBTAT00000001854	KCTD12	potassium channel tetramerization domain containing 12 [Source:HGNC Symbol;Acc:HGNC:14678]	10.0472	3.3287	0.0001	0.0278	3.2955	1.7861	13.3362	0.0003	0.0489
ENSBTAG00000006353	ENSBTAT00000008329	TXNL4B	thioredoxin like 4B [Source:HGNC Symbol;Acc:HGNC:26041]	0.2721	-1.878	0.0009	0.1071	-1.8321	5.1206	13.3117	0.0003	0.049
ENSBTAG00000007312	ENSBTAT00000009621		DC-SIGN-like protein; Uncharacterized protein [Source:UniProtKB/TrEMBL;Acc:C0IP18]	2.774	1.472	0.0014	0.0485	1.472	2.4798	9.6656	0.0019	0.049
ENSBTAG00000022003	ENSBTAT00000029347	NSUN6	NOP2/Sun RNA methyltransferase family member 6 [Source:HGNC Symbol;Acc:HGNC:23529]	2.6334	1.3969	0.0062	0.1315	1.3836	2.0243	9.6675	0.0019	0.049
ENSBTAG00000021377	ENSBTAT00000028498	S100A14	S100 calcium binding protein A14 [Source:HGNC Symbol;Acc:HGNC:18901]	0.3752	-1.4141	0.0019	0.108	-1.4183	4.6336	11.7053	0.0006	0.049
ENSBTAG00000039237	ENSBTAT00000049105		Uncharacterized protein [Source:UniProtKB/TrEMBL;Acc:G5E604]	13.3893	3.743	0.0007	0.0507	3.6219	0.6421	11.698	0.0006	0.049
ENSBTAG00000008816	ENSBTAT00000011609	TRIM2	tripartite motif containing 2 [Source:HGNC Symbol;Acc:HGNC:15974]	2.6849	1.4249	0.0002	0.0127	1.4095	4.3506	9.6493	0.0019	0.0493
ENSBTAG00000000623	ENSBTAT00000000819	CPEB1	cytoplasmic polyadenylation element binding protein 1 [Source:HGNC Symbol;Acc:HGNC:21744]	17.1473	4.0999	0.0017	0.166	4.0143	0.5752	13.2483	0.0003	0.0495
ENSBTAG00000021050	ENSBTAT00000028037	ECEL1	endothelin converting enzyme like 1 [Source:HGNC Symbol;Acc:HGNC:3147]	22.0093	4.46	0	0	4.4998	4.3822	13.2689	0.0003	0.0495
ENSBTAG00000003375	ENSBTAT00000004377	TC2N	tandem C2 domains, nuclear [Source:HGNC Symbol;Acc:HGNC:19859]	4.4984	2.1694	0.0073	0.1436	2.1324	0.5069	9.635	0.0019	0.0496
ENSBTAG00000010877	ENSBTAT00000014449	ARMC12	armadillo repeat containing 12 [Source:HGNC Symbol;Acc:HGNC:21099]	0	#NAME?	0.0241	0.2792	-5.1621	-1.3169	9.62	0.0019	0.0499
ENSBTAG00000005497	ENSBTAT00000056481	RPRD1A	regulation of nuclear pre-mRNA domain containing 1A [Source:HGNC Symbol;Acc:HGNC:25560]	3.6812	1.8802	0.003	0.0819	1.8641	1.2588	9.6132	0.0019	0.0499
ENSBTAG00000039657	ENSBTAT00000056983	HIST1H2AC	histone cluster 1, H2ac [Source:HGNC Symbol;Acc:HGNC:4733]	0.2569	-1.9609	0.0082	0.1538	-1.945	0.6067	9.6148	0.0019	0.0499
ENSBTAG00000044038	ENSBTAT00000061618	TEN1	TEN1 CST complex subunit [Source:HGNC Symbol;Acc:HGNC:37242]	0.4768	-1.0686	0.0042	0.103	-1.0767	5.1674	9.6181	0.0019	0.0499
ENSBTAG00000022689	ENSBTAT00000030766			0.1851	-2.4333	0	0.0087	-2.3766	4.6768	13.209	0.0003	0.0501
ENSBTAG00000004277	ENSBTAT00000005613	EVC2	limbin [Source:RefSeq peptide;Acc:NP_776352]	3.4807	1.7994	0.0073	0.1439	1.7767	1.0371	9.6004	0.0019	0.0502
ENSBTAG00000008253	ENSBTAT00000010864	EXPH5	exophilin 5 [Source:HGNC Symbol;Acc:HGNC:30578]	2.129	1.0901	0.0039	0.0982	1.0803	4.9493	9.587	0.002	0.0503
ENSBTAG00000010531	ENSBTAT00000013922	CYP1B1	cytochrome P450 family 1 subfamily B member 1 [Source:HGNC Symbol;Acc:HGNC:2597]	5.7192	2.5158	0.006	0.1293	2.4675	0.1985	9.5897	0.002	0.0503
ENSBTAG00000022570	ENSBTAT00000024086		Prostaglandin F synthase 2 [Source:UniProtKB/Swiss-Prot;Acc:P52897]	2.1273	1.0891	0.0038	0.0973	1.0814	5.4117	9.594	0.002	0.0503
ENSBTAG00000013366	ENSBTAT00000056138	NRIP3	nuclear receptor interacting protein 3 [Source:HGNC Symbol;Acc:HGNC:1167]	6.8856	2.7836	0.0013	0.0819	2.714	1.1196	11.6383	0.0006	0.0503
ENSBTAG00000043859	ENSBTAT00000060851	SNORD113	Small nucleolar RNA SNORD113/SNORD114 family [Source:RFAM;Acc:RF00181]	4.6993	2.2324	0.0037	0.0949	2.1983	0.6947	9.5784	0.002	0.0505
ENSBTAG00000023487	ENSBTAT00000007369	COX6B1	cytochrome c oxidase subunit 6B1 [Source:RefSeq peptide;Acc:NP_788848]	0.3941	-1.3434	0.0031	0.1481	-1.3477	4.5212	11.6065	0.0007	0.0505
ENSBTAG00000017375	ENSBTAT00000023103	C4orf32	chromosome 4 open reading frame 32 [Source:HGNC Symbol;Acc:HGNC:26813]	3.4291	1.7778	0.0007	0.052	1.7678	3.2418	11.6205	0.0007	0.0505
ENSBTAG00000031752	ENSBTAT00000023810		Transmembrane protein 256 [Source:UniProtKB/Swiss-Prot;Acc:Q2KI29]	0.3818	-1.3889	0.0019	0.109	-1.3923	5.1438	11.6072	0.0007	0.0505
ENSBTAG00000039731	ENSBTAT00000045869	RND3	Rho family GTPase 3 [Source:HGNC Symbol;Acc:HGNC:671]	2.2236	1.1529	0.0029	0.0808	1.1489	6.0007	9.5735	0.002	0.0506
ENSBTAG00000007681	ENSBTAT00000010103	DHFR	dihydrofolate reductase [Source:RefSeq peptide;Acc:NP_001071351]	2.2423	1.165	0.0035	0.0921	1.1582	6.5115	9.5642	0.002	0.0507
ENSBTAG00000015739	ENSBTAT00000020897	MRC2	C-type mannose receptor 2 precursor [Source:RefSeq peptide;Acc:NP_001179599]	5.2843	2.4017	0	0.0069	2.3762	2.6257	11.5832	0.0007	0.0509
ENSBTAG00000012271	ENSBTAT00000016276	THAP2	THAP domain containing 2 [Source:HGNC Symbol;Acc:HGNC:20854]	2.2536	1.1722	0.0044	0.1064	1.1675	3.2048	9.5452	0.002	0.0511
ENSBTAG00000015209	ENSBTAT00000020233	MXD4	MAX dimerization protein 4 [Source:HGNC Symbol;Acc:HGNC:13906]	0.4562	-1.1323	0.0045	0.1073	-1.1362	3.5086	9.5477	0.002	0.0511
ENSBTAG00000021948	ENSBTAT00000029263		zinc finger MYM-type protein 6 [Source:RefSeq peptide;Acc:NP_001193221]	2.1748	1.1209	0.0065	0.1343	1.1116	3.2348	9.5419	0.002	0.0511
ENSBTAG00000010252	ENSBTAT00000065936		Zinc finger protein 397 [Source:UniProtKB/Swiss-Prot;Acc:Q1LZ87]	2.4832	1.3122	0.0081	0.153	1.3021	2.1321	9.5343	0.002	0.0513
ENSBTAG00000017024	ENSBTAT00000022636	PPARGC1A	PPARG coactivator 1 alpha [Source:HGNC Symbol;Acc:HGNC:9237]	0.2038	-2.2947	0.0001	0.0166	-2.2401	5.1515	13.1371	0.0003	0.0515
ENSBTAG00000006409	ENSBTAT00000044885	LRRC34	leucine rich repeat containing 34 [Source:HGNC Symbol;Acc:HGNC:28408]	6.9916	2.8056	0.0043	0.1042	2.7196	0.1158	9.5238	0.002	0.0515
ENSBTAG00000003161	ENSBTAT00000004104	YBEY	rRNA maturation factor homolog [Source:RefSeq peptide;Acc:NP_001070588]	0.4719	-1.0833	0.0064	0.134	-1.0869	3.514	9.5152	0.002	0.0517
ENSBTAG00000001298	ENSBTAT00000001709	STAMBPL1	STAM binding protein like 1 [Source:HGNC Symbol;Acc:HGNC:24105]	4.0164	2.0059	0.0082	0.1538	1.9741	0.6683	9.4991	0.0021	0.0518
ENSBTAG00000008448	ENSBTAT00000011114	MEIS1	Meis homeobox 1 [Source:HGNC Symbol;Acc:HGNC:7000]	3.2587	1.7043	0.0065	0.1343	1.682	1.2748	9.4985	0.0021	0.0518
ENSBTAG00000020707	ENSBTAT00000037735	ADGRG6	adhesion G protein-coupled receptor G6 [Source:HGNC Symbol;Acc:HGNC:13841]	2.272	1.1839	0.0068	0.1386	1.1743	2.7621	9.5057	0.002	0.0518
ENSBTAG00000012443	ENSBTAT00000061079	DIAPH3	diaphanous related formin 3 [Source:HGNC Symbol;Acc:HGNC:15480]	0.2841	-1.8155	0.0066	0.1345	-1.8016	0.9498	9.5045	0.002	0.0518
ENSBTAG00000021565	ENSBTAT00000028731		PRSS2 protein; Uncharacterized protein [Source:UniProtKB/TrEMBL;Acc:A7YWU9]	0.4189	-1.2555	0.0033	0.088	-1.2486	3.0262	9.4876	0.0021	0.052
ENSBTAG00000007109	ENSBTAT00000038558	ASB2	ankyrin repeat and SOCS box containing 2 [Source:HGNC Symbol;Acc:HGNC:16012]	0.3281	-1.6078	0.0058	0.1276	-1.5955	1.4576	9.488	0.0021	0.052
ENSBTAG00000001794	ENSBTAT00000002349		60S ribosomal protein L36 [Source:UniProtKB/Swiss-Prot;Acc:Q3T171]	0.3714	-1.4288	0.0013	0.0815	-1.4344	6.8138	11.5046	0.0007	0.052
ENSBTAG00000006811	ENSBTAT00000008955	EPHA3	EPH receptor A3 [Source:HGNC Symbol;Acc:HGNC:3387]	5.2106	2.3815	0.0003	0.0286	2.3513	2.0211	11.5097	0.0007	0.052
ENSBTAG00000007247	ENSBTAT00000009536	NUF2	NUF2, NDC80 kinetochore complex component [Source:HGNC Symbol;Acc:HGNC:14621]	0.2755	-1.8597	0.0008	0.058	-1.8665	2.5883	11.507	0.0007	0.052
ENSBTAG00000014227	ENSBTAT00000018911	NDFIP2	Nedd4 family interacting protein 2 [Source:HGNC Symbol;Acc:HGNC:18537]	3.425	1.7761	0.0001	0.0106	1.7686	5.6202	11.5305	0.0007	0.052
ENSBTAG00000015892	ENSBTAT00000021123		NADH dehydrogenase [ubiquinone] 1 beta subcomplex subunit 4 [Source:UniProtKB/TrEMBL;Acc:G1K1S9]	0.3847	-1.3783	0.0028	0.1411	-1.38	4.4435	11.5267	0.0007	0.052
ENSBTAG00000020532	ENSBTAT00000027356		Uncharacterized protein [Source:UniProtKB/TrEMBL;Acc:F1MR01]	0	#NAME?	0.0154	0.2186	-5.3288	-1.228	9.4785	0.0021	0.0521
ENSBTAG00000012119	ENSBTAT00000061644	PTPRZ1	protein tyrosine phosphatase, receptor type Z1 [Source:HGNC Symbol;Acc:HGNC:9685]	2.2397	1.1633	0.0019	0.061	1.1619	4.7114	9.4782	0.0021	0.0521
ENSBTAG00000021310	ENSBTAT00000018302	COL4A4	collagen type IV alpha 4 chain [Source:HGNC Symbol;Acc:HGNC:2206]	5.3522	2.4201	0.0008	0.0605	2.3987	1.6013	11.491	0.0007	0.0521
ENSBTAG00000010737	ENSBTAT00000014227		Cell division cycle 2-like 1 (PITSLRE proteins); Uncharacterized protein [Source:UniProtKB/TrEMBL;Acc:A1L586]	0.5007	-0.9979	0.0079	0.151	-1.0009	4.6418	9.4731	0.0021	0.0522
ENSBTAG00000013569	ENSBTAT00000018042	CD38	CD38 molecule [Source:HGNC Symbol;Acc:HGNC:1667]	2.2039	1.1401	0.0034	0.0896	1.135	3.8867	9.4645	0.0021	0.0523
ENSBTAG00000003424	ENSBTAT00000004440	BET1	Bet1 golgi vesicular membrane trafficking protein [Source:HGNC Symbol;Acc:HGNC:14562]	2.0942	1.0664	0.0047	0.1114	1.061	5.1129	9.4429	0.0021	0.0528
ENSBTAG00000000638	ENSBTAT00000054406	CDT1	chromatin licensing and DNA replication factor 1 [Source:HGNC Symbol;Acc:HGNC:24576]	0.248	-2.0118	0.0057	0.1264	-1.9801	0.7219	9.4438	0.0021	0.0528
ENSBTAG00000002996	ENSBTAT00000003899	SHROOM4	shroom family member 4 [Source:HGNC Symbol;Acc:HGNC:29215]	14.6225	3.8701	0.0113	0.1844	3.5779	-0.6433	9.4282	0.0021	0.0531
ENSBTAG00000005661	ENSBTAT00000007438	SNAP23	synaptosome associated protein 23 [Source:HGNC Symbol;Acc:HGNC:11131]	2.0854	1.0603	0.0052	0.1198	1.054	5.3749	9.4145	0.0022	0.0532
ENSBTAG00000009434	ENSBTAT00000012414	PAQR6	progestin and adipoQ receptor family member 6 [Source:HGNC Symbol;Acc:HGNC:30132]	0.0622	-4.007	0.0122	0.1922	-3.619	-0.8536	9.4027	0.0022	0.0532
ENSBTAG00000015052	ENSBTAT00000020033	PROX2	prospero homeobox 2 [Source:HGNC Symbol;Acc:HGNC:26715]	0	#NAME?	0.0241	0.2792	-5.1626	-1.3168	9.4063	0.0022	0.0532
ENSBTAG00000016284	ENSBTAT00000021659	IL7	interleukin 7 [Source:HGNC Symbol;Acc:HGNC:6023]	2.5963	1.3764	0.0044	0.1064	1.3608	2.292	9.4042	0.0022	0.0532
ENSBTAG00000017139	ENSBTAT00000022780	STX7	syntaxin 7 [Source:HGNC Symbol;Acc:HGNC:11442]	2.0496	1.0354	0.0068	0.1371	1.0267	4.2736	9.4176	0.0021	0.0532
ENSBTAG00000017219	ENSBTAT00000022893	DDX51	DEAD-box helicase 51 [Source:HGNC Symbol;Acc:HGNC:20082]	0.4261	-1.2306	0.006	0.1301	-1.2296	2.5894	9.4046	0.0022	0.0532
ENSBTAG00000018765	ENSBTAT00000024989	SEMA5B	semaphorin 5B [Source:HGNC Symbol;Acc:HGNC:10737]	0	#NAME?	0.0241	0.2792	-5.1626	-1.3168	9.4084	0.0022	0.0532
ENSBTAG00000039664	ENSBTAT00000052413			0.0915	-3.4507	0	0	-3.4273	1.5627	9.402	0.0022	0.0532
ENSBTAG00000038442	ENSBTAT00000054630	WDR87	WD repeat domain 87 [Source:HGNC Symbol;Acc:HGNC:29934]	0	#NAME?	0.0241	0.2792	-5.1626	-1.3168	9.4116	0.0022	0.0532
ENSBTAG00000015595	ENSBTAT00000020715	MCM5	minichromosome maintenance complex component 5 [Source:HGNC Symbol;Acc:HGNC:6948]	0.4787	-1.0629	0.007	0.1405	-1.0697	3.4578	9.3942	0.0022	0.0534
ENSBTAG00000003499	ENSBTAT00000004547	ENPP4	ectonucleotide pyrophosphatase/phosphodiesterase 4 (putative) [Source:HGNC Symbol;Acc:HGNC:3359]	2.0487	1.0347	0.008	0.1527	1.0259	3.7891	9.3764	0.0022	0.0537
ENSBTAG00000031962	ENSBTAT00000045319	RAB20	RAB20, member RAS oncogene family [Source:HGNC Symbol;Acc:HGNC:18260]	0.3057	-1.7097	0	0.0039	-1.6968	3.3171	9.377	0.0022	0.0537
ENSBTAG00000011019	ENSBTAT00000036999			0.3161	-1.6618	0.0054	0.1232	-1.6437	1.3883	9.3726	0.0022	0.0538
ENSBTAG00000016073	ENSBTAT00000043826	UGCG	UDP-glucose ceramide glucosyltransferase [Source:HGNC Symbol;Acc:HGNC:12524]	2.1737	1.1202	0.007	0.1403	1.1111	3.1398	9.3634	0.0022	0.054
ENSBTAG00000009315	ENSBTAT00000012270	CDON	cell adhesion associated, oncogene regulated [Source:HGNC Symbol;Acc:HGNC:17104]	3.3706	1.753	0.0022	0.1169	1.7474	2.4982	11.4098	0.0007	0.054
ENSBTAG00000015147	ENSBTAT00000020150	S100A10	S100 calcium binding protein A10 [Source:HGNC Symbol;Acc:HGNC:10487]	0.3278	-1.6089	0.0006	0.0498	-1.6058	4.5654	11.4112	0.0007	0.054
ENSBTAG00000005290	ENSBTAT00000006960	CLDN2	claudin 2 [Source:HGNC Symbol;Acc:HGNC:2041]	0.3915	-1.3528	0.0028	0.1411	-1.362	4.3183	11.3979	0.0007	0.0541
ENSBTAG00000016615	ENSBTAT00000022100	ABHD6	abhydrolase domain containing 6 [Source:HGNC Symbol;Acc:HGNC:21398]	0.3523	-1.5049	0.0022	0.1169	-1.5067	3.6325	11.3652	0.0007	0.0545
ENSBTAG00000016766	ENSBTAT00000043794	TMEM176B	transmembrane protein 176B [Source:HGNC Symbol;Acc:HGNC:29596]	0.0595	-4.0721	0.0006	0.0461	-3.8587	0.1257	11.366	0.0007	0.0545
ENSBTAG00000045514	ENSBTAT00000065803		Uncharacterized protein [Source:UniProtKB/TrEMBL;Acc:G3MX06]	22.2002	4.4725	0.0042	0.1802	4.1501	-0.0858	11.3586	0.0008	0.0545
ENSBTAG00000000445	ENSBTAT00000000569	PDE6C	phosphodiesterase 6C [Source:HGNC Symbol;Acc:HGNC:8787]	0.2121	-2.2371	0.0001	0.011	-2.2404	2.5662	11.3443	0.0008	0.0547
ENSBTAG00000035868	ENSBTAT00000026429		Uncharacterized protein [Source:UniProtKB/TrEMBL;Acc:E1B6Z4]	0.3103	-1.6884	0.0041	0.1021	-1.68	1.4189	9.33	0.0023	0.0548
ENSBTAG00000012312	ENSBTAT00000064040	ROR1	receptor tyrosine kinase like orphan receptor 1 [Source:HGNC Symbol;Acc:HGNC:10256]	Inf	Inf	0.018	0.2368	5.4035	-1.0876	9.3334	0.0023	0.0548
ENSBTAG00000014530	ENSBTAT00000019313	NTNG1	netrin G1 [Source:HGNC Symbol;Acc:HGNC:23319]	Inf	Inf	0.0091	0.2864	6.0725	-0.5906	11.3281	0.0008	0.055
ENSBTAG00000013769	ENSBTAT00000032332	NECTIN3	nectin cell adhesion molecule 3 [Source:HGNC Symbol;Acc:HGNC:17664]	2.0167	1.012	0.0069	0.139	1.0074	5.2007	9.3054	0.0023	0.0555
ENSBTAG00000021359	ENSBTAT00000028475		Uncharacterized protein [Source:UniProtKB/TrEMBL;Acc:E1BL39]	9.54	3.254	0.0083	0.1548	3.0926	-0.3444	9.2967	0.0023	0.0556
ENSBTAG00000009618	ENSBTAT00000050813	NEK2	NIMA related kinase 2 [Source:HGNC Symbol;Acc:HGNC:7745]	0.1884	-2.4085	0.0057	0.1268	-2.3437	0.2196	9.2966	0.0023	0.0556
ENSBTAG00000045617	ENSBTAT00000063305	MTERF1	mitochondrial transcription termination factor 1 [Source:HGNC Symbol;Acc:HGNC:21463]	Inf	Inf	0.0259	0.29	5.2573	-1.1668	9.2919	0.0023	0.0556
ENSBTAG00000001537	ENSBTAT00000002011	TSKU	tsukushi, small leucine rich proteoglycan [Source:HGNC Symbol;Acc:HGNC:28850]	0.2215	-2.1745	0.0002	0.0365	-2.1222	8.7516	12.951	0.0003	0.0557
ENSBTAG00000008923	ENSBTAT00000011744	GPR83	G protein-coupled receptor 83 [Source:HGNC Symbol;Acc:HGNC:4523]	0	#NAME?	0.0045	0.2912	-6.1912	-0.8439	12.9491	0.0003	0.0557
ENSBTAG00000040199	ENSBTAT00000000606	POLR2H	RNA polymerase II subunit H [Source:HGNC Symbol;Acc:HGNC:9195]	0.3677	-1.4435	0.0023	0.12	-1.4504	3.884	11.2875	0.0008	0.0557
ENSBTAG00000044659	ENSBTAT00000062092	SCARNA13	Small Cajal body specific RNA 13 [Source:RFAM;Acc:RF00231]	0.2152	-2.2166	0.0022	0.1169	-2.2207	1.2863	11.292	0.0008	0.0557
ENSBTAG00000001961	ENSBTAT00000002548	MAP1B	microtubule associated protein 1B [Source:HGNC Symbol;Acc:HGNC:6836]	0.406	-1.3003	0.0017	0.0565	-1.3074	3.1344	9.2684	0.0023	0.0561
ENSBTAG00000002125	ENSBTAT00000002747	GNAL	G protein subunit alpha L [Source:HGNC Symbol;Acc:HGNC:4388]	3.8446	1.9428	0.0047	0.1114	1.9276	0.9629	9.2726	0.0023	0.0561
ENSBTAG00000017582	ENSBTAT00000023380	CHEK1	checkpoint kinase 1 [Source:HGNC Symbol;Acc:HGNC:1925]	2.3773	1.2493	0.0011	0.0412	1.2365	4.2694	9.2725	0.0023	0.0561
ENSBTAG00000014792	ENSBTAT00000019681	MAP4K5	mitogen-activated protein kinase kinase kinase kinase 5 [Source:HGNC Symbol;Acc:HGNC:6867]	2.1428	1.0995	0.0077	0.148	1.0918	3.2081	9.2588	0.0023	0.0562
ENSBTAG00000031863	ENSBTAT00000045181		HIG2 protein; Uncharacterized protein [Source:UniProtKB/TrEMBL;Acc:A6H7E7]	0.4377	-1.1921	0.0062	0.1324	-1.1904	2.7669	9.2589	0.0023	0.0562
ENSBTAG00000042649	ENSBTAT00000059641	SNORD15	Small nucleolar RNA SNORD15 [Source:RFAM;Acc:RF00067]	0.0897	-3.4794	0.0062	0.1313	-3.2489	-0.5024	9.2588	0.0023	0.0562
ENSBTAG00000020761	ENSBTAT00000027667	USP33	ubiquitin specific peptidase 33 [Source:HGNC Symbol;Acc:HGNC:20059]	1.9737	0.9809	0.0094	0.1663	0.9733	4.5115	9.2515	0.0024	0.0563
ENSBTAG00000019927	ENSBTAT00000026548	CYB5R1	NADH-cytochrome b5 reductase 1 [Source:RefSeq peptide;Acc:NP_001029690]	0.4533	-1.1415	0.0067	0.1365	-1.1406	3.0528	9.2429	0.0024	0.0564
ENSBTAG00000000369	ENSBTAT00000029983	EPS8	epidermal growth factor receptor pathway substrate 8 [Source:HGNC Symbol;Acc:HGNC:3420]	15.575	3.9612	0.0083	0.1541	3.6775	-0.5851	9.2439	0.0024	0.0564
ENSBTAG00000000565	ENSBTAT00000000738	RFX7	regulatory factor X7 [Source:HGNC Symbol;Acc:HGNC:25777]	2.1747	1.1208	0.0059	0.1288	1.1115	3.2996	9.2099	0.0024	0.0569
ENSBTAG00000001257	ENSBTAT00000001662	AGTPBP1	ATP/GTP binding protein 1 [Source:HGNC Symbol;Acc:HGNC:17258]	3.0704	1.6184	0.0081	0.1534	1.5987	1.3466	9.207	0.0024	0.0569
ENSBTAG00000007955	ENSBTAT00000010460	SEZ6L2	seizure related 6 homolog like 2 [Source:HGNC Symbol;Acc:HGNC:30844]	0	#NAME?	0.0018	0.0599	-5.9554	-0.85	9.2123	0.0024	0.0569
ENSBTAG00000020116	ENSBTAT00000011795	JSP.1	MHC Class I JSP.1 precursor [Source:RefSeq peptide;Acc:NP_001035588]	0.3274	-1.611	0.0001	0.0099	-1.6103	3.1618	9.2105	0.0024	0.0569
ENSBTAG00000009487	ENSBTAT00000012485	TMEM223	transmembrane protein 223 [Source:HGNC Symbol;Acc:HGNC:28464]	0.4765	-1.0693	0.0062	0.1313	-1.0764	3.6337	9.2187	0.0024	0.0569
ENSBTAG00000015804	ENSBTAT00000020990	SIGMAR1	sigma non-opioid intracellular receptor 1 [Source:HGNC Symbol;Acc:HGNC:8157]	0.5021	-0.9939	0.0077	0.1486	-0.9998	5.1028	9.2131	0.0024	0.0569
ENSBTAG00000015374	ENSBTAT00000031507	COL22A1	collagen type XXII alpha 1 chain [Source:HGNC Symbol;Acc:HGNC:22989]	0	#NAME?	0.0018	0.0599	-5.9554	-0.85	9.2117	0.0024	0.0569
ENSBTAG00000010866	ENSBTAT00000046295	BMPER	BMP binding endothelial regulator [Source:HGNC Symbol;Acc:HGNC:24154]	2.2318	1.1582	0.0042	0.1033	1.1484	3.3498	9.2225	0.0024	0.0569
ENSBTAG00000010361	ENSBTAT00000013680	DLL4	delta like canonical Notch ligand 4 [Source:HGNC Symbol;Acc:HGNC:2910]	2.2422	1.1649	0.0094	0.1663	1.1582	2.592	9.197	0.0024	0.0571
ENSBTAG00000015980	ENSBTAT00000021260	FASN	fatty acid synthase [Source:HGNC Symbol;Acc:HGNC:3594]	0.4327	-1.2087	0.0048	0.1122	-1.2102	2.9107	9.191	0.0024	0.0572
ENSBTAG00000011895	ENSBTAT00000015780	PANK3	pantothenate kinase 3 [Source:HGNC Symbol;Acc:HGNC:19365]	2.6518	1.407	0.0012	0.0788	1.4045	5.1225	11.2301	0.0008	0.0572
ENSBTAG00000047317	ENSBTAT00000003773		collectin-43 precursor [Source:RefSeq peptide;Acc:NP_001002237]	0.3448	-1.5363	0.0004	0.037	-1.5487	7.6667	11.2034	0.0008	0.0576
ENSBTAG00000011887	ENSBTAT00000015781	CD22	CD22 molecule [Source:HGNC Symbol;Acc:HGNC:1643]	3.6835	1.8811	0.0019	0.108	1.8519	2.3754	11.1895	0.0008	0.0576
ENSBTAG00000013760	ENSBTAT00000018292	COL4A6	collagen type IV alpha 6 chain [Source:HGNC Symbol;Acc:HGNC:2208]	3.7387	1.9025	0.0027	0.1385	1.885	2.0634	11.2119	0.0008	0.0576
ENSBTAG00000019796	ENSBTAT00000026376	FCMR	Fc fragment of IgM receptor [Source:HGNC Symbol;Acc:HGNC:14315]	8.5467	3.0954	0.003	0.1463	3.0326	0.5457	11.1941	0.0008	0.0576
ENSBTAG00000026673	ENSBTAT00000019262	KPNA5	karyopherin subunit alpha 5 [Source:HGNC Symbol;Acc:HGNC:6398]	4.197	2.0693	0.0084	0.156	2.0307	0.5788	9.17	0.0025	0.0578
ENSBTAG00000000197	ENSBTAT00000000230	TRMT10A	tRNA methyltransferase 10A [Source:HGNC Symbol;Acc:HGNC:28403]	2.4421	1.2881	0.0035	0.0926	1.2778	2.8119	9.1556	0.0025	0.058
ENSBTAG00000013072	ENSBTAT00000017383	FUBP3	far upstream element binding protein 3 [Source:HGNC Symbol;Acc:HGNC:4005]	1.9808	0.9861	0.0085	0.1565	0.9788	4.7009	9.1609	0.0025	0.058
ENSBTAG00000042785	ENSBTAT00000059777	U6	U6 spliceosomal RNA [Source:RFAM;Acc:RF00026]	14.8128	3.8888	0.0111	0.1824	3.5878	-0.6406	9.1612	0.0025	0.058
ENSBTAG00000005865	ENSBTAT00000007709	MAPK6	mitogen-activated protein kinase 6 [Source:HGNC Symbol;Acc:HGNC:6879]	0.2714	-1.8817	0.0009	0.1066	-1.8338	6.2327	12.7533	0.0004	0.0582
ENSBTAG00000007754	ENSBTAT00000010193		NADH dehydrogenase [ubiquinone] 1 alpha subcomplex subunit 3 [Source:UniProtKB/Swiss-Prot;Acc:Q02371]	0.2938	-1.7673	0.0015	0.1511	-1.7297	4.8083	12.7458	0.0004	0.0582
ENSBTAG00000017765	ENSBTAT00000023627		Glutathione S-transferase Mu 1 [Source:UniProtKB/Swiss-Prot;Acc:Q9N0V4]	0.2561	-1.9655	0.0005	0.0692	-1.9269	4.9061	12.7809	0.0004	0.0582
ENSBTAG00000021118	ENSBTAT00000028140	CYP26A1	cytochrome P450 family 26 subfamily A member 1 [Source:HGNC Symbol;Acc:HGNC:2603]	0.0619	-4.0144	0	0	-3.94	3.5825	12.8462	0.0003	0.0582
ENSBTAG00000010431	ENSBTAT00000035504	LURAP1L	leucine rich adaptor protein 1 like [Source:HGNC Symbol;Acc:HGNC:31452]	0.2122	-2.2366	0.0004	0.0587	-2.1805	3.1909	12.7664	0.0004	0.0582
ENSBTAG00000011515	ENSBTAT00000046865	SELL	selectin L [Source:HGNC Symbol;Acc:HGNC:10720]	4.3711	2.128	0.0016	0.1606	2.1536	2.6269	12.7369	0.0004	0.0582
ENSBTAG00000046695	ENSBTAT00000064933			18.6641	4.2222	0	0	4.2344	3.6171	12.8193	0.0003	0.0582
ENSBTAG00000003222	ENSBTAT00000004181	ASNS	asparagine synthetase (glutamine-hydrolyzing) [Source:HGNC Symbol;Acc:HGNC:753]	6.7129	2.7469	0	0	2.7261	4.4515	11.1552	0.0008	0.0584
ENSBTAG00000010146	ENSBTAT00000013391	PLXNB3	plexin B3 [Source:HGNC Symbol;Acc:HGNC:9105]	21.964	4.4571	0.0043	0.1823	4.1384	-0.0897	11.1295	0.0008	0.059
ENSBTAG00000002481	ENSBTAT00000003220	HAGHL	hydroxyacylglutathione hydrolase-like [Source:HGNC Symbol;Acc:HGNC:14177]	0.4627	-1.1119	0.0057	0.1263	-1.1182	3.3451	9.1044	0.0025	0.0593
ENSBTAG00000002912	ENSBTAT00000003783	INHBA	inhibin beta A subunit [Source:HGNC Symbol;Acc:HGNC:6066]	0.4665	-1.1001	0.0037	0.0952	-1.1031	5.613	9.108	0.0025	0.0593
ENSBTAG00000016243	ENSBTAT00000021613	RBL2	RB transcriptional corepressor like 2 [Source:HGNC Symbol;Acc:HGNC:9894]	2.1397	1.0974	0.0041	0.1017	1.0887	5.5964	9.1055	0.0025	0.0593
ENSBTAG00000017020	ENSBTAT00000022630	S100G	S100 calcium binding protein G [Source:HGNC Symbol;Acc:HGNC:1436]	0.0969	-3.3672	0.0001	0.0056	-3.3104	0.5431	9.1109	0.0025	0.0593
ENSBTAG00000019376	ENSBTAT00000025816	FNDC3B	fibronectin type III domain containing 3B [Source:HGNC Symbol;Acc:HGNC:24670]	2.5183	1.3324	0.0004	0.0212	1.3338	5.4466	9.1119	0.0025	0.0593
ENSBTAG00000020567	ENSBTAT00000027405	HNRNPLL	heterogeneous nuclear ribonucleoprotein L like [Source:HGNC Symbol;Acc:HGNC:25127]	2.0062	1.0045	0.0097	0.1698	0.9969	3.7954	9.0982	0.0026	0.0593
ENSBTAG00000031656	ENSBTAT00000044882	TAF13	TATA-box binding protein associated factor 13 [Source:HGNC Symbol;Acc:HGNC:11546]	2.0827	1.0585	0.0076	0.1478	1.0509	3.6124	9.0986	0.0026	0.0593
ENSBTAG00000003492	ENSBTAT00000004538		Uncharacterized protein [Source:UniProtKB/TrEMBL;Acc:A0A0A0MP88]	9.4289	3.2371	0	0.0105	3.2584	2.1449	12.6729	0.0004	0.0596
ENSBTAG00000011237	ENSBTAT00000032221	PKHD1	polycystic kidney and hepatic disease 1 (autosomal recessive) [Source:HGNC Symbol;Acc:HGNC:9016]	2.9242	1.548	0.0035	0.1585	1.5334	3.0802	11.0813	0.0009	0.0603
ENSBTAG00000009263	ENSBTAT00000012206	MFSD1	major facilitator superfamily domain containing 1 [Source:HGNC Symbol;Acc:HGNC:25874]	2.2827	1.1908	0.0027	0.0775	1.1816	6.4085	9.0619	0.0026	0.0604
ENSBTAG00000043268	ENSBTAT00000060260	SNORD79	Small nucleolar RNA SNORD79 [Source:RFAM;Acc:RF00152]	7.5137	2.9095	0.0063	0.1325	2.8276	-0.1069	9.0624	0.0026	0.0604
ENSBTAG00000014192	ENSBTAT00000018866	LRRTM2	leucine rich repeat transmembrane neuronal 2 [Source:HGNC Symbol;Acc:HGNC:19409]	3.7875	1.9212	0.0061	0.1305	1.8937	0.9353	9.0545	0.0026	0.0605
ENSBTAG00000002069	ENSBTAT00000031167		MHC class I heavy chain isoform 1 precursor [Source:RefSeq peptide;Acc:NP_001033607]	0.3824	-1.3869	0.0011	0.0419	-1.3848	7.2999	9.0525	0.0026	0.0605
ENSBTAG00000021768	ENSBTAT00000029017	CCNG2	cyclin G2 [Source:HGNC Symbol;Acc:HGNC:1593]	2.7295	1.4486	0.0045	0.1073	1.429	2.0894	9.0303	0.0027	0.0612
ENSBTAG00000032617	ENSBTAT00000009504	FBXO44	F-box protein 44 [Source:HGNC Symbol;Acc:HGNC:24847]	0.2548	-1.9726	0.001	0.12	-1.9341	3.2152	12.5842	0.0004	0.0613
ENSBTAG00000015208	ENSBTAT00000061091	CARMIL3	capping protein regulator and myosin 1 linker 3 [Source:HGNC Symbol;Acc:HGNC:20272]	6.3004	2.6554	0.0009	0.1102	2.7022	1.8046	12.5966	0.0004	0.0613
ENSBTAG00000020620	ENSBTAT00000027478			6.6735	2.7384	0.0011	0.073	2.7308	1.149	11.0399	0.0009	0.0614
ENSBTAG00000030965	ENSBTAT00000003728	MCM7	minichromosome maintenance complex component 7 [Source:HGNC Symbol;Acc:HGNC:6950]	0.5096	-0.9726	0.0096	0.1678	-0.9761	4.7609	9.0011	0.0027	0.0621
ENSBTAG00000006970	ENSBTAT00000009160	OLA1	Obg-like ATPase 1 [Source:HGNC Symbol;Acc:HGNC:28833]	2.0683	1.0484	0.0059	0.1282	1.0403	5.3456	8.9962	0.0027	0.0621
ENSBTAG00000008181	ENSBTAT00000010763	CHAF1A	chromatin assembly factor 1 subunit A [Source:HGNC Symbol;Acc:HGNC:1910]	0.3956	-1.3378	0.0082	0.1541	-1.3364	1.9895	8.9984	0.0027	0.0621
ENSBTAG00000005347	ENSBTAT00000007032	GPN3	GPN-loop GTPase 3 [Source:HGNC Symbol;Acc:HGNC:30186]	2.1335	1.0932	0.0095	0.1666	1.0853	3.0353	8.9783	0.0027	0.0624
ENSBTAG00000015450	ENSBTAT00000013178	CPEB3	cytoplasmic polyadenylation element binding protein 3 [Source:HGNC Symbol;Acc:HGNC:21746]	2.2081	1.1428	0.0025	0.0742	1.1308	4.7491	8.9771	0.0027	0.0624
ENSBTAG00000018365	ENSBTAT00000024437	CYP2E1	cytochrome P450 family 2 subfamily E member 1 [Source:HGNC Symbol;Acc:HGNC:2631]	0.1092	-3.1943	0	0	-3.2141	9.8126	8.9838	0.0027	0.0624
ENSBTAG00000018518	ENSBTAT00000024647	RASL10B	RAS like family 10 member B [Source:HGNC Symbol;Acc:HGNC:30295]	0.2676	-1.9019	0.0011	0.0402	-1.8848	1.5525	8.9755	0.0027	0.0624
ENSBTAG00000032092	ENSBTAT00000045521	CDH11	cadherin 11 [Source:HGNC Symbol;Acc:HGNC:1750]	3.3889	1.7608	0.004	0.1747	1.7517	2.1968	10.9987	0.0009	0.0625
ENSBTAG00000000524	ENSBTAT00000000683			0.503	-0.9914	0.0078	0.1492	-0.9979	4.2941	8.9638	0.0028	0.0628
ENSBTAG00000006491	ENSBTAT00000008518			2.1373	1.0958	0.0043	0.1047	1.0913	5.8018	8.9609	0.0028	0.0628
ENSBTAG00000010649	ENSBTAT00000014074	MEF2A	myocyte enhancer factor 2A [Source:HGNC Symbol;Acc:HGNC:6993]	2.0146	1.0105	0.0072	0.1421	1.0053	4.7221	8.9569	0.0028	0.0628
ENSBTAG00000010492	ENSBTAT00000013862	VPS4B	vacuolar protein sorting 4 homolog B [Source:HGNC Symbol;Acc:HGNC:10895]	1.9891	0.9921	0.0082	0.1537	0.986	5.1414	8.9471	0.0028	0.0629
ENSBTAG00000030259	ENSBTAT00000035048	RASGRF2	Ras protein specific guanine nucleotide releasing factor 2 [Source:HGNC Symbol;Acc:HGNC:9876]	6.0171	2.5891	0.0103	0.1741	2.5092	-0.0257	8.9481	0.0028	0.0629
ENSBTAG00000016729	ENSBTAT00000048534	KCNT2	potassium sodium-activated channel subfamily T member 2 [Source:HGNC Symbol;Acc:HGNC:18866]	2.7531	1.461	0.0035	0.0924	1.4508	2.0733	8.9492	0.0028	0.0629
ENSBTAG00000042543	ENSBTAT00000059535	SNORD113	Small nucleolar RNA SNORD113/SNORD114 family [Source:RFAM;Acc:RF00181]	9.2057	3.2025	0.0085	0.1565	3.0773	-0.3497	8.9446	0.0028	0.0629
ENSBTAG00000043564	ENSBTAT00000060553	ATP8	ATP synthase protein 8 [Source:UniProtKB/Swiss-Prot;Acc:P03929]	0.1732	-2.5291	0	0.0014	-2.5087	7.4379	12.5142	0.0004	0.0631
ENSBTAG00000001537	ENSBTAT00000002011	TSKU	tsukushi, small leucine rich proteoglycan [Source:HGNC Symbol;Acc:HGNC:28850]	0.387	-1.3696	0.0015	0.0524	-1.3799	7.7489	8.9334	0.0028	0.0632
ENSBTAG00000012335	ENSBTAT00000016365	UBA7	ubiquitin like modifier activating enzyme 7 [Source:HGNC Symbol;Acc:HGNC:12471]	3.2636	1.7064	0.0022	0.199	1.7457	4.9382	12.4893	0.0004	0.0633
ENSBTAG00000003039	ENSBTAT00000003955	PSMB8	proteasome subunit beta 8 [Source:HGNC Symbol;Acc:HGNC:9545]	0.5027	-0.9922	0.008	0.1513	-0.9988	5.2023	8.9224	0.0028	0.0634
ENSBTAG00000012038	ENSBTAT00000015969	TRIM56	tripartite motif containing 56 [Source:HGNC Symbol;Acc:HGNC:19028]	0.26	-1.9433	0.0029	0.0802	-1.9145	1.0951	8.9254	0.0028	0.0634
ENSBTAG00000007562	ENSBTAT00000009951	TRAM1	translocation associated membrane protein 1 [Source:HGNC Symbol;Acc:HGNC:20568]	2.385	1.254	0.0018	0.0599	1.2531	6.7593	8.9166	0.0028	0.0635
ENSBTAG00000013927	ENSBTAT00000018510	GSTCD	glutathione S-transferase C-terminal domain-containing protein [Source:RefSeq peptide;Acc:NP_001092505]	3.6531	1.8691	0.0081	0.1531	1.8404	0.898	8.9154	0.0028	0.0635
ENSBTAG00000000569	ENSBTAT00000000742	HES1	hes family bHLH transcription factor 1 [Source:HGNC Symbol;Acc:HGNC:5192]	13.5946	3.765	0.015	0.217	3.4948	-0.6984	8.8901	0.0029	0.0641
ENSBTAG00000018652	ENSBTAT00000024820	CXCL17	C-X-C motif chemokine ligand 17 [Source:HGNC Symbol;Acc:HGNC:19232]	0.3712	-1.4296	0.004	0.1	-1.4363	2.0149	8.8882	0.0029	0.0641
ENSBTAG00000027924	ENSBTAT00000040276	SNX18	sorting nexin 18 [Source:HGNC Symbol;Acc:HGNC:19245]	1.9646	0.9743	0.0102	0.1728	0.9662	4.4069	8.8887	0.0029	0.0641
ENSBTAG00000046485	ENSBTAT00000064628	RAB1B	ras-related protein Rab-1B [Source:RefSeq peptide;Acc:NP_001069701]	0.4597	-1.1211	0.0056	0.126	-1.1197	3.452	8.8962	0.0029	0.0641
ENSBTAG00000027361	ENSBTAT00000039245	ROMO1	reactive oxygen species modulator 1 [Source:HGNC Symbol;Acc:HGNC:16185]	0.5134	-0.9618	0.0107	0.1788	-0.9658	4.4447	8.8835	0.0029	0.0642
ENSBTAG00000009061	ENSBTAT00000011940	FAR1	fatty acyl-CoA reductase 1 [Source:HGNC Symbol;Acc:HGNC:26222]	2.2169	1.1485	0.0093	0.1659	1.1391	2.7002	8.8751	0.0029	0.0644
ENSBTAG00000017763	ENSBTAT00000023618	NFIL3	nuclear factor, interleukin 3 regulated [Source:HGNC Symbol;Acc:HGNC:7787]	2.0147	1.0105	0.0074	0.144	1.0063	4.4217	8.8732	0.0029	0.0644
ENSBTAG00000015208	ENSBTAT00000061091	CARMIL3	capping protein regulator and myosin 1 linker 3 [Source:HGNC Symbol;Acc:HGNC:20272]	3.563	1.8331	0.0001	0.0061	1.8368	2.5179	8.8701	0.0029	0.0644
ENSBTAG00000005495	ENSBTAT00000015661		Uncharacterized protein [Source:UniProtKB/TrEMBL;Acc:G3MYE2]	0.2042	-2.2919	0.0011	0.1246	-2.2478	2.1049	12.4183	0.0004	0.0646
ENSBTAG00000020602	ENSBTAT00000027449	IDO1	indoleamine 2,3-dioxygenase 1 [Source:HGNC Symbol;Acc:HGNC:6059]	3.4975	1.8063	0.0016	0.1606	1.8513	3.9808	12.4337	0.0004	0.0646
ENSBTAG00000008048	ENSBTAT00000010591	GCFC2	GC-rich sequence DNA-binding factor 2 [Source:HGNC Symbol;Acc:HGNC:1317]	2.3061	1.2055	0.0067	0.1361	1.2013	2.6616	8.8629	0.0029	0.0646
ENSBTAG00000020961	ENSBTAT00000027915	DUSP19	dual specificity phosphatase 19 [Source:HGNC Symbol;Acc:HGNC:18894]	2.521	1.334	0.007	0.1405	1.3187	2.2029	8.8591	0.0029	0.0646
ENSBTAG00000003144	ENSBTAT00000000923			3.2672	1.7081	0.0032	0.1512	1.7011	2.4279	10.8942	0.001	0.0648
ENSBTAG00000013210	ENSBTAT00000017583	ADAMTS4	A disintegrin and metalloproteinase with thrombospondin motifs 4 precursor [Source:RefSeq peptide;Acc:NP_858053]	10.8777	3.4433	0.0003	0.0265	3.3659	1.0409	10.8945	0.001	0.0648
ENSBTAG00000014430	ENSBTAT00000019191	CDC26	cell division cycle 26 [Source:HGNC Symbol;Acc:HGNC:17839]	0.3711	-1.4301	0.004	0.1747	-1.4322	3.4839	10.8965	0.001	0.0648
ENSBTAG00000018926	ENSBTAT00000025186	LEAP2	liver enriched antimicrobial peptide 2 [Source:HGNC Symbol;Acc:HGNC:29571]	0.3804	-1.3943	0.0011	0.074	-1.4052	6.8736	10.8999	0.001	0.0648
ENSBTAG00000014313	ENSBTAT00000032952	PYROXD2	pyridine nucleotide-disulphide oxidoreductase domain 2 [Source:HGNC Symbol;Acc:HGNC:23517]	0.3388	-1.5614	0.0016	0.0955	-1.5736	3.2701	10.8944	0.001	0.0648
ENSBTAG00000003352	ENSBTAT00000004350			6.1383	2.6178	0.0008	0.0336	2.582	0.6907	8.8434	0.0029	0.0651
ENSBTAG00000008026	ENSBTAT00000010554	OXT	oxytocin/neurophysin I prepropeptide [Source:HGNC Symbol;Acc:HGNC:8528]	0	#NAME?	0.0241	0.2792	-5.161	-1.317	8.8186	0.003	0.0653
ENSBTAG00000008140	ENSBTAT00000010702	FAP	fibroblast activation protein alpha [Source:HGNC Symbol;Acc:HGNC:3590]	0	#NAME?	0.0241	0.2792	-5.161	-1.317	8.8208	0.003	0.0653
ENSBTAG00000009156	ENSBTAT00000012064	CAMK2N1	calcium/calmodulin dependent protein kinase II inhibitor 1 [Source:HGNC Symbol;Acc:HGNC:24190]	1.9901	0.9928	0.0103	0.1737	0.9864	3.878	8.816	0.003	0.0653
ENSBTAG00000013984	ENSBTAT00000018586	KL	klotho precursor [Source:RefSeq peptide;Acc:NP_001178124]	0	#NAME?	0.0241	0.2792	-5.1632	-1.3167	8.8261	0.003	0.0653
ENSBTAG00000016234	ENSBTAT00000021603	DUOX2	dual oxidase 2 [Source:HGNC Symbol;Acc:HGNC:13273]	0	#NAME?	0.0241	0.2792	-5.161	-1.317	8.823	0.003	0.0653
ENSBTAG00000016366	ENSBTAT00000021770	ABCG8	ATP binding cassette subfamily G member 8 [Source:HGNC Symbol;Acc:HGNC:13887]	0.3181	-1.6523	0.0001	0.0058	-1.6574	3.2622	8.8356	0.003	0.0653
ENSBTAG00000037534	ENSBTAT00000042955	KLRF1	killer cell lectin like receptor F1 [Source:HGNC Symbol;Acc:HGNC:13342]	0	#NAME?	0.0241	0.2792	-5.161	-1.317	8.825	0.003	0.0653
ENSBTAG00000002448	ENSBTAT00000047548	SNTG1	syntrophin gamma 1 [Source:HGNC Symbol;Acc:HGNC:13740]	0	#NAME?	0.0241	0.2792	-5.161	-1.317	8.8269	0.003	0.0653
ENSBTAG00000044856	ENSBTAT00000062289	SNORD10	Small nucleolar RNA SNORD10 [Source:RFAM;Acc:RF01290]	0	#NAME?	0.0241	0.2792	-5.161	-1.317	8.8266	0.003	0.0653
ENSBTAG00000000169	ENSBTAT00000000194	ASZ1	ankyrin repeat, SAM and basic leucine zipper domain containing 1 [Source:HGNC Symbol;Acc:HGNC:1350]	0.0542	-4.2059	0.0059	0.1288	-3.8269	-0.7255	8.8092	0.003	0.0654
ENSBTAG00000006837	ENSBTAT00000008985	UBA6	ubiquitin like modifier activating enzyme 6 [Source:HGNC Symbol;Acc:HGNC:25581]	2.0828	1.0585	0.0073	0.1439	1.0487	3.6315	8.8097	0.003	0.0654
ENSBTAG00000008902	ENSBTAT00000026567	ZNF546	zinc finger protein 546 [Source:HGNC Symbol;Acc:HGNC:28671]	5.5436	2.4708	0.0086	0.1574	2.3998	0.145	8.8075	0.003	0.0654
ENSBTAG00000048314	ENSBTAT00000066020		AN1-type zinc finger protein 6 [Source:UniProtKB/TrEMBL;Acc:G3N2F1]	2.0086	1.0062	0.0068	0.1374	1.0001	4.9228	8.8026	0.003	0.0655
ENSBTAG00000020661	ENSBTAT00000027538	ABCA1	ATP binding cassette subfamily A member 1 [Source:HGNC Symbol;Acc:HGNC:29]	3.6149	1.8539	0	0.0066	1.847	5.6951	10.8574	0.001	0.0659
ENSBTAG00000000176	ENSBTAT00000000201	SP3	Sp3 transcription factor [Source:HGNC Symbol;Acc:HGNC:11208]	1.929	0.9479	0.0119	0.1895	0.9421	4.369	8.78	0.003	0.0662
ENSBTAG00000021245	ENSBTAT00000028307	SPRY1	sprouty RTK signaling antagonist 1 [Source:HGNC Symbol;Acc:HGNC:11269]	1.9362	0.9532	0.0109	0.1799	0.9486	4.3788	8.7782	0.003	0.0662
ENSBTAG00000008373	ENSBTAT00000011023	ITGA10	integrin subunit alpha 10 [Source:HGNC Symbol;Acc:HGNC:6135]	4.2858	2.0996	0.0041	0.178	2.0788	1.5202	10.8316	0.001	0.0663
ENSBTAG00000010822	ENSBTAT00000014357	PLCXD3	phosphatidylinositol specific phospholipase C X domain containing 3 [Source:HGNC Symbol;Acc:HGNC:31822]	4.6255	2.2096	0.002	0.1124	2.1714	1.6613	10.8233	0.001	0.0663
ENSBTAG00000046924	ENSBTAT00000065486	SEMA3G	semaphorin 3G [Source:HGNC Symbol;Acc:HGNC:30400]	Inf	Inf	0.0063	0.2321	6.1751	-0.5029	10.8239	0.001	0.0663
ENSBTAG00000002559	ENSBTAT00000003315		inositol oxygenase [Source:RefSeq peptide;Acc:NP_001094535]	3.8294	1.9371	0.0018	0.1014	1.9077	2.3376	10.8155	0.001	0.0664
ENSBTAG00000008175	ENSBTAT00000010747	ZNF713	zinc finger protein 713 [Source:HGNC Symbol;Acc:HGNC:22043]	5.5642	2.4762	0.0085	0.1565	2.4062	0.1472	8.7643	0.0031	0.0665
ENSBTAG00000014835	ENSBTAT00000019758	SPARC	secreted protein acidic and cysteine rich [Source:HGNC Symbol;Acc:HGNC:11219]	0.431	-1.2143	0.0046	0.1103	-1.2217	7.6753	8.7629	0.0031	0.0665
ENSBTAG00000027962	ENSBTAT00000040333			0.0714	-3.8081	0	0.0007	-3.7857	0.6955	8.7684	0.0031	0.0665
ENSBTAG00000010423	ENSBTAT00000013754	LIFR	leukemia inhibitory factor receptor alpha [Source:HGNC Symbol;Acc:HGNC:6597]	2.1147	1.0805	0.0066	0.1354	1.0768	3.4742	8.7501	0.0031	0.0669
ENSBTAG00000001805	ENSBTAT00000002361	TWSG1	twisted gastrulation BMP signaling modulator 1 [Source:HGNC Symbol;Acc:HGNC:12429]	1.9343	0.9518	0.0116	0.1883	0.9449	4.5028	8.7431	0.0031	0.0671
ENSBTAG00000020907	ENSBTAT00000027851	PSMC3IP	Bos taurus PSMC3 interacting protein (PSMC3IP), mRNA. [Source:RefSeq mRNA;Acc:NM_001244194]	0.1554	-2.6864	0.0092	0.1639	-2.6117	-0.2193	8.7362	0.0031	0.0672
ENSBTAG00000000507	ENSBTAT00000000648	NR4A1	nuclear receptor subfamily 4 group A member 1 [Source:HGNC Symbol;Acc:HGNC:7980]	0.1554	-2.6864	0.0092	0.1639	-2.6117	-0.2193	8.7321	0.0031	0.0673
ENSBTAG00000046026	ENSBTAT00000012255	SLC39A4	solute carrier family 39 member 4 [Source:HGNC Symbol;Acc:HGNC:17129]	0.4316	-1.2124	0.0048	0.1122	-1.2058	2.9473	8.7224	0.0031	0.0673
ENSBTAG00000031579	ENSBTAT00000038341	SGO2	shugoshin 2 [Source:HGNC Symbol;Acc:HGNC:30812]	4.5342	2.1809	0.0105	0.1766	2.1334	0.3499	8.7252	0.0031	0.0673
ENSBTAG00000033603	ENSBTAT00000047742	IP6K3	inositol hexakisphosphate kinase 3 [Source:HGNC Symbol;Acc:HGNC:17269]	0.156	-2.6803	0.0092	0.1641	-2.6131	-0.2189	8.7263	0.0031	0.0673
ENSBTAG00000045710	ENSBTAT00000064805			0.2935	-1.7686	0.0001	0.0066	-1.7714	7.8213	8.7222	0.0031	0.0673
ENSBTAG00000006745	ENSBTAT00000008877	FGG	fibrinogen gamma chain [Source:HGNC Symbol;Acc:HGNC:3694]	3.8149	1.9316	0.0001	0.0095	1.9185	9.0997	10.7789	0.001	0.0674
ENSBTAG00000012558	ENSBTAT00000016677	ADAMTS12	ADAM metallopeptidase with thrombospondin type 1 motif 12 [Source:HGNC Symbol;Acc:HGNC:14605]	5.6104	2.4881	0.0031	0.1479	2.4558	1.0789	10.7637	0.001	0.0674
ENSBTAG00000037644	ENSBTAT00000057323		Bos taurus hemoglobin, gamma (HBG), mRNA. [Source:RefSeq mRNA;Acc:NM_001014902]	0	#NAME?	0.0044	0.1845	-6.0008	-0.9196	10.7645	0.001	0.0674
ENSBTAG00000019517	ENSBTAT00000057593	ELN	elastin [Source:HGNC Symbol;Acc:HGNC:3327]	3.824	1.9351	0.0001	0.0153	1.9163	3.5096	10.7481	0.001	0.0674
ENSBTAG00000042880	ENSBTAT00000059872	SNORA42	Small nucleolar RNA SNORA42/SNORA80 family [Source:RFAM;Acc:RF00406]	0	#NAME?	0.0042	0.1802	-6.0568	-0.9112	10.7432	0.001	0.0674
ENSBTAG00000045895	ENSBTAT00000063387	NFASC	neurofascin [Source:HGNC Symbol;Acc:HGNC:29866]	3.4116	1.7704	0.0047	0.19	1.7559	2.1091	10.7566	0.001	0.0674
ENSBTAG00000011611	ENSBTAT00000035535	OSTC	oligosaccharyltransferase complex non-catalytic subunit [Source:HGNC Symbol;Acc:HGNC:24448]	2.2119	1.1453	0.0046	0.1106	1.1391	6.6699	8.6958	0.0032	0.0681
ENSBTAG00000030593	ENSBTAT00000043219			0.3176	-1.6545	0.0082	0.1537	-1.6543	1.1301	8.7006	0.0032	0.0681
ENSBTAG00000009876	ENSBTAT00000013024	C4BPA	complement component 4 binding protein alpha [Source:HGNC Symbol;Acc:HGNC:1325]	4.9698	2.3132	0.0012	0.1301	2.3272	2.3956	12.2939	0.0005	0.0684
ENSBTAG00000000177	ENSBTAT00000000202	MSLN	mesothelin [Source:HGNC Symbol;Acc:HGNC:7371]	3.7932	1.9234	0.0018	0.058	1.9129	1.3688	8.6768	0.0032	0.0688
ENSBTAG00000038464	ENSBTAT00000054581	PLIN5	perilipin 5 [Source:HGNC Symbol;Acc:HGNC:33196]	0.3762	-1.4105	0.0049	0.1144	-1.4081	2.0627	8.6734	0.0032	0.0688
ENSBTAG00000020152	ENSBTAT00000026841		Prefoldin subunit 2 [Source:UniProtKB/Swiss-Prot;Acc:A1A4P5]	0.4067	-1.2981	0.0042	0.1802	-1.302	4.6386	10.6966	0.0011	0.0689
ENSBTAG00000004028	ENSBTAT00000005265	POLK	DNA polymerase kappa [Source:HGNC Symbol;Acc:HGNC:9183]	2.0852	1.0602	0.0112	0.1826	1.0524	3.072	8.6619	0.0032	0.0692
ENSBTAG00000017496	ENSBTAT00000023255		ATP synthase subunit e, mitochondrial [Source:UniProtKB/Swiss-Prot;Acc:Q00361]	0.2867	-1.8022	0.001	0.1193	-1.7653	5.9427	12.2488	0.0005	0.0695
ENSBTAG00000005871	ENSBTAT00000007717	MECOM	MDS1 and EVI1 complex locus [Source:HGNC Symbol;Acc:HGNC:3498]	2.7691	1.4694	0.0094	0.1663	1.4523	1.6245	8.6492	0.0033	0.0696
ENSBTAG00000024918	ENSBTAT00000034719	BIRC3	baculoviral IAP repeat-containing protein 3 [Source:RefSeq peptide;Acc:NP_001030370]	2.0436	1.0311	0.0063	0.133	1.0262	4.5808	8.6464	0.0033	0.0696
ENSBTAG00000014068	ENSBTAT00000029899		Voltage-dependent anion-selective channel protein 3 [Source:UniProtKB/Swiss-Prot;Acc:Q9MZ13]	0.2576	-1.9568	0.0009	0.1071	-1.9109	3.7027	12.2258	0.0005	0.0697
ENSBTAG00000019071	ENSBTAT00000025390	COMMD10	COMM domain containing 10 [Source:HGNC Symbol;Acc:HGNC:30201]	2.0879	1.062	0.0061	0.1305	1.0507	4.0998	8.6405	0.0033	0.0697
ENSBTAG00000032372	ENSBTAT00000045931	GSG2	germ cell associated 2, haspin [Source:HGNC Symbol;Acc:HGNC:19682]	0.2013	-2.3122	0.0109	0.1797	-2.2906	0.018	8.6356	0.0033	0.0698
ENSBTAG00000047511	ENSBTAT00000056451		Uncharacterized protein [Source:UniProtKB/TrEMBL;Acc:F1MBC0]	0.2024	-2.3049	0.0061	0.1308	-2.2522	0.3114	8.6243	0.0033	0.0702
ENSBTAG00000012898	ENSBTAT00000017146		40S ribosomal protein S27-like [Source:UniProtKB/Swiss-Prot;Acc:Q3T0B7]	0.3994	-1.324	0.0027	0.1364	-1.329	5.483	10.6558	0.0011	0.0702
ENSBTAG00000016635	ENSBTAT00000022131	COG6	component of oligomeric golgi complex 6 [Source:HGNC Symbol;Acc:HGNC:18621]	1.9124	0.9354	0.0127	0.1964	0.9299	4.4047	8.6141	0.0033	0.0703
ENSBTAG00000015225	ENSBTAT00000032888	NUP58	nucleoporin 58 [Source:HGNC Symbol;Acc:HGNC:20261]	2.002	1.0015	0.0109	0.1798	0.9937	3.697	8.6152	0.0033	0.0703
ENSBTAG00000008280	ENSBTAT00000052638	HNF4G	hepatocyte nuclear factor 4 gamma [Source:HGNC Symbol;Acc:HGNC:5026]	0.2246	-2.1549	0.0037	0.0963	-2.1331	0.6329	8.6159	0.0033	0.0703
ENSBTAG00000012099	ENSBTAT00000016043	TMEM87B	transmembrane protein 87B [Source:HGNC Symbol;Acc:HGNC:25913]	2.2203	1.1507	0.01	0.1718	1.1464	2.5841	8.6103	0.0033	0.0704
ENSBTAG00000016465	ENSBTAT00000021892	DHCR7	7-dehydrocholesterol reductase [Source:HGNC Symbol;Acc:HGNC:2860]	0.4911	-1.026	0.0065	0.1343	-1.0309	5.0877	8.6039	0.0034	0.0704
ENSBTAG00000005709	ENSBTAT00000024863	ABHD3	abhydrolase domain containing 3 [Source:HGNC Symbol;Acc:HGNC:18718]	0.458	-1.1267	0.0072	0.1421	-1.1228	3.1247	8.6056	0.0034	0.0704
ENSBTAG00000017461	ENSBTAT00000023209	SLC16A3	solute carrier family 16 member 3 [Source:HGNC Symbol;Acc:HGNC:10924]	0.2511	-1.9937	0.0099	0.1712	-1.9634	0.5046	8.5992	0.0034	0.0705
ENSBTAG00000023551	ENSBTAT00000032168	MOB3C	MOB kinase activator 3C [Source:HGNC Symbol;Acc:HGNC:29800]	0.523	-0.9352	0.0118	0.1891	-0.9401	4.7063	8.5909	0.0034	0.0708
ENSBTAG00000013210	ENSBTAT00000017583	ADAMTS4	A disintegrin and metalloproteinase with thrombospondin motifs 4 precursor [Source:RefSeq peptide;Acc:NP_858053]	0	#NAME?	0.0382	0.3471	-4.975	-1.4113	8.5792	0.0034	0.0709
ENSBTAG00000020292	ENSBTAT00000027044	C12orf57	chromosome 12 open reading frame 57 [Source:HGNC Symbol;Acc:HGNC:29521]	0.4766	-1.0693	0.012	0.1903	-1.0695	2.9316	8.5825	0.0034	0.0709
ENSBTAG00000031851	ENSBTAT00000029578	SELPLG	selectin P ligand [Source:HGNC Symbol;Acc:HGNC:10722]	0.4676	-1.0967	0.0084	0.1554	-1.0939	3.1662	8.5812	0.0034	0.0709
ENSBTAG00000034436	ENSBTAT00000039221	PDPK1	3-phosphoinositide dependent protein kinase 1 [Source:HGNC Symbol;Acc:HGNC:8816]	2.3366	1.2244	0.0116	0.1883	1.2126	2.2454	8.58	0.0034	0.0709
ENSBTAG00000025340	ENSBTAT00000035552	CDHR2	cadherin related family member 2 [Source:HGNC Symbol;Acc:HGNC:18231]	0	#NAME?	0.0382	0.3471	-4.975	-1.4113	8.571	0.0034	0.0711
ENSBTAG00000001299	ENSBTAT00000001710	CYP7B1	cytochrome P450 family 7 subfamily B member 1 [Source:HGNC Symbol;Acc:HGNC:2652]	2.4461	1.2905	0.0045	0.1856	1.2832	4.445	10.6241	0.0011	0.0711
ENSBTAG00000002929	ENSBTAT00000003812	IRF4	interferon regulatory factor 4 [Source:HGNC Symbol;Acc:HGNC:6119]	0	#NAME?	0.0382	0.3471	-4.9755	-1.4112	8.5653	0.0034	0.0712
ENSBTAG00000016590	ENSBTAT00000047964	NME4	nucleoside diphosphate kinase, mitochondrial precursor [Source:RefSeq peptide;Acc:NP_001071374]	0.4585	-1.125	0.004	0.1	-1.1319	3.7063	8.5634	0.0034	0.0712
ENSBTAG00000037781	ENSBTAT00000051941	FKBPL	FK506 binding protein like [Source:HGNC Symbol;Acc:HGNC:13949]	0.2455	-2.0262	0.0047	0.1118	-2.0018	0.7457	8.5618	0.0034	0.0712
ENSBTAG00000047154	ENSBTAT00000065482			0.1446	-2.7898	0.0001	0.0103	-2.7403	1.8052	10.6151	0.0011	0.0712
ENSBTAG00000003892	ENSBTAT00000005079		Uncharacterized protein [Source:UniProtKB/TrEMBL;Acc:F1MD44]	2.9457	1.5586	0.0039	0.1746	1.5485	2.8306	10.6067	0.0011	0.0713
ENSBTAG00000039992	ENSBTAT00000038370		Tubulin alpha-1C chain [Source:UniProtKB/Swiss-Prot;Acc:Q3ZCJ7]	0.4373	-1.1933	0.0019	0.061	-1.189	4.273	8.5522	0.0035	0.0715
ENSBTAG00000013273	ENSBTAT00000017653	PIGL	phosphatidylinositol glycan anchor biosynthesis class L [Source:HGNC Symbol;Acc:HGNC:8966]	0.4681	-1.095	0.0096	0.1684	-1.0967	2.9752	8.5441	0.0035	0.0717
ENSBTAG00000015584	ENSBTAT00000020705		Polycomb complex protein BMI-1 [Source:UniProtKB/Swiss-Prot;Acc:Q32KX7]	2.2488	1.1691	0.0068	0.1386	1.1634	2.8617	8.5432	0.0035	0.0717
ENSBTAG00000009483	ENSBTAT00000012481	POLR2G	RNA polymerase II subunit G [Source:HGNC Symbol;Acc:HGNC:9194]	0.5148	-0.958	0.0127	0.1965	-0.9601	3.9795	8.5262	0.0035	0.0723
ENSBTAG00000030179	ENSBTAT00000021360	MAPK8IP2	mitogen-activated protein kinase 8 interacting protein 2 [Source:HGNC Symbol;Acc:HGNC:6883]	0	#NAME?	0.0154	0.2186	-5.3296	-1.2279	8.5158	0.0035	0.0726
ENSBTAG00000020035	ENSBTAT00000037243	RCAN1	regulator of calcineurin 1 [Source:HGNC Symbol;Acc:HGNC:3040]	0.5053	-0.9849	0.011	0.1809	-0.9911	3.734	8.5063	0.0035	0.0729
ENSBTAG00000012499	ENSBTAT00000016585	RPGRIP1L	RPGRIP1 like [Source:HGNC Symbol;Acc:HGNC:29168]	2.9368	1.5542	0.0115	0.1869	1.5366	1.3038	8.4935	0.0036	0.0733
ENSBTAG00000012957	ENSBTAT00000043537	SERBP1	SERPINE1 mRNA binding protein 1 [Source:HGNC Symbol;Acc:HGNC:17860]	2.0668	1.0474	0.0057	0.1263	1.0411	5.0462	8.4868	0.0036	0.0735
ENSBTAG00000000133	ENSBTAT00000000146	CD68	CD68 molecule [Source:HGNC Symbol;Acc:HGNC:1693]	0.5063	-0.9819	0.009	0.163	-0.988	5.3569	8.4764	0.0036	0.0737
ENSBTAG00000043951	ENSBTAT00000061313	IMPA2	inositol monophosphatase 2 [Source:RefSeq peptide;Acc:NP_001179211]	0.4876	-1.0363	0.0062	0.1315	-1.0421	4.3418	8.4808	0.0036	0.0737
ENSBTAG00000047154	ENSBTAT00000065482			0.1862	-2.4252	0.0004	0.02	-2.3757	1.0806	8.4776	0.0036	0.0737
ENSBTAG00000026181	ENSBTAT00000006163	UGT1A1	UDP glucuronosyltransferase family 1 member A1 [Source:HGNC Symbol;Acc:HGNC:12530]	0.1163	-3.1045	0	0	-3.0845	4.952	12.0928	0.0005	0.0738
ENSBTAG00000021414	ENSBTAT00000028547		Transmembrane and coiled-coil domain-containing protein 5B [Source:UniProtKB/TrEMBL;Acc:F1MWR4]	0.0439	-4.5107	0.0013	0.1432	-4.2229	-0.0623	12.0705	0.0005	0.0738
ENSBTAG00000030921	ENSBTAT00000043762	FAM3B	family with sequence similarity 3 member B [Source:HGNC Symbol;Acc:HGNC:1253]	27.0592	4.758	0.0032	0.2557	4.4826	0.2124	12.0803	0.0005	0.0738
ENSBTAG00000005069	ENSBTAT00000006683	TM7SF2	transmembrane 7 superfamily member 2 [Source:HGNC Symbol;Acc:HGNC:11863]	0.3984	-1.3276	0.0013	0.0457	-1.3368	6.9613	8.4677	0.0036	0.0738
ENSBTAG00000022622	ENSBTAT00000030652	CISH	cytokine inducible SH2 containing protein [Source:HGNC Symbol;Acc:HGNC:1984]	0.5069	-0.9802	0.0128	0.1973	-0.983	3.5776	8.4705	0.0036	0.0738
ENSBTAG00000038617	ENSBTAT00000052178	SH3D21	SH3 domain containing 21 [Source:HGNC Symbol;Acc:HGNC:26236]	0.4854	-1.0426	0.0131	0.2	-1.0444	2.9844	8.4671	0.0036	0.0738
ENSBTAG00000039530	ENSBTAT00000036581	NEFM	neurofilament, medium polypeptide [Source:HGNC Symbol;Acc:HGNC:7734]	0	#NAME?	0.0042	0.1033	-5.7368	-0.9898	8.4565	0.0036	0.0741
ENSBTAG00000016775	ENSBTAT00000055878	SLC27A1	solute carrier family 27 member 1 [Source:HGNC Symbol;Acc:HGNC:10995]	0.3008	-1.7333	0.0042	0.1032	-1.7052	1.3733	8.4515	0.0036	0.0742
ENSBTAG00000003089	ENSBTAT00000004021	RHPN2	rhophilin Rho GTPase binding protein 2 [Source:HGNC Symbol;Acc:HGNC:19974]	2.0453	1.0323	0.0089	0.1616	1.0218	3.6705	8.4391	0.0037	0.0744
ENSBTAG00000007881	ENSBTAT00000010366	IFIT1	interferon induced protein with tetratricopeptide repeats 1 [Source:HGNC Symbol;Acc:HGNC:5407]	0.1634	-2.6133	0	0	-2.5982	4.4242	8.4291	0.0037	0.0744
ENSBTAG00000009002	ENSBTAT00000011851		Pancreatic progenitor cell differentiation and proliferation factor [Source:UniProtKB/TrEMBL;Acc:G3N2P7]	0.113	-3.1451	0.0118	0.1891	-3.0597	-0.6084	8.4338	0.0037	0.0744
ENSBTAG00000010738	ENSBTAT00000014215	CCL14	C-C motif chemokine ligand 14 [Source:HGNC Symbol;Acc:HGNC:10612]	0.2656	-1.9128	0.0012	0.0444	-1.8828	1.4995	8.4324	0.0037	0.0744
ENSBTAG00000018966	ENSBTAT00000025249	PLCE1	phospholipase C epsilon 1 [Source:HGNC Symbol;Acc:HGNC:17175]	3.1494	1.6551	0.0109	0.1797	1.6407	1.1025	8.4425	0.0037	0.0744
ENSBTAG00000004939	ENSBTAT00000031518	ZNF569	zinc finger protein 569 [Source:HGNC Symbol;Acc:HGNC:24737]	2.3356	1.2238	0.0123	0.1929	1.2148	2.1909	8.435	0.0037	0.0744
ENSBTAG00000032518	ENSBTAT00000046117	SPRED1	sprouty related EVH1 domain containing 1 [Source:HGNC Symbol;Acc:HGNC:20249]	2.0205	1.0147	0.0076	0.1474	1.0043	4.3313	8.4398	0.0037	0.0744
ENSBTAG00000022813	ENSBTAT00000055412	TMEM150B	transmembrane protein 150B [Source:HGNC Symbol;Acc:HGNC:34415]	0.4417	-1.1788	0.007	0.1403	-1.1837	2.7287	8.4309	0.0037	0.0744
ENSBTAG00000014171	ENSBTAT00000018833	NAPEPLD	N-acyl phosphatidylethanolamine phospholipase D [Source:HGNC Symbol;Acc:HGNC:21683]	2.7575	1.4633	0.0063	0.1325	1.4456	1.879	8.4181	0.0037	0.0748
ENSBTAG00000013472	ENSBTAT00000033863	COL1A2	collagen type I alpha 2 chain [Source:HGNC Symbol;Acc:HGNC:2198]	0.5025	-0.9928	0.009	0.163	-0.9961	5.4496	8.4145	0.0037	0.0749
ENSBTAG00000025028	ENSBTAT00000034949	MZT1	mitotic spindle organizing protein 1 [Source:HGNC Symbol;Acc:HGNC:33830]	3.0782	1.6221	0.0105	0.1766	1.6	1.2171	8.4105	0.0037	0.0749
ENSBTAG00000024700	ENSBTAT00000034383		Uncharacterized protein [Source:UniProtKB/TrEMBL;Acc:F1MP67]	0.2409	-2.0535	0	0.0003	-2.0466	7.3809	8.4057	0.0037	0.075
ENSBTAG00000020218	ENSBTAT00000050132	ANXA7	annexin A7 [Source:HGNC Symbol;Acc:HGNC:545]	1.8961	0.9231	0.0141	0.208	0.9165	4.4894	8.4057	0.0037	0.075
ENSBTAG00000022007	ENSBTAT00000043682	SAMHD1	SAM and HD domain containing deoxynucleoside triphosphate triphosphohydrolase 1 [Source:HGNC Symbol;Acc:HGNC:15925]	4.1047	2.0373	0.0017	0.166	2.0613	2.9026	11.9998	0.0005	0.0753
ENSBTAG00000046419	ENSBTAT00000063189		Two pore channel 3; Uncharacterized protein [Source:UniProtKB/TrEMBL;Acc:C4IXV8]	26.684	4.7379	0.0034	0.2603	4.4666	0.2063	12.0095	0.0005	0.0753
ENSBTAG00000000434	ENSBTAT00000000556	CRYAB	Alpha-crystallin B chain [Source:UniProtKB/Swiss-Prot;Acc:P02510]	0.5122	-0.9653	0.0093	0.1648	-0.97	4.9518	8.394	0.0038	0.0754
ENSBTAG00000000977	ENSBTAT00000036932	CADM1	cell adhesion molecule 1 [Source:HGNC Symbol;Acc:HGNC:5951]	0.5125	-0.9643	0.0108	0.1797	-0.9681	4.4027	8.3875	0.0038	0.0755
ENSBTAG00000025762	ENSBTAT00000036420	CNP	2',3'-cyclic nucleotide 3' phosphodiesterase [Source:HGNC Symbol;Acc:HGNC:2158]	0.5128	-0.9637	0.0117	0.1891	-0.9653	4.0289	8.3818	0.0038	0.0757
ENSBTAG00000034138	ENSBTAT00000048410		Beta-hexosaminidase [Source:UniProtKB/TrEMBL;Acc:E1B9E8]	0.0857	-3.544	0.002	0.1124	-3.5106	-0.069	10.4756	0.0012	0.0762
ENSBTAG00000013884	ENSBTAT00000018435	SIPA1	signal-induced proliferation-associated 1 [Source:HGNC Symbol;Acc:HGNC:10885]	0.5189	-0.9465	0.0128	0.1973	-0.952	4.0451	8.3622	0.0038	0.0763
ENSBTAG00000042180	ENSBTAT00000059172	SNORD47	Small nucleolar RNA SNORD47 [Source:RFAM;Acc:RF00281]	3.4482	1.7858	0.0101	0.172	1.7602	0.9355	8.3623	0.0038	0.0763
ENSBTAG00000003985	ENSBTAT00000066261	CCDC15	coiled-coil domain containing 15 [Source:HGNC Symbol;Acc:HGNC:25798]	3.6662	1.8743	0.0081	0.1532	1.8399	0.8982	8.3606	0.0038	0.0763
ENSBTAG00000009359	ENSBTAT00000012317			0.3579	-1.4826	0.0011	0.072	-1.4902	8.3044	10.4612	0.0012	0.0765
ENSBTAG00000045742	ENSBTAT00000065537	C12orf75	chromosome 12 open reading frame 75 [Source:HGNC Symbol;Acc:HGNC:35164]	2.0736	1.0521	0.0083	0.1541	1.0492	3.4004	8.3501	0.0039	0.0767
ENSBTAG00000008083	ENSBTAT00000010628	SEL1L	protein sel-1 homolog 1 precursor [Source:RefSeq peptide;Acc:NP_001193837]	1.9889	0.992	0.0073	0.1439	0.9897	4.9266	8.3427	0.0039	0.0769
ENSBTAG00000018082	ENSBTAT00000024072		Nicotinate-nucleotide pyrophosphorylase [carboxylating] [Source:UniProtKB/TrEMBL;Acc:F1MHB8]	0.4231	-1.2408	0.002	0.0631	-1.245	6.3395	8.3319	0.0039	0.0773
ENSBTAG00000043329	ENSBTAT00000060321	SNORA49	Small nucleolar RNA SNORA49 [Source:RFAM;Acc:RF00562]	0	#NAME?	0.0136	0.3713	-5.6567	-1.1469	10.4357	0.0012	0.0773
ENSBTAG00000004558	ENSBTAT00000005987	C15orf48	chromosome 15 open reading frame 48 [Source:HGNC Symbol;Acc:HGNC:29898]	0.3028	-1.7234	0.0074	0.1448	-1.7232	1.0434	8.3251	0.0039	0.0774
ENSBTAG00000012745	ENSBTAT00000016940		Uncharacterized protein [Source:UniProtKB/TrEMBL;Acc:F1MWS9]	0.3952	-1.3395	0.0009	0.0369	-1.3348	3.4168	8.3254	0.0039	0.0774
ENSBTAG00000043508	ENSBTAT00000060500	U8	U8 small nucleolar RNA [Source:RFAM;Acc:RF00096]	0.0392	-4.6738	0.0059	0.2207	-4.2187	-0.6582	10.4238	0.0012	0.0775
ENSBTAG00000010124	ENSBTAT00000013356	ATG4C	autophagy related 4C cysteine peptidase [Source:HGNC Symbol;Acc:HGNC:16040]	1.9772	0.9835	0.0123	0.1929	0.9767	3.6857	8.3084	0.0039	0.0779
ENSBTAG00000017082	ENSBTAT00000022718	POR	cytochrome p450 oxidoreductase [Source:HGNC Symbol;Acc:HGNC:9208]	0.419	-1.2551	0.0026	0.0751	-1.2638	7.2087	8.3056	0.004	0.0779
ENSBTAG00000019194	ENSBTAT00000025542	FAM35A	family with sequence similarity 35 member A [Source:HGNC Symbol;Acc:HGNC:28773]	1.937	0.9539	0.0135	0.2037	0.9481	3.7967	8.3102	0.0039	0.0779
ENSBTAG00000013851	ENSBTAT00000018398	BCL10	B-cell CLL/lymphoma 10 [Source:HGNC Symbol;Acc:HGNC:989]	1.9599	0.9708	0.0118	0.1891	0.9618	3.9839	8.3017	0.004	0.078
ENSBTAG00000022204	ENSBTAT00000011172		Uncharacterized protein [Source:UniProtKB/TrEMBL;Acc:F1MYN9]	0.4031	-1.3109	0.0029	0.1428	-1.3165	5.7902	10.3935	0.0013	0.0781
ENSBTAG00000020720	ENSBTAT00000027612	C1orf35	chromosome 1 open reading frame 35 [Source:HGNC Symbol;Acc:HGNC:19032]	0.4026	-1.3126	0.0045	0.1856	-1.3142	4.4326	10.3779	0.0013	0.0781
ENSBTAG00000025028	ENSBTAT00000034949	MZT1	mitotic spindle organizing protein 1 [Source:HGNC Symbol;Acc:HGNC:33830]	4.4647	2.1586	0.0038	0.171	2.1497	1.4094	10.3877	0.0013	0.0781
ENSBTAG00000008135	ENSBTAT00000043035		SRA stem-loop-interacting RNA-binding protein, mitochondrial [Source:UniProtKB/Swiss-Prot;Acc:Q32P59]	0.3743	-1.4178	0.0016	0.0951	-1.4265	4.3509	10.4037	0.0013	0.0781
ENSBTAG00000032918	ENSBTAT00000046739	SCGB1A1	secretoglobin family 1A member 1 [Source:HGNC Symbol;Acc:HGNC:12523]	0.0431	-4.5364	0.0042	0.1802	-4.2796	-0.5952	10.3789	0.0013	0.0781
ENSBTAG00000033322	ENSBTAT00000047381	SRP9	signal recognition particle 9 [Source:HGNC Symbol;Acc:HGNC:11304]	2.0312	1.0224	0.0125	0.1944	1.0156	3.2225	8.2948	0.004	0.0782
ENSBTAG00000007175	ENSBTAT00000009443	AVPR1A	arginine vasopressin receptor 1A [Source:HGNC Symbol;Acc:HGNC:895]	0.4412	-1.1804	0.0036	0.0936	-1.1896	3.2425	8.2884	0.004	0.0784
ENSBTAG00000000632	ENSBTAT00000000833			2.4344	1.2835	0.0091	0.1638	1.2676	2.2264	8.2839	0.004	0.0785
ENSBTAG00000002127	ENSBTAT00000002748	TCP11L2	t-complex 11 like 2 [Source:HGNC Symbol;Acc:HGNC:28627]	2.2444	1.1663	0.0038	0.0973	1.153	3.4827	8.2809	0.004	0.0786
ENSBTAG00000018479	ENSBTAT00000039622	PTPMT1	protein tyrosine phosphatase, mitochondrial 1 [Source:HGNC Symbol;Acc:HGNC:26965]	0.3829	-1.3849	0.0056	0.213	-1.3886	3.3511	10.3594	0.0013	0.0786
ENSBTAG00000000379	ENSBTAT00000000490	GOLT1B	golgi transport 1B [Source:HGNC Symbol;Acc:HGNC:20175]	2.3537	1.235	0.0076	0.1478	1.2232	2.5254	8.273	0.004	0.0788
ENSBTAG00000000917	ENSBTAT00000001218	BMP1	bone morphogenetic protein 1 [Source:HGNC Symbol;Acc:HGNC:1067]	0.454	-1.1394	0.003	0.0821	-1.1405	4.4282	8.2691	0.004	0.0789
ENSBTAG00000002471	ENSBTAT00000032069	CHL1	cell adhesion molecule L1 like [Source:HGNC Symbol;Acc:HGNC:1939]	2.5722	1.363	0.0126	0.1956	1.3506	1.7333	8.2538	0.0041	0.0795
ENSBTAG00000008656	ENSBTAT00000011412	KBTBD6	kelch repeat and BTB domain-containing protein 6 [Source:RefSeq peptide;Acc:NP_001192469]	3.3747	1.7548	0.0117	0.1885	1.7273	0.9145	8.2421	0.0041	0.0799
ENSBTAG00000021421	ENSBTAT00000028556	SSR4	signal sequence receptor subunit 4 [Source:HGNC Symbol;Acc:HGNC:11326]	0.463	-1.1108	0.0058	0.1276	-1.1185	6.8268	8.2362	0.0041	0.0801
ENSBTAG00000001505	ENSBTAT00000001970	GRK4	G protein-coupled receptor kinase 4 [Source:HGNC Symbol;Acc:HGNC:4543]	0.4919	-1.0235	0.0102	0.1728	-1.0259	3.5237	8.222	0.0041	0.0802
ENSBTAG00000004085	ENSBTAT00000005338	ASF1B	anti-silencing function 1B histone chaperone [Source:HGNC Symbol;Acc:HGNC:20996]	0.333	-1.5864	0.0083	0.1542	-1.5778	1.3027	8.2033	0.0042	0.0802
ENSBTAG00000004597	ENSBTAT00000006032	PIM2	Pim-2 proto-oncogene, serine/threonine kinase [Source:HGNC Symbol;Acc:HGNC:8987]	0.3611	-1.4697	0.0102	0.1728	-1.469	1.4713	8.2218	0.0041	0.0802
ENSBTAG00000004739	ENSBTAT00000006221	SLC18A2	solute carrier family 18 member A2 [Source:HGNC Symbol;Acc:HGNC:10935]	2.1649	1.1143	0.0148	0.2141	1.1061	2.5141	8.2043	0.0042	0.0802
ENSBTAG00000004922	ENSBTAT00000006476	AGPAT5	1-acylglycerol-3-phosphate O-acyltransferase 5 [Source:HGNC Symbol;Acc:HGNC:20886]	1.8976	0.9242	0.0133	0.2018	0.9186	4.781	8.2229	0.0041	0.0802
ENSBTAG00000006396	ENSBTAT00000008386	GPI	glucose-6-phosphate isomerase [Source:HGNC Symbol;Acc:HGNC:4458]	0.4797	-1.0598	0.0076	0.1478	-1.0646	6.482	8.2025	0.0042	0.0802
ENSBTAG00000009426	ENSBTAT00000012405	EZH2	enhancer of zeste 2 polycomb repressive complex 2 subunit [Source:HGNC Symbol;Acc:HGNC:3527]	0.3465	-1.5291	0.0091	0.1638	-1.5346	1.3348	8.2031	0.0042	0.0802
ENSBTAG00000012897	ENSBTAT00000017145	ITGA7	integrin subunit alpha 7 [Source:HGNC Symbol;Acc:HGNC:6143]	0.5256	-0.928	0.0152	0.2186	-0.9312	3.9893	8.212	0.0042	0.0802
ENSBTAG00000018248	ENSBTAT00000024289	MGLL	monoglyceride lipase [Source:HGNC Symbol;Acc:HGNC:17038]	0.4947	-1.0155	0.0075	0.1456	-1.0164	4.9815	8.2302	0.0041	0.0802
ENSBTAG00000020406	ENSBTAT00000027192	GPC3	glypican 3 [Source:HGNC Symbol;Acc:HGNC:4451]	0.2656	-1.9124	0	0.001	-1.9293	7.4034	8.2103	0.0042	0.0802
ENSBTAG00000010818	ENSBTAT00000034452	AEBP2	AE binding protein 2 [Source:HGNC Symbol;Acc:HGNC:24051]	2.0285	1.0204	0.0085	0.1565	1.0108	4.0445	8.2131	0.0042	0.0802
ENSBTAG00000039954	ENSBTAT00000056479	COPZ2	coatomer protein complex subunit zeta 2 [Source:HGNC Symbol;Acc:HGNC:19356]	0.4688	-1.093	0.0054	0.1236	-1.1	6.2742	8.2017	0.0042	0.0802
ENSBTAG00000043531	ENSBTAT00000060523	SNORD18	Small nucleolar RNA SNORD18 [Source:RFAM;Acc:RF00093]	Inf	Inf	0.0255	0.2878	5.2767	-1.1638	8.2083	0.0042	0.0802
ENSBTAG00000045166	ENSBTAT00000062599	SNORD121A	Small nucleolar RNA SNORD121A [Source:RFAM;Acc:RF01191]	Inf	Inf	0.0255	0.2878	5.2767	-1.1638	8.21	0.0042	0.0802
ENSBTAG00000046959	ENSBTAT00000066239		Uncharacterized protein [Source:UniProtKB/TrEMBL;Acc:G3MZ52]	1.9421	0.9576	0.0102	0.1728	0.9541	4.8282	8.2064	0.0042	0.0802
ENSBTAG00000045209	ENSBTAT00000062642	SCARNA15	Small Cajal body specific RNA 15 [Source:RFAM;Acc:RF00426]	0	#NAME?	0.0137	0.3722	-5.6497	-1.1478	10.311	0.0013	0.0804
ENSBTAG00000011173	ENSBTAT00000014839	FAM189A2	family with sequence similarity 189 member A2 [Source:HGNC Symbol;Acc:HGNC:24820]	0.409	-1.2897	0.0084	0.1554	-1.2817	2.2088	8.193	0.0042	0.0805
ENSBTAG00000001233	ENSBTAT00000001630	MPZL3	myelin protein zero like 3 [Source:HGNC Symbol;Acc:HGNC:27279]	1.934	0.9516	0.0131	0.2	0.946	3.9802	8.185	0.0042	0.0808
ENSBTAG00000003600	ENSBTAT00000011676	CAPN8	calpain 8 [Source:HGNC Symbol;Acc:HGNC:1485]	0	#NAME?	0.0381	0.3471	-4.9744	-1.4113	8.164	0.0043	0.081
ENSBTAG00000008987	ENSBTAT00000011826	SOCS5	suppressor of cytokine signaling 5 [Source:HGNC Symbol;Acc:HGNC:16852]	2.0163	1.0117	0.011	0.1811	1.0073	3.45	8.1709	0.0043	0.081
ENSBTAG00000010091	ENSBTAT00000013306	ARL6	ADP ribosylation factor like GTPase 6 [Source:HGNC Symbol;Acc:HGNC:13210]	2.4994	1.3216	0.0027	0.0775	1.3063	2.7763	8.16	0.0043	0.081
ENSBTAG00000011655	ENSBTAT00000015478	SAMD10	sterile alpha motif domain containing 10 [Source:HGNC Symbol;Acc:HGNC:16129]	0	#NAME?	0.0382	0.3471	-4.976	-1.4111	8.1465	0.0043	0.081
ENSBTAG00000000535	ENSBTAT00000017452	PCNX2	pecanex homolog 2 (Drosophila) [Source:HGNC Symbol;Acc:HGNC:8736]	0	#NAME?	0.0382	0.3471	-4.976	-1.4111	8.1461	0.0043	0.081
ENSBTAG00000013923	ENSBTAT00000018493	QPCT	glutaminyl-peptide cyclotransferase [Source:HGNC Symbol;Acc:HGNC:9753]	0	#NAME?	0.0382	0.3471	-4.976	-1.4111	8.1475	0.0043	0.081
ENSBTAG00000015942	ENSBTAT00000021199	DNAJA4	DnaJ heat shock protein family (Hsp40) member A4 [Source:HGNC Symbol;Acc:HGNC:14885]	0.2788	-1.8428	0.0115	0.1872	-1.8096	0.6965	8.1575	0.0043	0.081
ENSBTAG00000016882	ENSBTAT00000022455	VPS26A	VPS26, retromer complex component A [Source:HGNC Symbol;Acc:HGNC:12711]	2.0298	1.0213	0.0075	0.1455	1.0153	5.7088	8.1718	0.0043	0.081
ENSBTAG00000018152	ENSBTAT00000024157		Myeloid-associated differentiation marker; Uncharacterized protein [Source:UniProtKB/TrEMBL;Acc:Q0VCK1]	0.5103	-0.9706	0.01	0.172	-0.9721	5.0977	8.1733	0.0043	0.081
ENSBTAG00000019110	ENSBTAT00000025441	PNRC1	proline rich nuclear receptor coactivator 1 [Source:HGNC Symbol;Acc:HGNC:17278]	2.0865	1.0611	0.0057	0.1268	1.0522	5.7021	8.1695	0.0043	0.081
ENSBTAG00000019388	ENSBTAT00000025834	KIAA2013	KIAA2013 [Source:HGNC Symbol;Acc:HGNC:28513]	0.5249	-0.9298	0.012	0.1903	-0.9351	4.7962	8.1556	0.0043	0.081
ENSBTAG00000019933	ENSBTAT00000026556	MKNK1	MAP kinase interacting serine/threonine kinase 1 [Source:HGNC Symbol;Acc:HGNC:7110]	0.4497	-1.153	0.0021	0.067	-1.1522	4.6805	8.172	0.0043	0.081
ENSBTAG00000005042	ENSBTAT00000027503			0	#NAME?	0.0382	0.3471	-4.976	-1.4111	8.146	0.0043	0.081
ENSBTAG00000026356	ENSBTAT00000037423	DGAT1	diacylglycerol O-acyltransferase 1 [Source:RefSeq peptide;Acc:NP_777118]	0.4643	-1.1069	0.0056	0.126	-1.1042	3.6652	8.1539	0.0043	0.081
ENSBTAG00000026502	ENSBTAT00000037679		Uncharacterized protein [Source:UniProtKB/TrEMBL;Acc:F6R9F1]	0.4112	-1.2822	0.0026	0.0763	-1.2906	7.5115	8.1589	0.0043	0.081
ENSBTAG00000046181	ENSBTAT00000063415		Uncharacterized protein [Source:UniProtKB/TrEMBL;Acc:G3N3W6]	0	#NAME?	0.0381	0.3471	-4.9744	-1.4113	8.1621	0.0043	0.081
ENSBTAG00000046076	ENSBTAT00000065693		Uncharacterized protein [Source:UniProtKB/TrEMBL;Acc:G3MXG6]	0	#NAME?	0.0382	0.3471	-4.976	-1.4111	8.1474	0.0043	0.081
ENSBTAG00000024604	ENSBTAT00000001088		Uncharacterized protein [Source:UniProtKB/TrEMBL;Acc:F1MUN0]	0.1132	-3.1437	0.0118	0.1891	-3.0593	-0.6083	8.1387	0.0043	0.0812
ENSBTAG00000017061	ENSBTAT00000047936	SMARCAD1	SWI/SNF-related, matrix-associated actin-dependent regulator of chromatin, subfamily a, containing DEAD/H box 1 [Source:HGNC Symbol;Acc:HGNC:18398]	2.0252	1.0181	0.013	0.1984	1.0106	3.2317	8.1336	0.0043	0.0813
ENSBTAG00000037393	ENSBTAT00000048967	ZNF639	zinc finger protein 639 [Source:HGNC Symbol;Acc:HGNC:30950]	2.0798	1.0564	0.0073	0.1439	1.0472	3.811	8.1343	0.0043	0.0813
ENSBTAG00000012936	ENSBTAT00000017187	THYN1	thymocyte nuclear protein 1 [Source:HGNC Symbol;Acc:HGNC:29560]	0.5192	-0.9457	0.0113	0.1846	-0.9509	5.3487	8.1264	0.0044	0.0815
ENSBTAG00000001663	ENSBTAT00000002176	PDF	peptide deformylase (mitochondrial) [Source:HGNC Symbol;Acc:HGNC:30012]	0.4136	-1.2739	0.0123	0.1929	-1.2669	1.9953	8.115	0.0044	0.0819
ENSBTAG00000030744	ENSBTAT00000043454	NFYB	nuclear transcription factor Y subunit beta [Source:HGNC Symbol;Acc:HGNC:7805]	2.0086	1.0062	0.0079	0.151	0.9952	4.5114	8.1109	0.0044	0.082
ENSBTAG00000016648	ENSBTAT00000040082	BSG	basigin (Ok blood group) [Source:HGNC Symbol;Acc:HGNC:1116]	0.3914	-1.3534	0.0065	0.1343	-1.3614	9.1171	8.0755	0.0045	0.0836
ENSBTAG00000009948	ENSBTAT00000013121	TRIM25	tripartite motif containing 25 [Source:HGNC Symbol;Acc:HGNC:12932]	0.5183	-0.9482	0.0118	0.1891	-0.9492	4.7096	8.0666	0.0045	0.0839
ENSBTAG00000021756	ENSBTAT00000028999	ZDHHC17	zinc finger DHHC-type containing 17 [Source:HGNC Symbol;Acc:HGNC:18412]	2.1829	1.1263	0.0154	0.2186	1.1182	2.4101	8.0646	0.0045	0.0839
ENSBTAG00000013317	ENSBTAT00000017712		E3 ubiquitin-protein ligase RNF168 [Source:UniProtKB/TrEMBL;Acc:G3X8D4]	2.0147	1.0106	0.0083	0.1541	1.0063	4.0831	8.0556	0.0045	0.0841
ENSBTAG00000008054	ENSBTAT00000063409	ZNF706	zinc finger protein 706 [Source:HGNC Symbol;Acc:HGNC:24992]	2.0386	1.0276	0.0109	0.1797	1.0179	3.4572	8.0574	0.0045	0.0841
ENSBTAG00000019764	ENSBTAT00000026336	APOA5	apolipoprotein A5 [Source:HGNC Symbol;Acc:HGNC:17288]	0.4071	-1.2967	0.0092	0.1643	-1.3035	9.1428	8.0475	0.0046	0.0842
ENSBTAG00000008013	ENSBTAT00000044459	LRRC2	leucine rich repeat containing 2 [Source:HGNC Symbol;Acc:HGNC:14676]	3.1798	1.6689	0.0107	0.1788	1.6506	1.1074	8.0493	0.0046	0.0842
ENSBTAG00000032277	ENSBTAT00000045767	KYNU	kynureninase [Source:HGNC Symbol;Acc:HGNC:6469]	1.9161	0.9381	0.0115	0.1872	0.933	4.9239	8.0476	0.0046	0.0842
ENSBTAG00000018969	ENSBTAT00000025246	POLR1C	RNA polymerase I subunit C [Source:HGNC Symbol;Acc:HGNC:20194]	0.4882	-1.0345	0.0112	0.1826	-1.0336	3.2843	8.0442	0.0046	0.0843
ENSBTAG00000015908	ENSBTAT00000021152	MBOAT7	membrane bound O-acyltransferase domain containing 7 [Source:HGNC Symbol;Acc:HGNC:15505]	0.5257	-0.9277	0.0143	0.2095	-0.9324	4.2178	8.0393	0.0046	0.0844
ENSBTAG00000012632	ENSBTAT00000036271	TECR	trans-2,3-enoyl-CoA reductase [Source:HGNC Symbol;Acc:HGNC:4551]	0.3199	-1.6445	0.0026	0.22	-1.6076	7.1398	11.765	0.0006	0.0847
ENSBTAG00000046699	ENSBTAT00000056709			8.0636	3.0114	0.0182	0.2375	2.8737	-0.4874	8.0317	0.0046	0.0847
ENSBTAG00000003155	ENSBTAT00000004098			0.2277	-2.1349	0.0048	0.193	-2.1145	1.1794	10.2079	0.0014	0.0847
ENSBTAG00000004948	ENSBTAT00000006512	FAM84A	family with sequence similarity 84 member A [Source:HGNC Symbol;Acc:HGNC:20743]	0.2004	-2.3194	0.0039	0.0993	-2.3065	0.3742	8.0237	0.0046	0.085
ENSBTAG00000013534	ENSBTAT00000017997	GFAP	glial fibrillary acidic protein [Source:HGNC Symbol;Acc:HGNC:4235]	0.0453	-4.4657	0.002	0.0641	-4.0913	-0.5522	8.0216	0.0046	0.085
ENSBTAG00000008765	ENSBTAT00000011546	PRADC1	protease associated domain containing 1 [Source:HGNC Symbol;Acc:HGNC:16047]	0.5296	-0.9171	0.014	0.2078	-0.9217	4.982	8.0168	0.0046	0.0851
ENSBTAG00000018413	ENSBTAT00000024500	FAM46B	family with sequence similarity 46 member B [Source:HGNC Symbol;Acc:HGNC:28273]	18.2356	4.1887	0.0071	0.2474	3.9949	-0.1923	10.1928	0.0014	0.0851
ENSBTAG00000005615	ENSBTAT00000009007	CEACAM1	carcinoembryonic antigen-related cell adhesion molecule 1 precursor [Source:RefSeq peptide;Acc:NP_991357]	3.6923	1.8845	0.0152	0.2183	1.8506	0.5809	8.0106	0.0047	0.0853
ENSBTAG00000017446	ENSBTAT00000023190	E2F8	E2F transcription factor 8 [Source:HGNC Symbol;Acc:HGNC:24727]	0.1079	-3.2119	0.0164	0.2247	-2.9895	-0.6688	8.0092	0.0047	0.0853
ENSBTAG00000013493	ENSBTAT00000017939	BNIP2	BCL2 interacting protein 2 [Source:HGNC Symbol;Acc:HGNC:1083]	1.9495	0.9631	0.0145	0.2124	0.9559	3.6358	7.9981	0.0047	0.0855
ENSBTAG00000015996	ENSBTAT00000018329	GPC1	glypican 1 [Source:HGNC Symbol;Acc:HGNC:4449]	0.5056	-0.9838	0.0094	0.1663	-0.9854	5.0302	7.999	0.0047	0.0855
ENSBTAG00000027713	ENSBTAT00000039933	LYSMD3	LysM domain containing 3 [Source:HGNC Symbol;Acc:HGNC:26969]	2.2545	1.1728	0.0073	0.1439	1.1662	2.8099	7.9992	0.0047	0.0855
ENSBTAG00000006747	ENSBTAT00000008880	LTBP3	latent transforming growth factor beta binding protein 3 [Source:HGNC Symbol;Acc:HGNC:6716]	3.2649	1.707	0.0017	0.0998	1.6941	2.8086	10.1765	0.0014	0.0856
ENSBTAG00000000182	ENSBTAT00000000207			0.4563	-1.1319	0.0086	0.1572	-1.1312	2.8973	7.9873	0.0047	0.0857
ENSBTAG00000003457	ENSBTAT00000004485	ATF5	activating transcription factor 5 [Source:HGNC Symbol;Acc:HGNC:790]	0.4625	-1.1124	0.007	0.1405	-1.1159	7.0198	7.9936	0.0047	0.0857
ENSBTAG00000012595	ENSBTAT00000016718	RIDA	reactive intermediate imine deaminase A homolog [Source:HGNC Symbol;Acc:HGNC:16897]	2.1508	1.1049	0.006	0.1302	1.0962	6.5314	7.9818	0.0047	0.0857
ENSBTAG00000015590	ENSBTAT00000020711	ICK	intestinal cell kinase [Source:HGNC Symbol;Acc:HGNC:21219]	1.8955	0.9226	0.0152	0.2186	0.9159	4.1945	7.9878	0.0047	0.0857
ENSBTAG00000016738	ENSBTAT00000022253	DTX1	deltex E3 ubiquitin ligase 1 [Source:HGNC Symbol;Acc:HGNC:3060]	0.2232	-2.1636	0.0001	0.005	-2.1526	1.8385	7.9847	0.0047	0.0857
ENSBTAG00000020547	ENSBTAT00000027379	BCAP31	B-cell receptor-associated protein 31 [Source:HGNC Symbol;Acc:HGNC:16695]	0.4686	-1.0937	0.0076	0.1478	-1.0978	7.0113	7.984	0.0047	0.0857
ENSBTAG00000032763	ENSBTAT00000046528	RANBP10	RAN binding protein 10 [Source:HGNC Symbol;Acc:HGNC:29285]	0.5403	-0.8882	0.0179	0.2366	-0.8927	4.4452	7.9874	0.0047	0.0857
ENSBTAG00000001675	ENSBTAT00000002194	ITPKA	inositol-trisphosphate 3-kinase A [Source:HGNC Symbol;Acc:HGNC:6178]	0.4591	-1.123	0.0156	0.2189	-1.1267	2.3479	7.9664	0.0048	0.0862
ENSBTAG00000007883	ENSBTAT00000010367			0.1718	-2.5414	0	0	-2.5314	5.1233	7.9639	0.0048	0.0862
ENSBTAG00000015979	ENSBTAT00000021257	SEZ6	seizure related 6 homolog [Source:HGNC Symbol;Acc:HGNC:15955]	0	#NAME?	0.0242	0.2792	-5.164	-1.3166	7.9643	0.0048	0.0862
ENSBTAG00000047441	ENSBTAT00000066226			0.4412	-1.1805	0.0039	0.0982	-1.1851	3.118	7.9684	0.0048	0.0862
ENSBTAG00000004899	ENSBTAT00000006447	ABLIM1	actin binding LIM protein 1 [Source:HGNC Symbol;Acc:HGNC:78]	2.4952	1.3192	0.0048	0.1941	1.3099	4.1391	10.1415	0.0014	0.0863
ENSBTAG00000021176	ENSBTAT00000028221	CRISPLD2	Cysteine-rich secretory protein LCCL domain-containing 2 [Source:UniProtKB/Swiss-Prot;Acc:A6QLZ7]	2.4623	1.3	0.005	0.1975	1.2938	4.1489	10.1479	0.0014	0.0863
ENSBTAG00000019593	ENSBTAT00000037443	KNOP1	lysine rich nucleolar protein 1 [Source:HGNC Symbol;Acc:HGNC:34404]	0.3996	-1.3235	0.0034	0.1579	-1.3353	4.196	10.1474	0.0014	0.0863
ENSBTAG00000013623	ENSBTAT00000018109	TIMM13	translocase of inner mitochondrial membrane 13 [Source:HGNC Symbol;Acc:HGNC:11816]	0.5296	-0.917	0.0151	0.2177	-0.9191	4.3205	7.9498	0.0048	0.0867
ENSBTAG00000005445	ENSBTAT00000007164	SLC35D1	solute carrier family 35 member D1 [Source:HGNC Symbol;Acc:HGNC:20800]	2.0514	1.0366	0.0154	0.2186	1.0275	2.9208	7.943	0.0048	0.0868
ENSBTAG00000017468	ENSBTAT00000023221	NUCB2	nucleobindin 2 [Source:HGNC Symbol;Acc:HGNC:8044]	2.3051	1.2048	0.0031	0.0843	1.2029	6.8855	7.9454	0.0048	0.0868
ENSBTAG00000018349	ENSBTAT00000047907	IFI30	IFI30, lysosomal thiol reductase [Source:HGNC Symbol;Acc:HGNC:5398]	0.4768	-1.0685	0.0067	0.1361	-1.0666	3.6627	7.9441	0.0048	0.0868
ENSBTAG00000046980	ENSBTAT00000064777	KLRF2	killer cell lectin like receptor F2 [Source:HGNC Symbol;Acc:HGNC:37646]	Inf	Inf	0.0005	0.0446	6.7906	-0.0201	10.1156	0.0015	0.0872
ENSBTAG00000001478	ENSBTAT00000001935	DESI2	desumoylating isopeptidase 2 [Source:HGNC Symbol;Acc:HGNC:24264]	8.7246	3.1251	0.0138	0.2069	2.9618	-0.4347	7.929	0.0049	0.0874
ENSBTAG00000003323	ENSBTAT00000004312	NOL6	nucleolar protein 6 [Source:HGNC Symbol;Acc:HGNC:19910]	0.4128	-1.2767	0.0027	0.0769	-1.271	2.9843	7.9258	0.0049	0.0874
ENSBTAG00000046192	ENSBTAT00000040360	AK6	adenylate kinase 6 [Source:HGNC Symbol;Acc:HGNC:49151]	2.2288	1.1562	0.0101	0.172	1.1469	2.6646	7.9159	0.0049	0.0878
ENSBTAG00000015444	ENSBTAT00000047384	LETM2	leucine zipper and EF-hand containing transmembrane protein 2 [Source:HGNC Symbol;Acc:HGNC:14648]	5.4948	2.4581	0.016	0.2232	2.3936	-0.1019	7.9111	0.0049	0.088
ENSBTAG00000007116	ENSBTAT00000009364	ARRDC3	arrestin domain containing 3 [Source:HGNC Symbol;Acc:HGNC:29263]	1.9632	0.9732	0.0094	0.1666	0.9703	4.4933	7.9009	0.0049	0.0883
ENSBTAG00000013185	ENSBTAT00000017547	TIMD4	T-cell immunoglobulin and mucin domain containing 4 [Source:HGNC Symbol;Acc:HGNC:25132]	0.5352	-0.9017	0.015	0.2165	-0.9097	4.4938	7.9032	0.0049	0.0883
ENSBTAG00000006640	ENSBTAT00000008728	RB1	RB transcriptional corepressor 1 [Source:HGNC Symbol;Acc:HGNC:9884]	2.1806	1.1247	0.0102	0.1728	1.1174	2.7954	7.8908	0.005	0.0887
ENSBTAG00000016037	ENSBTAT00000021342	BCKDHA	2-oxoisovalerate dehydrogenase subunit alpha, mitochondrial precursor [Source:RefSeq peptide;Acc:NP_776931]	0.496	-1.0117	0.0069	0.1388	-1.0189	4.8463	7.887	0.005	0.0888
ENSBTAG00000002826	ENSBTAT00000003659	CLSPN	claspin [Source:HGNC Symbol;Acc:HGNC:19715]	0.4134	-1.2744	0.0095	0.1666	-1.2769	2.0727	7.8779	0.005	0.089
ENSBTAG00000003237	ENSBTAT00000004201	IQSEC1	IQ motif and SEC7 domain-containing protein 1 [Source:RefSeq peptide;Acc:NP_001193743]	0.4662	-1.101	0.0095	0.1668	-1.105	2.9286	7.8803	0.005	0.089
ENSBTAG00000014029	ENSBTAT00000018639	HERC4	HECT and RLD domain containing E3 ubiquitin protein ligase 4 [Source:HGNC Symbol;Acc:HGNC:24521]	1.9408	0.9566	0.0109	0.1797	0.9512	4.9759	7.8748	0.005	0.0891
ENSBTAG00000001034	ENSBTAT00000001371	IL18R1	interleukin 18 receptor 1 [Source:HGNC Symbol;Acc:HGNC:5988]	6.4284	2.6845	0.0039	0.1746	2.6058	0.8624	10.0611	0.0015	0.0892
ENSBTAG00000014883	ENSBTAT00000019814	GABARAP	GABA type A receptor-associated protein [Source:HGNC Symbol;Acc:HGNC:4067]	0.3769	-1.4077	0.0017	0.0998	-1.4143	7.9584	10.0645	0.0015	0.0892
ENSBTAG00000009206	ENSBTAT00000012128	FOXS1	forkhead box S1 [Source:HGNC Symbol;Acc:HGNC:3735]	0.3905	-1.3565	0.0008	0.0323	-1.3511	3.4816	7.8649	0.005	0.0894
ENSBTAG00000012407	ENSBTAT00000016463	FOXA2	forkhead box A2 [Source:HGNC Symbol;Acc:HGNC:5022]	0.504	-0.9886	0.0107	0.1782	-0.9883	4.0501	7.8677	0.005	0.0894
ENSBTAG00000020178	ENSBTAT00000026877	ARSK	arylsulfatase family member K [Source:HGNC Symbol;Acc:HGNC:25239]	0.5228	-0.9358	0.0126	0.1955	-0.9445	4.1385	7.8605	0.0051	0.0894
ENSBTAG00000046325	ENSBTAT00000054380			0.3776	-1.4051	0.0141	0.2078	-1.4026	1.4696	7.8615	0.005	0.0894
ENSBTAG00000008182	ENSBTAT00000010762	FOSB	FosB proto-oncogene, AP-1 transcription factor subunit [Source:HGNC Symbol;Acc:HGNC:3797]	23.6139	4.5616	0.0002	0.0311	4.4817	0.9793	11.6481	0.0006	0.0895
ENSBTAG00000008077	ENSBTAT00000061244	SLC37A4	solute carrier family 37 member 4 [Source:HGNC Symbol;Acc:HGNC:4061]	0.478	-1.0649	0.0085	0.1565	-1.0694	6.7861	7.851	0.0051	0.0898
ENSBTAG00000010324	ENSBTAT00000013635	GTPBP1	GTP binding protein 1 [Source:HGNC Symbol;Acc:HGNC:4669]	0.4876	-1.0362	0.0109	0.1797	-1.0367	3.2592	7.8458	0.0051	0.09
ENSBTAG00000000620	ENSBTAT00000000816	MCMDC2	minichromosome maintenance domain containing 2 [Source:HGNC Symbol;Acc:HGNC:26368]	Inf	Inf	0.0539	0.4061	4.9376	-1.3362	7.8227	0.0052	0.0901
ENSBTAG00000000821	ENSBTAT00000001087	GPR137C	G protein-coupled receptor 137C [Source:HGNC Symbol;Acc:HGNC:25445]	Inf	Inf	0.0539	0.4061	4.9376	-1.3362	7.8241	0.0052	0.0901
ENSBTAG00000002220	ENSBTAT00000002872	SPTLC1	serine palmitoyltransferase long chain base subunit 1 [Source:HGNC Symbol;Acc:HGNC:11277]	1.9073	0.9316	0.0133	0.2018	0.9242	5.209	7.8292	0.0051	0.0901
ENSBTAG00000020890	ENSBTAT00000027831	TRIM66	tripartite motif containing 66 [Source:HGNC Symbol;Acc:HGNC:29005]	Inf	Inf	0.0539	0.4061	4.9376	-1.3362	7.8265	0.0051	0.0901
ENSBTAG00000026768	ENSBTAT00000038235	TH	tyrosine hydroxylase [Source:HGNC Symbol;Acc:HGNC:11782]	6.6261	2.7282	0.0151	0.2177	2.628	-0.2547	7.8394	0.0051	0.0901
ENSBTAG00000001348	ENSBTAT00000039626	COMMD8	COMM domain containing 8 [Source:HGNC Symbol;Acc:HGNC:26036]	2.0046	1.0033	0.0141	0.2078	0.9982	3.2108	7.8268	0.0051	0.0901
ENSBTAG00000031238	ENSBTAT00000044231	SHCBP1L	SHC binding and spindle associated 1 like [Source:HGNC Symbol;Acc:HGNC:16788]	Inf	Inf	0.0539	0.4061	4.9376	-1.3362	7.827	0.0051	0.0901
ENSBTAG00000031919	ENSBTAT00000045262	SLC35E3	solute carrier family 35 member E3 [Source:HGNC Symbol;Acc:HGNC:20864]	1.935	0.9523	0.0111	0.1814	0.9435	4.8424	7.8367	0.0051	0.0901
ENSBTAG00000036397	ENSBTAT00000050897	bta-mir-302b	bta-mir-302b [Source:miRBase;Acc:MI0009793]	Inf	Inf	0.0539	0.4061	4.9376	-1.3362	7.8218	0.0052	0.0901
ENSBTAG00000018007	ENSBTAT00000056488	NR2F2	nuclear receptor subfamily 2 group F member 2 [Source:HGNC Symbol;Acc:HGNC:7976]	Inf	Inf	0.0539	0.4061	4.9376	-1.3362	7.8194	0.0052	0.0901
ENSBTAG00000043958	ENSBTAT00000061500	TMEM33	transmembrane protein 33 isoform 1 [Source:RefSeq peptide;Acc:NP_001269381]	2.1114	1.0782	0.0107	0.1788	1.0729	2.9963	7.8224	0.0052	0.0901
ENSBTAG00000046672	ENSBTAT00000063552	ZDHHC18	zinc finger DHHC-type containing 18 [Source:HGNC Symbol;Acc:HGNC:20712]	0.4858	-1.0416	0.0173	0.231	-1.041	2.7559	7.8366	0.0051	0.0901
ENSBTAG00000002303	ENSBTAT00000065740	GLG1	golgi glycoprotein 1 [Source:HGNC Symbol;Acc:HGNC:4316]	Inf	Inf	0.0539	0.4061	4.9376	-1.3362	7.8203	0.0052	0.0901
ENSBTAG00000005627	ENSBTAT00000007398	PAFAH1B2	Platelet-activating factor acetylhydrolase IB subunit beta [Source:UniProtKB/Swiss-Prot;Acc:P68401]	1.9202	0.9412	0.0142	0.2087	0.9366	3.8377	7.8159	0.0052	0.0902
ENSBTAG00000042339	ENSBTAT00000059331	snosnR60_Z15	Small nucleolar RNA snR60/Z15/Z230/Z193/J17 [Source:RFAM;Acc:RF00309]	4.5863	2.1973	0.0153	0.2186	2.1482	0.1777	7.8057	0.0052	0.0906
ENSBTAG00000016582	ENSBTAT00000022058	GTF3C6	general transcription factor IIIC subunit 6 [Source:HGNC Symbol;Acc:HGNC:20872]	2.1938	1.1335	0.0161	0.2234	1.126	2.3432	7.7963	0.0052	0.091
ENSBTAG00000045039	ENSBTAT00000062472	SCARNA17	small Cajal body-specific RNA 17 [Source:RFAM;Acc:RF00492]	0.2785	-1.8442	0.0024	0.1269	-1.8258	2.2876	10.0159	0.0016	0.0911
ENSBTAG00000011798	ENSBTAT00000043251	STK38L	serine/threonine kinase 38 like [Source:HGNC Symbol;Acc:HGNC:17848]	1.8733	0.9055	0.017	0.2298	0.899	4.202	7.7861	0.0053	0.0914
ENSBTAG00000019929	ENSBTAT00000026553	ITGAV	integrin subunit alpha V [Source:HGNC Symbol;Acc:HGNC:6150]	2.0324	1.0232	0.0141	0.2078	1.0163	3.1038	7.7774	0.0053	0.0918
ENSBTAG00000011140	ENSBTAT00000014796	FAM162A	protein FAM162A [Source:RefSeq peptide;Acc:NP_001040057]	0.5082	-0.9766	0.008	0.1521	-0.9865	5.0923	7.7691	0.0053	0.092
ENSBTAG00000019639	ENSBTAT00000026163	SNX16	sorting nexin 16 [Source:HGNC Symbol;Acc:HGNC:14980]	2.0962	1.0678	0.0072	0.1425	1.0651	3.4877	7.771	0.0053	0.092
ENSBTAG00000013732	ENSBTAT00000018241	GPR37	G protein-coupled receptor 37 [Source:HGNC Symbol;Acc:HGNC:4494]	0.1967	-2.3459	0.0003	0.0304	-2.3285	1.9116	9.988	0.0016	0.0922
ENSBTAG00000012873	ENSBTAT00000024786	SNX6	sorting nexin-6 [Source:RefSeq peptide;Acc:NP_001039796]	Inf	Inf	0.0381	0.3471	5.0806	-1.2535	7.7535	0.0054	0.0925
ENSBTAG00000016712	ENSBTAT00000033510		Uncharacterized protein [Source:UniProtKB/TrEMBL;Acc:F1N4Y9]	0.5097	-0.9722	0.0137	0.2065	-0.9739	3.653	7.7557	0.0054	0.0925
ENSBTAG00000013142	ENSBTAT00000044888	MYNN	myoneurin [Source:HGNC Symbol;Acc:HGNC:14955]	1.9545	0.9668	0.0134	0.2024	0.9592	3.8116	7.7529	0.0054	0.0925
ENSBTAG00000002290	ENSBTAT00000020054		Uncharacterized protein [Source:UniProtKB/TrEMBL;Acc:G3X758]	Inf	Inf	0.0099	0.3044	6.0784	-0.6221	9.9687	0.0016	0.0928
ENSBTAG00000012070	ENSBTAT00000016011	INTS2	integrator complex subunit 2 [Source:HGNC Symbol;Acc:HGNC:29241]	2.3165	1.2119	0.0132	0.2009	1.2045	2.1836	7.744	0.0054	0.0929
ENSBTAG00000009177	ENSBTAT00000061135	PLEKHA4	pleckstrin homology domain containing A4 [Source:HGNC Symbol;Acc:HGNC:14339]	0.3496	-1.5163	0.0001	0.0097	-1.5081	3.7202	7.739	0.0054	0.0931
ENSBTAG00000014312	ENSBTAT00000019032	ATL1	atlastin GTPase 1 [Source:HGNC Symbol;Acc:HGNC:11231]	8.2218	3.0394	0.018	0.2368	2.882	-0.4847	7.729	0.0054	0.0935
ENSBTAG00000001957	ENSBTAT00000002544	TRMT11	tRNA methyltransferase 11 homolog [Source:HGNC Symbol;Acc:HGNC:21080]	2.1666	1.1154	0.014	0.2078	1.1085	2.5577	7.7199	0.0055	0.0938
ENSBTAG00000002689	ENSBTAT00000046902	NME7	NME/NM23 family member 7 [Source:HGNC Symbol;Acc:HGNC:20461]	2.0103	1.0074	0.0145	0.2125	0.9978	3.211	7.7187	0.0055	0.0938
ENSBTAG00000007312	ENSBTAT00000009621		DC-SIGN-like protein; Uncharacterized protein [Source:UniProtKB/TrEMBL;Acc:C0IP18]	3.9027	1.9645	0.0018	0.1704	1.995	3.0583	11.5387	0.0007	0.0941
ENSBTAG00000038536	ENSBTAT00000005971		TRIM; Tripartite motif protein TRIM5; Uncharacterized protein [Source:UniProtKB/TrEMBL;Acc:Q3MJK3]	0.4967	-1.0095	0.0126	0.1954	-1.011	3.2859	7.708	0.0055	0.0941
ENSBTAG00000012375	ENSBTAT00000016420	KLHL9	kelch like family member 9 [Source:HGNC Symbol;Acc:HGNC:18732]	2.015	1.0107	0.0138	0.2069	1.0062	3.1383	7.7121	0.0055	0.0941
ENSBTAG00000018829	ENSBTAT00000025061	SPRYD7	SPRY domain containing 7 [Source:HGNC Symbol;Acc:HGNC:14297]	2.1274	1.0891	0.0167	0.2272	1.0827	2.5198	7.7077	0.0055	0.0941
ENSBTAG00000046003	ENSBTAT00000055068	HIST2H2AC	histone H2A type 2-C [Source:RefSeq peptide;Acc:NP_001075189]	0.3843	-1.3797	0.0019	0.0605	-1.3849	2.6875	7.7053	0.0055	0.0942
ENSBTAG00000010610	ENSBTAT00000014026	DDIT4L	DNA damage inducible transcript 4 like [Source:HGNC Symbol;Acc:HGNC:30555]	6.4712	2.694	0.0156	0.2189	2.6041	-0.2621	7.6914	0.0055	0.0944
ENSBTAG00000012561	ENSBTAT00000016673	ORMDL1	ORMDL sphingolipid biosynthesis regulator 1 [Source:HGNC Symbol;Acc:HGNC:16036]	1.9181	0.9397	0.0144	0.2109	0.9324	4.0829	7.6969	0.0055	0.0944
ENSBTAG00000006654	ENSBTAT00000046172	TANK	TRAF family member associated NFKB activator [Source:HGNC Symbol;Acc:HGNC:11562]	1.9815	0.9866	0.0114	0.1863	0.9782	3.896	7.6964	0.0055	0.0944
ENSBTAG00000021078	ENSBTAT00000052587	PYROXD1	pyridine nucleotide-disulphide oxidoreductase domain 1 [Source:HGNC Symbol;Acc:HGNC:26162]	2.0453	1.0323	0.0155	0.2188	1.0221	2.9485	7.6911	0.0055	0.0944
ENSBTAG00000046702	ENSBTAT00000063849	SNORA67	Small nucleolar RNA SNORA67 [Source:RFAM;Acc:RF00272]	6.4378	2.6866	0.0156	0.2189	2.6046	-0.2622	7.6922	0.0055	0.0944
ENSBTAG00000003548	ENSBTAT00000004615	GSTP1	glutathione S-transferase pi 1 [Source:HGNC Symbol;Acc:HGNC:4638]	0.3605	-1.4718	0.0011	0.0759	-1.4808	4.5914	9.92	0.0016	0.0947
ENSBTAG00000045824	ENSBTAT00000063815			8.9387	3.1601	0.0063	0.231	3.0908	0.2594	9.9201	0.0016	0.0947
ENSBTAG00000004567	ENSBTAT00000006000	C1D	C1D nuclear receptor corepressor [Source:HGNC Symbol;Acc:HGNC:29911]	2.2325	1.1587	0.0157	0.2203	1.1494	2.2827	7.68	0.0056	0.0948
ENSBTAG00000004902	ENSBTAT00000006451	INTS8	integrator complex subunit 8 [Source:HGNC Symbol;Acc:HGNC:26048]	1.9046	0.9295	0.0159	0.2218	0.9245	3.7648	7.6801	0.0056	0.0948
ENSBTAG00000012059	ENSBTAT00000015994	MVD	mevalonate diphosphate decarboxylase [Source:HGNC Symbol;Acc:HGNC:7529]	0.5233	-0.9343	0.0127	0.1964	-0.9395	4.995	7.6791	0.0056	0.0948
ENSBTAG00000019701	ENSBTAT00000026259			0.378	-1.4035	0.0015	0.0927	-1.4102	7.9943	9.9115	0.0016	0.0948
ENSBTAG00000007842	ENSBTAT00000026855	GCLM	glutamate-cysteine ligase modifier subunit [Source:HGNC Symbol;Acc:HGNC:4312]	1.8982	0.9246	0.0139	0.2074	0.9173	5.0008	7.6633	0.0056	0.0955
ENSBTAG00000003737	ENSBTAT00000004864	SLC51B	solute carrier family 51 beta subunit [Source:HGNC Symbol;Acc:HGNC:29956]	0.4924	-1.0221	0.0066	0.1345	-1.0298	4.4323	7.6522	0.0057	0.0957
ENSBTAG00000009194	ENSBTAT00000012114	OSBPL10	oxysterol binding protein like 10 [Source:HGNC Symbol;Acc:HGNC:16395]	13.2198	3.7246	0.0154	0.2186	3.4724	-0.7039	7.6528	0.0057	0.0957
ENSBTAG00000048262	ENSBTAT00000065051	ACTR5	ARP5 actin-related protein 5 homolog [Source:HGNC Symbol;Acc:HGNC:14671]	0.325	-1.6213	0.0102	0.1736	-1.597	1.1898	7.6529	0.0057	0.0957
ENSBTAG00000003697	ENSBTAT00000065252	TARDBP	TAR DNA binding protein [Source:HGNC Symbol;Acc:HGNC:11571]	2.0762	1.0539	0.011	0.1813	1.0475	3.1647	7.6519	0.0057	0.0957
ENSBTAG00000005536	ENSBTAT00000014178		Male-enhanced antigen 1 [Source:UniProtKB/Swiss-Prot;Acc:Q29407]	0.5377	-0.8951	0.016	0.223	-0.9005	4.9375	7.645	0.0057	0.0959
ENSBTAG00000026067	ENSBTAT00000036966	SH2D1A	SH2 domain containing 1A [Source:HGNC Symbol;Acc:HGNC:10820]	3.7424	1.904	0.0047	0.1118	1.867	1.0968	7.6401	0.0057	0.0959
ENSBTAG00000030805	ENSBTAT00000043544	SHISA4	shisa family member 4 [Source:HGNC Symbol;Acc:HGNC:27139]	0.2449	-2.0297	0.0181	0.2374	-2.0036	0.154	7.6392	0.0057	0.0959
ENSBTAG00000038283	ENSBTAT00000053511	TMEM243	transmembrane protein 243 [Source:HGNC Symbol;Acc:HGNC:21707]	1.998	0.9986	0.0099	0.1712	0.9871	4.0225	7.6429	0.0057	0.0959
ENSBTAG00000037449	ENSBTAT00000054846	ACSM5	acyl-CoA synthetase medium-chain family member 5 [Source:HGNC Symbol;Acc:HGNC:26060]	0.5069	-0.9802	0.0139	0.2074	-0.9817	3.5282	7.6402	0.0057	0.0959
ENSBTAG00000001523	ENSBTAT00000001995	YES1	YES proto-oncogene 1, Src family tyrosine kinase [Source:HGNC Symbol;Acc:HGNC:12841]	1.9081	0.9322	0.0128	0.1971	0.9281	5.2738	7.6373	0.0057	0.096
ENSBTAG00000018274	ENSBTAT00000024322	FADD	FAS-associated death domain protein [Source:UniProtKB/Swiss-Prot;Acc:Q645M6]	0.3965	-1.3347	0.0043	0.1823	-1.3363	4.3098	9.8792	0.0017	0.0961
ENSBTAG00000019312	ENSBTAT00000025713	TFCP2	transcription factor CP2 [Source:HGNC Symbol;Acc:HGNC:11748]	1.8714	0.9041	0.0174	0.2325	0.8977	4.0609	7.6308	0.0057	0.0962
ENSBTAG00000005328	ENSBTAT00000007009	ICE2	interactor of little elongation complex ELL subunit 2 [Source:HGNC Symbol;Acc:HGNC:29885]	1.9658	0.9751	0.0121	0.1916	0.9708	3.7773	7.6204	0.0058	0.0967
ENSBTAG00000005585	ENSBTAT00000007336	ANXA13	annexin A13 [Source:HGNC Symbol;Acc:HGNC:536]	0.5115	-0.9672	0.0121	0.1916	-0.9693	3.8091	7.6177	0.0058	0.0967
ENSBTAG00000016381	ENSBTAT00000021784	REM2	RRAD and GEM like GTPase 2 [Source:HGNC Symbol;Acc:HGNC:20248]	13.182	3.7205	0.0198	0.2515	3.4171	-0.7529	7.6127	0.0058	0.0968
ENSBTAG00000016707	ENSBTAT00000033703	FKBP9	FK506 binding protein 9 [Source:HGNC Symbol;Acc:HGNC:3725]	0.5269	-0.9244	0.0179	0.2366	-0.9298	3.5811	7.6144	0.0058	0.0968
ENSBTAG00000031347	ENSBTAT00000044419	SPDYA	speedy/RINGO cell cycle regulator family member A [Source:HGNC Symbol;Acc:HGNC:30613]	3.8531	1.946	0.0201	0.2544	1.9089	0.3521	7.6105	0.0058	0.0968
ENSBTAG00000026234	ENSBTAT00000037202	STK3	serine/threonine kinase 3 [Source:HGNC Symbol;Acc:HGNC:11406]	1.9118	0.9349	0.0153	0.2186	0.9277	4.0041	7.605	0.0058	0.097
ENSBTAG00000020371	ENSBTAT00000027152	ACOT8	acyl-CoA thioesterase 8 [Source:HGNC Symbol;Acc:HGNC:15919]	0.5008	-0.9976	0.0089	0.1619	-1.0057	3.9577	7.6022	0.0058	0.0971
ENSBTAG00000007828	ENSBTAT00000010298	SLA	Src-like-adaptor [Source:HGNC Symbol;Acc:HGNC:10902]	0.4742	-1.0763	0.0081	0.1532	-1.0758	3.4024	7.5894	0.0059	0.0974
ENSBTAG00000011832	ENSBTAT00000015703	ALDH18A1	aldehyde dehydrogenase 18 family member A1 [Source:HGNC Symbol;Acc:HGNC:9722]	0.5218	-0.9383	0.0129	0.1975	-0.9412	4.1617	7.5903	0.0059	0.0974
ENSBTAG00000012963	ENSBTAT00000017231	VILL	villin like [Source:HGNC Symbol;Acc:HGNC:30906]	0	#NAME?	0.0611	0.4308	-4.7604	-1.512	7.5901	0.0059	0.0974
ENSBTAG00000021681	ENSBTAT00000028890	PRR11	proline rich 11 [Source:HGNC Symbol;Acc:HGNC:25619]	0	#NAME?	0.0611	0.4308	-4.7604	-1.512	7.5914	0.0059	0.0974
ENSBTAG00000003810	ENSBTAT00000004963		uncharacterized protein LOC524650 [Source:RefSeq peptide;Acc:NP_001035635]	11.986	3.5833	0.0271	0.2977	3.2994	-0.8183	7.5849	0.0059	0.0975
ENSBTAG00000004193	ENSBTAT00000005489	VEZF1	vascular endothelial zinc finger 1 [Source:HGNC Symbol;Acc:HGNC:12949]	1.9082	0.9322	0.0134	0.2028	0.9261	4.634	7.5825	0.0059	0.0975
ENSBTAG00000018206	ENSBTAT00000024232	NIPAL2	NIPA like domain containing 2 [Source:HGNC Symbol;Acc:HGNC:25854]	2.3349	1.2234	0.0148	0.2141	1.2174	2.0427	7.5808	0.0059	0.0975
ENSBTAG00000023032	ENSBTAT00000031298	SFTPA1	Pulmonary surfactant-associated protein A [Source:UniProtKB/Swiss-Prot;Acc:Q6RXL1]	4.7646	2.2524	0.0194	0.2482	2.197	0.0088	7.5783	0.0059	0.0975
ENSBTAG00000032875	ENSBTAT00000046677		Protein BEX2 [Source:UniProtKB/Swiss-Prot;Acc:Q2TBV0]	0	#NAME?	0.0099	0.1712	-5.479	-1.1442	7.5842	0.0059	0.0975
ENSBTAG00000016227	ENSBTAT00000021592	ASCL1	achaete-scute family bHLH transcription factor 1 [Source:HGNC Symbol;Acc:HGNC:738]	0.2568	-1.961	0.0001	0.0092	-1.974	3.5468	9.848	0.0017	0.0975
ENSBTAG00000017167	ENSBTAT00000049569	LRAT	lecithin retinol acyltransferase (phosphatidylcholine--retinol O-acyltransferase) [Source:HGNC Symbol;Acc:HGNC:6685]	5.0402	2.3335	0.0156	0.2189	2.2647	0.0492	7.5724	0.0059	0.0978
ENSBTAG00000007731	ENSBTAT00000056220		Uncharacterized protein [Source:UniProtKB/TrEMBL;Acc:H7BWW4]	2.5121	1.3289	0.0164	0.2245	1.3146	1.6673	7.5686	0.0059	0.0979
ENSBTAG00000013863	ENSBTAT00000018411	DUSP1	dual specificity phosphatase 1 [Source:HGNC Symbol;Acc:HGNC:3064]	0.2584	-1.9523	0.0006	0.0867	-1.9008	5.8341	11.4437	0.0007	0.0982
ENSBTAG00000027843	ENSBTAT00000048145	TCEAL8	transcription elongation factor A like 8 [Source:HGNC Symbol;Acc:HGNC:28683]	0.3578	-1.483	0.0008	0.058	-1.4922	7.0132	9.8279	0.0017	0.0982
ENSBTAG00000019966	ENSBTAT00000026593	TICAM1	toll like receptor adaptor molecule 1 [Source:HGNC Symbol;Acc:HGNC:18348]	0.4271	-1.2273	0.0104	0.1749	-1.2179	2.3079	7.5566	0.006	0.0984
ENSBTAG00000008528	ENSBTAT00000011242	SLC25A1	solute carrier family 25 member 1 [Source:HGNC Symbol;Acc:HGNC:10979]	0.4776	-1.0661	0.0082	0.1538	-1.0704	6.6094	7.5484	0.006	0.0986
ENSBTAG00000019554	ENSBTAT00000026056	FBP2	fructose-bisphosphatase 2 [Source:HGNC Symbol;Acc:HGNC:3607]	0.151	-2.727	0.0026	0.0751	-2.6218	0.2195	7.5506	0.006	0.0986
ENSBTAG00000025516	ENSBTAT00000035886	GNL1	G protein nucleolar 1 (putative) [Source:HGNC Symbol;Acc:HGNC:4413]	0.4787	-1.0627	0.0163	0.2237	-1.0638	2.6785	7.5503	0.006	0.0986
ENSBTAG00000004061	ENSBTAT00000005303	PP2D1	protein phosphatase 2C like domain containing 1 [Source:HGNC Symbol;Acc:HGNC:28406]	11.989	3.5836	0.0267	0.2956	3.3111	-0.8156	7.5141	0.0061	0.0995
ENSBTAG00000010812	ENSBTAT00000014321	P2RX4	purinergic receptor P2X 4 [Source:HGNC Symbol;Acc:HGNC:8535]	0.5048	-0.9862	0.0095	0.1666	-0.9885	5.6388	7.5192	0.0061	0.0995
ENSBTAG00000022715	ENSBTAT00000015890			0.4593	-1.1226	0.0088	0.1603	-1.125	7.6142	7.5261	0.0061	0.0995
ENSBTAG00000012847	ENSBTAT00000017069	FAM129B	family with sequence similarity 129 member B [Source:HGNC Symbol;Acc:HGNC:25282]	0.4199	-1.2518	0.0173	0.2315	-1.2578	1.7587	7.5164	0.0061	0.0995
ENSBTAG00000013096	ENSBTAT00000017411	UNC119	unc-119 lipid binding chaperone [Source:HGNC Symbol;Acc:HGNC:12565]	0.4775	-1.0663	0.0091	0.1638	-1.0723	3.1934	7.5152	0.0061	0.0995
ENSBTAG00000021158	ENSBTAT00000028199	SATB1	SATB homeobox 1 [Source:HGNC Symbol;Acc:HGNC:10541]	1.9668	0.9759	0.0172	0.2307	0.9689	3.2046	7.5149	0.0061	0.0995
ENSBTAG00000022829	ENSBTAT00000030990		Uncharacterized protein [Source:UniProtKB/TrEMBL;Acc:F1MXQ4]	0.0789	-3.6644	0.0003	0.0178	-3.5188	0.0938	7.5272	0.0061	0.0995
ENSBTAG00000024272	ENSBTAT00000033527		Uncharacterized protein [Source:UniProtKB/TrEMBL;Acc:F6PPP4]	2.3098	1.2078	0.0056	0.1262	1.2071	2.7447	7.5185	0.0061	0.0995
ENSBTAG00000011809	ENSBTAT00000044604	NUDT8	nudix hydrolase 8 [Source:HGNC Symbol;Acc:HGNC:8055]	0.4429	-1.1751	0.0023	0.0694	-1.1842	3.9237	7.5145	0.0061	0.0995
ENSBTAG00000013250	ENSBTAT00000045038	PCSK1N	proprotein convertase subtilisin/kexin type 1 inhibitor [Source:HGNC Symbol;Acc:HGNC:17301]	0.1981	-2.3359	0.0024	0.0718	-2.2947	0.6078	7.5288	0.0061	0.0995
ENSBTAG00000045657	ENSBTAT00000065339	bta-mir-2904-3	bta-mir-2904-1 [Source:miRBase;Acc:MI0013080]	0.1087	-3.2013	0	0	-3.1973	7.8029	9.7881	0.0018	0.1
ENSBTAG00000004413	ENSBTAT00000005786	RHOBTB3	Rho related BTB domain containing 3 [Source:HGNC Symbol;Acc:HGNC:18757]	2.0504	1.0359	0.0095	0.1674	1.026	3.4528	7.4959	0.0062	0.1004
ENSBTAG00000021910	ENSBTAT00000029211	TBL1XR1	transducin beta like 1 X-linked receptor 1 [Source:HGNC Symbol;Acc:HGNC:29529]	1.8579	0.8937	0.0196	0.2496	0.8869	3.9991	7.4894	0.0062	0.1007
ENSBTAG00000015735	ENSBTAT00000020890		Cytochrome P450, family 4, subfamily F, polypeptide 2; Uncharacterized protein [Source:UniProtKB/TrEMBL;Acc:Q0V896]	0.4505	-1.1502	0.0027	0.0763	-1.1607	5.8546	7.4858	0.0062	0.1008
ENSBTAG00000018169	ENSBTAT00000042566	ITGB4	integrin subunit beta 4 [Source:HGNC Symbol;Acc:HGNC:6158]	0.3962	-1.3356	0.0009	0.0355	-1.3294	3.5356	7.4839	0.0062	0.1008
ENSBTAG00000006155	ENSBTAT00000008096	CCRL2	C-C motif chemokine receptor like 2 [Source:HGNC Symbol;Acc:HGNC:1612]	0.1868	-2.4208	0.0052	0.2027	-2.4098	0.6363	9.7538	0.0018	0.1009
ENSBTAG00000045530	ENSBTAT00000065535	SCARNA2	Small Cajal body-specific RNA 2 [Source:RFAM;Acc:RF01268]	0.3788	-1.4006	0.0029	0.1428	-1.3996	4.4234	9.7574	0.0018	0.1009
ENSBTAG00000003936	ENSBTAT00000065941	PNKD	paroxysmal nonkinesigenic dyskinesia [Source:HGNC Symbol;Acc:HGNC:9153]	0.3113	-1.6837	0.0049	0.1968	-1.6791	2.2181	9.7615	0.0018	0.1009
ENSBTAG00000005190	ENSBTAT00000006842	TSC1	tuberous sclerosis 1 [Source:HGNC Symbol;Acc:HGNC:12362]	2.8757	1.5239	0.0052	0.2027	1.5162	2.7351	9.7459	0.0018	0.101
ENSBTAG00000008550	ENSBTAT00000043789		Uncharacterized protein [Source:UniProtKB/TrEMBL;Acc:F1MQK0]	1.9711	0.979	0.0107	0.1782	0.968	4.1598	7.4738	0.0063	0.1013
ENSBTAG00000009717	ENSBTAT00000012815	FGL2	fibrinogen like 2 [Source:HGNC Symbol;Acc:HGNC:3696]	0.4028	-1.3118	0.0185	0.2408	-1.3078	1.5707	7.4691	0.0063	0.1015
ENSBTAG00000013640	ENSBTAT00000018130	KLRG1	killer cell lectin like receptor G1 [Source:HGNC Symbol;Acc:HGNC:6380]	Inf	Inf	0.0178	0.4247	5.8323	-0.7504	9.7167	0.0018	0.1016
ENSBTAG00000005108	ENSBTAT00000061059	SLIT2	slit guidance ligand 2 [Source:HGNC Symbol;Acc:HGNC:11086]	12.2714	3.6172	0.0069	0.2451	3.4221	0.0534	9.7172	0.0018	0.1016
ENSBTAG00000046256	ENSBTAT00000065856	TMEM132C	transmembrane protein 132C [Source:HGNC Symbol;Acc:HGNC:25436]	12.639	3.6598	0.0054	0.2087	3.4732	0.1037	9.7276	0.0018	0.1016
ENSBTAG00000037795	ENSBTAT00000027159		Cytochrome P450, family 2, subfamily C, polypeptide 87; Uncharacterized protein [Source:UniProtKB/TrEMBL;Acc:Q3SZK5]	0.1557	-2.6836	0.0005	0.0681	-2.6407	1.6867	11.3588	0.0008	0.1017
ENSBTAG00000035199	ENSBTAT00000049696	MRPL33	39S ribosomal protein L33, mitochondrial [Source:UniProtKB/Swiss-Prot;Acc:Q3SZ47]	0.0477	-4.3892	0.0013	0.1432	-4.1981	-0.0576	11.3488	0.0008	0.1017
ENSBTAG00000018557	ENSBTAT00000024699	YTHDF3	YTH N6-methyladenosine RNA binding protein 3 [Source:HGNC Symbol;Acc:HGNC:26465]	1.974	0.9812	0.0101	0.1728	0.9769	5.8125	7.4625	0.0063	0.1017
ENSBTAG00000017483	ENSBTAT00000023242		Uncharacterized protein [Source:UniProtKB/TrEMBL;Acc:F1N0T3]	0.1595	-2.648	0.0048	0.193	-2.6293	0.4011	9.706	0.0018	0.1018
ENSBTAG00000045659	ENSBTAT00000065589		Uncharacterized protein [Source:UniProtKB/TrEMBL;Acc:G3N033]	15.0865	3.9152	0.0024	0.1246	3.711	0.2501	9.7019	0.0018	0.1018
ENSBTAG00000016369	ENSBTAT00000021771	TSEN15	tRNA splicing endonuclease subunit 15 [Source:HGNC Symbol;Acc:HGNC:16791]	1.9056	0.9302	0.0156	0.2193	0.9209	4.1155	7.4546	0.0063	0.1019
ENSBTAG00000020357	ENSBTAT00000027131	GOLPH3L	golgi phosphoprotein 3 like [Source:HGNC Symbol;Acc:HGNC:24882]	1.8624	0.8972	0.0162	0.2235	0.8911	5.0324	7.4551	0.0063	0.1019
ENSBTAG00000016432	ENSBTAT00000043580	PEMT	phosphatidylethanolamine N-methyltransferase [Source:HGNC Symbol;Acc:HGNC:8830]	0.475	-1.074	0.0069	0.139	-1.0817	6.508	7.4568	0.0063	0.1019
ENSBTAG00000014898	ENSBTAT00000019834	HK3	hexokinase 3 [Source:HGNC Symbol;Acc:HGNC:4925]	6.8403	2.7741	0.0004	0.0616	2.7641	2.0926	11.3215	0.0008	0.1024
ENSBTAG00000019956	ENSBTAT00000026582	CMPK1	cytidine/uridine monophosphate kinase 1 [Source:HGNC Symbol;Acc:HGNC:18170]	2.0063	1.0046	0.01	0.1715	0.999	6.0923	7.4438	0.0064	0.1024
ENSBTAG00000040338	ENSBTAT00000060992	OBSL1	obscurin-like protein 1 [Source:RefSeq peptide;Acc:NP_001068959]	0.2413	-2.0512	0.0147	0.2139	-1.9989	0.2783	7.4296	0.0064	0.1031
ENSBTAG00000000292	ENSBTAT00000000367	TCIRG1	T-cell immune regulator 1, ATPase H+ transporting V0 subunit a3 [Source:HGNC Symbol;Acc:HGNC:11647]	0.4883	-1.0341	0.0069	0.1388	-1.0368	5.3393	7.4229	0.0064	0.1033
ENSBTAG00000025398	ENSBTAT00000035669		Uncharacterized protein [Source:UniProtKB/TrEMBL;Acc:F1N0Q5]	4.212	2.0745	0.0012	0.0438	2.0478	1.2421	7.4256	0.0064	0.1033
ENSBTAG00000000833	ENSBTAT00000001098	TAX1BP3	Tax1 binding protein 3 [Source:HGNC Symbol;Acc:HGNC:30684]	0.5284	-0.9202	0.0144	0.2107	-0.9261	4.4803	7.4166	0.0065	0.1036
ENSBTAG00000030335	ENSBTAT00000020285	ALDH4A1	aldehyde dehydrogenase 4 family member A1 [Source:HGNC Symbol;Acc:HGNC:406]	0.4468	-1.1622	0.0055	0.1247	-1.1686	7.2129	7.4096	0.0065	0.1038
ENSBTAG00000045704	ENSBTAT00000066340	IGSF11	immunoglobulin superfamily member 11 [Source:HGNC Symbol;Acc:HGNC:16669]	0.4873	-1.0371	0.0139	0.2074	-1.0364	2.9791	7.4094	0.0065	0.1038
ENSBTAG00000005043	ENSBTAT00000006653	TIMP1	TIMP metallopeptidase inhibitor 1 [Source:HGNC Symbol;Acc:HGNC:11820]	0.4997	-1.0008	0.0237	0.2788	-1.0022	2.6432	7.3997	0.0065	0.1043
ENSBTAG00000013510	ENSBTAT00000017963	TOR2A	torsin family 2 member A [Source:HGNC Symbol;Acc:HGNC:11996]	0.4373	-1.1933	0.0179	0.2366	-1.1891	2.0043	7.397	0.0065	0.1043
ENSBTAG00000014827	ENSBTAT00000033922	UBQLN1	ubiquilin 1 [Source:HGNC Symbol;Acc:HGNC:12508]	1.9513	0.9644	0.0166	0.2261	0.9563	3.4275	7.3942	0.0065	0.1043
ENSBTAG00000043315	ENSBTAT00000060307	SNORA61	Small nucleolar RNA SNORA61 [Source:RFAM;Acc:RF00420]	0	#NAME?	0.0381	0.3471	-4.9736	-1.4114	7.3967	0.0065	0.1043
ENSBTAG00000031146	ENSBTAT00000044075	PYM1	PYM homolog 1, exon junction complex associated factor [Source:HGNC Symbol;Acc:HGNC:30258]	0.4656	-1.1027	0.0147	0.2139	-1.0976	2.5832	7.3893	0.0066	0.1044
ENSBTAG00000037743	ENSBTAT00000055395			0	#NAME?	0.0382	0.3471	-4.9769	-1.411	7.3891	0.0066	0.1044
ENSBTAG00000038849	ENSBTAT00000056240			0	#NAME?	0.0382	0.3471	-4.9769	-1.411	7.3883	0.0066	0.1044
ENSBTAG00000000211	ENSBTAT00000000256		Uncharacterized protein [Source:UniProtKB/TrEMBL;Acc:F1MCL7]	0.2859	-1.8064	0.0172	0.2308	-1.7944	0.5045	7.3752	0.0066	0.1045
ENSBTAG00000023730	ENSBTAT00000000568	TUBB3	tubulin beta 3 class III [Source:HGNC Symbol;Acc:HGNC:20772]	0	#NAME?	0.0612	0.4308	-4.761	-1.5119	7.3694	0.0066	0.1045
ENSBTAG00000002009	ENSBTAT00000002603			0	#NAME?	0.0611	0.4308	-4.7599	-1.5121	7.3703	0.0066	0.1045
ENSBTAG00000002687	ENSBTAT00000003479	TSHZ3	teashirt zinc finger homeobox 3 [Source:HGNC Symbol;Acc:HGNC:30700]	0	#NAME?	0.0611	0.4308	-4.7599	-1.5121	7.3633	0.0067	0.1045
ENSBTAG00000003506	ENSBTAT00000004557	STEAP2	STEAP2 metalloreductase [Source:HGNC Symbol;Acc:HGNC:17885]	0	#NAME?	0.0611	0.4308	-4.7599	-1.5121	7.3635	0.0067	0.1045
ENSBTAG00000010387	ENSBTAT00000013714	FAM188A	family with sequence similarity 188 member A [Source:HGNC Symbol;Acc:HGNC:23578]	1.8187	0.8629	0.0218	0.2668	0.8567	4.4305	7.3616	0.0067	0.1045
ENSBTAG00000011733	ENSBTAT00000015583	GIPC2	GIPC PDZ domain containing family member 2 [Source:HGNC Symbol;Acc:HGNC:18177]	0	#NAME?	0.0612	0.4308	-4.761	-1.5119	7.3647	0.0067	0.1045
ENSBTAG00000018284	ENSBTAT00000024334	KBTBD11	kelch repeat and BTB domain containing 11 [Source:HGNC Symbol;Acc:HGNC:29104]	0	#NAME?	0.0611	0.4308	-4.7599	-1.5121	7.3631	0.0067	0.1045
ENSBTAG00000019790	ENSBTAT00000026367		mutS protein homolog 5 [Source:RefSeq peptide;Acc:NP_001192428]	0	#NAME?	0.0612	0.4308	-4.761	-1.5119	7.367	0.0066	0.1045
ENSBTAG00000020762	ENSBTAT00000027668	HUNK	hormonally up-regulated Neu-associated kinase [Source:HGNC Symbol;Acc:HGNC:13326]	0	#NAME?	0.0611	0.4308	-4.7599	-1.5121	7.3656	0.0066	0.1045
ENSBTAG00000031717	ENSBTAT00000044972		Histone H3.1 [Source:UniProtKB/Swiss-Prot;Acc:P68432]	0	#NAME?	0.0612	0.4308	-4.761	-1.5119	7.3692	0.0066	0.1045
ENSBTAG00000032402	ENSBTAT00000045971	U1	U1 spliceosomal RNA [Source:RFAM;Acc:RF00003]	0	#NAME?	0.0612	0.4308	-4.761	-1.5119	7.3715	0.0066	0.1045
ENSBTAG00000001359	ENSBTAT00000051973	B3GNT7	UDP-GlcNAc:betaGal beta-1,3-N-acetylglucosaminyltransferase 7 [Source:HGNC Symbol;Acc:HGNC:18811]	0	#NAME?	0.0611	0.4308	-4.7599	-1.5121	7.3668	0.0066	0.1045
ENSBTAG00000037644	ENSBTAT00000057323		Bos taurus hemoglobin, gamma (HBG), mRNA. [Source:RefSeq mRNA;Acc:NM_001014902]	0	#NAME?	0.0611	0.4308	-4.7599	-1.5121	7.368	0.0066	0.1045
ENSBTAG00000044178	ENSBTAT00000061030	ZMPSTE24	zinc metallopeptidase STE24 [Source:HGNC Symbol;Acc:HGNC:12877]	1.8779	0.9092	0.0161	0.2234	0.9055	4.1625	7.3803	0.0066	0.1045
ENSBTAG00000014628	ENSBTAT00000019477	OAS2	2'-5'-oligoadenylate synthase 2 [Source:UniProtKB/Swiss-Prot;Acc:F1N3B8]	8.0621	3.0112	0	0.0078	2.9967	1.7618	9.6436	0.0019	0.1047
ENSBTAG00000006342	ENSBTAT00000008319			0.4086	-1.2914	0.0035	0.1601	-1.2968	5.5129	9.6295	0.0019	0.1052
ENSBTAG00000003535	ENSBTAT00000004597	DPM3	dolichyl-phosphate mannosyltransferase subunit 3 [Source:HGNC Symbol;Acc:HGNC:3007]	0.3674	-1.4445	0.0082	0.2711	-1.444	2.7212	9.6163	0.0019	0.1053
ENSBTAG00000015099	ENSBTAT00000020092	RPL26L1	ribosomal protein L26 like 1 [Source:HGNC Symbol;Acc:HGNC:17050]	0.3551	-1.4939	0.0056	0.2135	-1.498	2.7425	9.6159	0.0019	0.1053
ENSBTAG00000032557	ENSBTAT00000046195	TMEM258	transmembrane protein 258 [Source:HGNC Symbol;Acc:HGNC:1164]	0.4139	-1.2726	0.0059	0.2207	-1.2785	4.0972	9.6001	0.0019	0.1055
ENSBTAG00000044853	ENSBTAT00000062286	snoU85	Small nucleolar RNA U85 [Source:RFAM;Acc:RF01296]	0.3675	-1.4442	0.0067	0.2405	-1.4413	2.9605	9.6019	0.0019	0.1055
ENSBTAG00000008998	ENSBTAT00000011848	PISD	phosphatidylserine decarboxylase [Source:HGNC Symbol;Acc:HGNC:8999]	0.4591	-1.1232	0.0204	0.2562	-1.1205	2.184	7.3356	0.0068	0.1059
ENSBTAG00000004544	ENSBTAT00000009353	TXNDC9	thioredoxin domain containing 9 [Source:HGNC Symbol;Acc:HGNC:24110]	1.8996	0.9257	0.0162	0.2235	0.9175	4.0867	7.3324	0.0068	0.106
ENSBTAG00000015868	ENSBTAT00000021092	LIG4	DNA ligase 4 [Source:HGNC Symbol;Acc:HGNC:6601]	2.0603	1.0429	0.0103	0.1741	1.0366	3.3568	7.3246	0.0068	0.1063
ENSBTAG00000033515	ENSBTAT00000001189			6.7764	2.7605	0.004	0.1752	2.6864	0.7505	9.573	0.002	0.1068
ENSBTAG00000017222	ENSBTAT00000061068	CTNND2	catenin delta 2 [Source:HGNC Symbol;Acc:HGNC:2516]	Inf	Inf	0.0079	0.4129	6.4041	-0.3356	11.2264	0.0008	0.1069
ENSBTAG00000008088	ENSBTAT00000010636	KIF18B	kinesin family member 18B [Source:HGNC Symbol;Acc:HGNC:27102]	0.1544	-2.6954	0.0121	0.1916	-2.5664	-0.2655	7.3112	0.0069	0.107
ENSBTAG00000006958	ENSBTAT00000035893	C6orf136	chromosome 6 open reading frame 136 [Source:HGNC Symbol;Acc:HGNC:21301]	0.2992	-1.7409	0.0104	0.1758	-1.7108	0.9448	7.3062	0.0069	0.1072
ENSBTAG00000009534	ENSBTAT00000012542	NDUFB10	NADH dehydrogenase [ubiquinone] 1 beta subcomplex subunit 10 [Source:UniProtKB/Swiss-Prot;Acc:Q02373]	0.4291	-1.2208	0.0051	0.2003	-1.2281	5.4454	9.56	0.002	0.1072
ENSBTAG00000006022	ENSBTAT00000007912			0.5441	-0.878	0.0209	0.2601	-0.8801	4.1932	7.2988	0.0069	0.1074
ENSBTAG00000017369	ENSBTAT00000023092	MAMDC2	MAM domain containing 2 [Source:HGNC Symbol;Acc:HGNC:23673]	0.3269	-1.6131	0.0142	0.2089	-1.6209	0.9119	7.2993	0.0069	0.1074
ENSBTAG00000002260	ENSBTAT00000039478	NCAPD3	non-SMC condensin II complex subunit D3 [Source:HGNC Symbol;Acc:HGNC:28952]	0.5053	-0.9848	0.0167	0.2276	-0.9922	3.0237	7.3005	0.0069	0.1074
ENSBTAG00000047524	ENSBTAT00000063823	TMEM200B	transmembrane protein 200B [Source:HGNC Symbol;Acc:HGNC:33785]	0.1157	-3.1115	0.0229	0.2733	-2.892	-0.7287	7.2939	0.0069	0.1076
ENSBTAG00000038155	ENSBTAT00000054492	U1	U1 spliceosomal RNA [Source:RFAM;Acc:RF00003]	0	#NAME?	0.0032	0.2506	-6.3131	-0.7727	11.1871	0.0008	0.1077
ENSBTAG00000047218	ENSBTAT00000063943		Uncharacterized protein [Source:UniProtKB/TrEMBL;Acc:G3MWR9]	0	#NAME?	0.0002	0.0311	-7.0575	-0.2161	11.1834	0.0008	0.1077
ENSBTAG00000034796	ENSBTAT00000049255	TEX264	testis expressed 264 [Source:HGNC Symbol;Acc:HGNC:30247]	0.5168	-0.9522	0.0162	0.2237	-0.9561	3.532	7.2879	0.0069	0.1078
ENSBTAG00000044075	ENSBTAT00000061601	SRPRB	SRP receptor beta subunit [Source:HGNC Symbol;Acc:HGNC:24085]	2.0019	1.0013	0.009	0.1635	0.9983	5.8889	7.287	0.0069	0.1078
ENSBTAG00000011262	ENSBTAT00000014963	ZNF548	zinc finger protein 548 [Source:HGNC Symbol;Acc:HGNC:26561]	Inf	Inf	0.0145	0.5351	6.1952	-0.5009	11.1654	0.0008	0.1079
ENSBTAG00000012980	ENSBTAT00000017260	RRAGB	Ras related GTP binding B [Source:HGNC Symbol;Acc:HGNC:19901]	2.2973	1.1999	0.0162	0.2236	1.1878	2.0857	7.2835	0.007	0.1079
ENSBTAG00000009087	ENSBTAT00000011979	GNG10	G protein subunit gamma 10 [Source:HGNC Symbol;Acc:HGNC:4402]	2.0572	1.0406	0.0099	0.1712	1.033	6.6832	7.2801	0.007	0.108
ENSBTAG00000022489	ENSBTAT00000030444	RNF213	ring finger protein 213 [Source:HGNC Symbol;Acc:HGNC:14539]	4.4124	2.1416	0.0004	0.0657	2.158	3.7396	11.1486	0.0008	0.1081
ENSBTAG00000010381	ENSBTAT00000013701	PRMT9	protein arginine methyltransferase 9 [Source:HGNC Symbol;Acc:HGNC:25099]	1.8251	0.868	0.0213	0.2629	0.8622	4.3554	7.2753	0.007	0.1081
ENSBTAG00000018942	ENSBTAT00000033499	SSX2IP	SSX family member 2 interacting protein [Source:HGNC Symbol;Acc:HGNC:16509]	2.63	1.3951	0.0195	0.2491	1.3811	1.3729	7.2752	0.007	0.1081
ENSBTAG00000020914	ENSBTAT00000027861	CPNE8	copine 8 [Source:HGNC Symbol;Acc:HGNC:23498]	2.2989	1.2009	0.0024	0.0715	1.1991	3.6511	7.2693	0.007	0.1084
ENSBTAG00000012059	ENSBTAT00000015994	MVD	mevalonate diphosphate decarboxylase [Source:HGNC Symbol;Acc:HGNC:7529]	0.317	-1.6576	0.0028	0.232	-1.6153	5.811	11.119	0.0009	0.1085
ENSBTAG00000020166	ENSBTAT00000026859	ZNFX1	zinc finger NFX1-type containing 1 [Source:HGNC Symbol;Acc:HGNC:29271]	3.4622	1.7917	0.0016	0.1619	1.8188	5.0805	11.1138	0.0009	0.1085
ENSBTAG00000003062	ENSBTAT00000003978	FAM160B1	protein FAM160B1 [Source:RefSeq peptide;Acc:NP_001071416]	2.0212	1.0152	0.0177	0.2348	1.0076	2.9227	7.2607	0.007	0.1088
ENSBTAG00000011918	ENSBTAT00000015810			0.4316	-1.2124	0.0059	0.2207	-1.2192	5.1348	9.5248	0.002	0.1089
ENSBTAG00000023736	ENSBTAT00000032505	CDC42EP3	CDC42 effector protein 3 [Source:HGNC Symbol;Acc:HGNC:16943]	2.9041	1.5381	0.0185	0.2404	1.517	1.0905	7.2561	0.0071	0.109
ENSBTAG00000019589	ENSBTAT00000026102	C21orf2	chromosome 21 open reading frame 2 [Source:HGNC Symbol;Acc:HGNC:1260]	0.4646	-1.1058	0.0213	0.2624	-1.1081	2.2011	7.2497	0.0071	0.1091
ENSBTAG00000023776	ENSBTAT00000032601	C9orf116	chromosome 9 open reading frame 116 [Source:HGNC Symbol;Acc:HGNC:28435]	0.4391	-1.1874	0.0179	0.2366	-1.1857	2.0053	7.2497	0.0071	0.1091
ENSBTAG00000018322	ENSBTAT00000043111	SEC24A	SEC24 homolog A, COPII coat complex component [Source:HGNC Symbol;Acc:HGNC:10703]	2.1529	1.1063	0.0055	0.1244	1.1037	6.4797	7.2527	0.0071	0.1091
ENSBTAG00000018446	ENSBTAT00000024550	GCA	grancalcin [Source:HGNC Symbol;Acc:HGNC:15990]	8.8793	3.1504	0.0069	0.2461	3.0753	0.2401	9.5122	0.002	0.1093
ENSBTAG00000006050	ENSBTAT00000007946	BOLA1	bolA family member 1 [Source:HGNC Symbol;Acc:HGNC:24263]	0.4832	-1.0492	0.018	0.2368	-1.0572	2.5687	7.235	0.0071	0.1095
ENSBTAG00000010484	ENSBTAT00000013854	LRRN4CL	LRRN4 C-terminal like [Source:HGNC Symbol;Acc:HGNC:33724]	0.4867	-1.0388	0.0212	0.2619	-1.039	2.5642	7.2367	0.0071	0.1095
ENSBTAG00000014438	ENSBTAT00000019202	SS18L1	SS18L1, nBAF chromatin remodeling complex subunit [Source:HGNC Symbol;Acc:HGNC:15592]	2.3942	1.2595	0.0083	0.1541	1.2573	2.2753	7.2382	0.0071	0.1095
ENSBTAG00000016666	ENSBTAT00000022164	KIAA1468	KIAA1468 [Source:HGNC Symbol;Acc:HGNC:29289]	1.9422	0.9577	0.0129	0.1978	0.9513	4.0609	7.2372	0.0071	0.1095
ENSBTAG00000048306	ENSBTAT00000064047			3.3818	1.7578	0.0126	0.1959	1.7446	0.8337	7.2364	0.0071	0.1095
ENSBTAG00000021390	ENSBTAT00000028513	TMEM89	transmembrane protein 89 [Source:HGNC Symbol;Acc:HGNC:32372]	Inf	Inf	0.0546	0.41	4.9196	-1.3392	7.2273	0.0072	0.1099
ENSBTAG00000042753	ENSBTAT00000059745	SNORA62	Small nucleolar RNA SNORA62/SNORA6 family [Source:RFAM;Acc:RF00091]	Inf	Inf	0.0546	0.41	4.9195	-1.3392	7.2224	0.0072	0.1101
ENSBTAG00000015486	ENSBTAT00000020579	CD2BP2	CD2 cytoplasmic tail binding protein 2 [Source:HGNC Symbol;Acc:HGNC:1656]	0.3776	-1.4051	0.0029	0.142	-1.4082	4.1709	9.4932	0.0021	0.1101
ENSBTAG00000037795	ENSBTAT00000027159		Cytochrome P450, family 2, subfamily C, polypeptide 87; Uncharacterized protein [Source:UniProtKB/TrEMBL;Acc:Q3SZK5]	0.2159	-2.2113	0.0002	0.0225	-2.2392	2.0428	9.4836	0.0021	0.1101
ENSBTAG00000039978	ENSBTAT00000056792		Uncharacterized protein [Source:UniProtKB/TrEMBL;Acc:F1N1N4]	0	#NAME?	0.0204	0.456	-5.504	-1.233	9.4829	0.0021	0.1101
ENSBTAG00000003892	ENSBTAT00000005079		Uncharacterized protein [Source:UniProtKB/TrEMBL;Acc:F1MD44]	2.0294	1.021	0.014	0.2078	1.0173	3.0764	7.2065	0.0073	0.1104
ENSBTAG00000015776	ENSBTAT00000020947	MFSD14A	major facilitator superfamily domain containing 14A [Source:HGNC Symbol;Acc:HGNC:23363]	1.927	0.9463	0.0124	0.1936	0.9391	4.8894	7.2151	0.0072	0.1104
ENSBTAG00000017677	ENSBTAT00000023512	SCG3	secretogranin III [Source:HGNC Symbol;Acc:HGNC:13707]	0.0933	-3.4212	0.0001	0.0073	-3.4006	0.3829	7.2063	0.0073	0.1104
ENSBTAG00000018598	ENSBTAT00000024749	HSPB6	heat shock protein family B (small) member 6 [Source:HGNC Symbol;Acc:HGNC:26511]	0.5403	-0.8881	0.0194	0.2476	-0.8933	4.1287	7.2107	0.0072	0.1104
ENSBTAG00000022382	ENSBTAT00000030297	TMEM218	transmembrane protein 218 [Source:HGNC Symbol;Acc:HGNC:27344]	2.0449	1.032	0.0161	0.2232	1.0256	2.8228	7.2077	0.0073	0.1104
ENSBTAG00000031548	ENSBTAT00000044723		uncharacterized protein LOC514257 [Source:RefSeq peptide;Acc:NP_001069125]	1.9829	0.9876	0.0077	0.1486	0.9872	5.2308	7.2141	0.0072	0.1104
ENSBTAG00000025817	ENSBTAT00000063418		Uncharacterized protein [Source:UniProtKB/TrEMBL;Acc:E1BEF6]	0.1535	-2.7034	0.0192	0.2469	-2.6242	-0.5025	7.2121	0.0072	0.1104
ENSBTAG00000001822	ENSBTAT00000002383	SNX10	sorting nexin 10 [Source:HGNC Symbol;Acc:HGNC:14974]	2.1222	1.0856	0.0063	0.1325	1.083	6.4546	7.2015	0.0073	0.1105
ENSBTAG00000047418	ENSBTAT00000063682	SLC25A6	Bos taurus solute carrier family 25 (mitochondrial carrier; adenine nucleotide translocator), member 6 (SLC25A6), mRNA. [Source:RefSeq mRNA;Acc:NM_174660]	0.4711	-1.086	0.0094	0.1663	-1.0932	7.329	7.202	0.0073	0.1105
ENSBTAG00000008439	ENSBTAT00000011104	AP5S1	adaptor related protein complex 5 sigma 1 subunit [Source:HGNC Symbol;Acc:HGNC:15875]	0.4819	-1.0533	0.0179	0.2366	-1.0559	2.6262	7.1897	0.0073	0.1111
ENSBTAG00000005679	ENSBTAT00000007461	TMEM130	transmembrane protein 130 [Source:HGNC Symbol;Acc:HGNC:25429]	0	#NAME?	0.0154	0.2186	-5.3305	-1.2278	7.1845	0.0074	0.1112
ENSBTAG00000007241	ENSBTAT00000034065	SLAMF9	SLAM family member 9 [Source:HGNC Symbol;Acc:HGNC:18430]	0	#NAME?	0.0154	0.2186	-5.3305	-1.2278	7.1866	0.0073	0.1112
ENSBTAG00000006107	ENSBTAT00000008026	ANKRD32	ankyrin repeat domain-containing protein 32 [Source:RefSeq peptide;Acc:NP_001095528]	1.8312	0.8728	0.0214	0.2629	0.8669	4.1933	7.1694	0.0074	0.1113
ENSBTAG00000006558	ENSBTAT00000008615	SOHLH1	spermatogenesis and oogenesis specific basic helix-loop-helix 1 [Source:HGNC Symbol;Acc:HGNC:27845]	Inf	Inf	0.0531	0.4041	4.957	-1.3332	7.1605	0.0075	0.1113
ENSBTAG00000047432	ENSBTAT00000010518			Inf	Inf	0.0531	0.4041	4.957	-1.3332	7.1617	0.0074	0.1113
ENSBTAG00000010623	ENSBTAT00000014047	ANKRD53	ankyrin repeat domain 53 [Source:HGNC Symbol;Acc:HGNC:25691]	Inf	Inf	0.0531	0.4041	4.957	-1.3332	7.163	0.0074	0.1113
ENSBTAG00000010871	ENSBTAT00000014440		Uncharacterized protein [Source:UniProtKB/TrEMBL;Acc:G3MZJ0]	Inf	Inf	0.0531	0.4041	4.957	-1.3332	7.164	0.0074	0.1113
ENSBTAG00000012990	ENSBTAT00000017270	PUS1	pseudouridylate synthase 1 [Source:HGNC Symbol;Acc:HGNC:15508]	0.5087	-0.9751	0.0118	0.1891	-0.9728	4.0476	7.1632	0.0074	0.1113
ENSBTAG00000019212	ENSBTAT00000025570	KCNS3	potassium voltage-gated channel modifier subfamily S member 3 [Source:HGNC Symbol;Acc:HGNC:6302]	4.2134	2.075	0.0177	0.2348	2.022	0.2699	7.1766	0.0074	0.1113
ENSBTAG00000026944	ENSBTAT00000025766		Uncharacterized protein [Source:UniProtKB/TrEMBL;Acc:E1B764]	Inf	Inf	0.0531	0.4041	4.957	-1.3332	7.1645	0.0074	0.1113
ENSBTAG00000026716	ENSBTAT00000038116	IBTK	inhibitor of Bruton tyrosine kinase [Source:HGNC Symbol;Acc:HGNC:17853]	1.9031	0.9284	0.013	0.1984	0.9247	4.951	7.1694	0.0074	0.1113
ENSBTAG00000008587	ENSBTAT00000044066		Glutathione S-transferase, theta 3; Uncharacterized protein [Source:UniProtKB/TrEMBL;Acc:Q0VCS8]	0.4362	-1.1968	0.0022	0.0679	-1.2073	6.1751	7.1801	0.0074	0.1113
ENSBTAG00000021077	ENSBTAT00000046279		Major histocompatibility complex, class II, DQ beta; Uncharacterized protein [Source:UniProtKB/TrEMBL;Acc:A2VDX2]	0	#NAME?	0.0153	0.2186	-5.3246	-1.2286	7.1778	0.0074	0.1113
ENSBTAG00000034551	ENSBTAT00000048944	U1	U1 spliceosomal RNA [Source:RFAM;Acc:RF00003]	7.7189	2.9484	0.0234	0.2769	2.7981	-0.5365	7.1629	0.0074	0.1113
ENSBTAG00000044670	ENSBTAT00000062103	U6	U6 spliceosomal RNA [Source:RFAM;Acc:RF00026]	Inf	Inf	0.0531	0.4041	4.957	-1.3332	7.1654	0.0074	0.1113
ENSBTAG00000047663	ENSBTAT00000064302	bta-mir-2887-2	bta-mir-2887-1 [Source:miRBase;Acc:MI0013060]	Inf	Inf	0.0531	0.4041	4.957	-1.3332	7.1676	0.0074	0.1113
ENSBTAG00000001425	ENSBTAT00000001868	FBXO11	F-box protein 11 [Source:HGNC Symbol;Acc:HGNC:13590]	1.8606	0.8957	0.0203	0.2556	0.8899	3.7591	7.1526	0.0075	0.1116
ENSBTAG00000019854	ENSBTAT00000048747	ABCE1	ATP binding cassette subfamily E member 1 [Source:HGNC Symbol;Acc:HGNC:69]	2.0111	1.008	0.0071	0.1416	1.0058	4.8412	7.1532	0.0075	0.1116
ENSBTAG00000007900	ENSBTAT00000010389	FIS1	fission, mitochondrial 1 [Source:HGNC Symbol;Acc:HGNC:21689]	0.5397	-0.8897	0.016	0.223	-0.8976	5.0964	7.1505	0.0075	0.1117
ENSBTAG00000018292	ENSBTAT00000024345		MOSPD2 protein; Uncharacterized protein [Source:UniProtKB/TrEMBL;Acc:A6QQK3]	1.8416	0.881	0.0217	0.2666	0.875	3.883	7.1453	0.0075	0.1119
ENSBTAG00000003923	ENSBTAT00000005120	GPBAR1	G protein-coupled bile acid receptor 1 [Source:HGNC Symbol;Acc:HGNC:19680]	0.5115	-0.9671	0.0183	0.2392	-0.9668	3.2208	7.1377	0.0075	0.1122
ENSBTAG00000015023	ENSBTAT00000019999	TRAPPC6B	trafficking protein particle complex 6B [Source:HGNC Symbol;Acc:HGNC:23066]	2.0362	1.0259	0.0118	0.1891	1.0158	3.4116	7.1378	0.0075	0.1122
ENSBTAG00000004243	ENSBTAT00000005558		Acyl-protein thioesterase 1 [Source:UniProtKB/Swiss-Prot;Acc:Q3MHR0]	2.0598	1.0425	0.0101	0.172	1.0345	6.7083	7.1348	0.0076	0.1123
ENSBTAG00000004401	ENSBTAT00000005775	UGGT2	UDP-glucose glycoprotein glucosyltransferase 2 [Source:HGNC Symbol;Acc:HGNC:15664]	3.027	1.5979	0.0211	0.2614	1.5744	0.8967	7.1326	0.0076	0.1123
ENSBTAG00000019593	ENSBTAT00000037443	KNOP1	lysine rich nucleolar protein 1 [Source:HGNC Symbol;Acc:HGNC:34404]	0.5319	-0.9108	0.0165	0.2254	-0.9129	4.0683	7.1294	0.0076	0.1124
ENSBTAG00000002885	ENSBTAT00000003751	MSR1	macrophage scavenger receptor 1 [Source:HGNC Symbol;Acc:HGNC:7376]	2.3222	1.2155	0.0077	0.1486	1.1986	2.6591	7.1254	0.0076	0.1126
ENSBTAG00000008351	ENSBTAT00000010999	C12orf60	chromosome 12 open reading frame 60 [Source:HGNC Symbol;Acc:HGNC:28726]	7.7009	2.945	0.0074	0.1441	2.8208	-0.1295	7.1169	0.0076	0.1128
ENSBTAG00000016307	ENSBTAT00000021696	CDC7	cell division cycle 7 [Source:HGNC Symbol;Acc:HGNC:1745]	2.1248	1.0873	0.0168	0.2281	1.0775	2.5176	7.1166	0.0076	0.1128
ENSBTAG00000015609	ENSBTAT00000043215	PREX1	phosphatidylinositol-3,4,5-trisphosphate dependent Rac exchange factor 1 [Source:HGNC Symbol;Acc:HGNC:32594]	0.5391	-0.8913	0.022	0.268	-0.8946	3.6657	7.1185	0.0076	0.1128
ENSBTAG00000011285	ENSBTAT00000014994	TRMT1L	tRNA methyltransferase 1 like [Source:HGNC Symbol;Acc:HGNC:16782]	1.86	0.8953	0.0169	0.2287	0.8874	4.9131	7.1096	0.0077	0.1132
ENSBTAG00000000459	ENSBTAT00000000583	POMGNT2	protein O-linked mannose N-acetylglucosaminyltransferase 2 (beta 1,4-) [Source:HGNC Symbol;Acc:HGNC:25902]	0.485	-1.044	0.0163	0.2237	-1.0395	2.8392	7.1018	0.0077	0.1135
ENSBTAG00000039630	ENSBTAT00000029669	TMED2	transmembrane p24 trafficking protein 2 [Source:HGNC Symbol;Acc:HGNC:16996]	1.9761	0.9827	0.0109	0.1797	0.9794	6.1181	7.1014	0.0077	0.1135
ENSBTAG00000010899	ENSBTAT00000014476	TIMP2	TIMP metallopeptidase inhibitor 2 [Source:HGNC Symbol;Acc:HGNC:11821]	0.5352	-0.9018	0.0203	0.2556	-0.907	3.6086	7.0879	0.0078	0.1142
ENSBTAG00000005572	ENSBTAT00000007323	ZNF205	zinc finger protein 205 [Source:HGNC Symbol;Acc:HGNC:12996]	0.5194	-0.9451	0.0201	0.2545	-0.9487	3.1952	7.0835	0.0078	0.1143
ENSBTAG00000010069	ENSBTAT00000013284	EGR1	early growth response 1 [Source:HGNC Symbol;Acc:HGNC:3238]	0.4906	-1.0274	0.0058	0.1271	-1.0289	4.6524	7.0824	0.0078	0.1143
ENSBTAG00000021958	ENSBTAT00000029273	GZMA	granzyme A precursor [Source:RefSeq peptide;Acc:NP_001092565]	2.8922	1.5322	0.0203	0.2556	1.5187	1.0192	7.0856	0.0078	0.1143
ENSBTAG00000012365	ENSBTAT00000016410		Acidic leucine-rich nuclear phosphoprotein 32 family member A [Source:UniProtKB/Swiss-Prot;Acc:P51122]	0.4074	-1.2955	0.0026	0.1355	-1.3063	5.8163	9.4044	0.0022	0.1143
ENSBTAG00000021483	ENSBTAT00000028637	OLFML1	olfactomedin like 1 [Source:HGNC Symbol;Acc:HGNC:24473]	2.5177	1.3321	0.0077	0.2613	1.3216	3.4349	9.4031	0.0022	0.1143
ENSBTAG00000009966	ENSBTAT00000013145	XRCC3	X-ray repair cross complementing 3 [Source:HGNC Symbol;Acc:HGNC:12830]	0.4863	-1.04	0.0228	0.2733	-1.0388	2.4938	7.0745	0.0078	0.1147
ENSBTAG00000043013	ENSBTAT00000060005	U6	U6 spliceosomal RNA [Source:RFAM;Acc:RF00026]	5.4342	2.4421	0.0193	0.2471	2.3607	-0.1318	7.0739	0.0078	0.1147
ENSBTAG00000001110	ENSBTAT00000001467	SLC16A5	solute carrier family 16 member 5 [Source:HGNC Symbol;Acc:HGNC:10926]	0.4192	-1.2543	0.004	0.1013	-1.2558	2.8293	7.0651	0.0079	0.1149
ENSBTAG00000004307	ENSBTAT00000005646	VPS36	vacuolar protein sorting 36 homolog [Source:HGNC Symbol;Acc:HGNC:20312]	1.8554	0.8917	0.0169	0.2287	0.8894	4.3121	7.0678	0.0078	0.1149
ENSBTAG00000008699	ENSBTAT00000011464	FEM1C	fem-1 homolog C [Source:HGNC Symbol;Acc:HGNC:16933]	1.8248	0.8677	0.022	0.268	0.8619	4.2258	7.0636	0.0079	0.1149
ENSBTAG00000019964	ENSBTAT00000035307	GAS6	growth arrest specific 6 [Source:HGNC Symbol;Acc:HGNC:4168]	0.5301	-0.9158	0.0204	0.2561	-0.9211	3.4972	7.0652	0.0079	0.1149
ENSBTAG00000001533	ENSBTAT00000002010	HACE1	HECT domain and ankyrin repeat containing E3 ubiquitin protein ligase 1 [Source:HGNC Symbol;Acc:HGNC:21033]	2.0062	1.0045	0.0202	0.2556	0.9952	2.8674	7.0532	0.0079	0.1152
ENSBTAG00000009109	ENSBTAT00000012005	CASD1	CAS1 domain containing 1 [Source:HGNC Symbol;Acc:HGNC:16014]	2.2756	1.1863	0.0121	0.1916	1.185	2.2553	7.055	0.0079	0.1152
ENSBTAG00000009517	ENSBTAT00000012523			0.4558	-1.1334	0.0063	0.1333	-1.1434	7.5083	7.0551	0.0079	0.1152
ENSBTAG00000015579	ENSBTAT00000020695	TMEM160	transmembrane protein 160 [Source:HGNC Symbol;Acc:HGNC:26042]	0.4587	-1.1244	0.0162	0.2235	-1.1226	2.3935	7.0535	0.0079	0.1152
ENSBTAG00000001187	ENSBTAT00000001573	RASL10A	RAS like family 10 member A [Source:HGNC Symbol;Acc:HGNC:16954]	0.3905	-1.3564	0.0223	0.2703	-1.3489	1.342	7.0389	0.008	0.1156
ENSBTAG00000015437	ENSBTAT00000020514	NTMT1	N-terminal Xaa-Pro-Lys N-methyltransferase 1 [Source:HGNC Symbol;Acc:HGNC:23373]	0.3905	-1.3566	0.0125	0.1944	-1.3432	1.733	7.0452	0.0079	0.1156
ENSBTAG00000015732	ENSBTAT00000020886	PSMC6	proteasome 26S subunit, ATPase 6 [Source:HGNC Symbol;Acc:HGNC:9553]	1.9386	0.955	0.0123	0.1929	0.9493	5.6672	7.0418	0.008	0.1156
ENSBTAG00000021832	ENSBTAT00000029103	HMGCL	3-hydroxymethyl-3-methylglutaryl-CoA lyase [Source:HGNC Symbol;Acc:HGNC:5005]	0.5036	-0.9897	0.0111	0.1814	-0.9965	6.1549	7.0387	0.008	0.1156
ENSBTAG00000001571	ENSBTAT00000033876	LRRD1	leucine rich repeats and death domain containing 1 [Source:HGNC Symbol;Acc:HGNC:34300]	7.5646	2.9193	0.0237	0.2788	2.7891	-0.5392	7.0383	0.008	0.1156
ENSBTAG00000046695	ENSBTAT00000064933			0.1003	-3.3182	0	0	-3.3143	4.8098	7.0399	0.008	0.1156
ENSBTAG00000000115	ENSBTAT00000000123	VPS54	VPS54, GARP complex subunit [Source:HGNC Symbol;Acc:HGNC:18652]	1.8067	0.8534	0.0237	0.2789	0.8467	4.4392	7.0314	0.008	0.1159
ENSBTAG00000007121	ENSBTAT00000034713	TK1	thymidine kinase 1 [Source:HGNC Symbol;Acc:HGNC:11830]	0.4413	-1.1803	0.0186	0.2414	-1.1891	1.9335	7.0309	0.008	0.1159
ENSBTAG00000018694	ENSBTAT00000024880	ACSS3	acyl-CoA synthetase short-chain family member 3 [Source:HGNC Symbol;Acc:HGNC:24723]	2.4173	1.2734	0.0034	0.157	1.2676	6.9598	9.3667	0.0022	0.1162
ENSBTAG00000007079	ENSBTAT00000009308	LCP1	lymphocyte cytosolic protein 1 [Source:HGNC Symbol;Acc:HGNC:6528]	3.094	1.6295	0.0036	0.2653	1.6641	4.8608	10.9635	0.0009	0.1167
ENSBTAG00000039620	ENSBTAT00000056520			0.0809	-3.6276	0.0377	0.3469	-3.2483	-1.0685	7.0149	0.0081	0.1168
ENSBTAG00000002717	ENSBTAT00000003517	INA	internexin neuronal intermediate filament protein alpha [Source:HGNC Symbol;Acc:HGNC:6057]	0.0738	-3.7601	0.0259	0.29	-3.3857	-0.9931	7.0055	0.0081	0.117
ENSBTAG00000003047	ENSBTAT00000003964	FAM170A	family with sequence similarity 170 member A [Source:HGNC Symbol;Acc:HGNC:27963]	4.426	2.146	0.0109	0.1797	2.1109	0.3414	7.0019	0.0081	0.117
ENSBTAG00000003702	ENSBTAT00000004825	ANGEL2	angel homolog 2 [Source:HGNC Symbol;Acc:HGNC:30534]	1.8494	0.8871	0.0206	0.2575	0.8818	3.8494	7.0099	0.0081	0.117
ENSBTAG00000004587	ENSBTAT00000006022	DUSP6	dual specificity phosphatase 6 [Source:HGNC Symbol;Acc:HGNC:3072]	2.0733	1.052	0.006	0.1293	1.0426	5.8286	7.0017	0.0081	0.117
ENSBTAG00000026148	ENSBTAT00000027132		Uncharacterized protein [Source:UniProtKB/TrEMBL;Acc:G3X7G6]	0.0738	-3.7601	0.0259	0.29	-3.3857	-0.9931	7.0008	0.0081	0.117
ENSBTAG00000014169	ENSBTAT00000030214	PCDH19	protocadherin 19 [Source:HGNC Symbol;Acc:HGNC:14270]	14.638	3.8717	0.0089	0.1616	3.6217	-0.5984	7.0029	0.0081	0.117
ENSBTAG00000031758	ENSBTAT00000045035		Histone H2A type 1 [Source:UniProtKB/Swiss-Prot;Acc:P0C0S9]	0.0738	-3.7601	0.0259	0.29	-3.3857	-0.9931	7.0027	0.0081	0.117
ENSBTAG00000009232	ENSBTAT00000012168	PIK3CA	Phosphatidylinositol 4,5-bisphosphate 3-kinase catalytic subunit alpha isoform [Source:UniProtKB/Swiss-Prot;Acc:P32871]	1.9709	0.9789	0.0144	0.2109	0.9752	3.4068	6.9966	0.0082	0.1172
ENSBTAG00000039520	ENSBTAT00000027862		Uncharacterized protein [Source:UniProtKB/TrEMBL;Acc:F1MD75]	11.4665	3.5194	0.0043	0.2871	3.456	0.5815	10.9401	0.0009	0.1173
ENSBTAG00000001165	ENSBTAT00000001550	AIFM2	apoptosis inducing factor, mitochondria associated 2 [Source:HGNC Symbol;Acc:HGNC:21411]	0.5061	-0.9826	0.0175	0.2338	-0.987	3.1031	6.9895	0.0082	0.1174
ENSBTAG00000017709	ENSBTAT00000023559	ATRNL1	attractin like 1 [Source:HGNC Symbol;Acc:HGNC:29063]	Inf	Inf	0.0364	0.3416	5.1388	-1.2445	6.992	0.0082	0.1174
ENSBTAG00000044155	ENSBTAT00000061293	BSPRY	B-box and SPRY domain containing [Source:HGNC Symbol;Acc:HGNC:18232]	0.1955	-2.3544	0.0091	0.1638	-2.2678	0.1519	6.9892	0.0082	0.1174
ENSBTAG00000007698	ENSBTAT00000010124	TMEM59L	transmembrane protein 59 like [Source:HGNC Symbol;Acc:HGNC:13237]	0.0429	-4.5424	0.0014	0.0499	-4.1717	-0.4987	6.9853	0.0082	0.1175
ENSBTAG00000018024	ENSBTAT00000023994	NR1D2	nuclear receptor subfamily 1 group D member 2 [Source:RefSeq peptide;Acc:NP_001276722]	2.0794	1.0562	0.0157	0.2203	1.0457	2.7497	6.9861	0.0082	0.1175
ENSBTAG00000019646	ENSBTAT00000026179	TRIM41	tripartite motif containing 41 [Source:HGNC Symbol;Acc:HGNC:19013]	0.4424	-1.1765	0.0029	0.0808	-1.1864	3.509	6.9812	0.0082	0.1176
ENSBTAG00000007193	ENSBTAT00000009464	CCL16	C-C motif chemokine ligand 16 [Source:HGNC Symbol;Acc:HGNC:10614]	0.4373	-1.1932	0.0066	0.1343	-1.2027	7.9827	6.9745	0.0083	0.1178
ENSBTAG00000014820	ENSBTAT00000019736	OXA1L	OXA1L, mitochondrial inner membrane protein [Source:HGNC Symbol;Acc:HGNC:8526]	0.5382	-0.8937	0.0168	0.2279	-0.9002	5.1625	6.9757	0.0083	0.1178
ENSBTAG00000030973	ENSBTAT00000038369		Tubulin alpha-1D chain [Source:UniProtKB/Swiss-Prot;Acc:Q2HJ86]	0.202	-2.3078	0.0076	0.1478	-2.2241	0.2781	6.9739	0.0083	0.1178
ENSBTAG00000043258	ENSBTAT00000060250	SNORA18	Small nucleolar RNA SNORA18 [Source:RFAM;Acc:RF00425]	5.1847	2.3743	0.024	0.2792	2.2968	-0.1724	6.9719	0.0083	0.1178
ENSBTAG00000033510	ENSBTAT00000001633	MPZL2	Myelin protein zero-like protein 2 [Source:UniProtKB/Swiss-Prot;Acc:Q5EAB0]	2.0787	1.0557	0.0211	0.2619	1.0441	2.5162	6.9575	0.0083	0.1182
ENSBTAG00000016057	ENSBTAT00000021369	CSRP1	cysteine and glycine rich protein 1 [Source:HGNC Symbol;Acc:HGNC:2469]	0.5023	-0.9934	0.0101	0.172	-0.9971	4.0267	6.9624	0.0083	0.1182
ENSBTAG00000031886	ENSBTAT00000045224	HIST1H2BN	histone cluster 1, H2bn [Source:HGNC Symbol;Acc:HGNC:4749]	2.002	1.0014	0.0162	0.2235	0.9899	3.1544	6.9656	0.0083	0.1182
ENSBTAG00000040054	ENSBTAT00000052801		Uncharacterized protein [Source:UniProtKB/TrEMBL;Acc:F1MJB9]	Inf	Inf	0.078	0.4821	4.7558	-1.4276	6.9561	0.0084	0.1182
ENSBTAG00000015172	ENSBTAT00000055538	MCM6	minichromosome maintenance complex component 6 [Source:HGNC Symbol;Acc:HGNC:6949]	0.5112	-0.9681	0.0285	0.3054	-0.9709	2.6254	6.9598	0.0083	0.1182
ENSBTAG00000043372	ENSBTAT00000060364	U6	U6 spliceosomal RNA [Source:RFAM;Acc:RF00026]	Inf	Inf	0.078	0.4821	4.7558	-1.4276	6.9584	0.0083	0.1182
ENSBTAG00000044934	ENSBTAT00000062367	SNORA68	Small nucleolar RNA SNORA68 [Source:RFAM;Acc:RF00263]	Inf	Inf	0.078	0.4821	4.7558	-1.4276	6.9599	0.0083	0.1182
ENSBTAG00000042649	ENSBTAT00000059641	SNORD15	Small nucleolar RNA SNORD15 [Source:RFAM;Acc:RF00067]	0.1102	-3.1813	0.0068	0.2411	-3.0637	-0.1218	9.3298	0.0023	0.1182
ENSBTAG00000019587	ENSBTAT00000026091	PI15	peptidase inhibitor 15 [Source:HGNC Symbol;Acc:HGNC:8946]	Inf	Inf	0.078	0.4821	4.7558	-1.4276	6.9533	0.0084	0.1183
ENSBTAG00000020633	ENSBTAT00000027497	NOB1	NIN1/PSMD8 binding protein 1 homolog [Source:HGNC Symbol;Acc:HGNC:29540]	0.5288	-0.9192	0.0176	0.234	-0.9187	3.9082	6.9504	0.0084	0.1184
ENSBTAG00000017626	ENSBTAT00000023441	GFPT1	glutamine--fructose-6-phosphate transaminase 1 [Source:HGNC Symbol;Acc:HGNC:4241]	2.1753	1.1212	0.0146	0.2128	1.1192	2.4334	6.9382	0.0084	0.1191
ENSBTAG00000015131	ENSBTAT00000035955	SLC29A1	solute carrier family 29 member 1 (Augustine blood group) [Source:HGNC Symbol;Acc:HGNC:11003]	0.4417	-1.1789	0.0151	0.2181	-1.1851	8.9187	6.9281	0.0085	0.1197
ENSBTAG00000034506	ENSBTAT00000007241	SNRPG	Small nuclear ribonucleoprotein G [Source:UniProtKB/Swiss-Prot;Acc:Q3ZBL0]	0.3815	-1.3904	0.0037	0.1654	-1.3915	3.8673	9.2959	0.0023	0.12
ENSBTAG00000005439	ENSBTAT00000007157	FAM102B	family with sequence similarity 102 member B [Source:HGNC Symbol;Acc:HGNC:27637]	24.372	4.6072	0.0055	0.3341	4.3337	0.0967	10.8839	0.001	0.1201
ENSBTAG00000017665	ENSBTAT00000023493		Dehydrogenase/reductase SDR family member 4 [Source:UniProtKB/TrEMBL;Acc:F1MZD5]	0.4592	-1.1228	0.0135	0.2038	-1.129	8.3545	6.9132	0.0086	0.1206
ENSBTAG00000005318	ENSBTAT00000047301	RNF6	ring finger protein 6 [Source:HGNC Symbol;Acc:HGNC:10069]	2.0273	1.0196	0.0119	0.1891	1.0076	3.503	6.9088	0.0086	0.1208
ENSBTAG00000005146	ENSBTAT00000025832		Uncharacterized protein [Source:UniProtKB/TrEMBL;Acc:F1MPL6]	2.1214	1.085	0.0033	0.0875	1.0786	5.1713	6.906	0.0086	0.1209
ENSBTAG00000031430	ENSBTAT00000044544	CD83	CD83 molecule [Source:HGNC Symbol;Acc:HGNC:1703]	0.3178	-1.6537	0.0071	0.2482	-1.6435	2.1228	9.2737	0.0023	0.121
ENSBTAG00000002448	ENSBTAT00000047548	SNTG1	syntrophin gamma 1 [Source:HGNC Symbol;Acc:HGNC:13740]	Inf	Inf	0.0123	0.3507	6.01	-0.6735	9.2697	0.0023	0.121
ENSBTAG00000002497	ENSBTAT00000003245	ELOVL2	ELOVL fatty acid elongase 2 [Source:HGNC Symbol;Acc:HGNC:14416]	0.4037	-1.3087	0.0071	0.1407	-1.2985	2.2264	6.8931	0.0087	0.1216
ENSBTAG00000003207	ENSBTAT00000004166	SP5	Sp5 transcription factor [Source:HGNC Symbol;Acc:HGNC:14529]	7.0265	2.8128	0.0003	0.0502	2.8048	2.1274	10.8441	0.001	0.1218
ENSBTAG00000033747	ENSBTAT00000047926	SIL1	SIL1 nucleotide exchange factor [Source:HGNC Symbol;Acc:HGNC:24624]	0.5464	-0.872	0.0198	0.2519	-0.8779	5.218	6.8853	0.0087	0.1221
ENSBTAG00000025071	ENSBTAT00000035030	TENM2	teneurin transmembrane protein 2 [Source:HGNC Symbol;Acc:HGNC:29943]	11.7957	3.5602	0.0275	0.2997	3.2868	-0.8211	6.8788	0.0087	0.1223
ENSBTAG00000011911	ENSBTAT00000049978			1.9419	0.9575	0.0163	0.2243	0.9521	3.4971	6.879	0.0087	0.1223
ENSBTAG00000009580	ENSBTAT00000012599			0.4171	-1.2616	0.0043	0.1823	-1.2663	5.8719	9.2415	0.0024	0.1223
ENSBTAG00000011387	ENSBTAT00000015123	NAT9	N-acetyltransferase 9 (putative) [Source:HGNC Symbol;Acc:HGNC:23133]	0.4164	-1.2638	0.0075	0.2576	-1.27	3.8496	9.2399	0.0024	0.1223
ENSBTAG00000017496	ENSBTAT00000023255		ATP synthase subunit e, mitochondrial [Source:UniProtKB/Swiss-Prot;Acc:Q00361]	0.4483	-1.1576	0.0018	0.0599	-1.1693	5.7775	6.876	0.0087	0.1224
ENSBTAG00000005413	ENSBTAT00000007129	NLRC5	NLR family CARD domain containing 5 [Source:HGNC Symbol;Acc:HGNC:29933]	3.6288	1.8595	0.0023	0.2002	1.8849	3.4426	10.8092	0.001	0.1226
ENSBTAG00000010635	ENSBTAT00000014062	RAB3A	RAB3A, member RAS oncogene family [Source:HGNC Symbol;Acc:HGNC:9777]	Inf	Inf	0.0173	0.5807	6.1266	-0.5486	10.805	0.001	0.1226
ENSBTAG00000001096	ENSBTAT00000001451	PRKRA	protein activator of interferon induced protein kinase EIF2AK2 [Source:HGNC Symbol;Acc:HGNC:9438]	4.5064	2.172	0.0183	0.2393	2.1103	0.1496	6.867	0.0088	0.1229
ENSBTAG00000009287	ENSBTAT00000012234	EBP	emopamil binding protein (sterol isomerase) [Source:HGNC Symbol;Acc:HGNC:3133]	0.3382	-1.5641	0.0045	0.2923	-1.5232	7.1847	10.7687	0.001	0.123
ENSBTAG00000012432	ENSBTAT00000016504	FDFT1	farnesyl-diphosphate farnesyltransferase 1 [Source:HGNC Symbol;Acc:HGNC:3629]	0.3329	-1.5867	0.004	0.2817	-1.5464	6.6002	10.7582	0.001	0.123
ENSBTAG00000030164	ENSBTAT00000042547		60S ribosomal protein L38 [Source:UniProtKB/Swiss-Prot;Acc:Q32PB9]	0.3123	-1.6791	0.0023	0.202	-1.6364	6.6789	10.7705	0.001	0.123
ENSBTAG00000000103	ENSBTAT00000000112		Mitochondrial ribosomal protein L23; Uncharacterized protein [Source:UniProtKB/TrEMBL;Acc:Q32PA7]	0.3226	-1.632	0.0032	0.2506	-1.5916	8.2073	10.7121	0.0011	0.1235
ENSBTAG00000005183	ENSBTAT00000006828	MVK	mevalonate kinase [Source:HGNC Symbol;Acc:HGNC:7530]	0.3201	-1.6432	0.0028	0.2289	-1.6049	5.6081	10.7347	0.0011	0.1235
ENSBTAG00000019933	ENSBTAT00000026556	MKNK1	MAP kinase interacting serine/threonine kinase 1 [Source:HGNC Symbol;Acc:HGNC:7110]	0.285	-1.811	0.0014	0.1432	-1.7624	5.268	10.7209	0.0011	0.1235
ENSBTAG00000047412	ENSBTAT00000064406	TNFSF18	tumor necrosis factor superfamily member 18 [Source:HGNC Symbol;Acc:HGNC:11932]	2.8291	1.5003	0.0038	0.0973	1.4755	2.0513	6.855	0.0088	0.1237
ENSBTAG00000019903	ENSBTAT00000034789	RAMP2	receptor activity modifying protein 2 [Source:HGNC Symbol;Acc:HGNC:9844]	0.4099	-1.2867	0.0042	0.1802	-1.2979	4.3458	9.2093	0.0024	0.1239
ENSBTAG00000012170	ENSBTAT00000035753	UBL3	Bos taurus ubiquitin-like 3 (UBL3), mRNA. [Source:RefSeq mRNA;Acc:NM_001038144]	1.9824	0.9873	0.0127	0.1961	0.9811	6.3492	6.8483	0.0089	0.124
ENSBTAG00000004594	ENSBTAT00000006029	MMP7	matrix metallopeptidase 7 [Source:HGNC Symbol;Acc:HGNC:7174]	3.4743	1.7967	0.0082	0.2711	1.7837	1.7195	9.1995	0.0024	0.1241
ENSBTAG00000042723	ENSBTAT00000059715	U11	U11 spliceosomal RNA [Source:RFAM;Acc:RF00548]	0	#NAME?	0.0202	0.453	-5.5198	-1.2311	9.1964	0.0024	0.1241
ENSBTAG00000043928	ENSBTAT00000060920	SNORA79	Small nucleolar RNA SNORA79 [Source:RFAM;Acc:RF00600]	0	#NAME?	0.0202	0.453	-5.5198	-1.2311	9.1894	0.0024	0.1242
ENSBTAG00000025442	ENSBTAT00000035766	HSPA1L	heat shock protein family A (Hsp70) member 1 like [Source:HGNC Symbol;Acc:HGNC:5234]	0.0503	-4.3119	0.0082	0.2711	-4.0767	-0.7207	9.1796	0.0024	0.1245
ENSBTAG00000020166	ENSBTAT00000026859	ZNFX1	zinc finger NFX1-type containing 1 [Source:HGNC Symbol;Acc:HGNC:29271]	3.2286	1.6909	0.0002	0.026	1.6793	4.9431	9.1728	0.0025	0.1246
ENSBTAG00000015510	ENSBTAT00000033428			Inf	Inf	0.027	0.5177	5.6738	-0.8627	9.1661	0.0025	0.1247
ENSBTAG00000001736	ENSBTAT00000002274	UBN1	ubinuclein 1 [Source:HGNC Symbol;Acc:HGNC:12506]	0.4194	-1.2537	0.0192	0.247	-1.2475	1.7443	6.8339	0.0089	0.1249
ENSBTAG00000018186	ENSBTAT00000024203	PDXK	pyridoxal (pyridoxine, vitamin B6) kinase [Source:HGNC Symbol;Acc:HGNC:8819]	0.4006	-1.3199	0.0032	0.085	-1.3103	2.6888	6.8314	0.009	0.125
ENSBTAG00000005062	ENSBTAT00000046704	TEC	tec protein tyrosine kinase [Source:HGNC Symbol;Acc:HGNC:11719]	2.5436	1.3469	0.0161	0.2232	1.3295	1.6749	6.8296	0.009	0.125
ENSBTAG00000018041	ENSBTAT00000024017	ACADSB	acyl-CoA dehydrogenase, short/branched chain [Source:HGNC Symbol;Acc:HGNC:91]	2.2701	1.1828	0.0175	0.2339	1.1693	2.1034	6.8275	0.009	0.1251
ENSBTAG00000000042	ENSBTAT00000000046	PYCR1	pyrroline-5-carboxylate reductase 1 [Source:HGNC Symbol;Acc:HGNC:9721]	2.8053	1.4881	0.0031	0.1469	1.4757	3.5731	9.1416	0.0025	0.1251
ENSBTAG00000012344	ENSBTAT00000016378			0.3854	-1.3755	0.0018	0.104	-1.3835	8.1116	9.1385	0.0025	0.1251
ENSBTAG00000014575	ENSBTAT00000019400	COL4A5	collagen type IV alpha 5 chain [Source:HGNC Symbol;Acc:HGNC:2207]	2.593	1.3746	0.0045	0.1856	1.3676	3.5641	9.1426	0.0025	0.1251
ENSBTAG00000021811	ENSBTAT00000029073	ANGPT4	angiopoietin 4 [Source:HGNC Symbol;Acc:HGNC:487]	8.1187	3.0212	0.0011	0.0741	2.9347	0.9447	9.1509	0.0025	0.1251
ENSBTAG00000030306	ENSBTAT00000042796	U2	U2 spliceosomal RNA [Source:RFAM;Acc:RF00004]	0.0773	-3.6939	0.0034	0.1579	-3.4861	-0.156	9.1332	0.0025	0.1251
ENSBTAG00000007077	ENSBTAT00000009303	ABHD1	abhydrolase domain containing 1 [Source:HGNC Symbol;Acc:HGNC:17553]	0.4728	-1.0807	0.0043	0.1045	-1.0808	5.5413	6.8237	0.009	0.1252
ENSBTAG00000016703	ENSBTAT00000022205	CDC73	cell division cycle 73 [Source:HGNC Symbol;Acc:HGNC:16783]	1.8581	0.8938	0.0205	0.257	0.8886	3.8837	6.8193	0.009	0.1254
ENSBTAG00000000105	ENSBTAT00000000114	RIT1	Ras like without CAAX 1 [Source:HGNC Symbol;Acc:HGNC:10023]	1.824	0.8671	0.0237	0.2789	0.8588	4.0625	6.8145	0.009	0.1257
ENSBTAG00000004783	ENSBTAT00000029972	CORO1B	coronin 1B [Source:HGNC Symbol;Acc:HGNC:2253]	0.4959	-1.012	0.0096	0.1677	-1.0158	3.8242	6.8128	0.0091	0.1257
ENSBTAG00000017056	ENSBTAT00000046947	PKLR	pyruvate kinase, liver and RBC [Source:HGNC Symbol;Acc:HGNC:9020]	0.4874	-1.0367	0.0061	0.1305	-1.0455	5.4453	6.8057	0.0091	0.126
ENSBTAG00000003265	ENSBTAT00000053363	ADD3	adducin 3 [Source:HGNC Symbol;Acc:HGNC:245]	1.8272	0.8697	0.0193	0.2471	0.8634	4.9305	6.8058	0.0091	0.126
ENSBTAG00000031397	ENSBTAT00000014989	P2RY13	purinergic receptor P2Y13 [Source:HGNC Symbol;Acc:HGNC:4537]	2.1847	1.1275	0.0233	0.2764	1.1162	2.1248	6.7969	0.0091	0.1265
ENSBTAG00000025280	ENSBTAT00000026816	SERPINB6	serpin B6 [Source:RefSeq peptide;Acc:NP_777214]	0.4345	-1.2027	0.0055	0.2109	-1.2104	6.7906	9.1054	0.0025	0.1266
ENSBTAG00000043568	ENSBTAT00000060547	ND3	NADH-ubiquinone oxidoreductase chain 3 [Source:UniProtKB/Swiss-Prot;Acc:P03898]	0.2308	-2.1152	0.0001	0.0135	-2.1169	11.9042	9.0973	0.0026	0.1268
ENSBTAG00000014771	ENSBTAT00000019649	RBMX2	RNA binding motif protein, X-linked 2 [Source:RefSeq peptide;Acc:NP_001243518]	0.3965	-1.3348	0.0032	0.1522	-1.3362	4.7074	9.0908	0.0026	0.1269
ENSBTAG00000042474	ENSBTAT00000059466	SNORA42	Small nucleolar RNA SNORA42/SNORA80 family [Source:RFAM;Acc:RF00406]	0.1301	-2.9424	0.0078	0.1494	-2.8521	-0.353	6.7881	0.0092	0.127
ENSBTAG00000010738	ENSBTAT00000014215	CCL14	C-C motif chemokine ligand 14 [Source:HGNC Symbol;Acc:HGNC:10612]	0.144	-2.796	0	0.0018	-2.7945	2.1703	9.0828	0.0026	0.1271
ENSBTAG00000021549	ENSBTAT00000028712	PHPT1	phosphohistidine phosphatase 1 [Source:HGNC Symbol;Acc:HGNC:30033]	0.429	-1.2209	0.0065	0.2357	-1.2252	4.9662	9.0618	0.0026	0.1278
ENSBTAG00000031707	ENSBTAT00000052708	FRMD6	FERM domain containing 6 [Source:HGNC Symbol;Acc:HGNC:19839]	2.6376	1.3992	0.0046	0.1874	1.3817	3.6752	9.0668	0.0026	0.1278
ENSBTAG00000025485	ENSBTAT00000035828		Uncharacterized protein [Source:UniProtKB/TrEMBL;Acc:E1BKD8]	0.2349	-2.0897	0.0006	0.0461	-2.1094	1.982	9.0556	0.0026	0.1279
ENSBTAG00000043729	ENSBTAT00000060721			3.1714	1.6651	0.024	0.2792	1.6481	0.6685	6.7686	0.0093	0.1283
ENSBTAG00000006769	ENSBTAT00000010992		3 beta-hydroxysteroid dehydrogenase/Delta 5-->4-isomerase 3-beta-hydroxy-Delta(5)-steroid dehydrogenase Steroid Delta-isomerase [Source:UniProtKB/Swiss-Prot;Acc:P14893]	0.2592	-1.9479	0.0027	0.1385	-1.9567	1.7087	9.0433	0.0026	0.1284
ENSBTAG00000025313	ENSBTAT00000006190	DYNLL2	dynein light chain LC8-type 2 [Source:HGNC Symbol;Acc:HGNC:24596]	0.3804	-1.3944	0.002	0.1118	-1.4006	7.8665	9.0318	0.0027	0.1285
ENSBTAG00000048151	ENSBTAT00000063676	PRPF40A	pre-mRNA processing factor 40 homolog A [Source:HGNC Symbol;Acc:HGNC:16463]	0.1475	-2.761	0.0022	0.1178	-2.7625	0.5241	9.0314	0.0027	0.1285
ENSBTAG00000008068	ENSBTAT00000010613	ERLEC1	endoplasmic reticulum lectin 1 [Source:HGNC Symbol;Acc:HGNC:25222]	1.9968	0.9977	0.0108	0.1792	0.9936	6.157	6.7594	0.0093	0.1287
ENSBTAG00000016594	ENSBTAT00000022073	PIGQ	phosphatidylinositol glycan anchor biosynthesis class Q [Source:HGNC Symbol;Acc:HGNC:14135]	0.5104	-0.9702	0.0159	0.2219	-0.9683	3.5221	6.761	0.0093	0.1287
ENSBTAG00000018072	ENSBTAT00000024059	FARS2	phenylalanyl-tRNA synthetase 2, mitochondrial [Source:HGNC Symbol;Acc:HGNC:21062]	0.4284	-1.223	0.001	0.0394	-1.2364	4.6538	6.7569	0.0093	0.1287
ENSBTAG00000023629	ENSBTAT00000032324		Uncharacterized protein [Source:UniProtKB/TrEMBL;Acc:M0QW36]	2.2489	1.1692	0.0117	0.1891	1.1673	2.3945	6.7596	0.0093	0.1287
ENSBTAG00000037496	ENSBTAT00000053241		Uncharacterized protein [Source:UniProtKB/TrEMBL;Acc:G5E697]	0	#NAME?	0.0021	0.1163	-6.1872	-0.7853	9.0229	0.0027	0.1287
ENSBTAG00000003849	ENSBTAT00000005018	GNL2	G protein nucleolar 2 [Source:HGNC Symbol;Acc:HGNC:29925]	0.4956	-1.0127	0.0072	0.1421	-1.0143	4.1693	6.7533	0.0094	0.1288
ENSBTAG00000005315	ENSBTAT00000006990	RPS6	40S ribosomal protein S6 [Source:RefSeq peptide;Acc:NP_001015548]	0.5172	-0.9513	0.014	0.2075	-0.9565	5.9218	6.7533	0.0094	0.1288
ENSBTAG00000001539	ENSBTAT00000002017	SAV1	salvador family WW domain containing protein 1 [Source:HGNC Symbol;Acc:HGNC:17795]	2.6453	1.4034	0.0067	0.2405	1.3916	3.2213	9.0049	0.0027	0.1288
ENSBTAG00000048094	ENSBTAT00000038516		Uncharacterized protein [Source:UniProtKB/TrEMBL;Acc:A0A0A0MPA0]	0.1495	-2.7415	0	0	-2.7649	8.7417	9.0028	0.0027	0.1288
ENSBTAG00000007176	ENSBTAT00000048450	GDPD1	glycerophosphodiester phosphodiesterase domain-containing protein 1 [Source:RefSeq peptide;Acc:NP_001069868]	3.1167	1.64	0.0014	0.0875	1.6381	3.2353	9.0017	0.0027	0.1288
ENSBTAG00000047046	ENSBTAT00000065540			0.2904	-1.7841	0.0001	0.0178	-1.8033	3.6689	9.0143	0.0027	0.1288
ENSBTAG00000016512	ENSBTAT00000005682	TTC21B	tetratricopeptide repeat domain 21B [Source:HGNC Symbol;Acc:HGNC:25660]	1.8932	0.9208	0.0213	0.2625	0.912	3.4518	6.7459	0.0094	0.1292
ENSBTAG00000023823	ENSBTAT00000004594		Cytochrome c [Source:UniProtKB/Swiss-Prot;Acc:P62894]	0	#NAME?	0.0611	0.4308	-4.759	-1.5122	6.7402	0.0094	0.1294
ENSBTAG00000008942	ENSBTAT00000011773	NGEF	ephexin-1 [Source:RefSeq peptide;Acc:NP_001070394]	0.4968	-1.0091	0.0285	0.3053	-1.0113	2.4073	6.7295	0.0095	0.1294
ENSBTAG00000013106	ENSBTAT00000017423	C19orf81	chromosome 19 open reading frame 81 [Source:HGNC Symbol;Acc:HGNC:40041]	0	#NAME?	0.0612	0.4308	-4.7618	-1.5119	6.7385	0.0094	0.1294
ENSBTAG00000017296	ENSBTAT00000023023	POLN	DNA polymerase nu [Source:HGNC Symbol;Acc:HGNC:18870]	0	#NAME?	0.0612	0.4308	-4.7618	-1.5119	6.7309	0.0095	0.1294
ENSBTAG00000039509	ENSBTAT00000026124	GPRC5A	G protein-coupled receptor class C group 5 member A [Source:HGNC Symbol;Acc:HGNC:9836]	0.4324	-1.2095	0.009	0.1626	-1.2182	2.3649	6.7307	0.0095	0.1294
ENSBTAG00000020725	ENSBTAT00000027618	CNGA2	cyclic nucleotide gated channel alpha 2 [Source:HGNC Symbol;Acc:HGNC:2149]	0	#NAME?	0.0611	0.4308	-4.759	-1.5122	6.7407	0.0094	0.1294
ENSBTAG00000001852	ENSBTAT00000032460		Carboxylic ester hydrolase [Source:UniProtKB/TrEMBL;Acc:Q3SZM8]	0	#NAME?	0.0242	0.2792	-5.165	-1.3166	6.7275	0.0095	0.1294
ENSBTAG00000004936	ENSBTAT00000044822	TMIGD2	transmembrane and immunoglobulin domain containing 2 [Source:HGNC Symbol;Acc:HGNC:28324]	0	#NAME?	0.0612	0.4308	-4.7618	-1.5119	6.7282	0.0095	0.1294
ENSBTAG00000017983	ENSBTAT00000046981	PRELID3A	PRELI domain containing 3A [Source:HGNC Symbol;Acc:HGNC:24639]	0	#NAME?	0.0612	0.4308	-4.7618	-1.5119	6.73	0.0095	0.1294
ENSBTAG00000047250	ENSBTAT00000063595	SPTSSB	serine palmitoyltransferase small subunit B [Source:HGNC Symbol;Acc:HGNC:24045]	3.9273	1.9736	0.0254	0.2874	1.9267	0.2078	6.7351	0.0095	0.1294
ENSBTAG00000048125	ENSBTAT00000063714	ENTPD2	ectonucleoside triphosphate diphosphohydrolase 2 [Source:RefSeq peptide;Acc:NP_001099118]	0	#NAME?	0.0612	0.4308	-4.7618	-1.5119	6.7301	0.0095	0.1294
ENSBTAG00000003864	ENSBTAT00000005040	SLC13A4	solute carrier family 13 member 4 [Source:HGNC Symbol;Acc:HGNC:15827]	0	#NAME?	0.0242	0.2792	-5.165	-1.3166	6.7257	0.0095	0.1295
ENSBTAG00000015009	ENSBTAT00000019980	LAMTOR4	late endosomal/lysosomal adaptor, MAPK and MTOR activator 4 [Source:HGNC Symbol;Acc:HGNC:33772]	0.5418	-0.8841	0.0185	0.2406	-0.8891	4.9729	6.721	0.0095	0.1295
ENSBTAG00000019577	ENSBTAT00000026082	ACKR4	atypical chemokine receptor 4 [Source:HGNC Symbol;Acc:HGNC:1611]	1.974	0.9811	0.0135	0.2035	0.9719	3.7177	6.7194	0.0095	0.1295
ENSBTAG00000045184	ENSBTAT00000062617	SNORD127	Small nucleolar RNA SNORD127 [Source:RFAM;Acc:RF01186]	5.7231	2.5168	0.0308	0.3173	2.4185	-0.3887	6.7195	0.0095	0.1295
ENSBTAG00000048205	ENSBTAT00000064504	bta-mir-2887-2	bta-mir-2887-1 [Source:miRBase;Acc:MI0013060]	6.5414	2.7096	0.0047	0.1114	2.6593	0.0954	6.7225	0.0095	0.1295
ENSBTAG00000000694	ENSBTAT00000000926	TAF10	TATA-box binding protein associated factor 10 [Source:HGNC Symbol;Acc:HGNC:11543]	0.4447	-1.169	0.0079	0.2642	-1.1747	5.2132	8.9864	0.0027	0.1295
ENSBTAG00000014522	ENSBTAT00000019303	SMIM14	small integral membrane protein 14 [Source:HGNC Symbol;Acc:HGNC:27321]	3.5705	1.8361	0.0012	0.1327	1.8618	6.1618	10.6093	0.0011	0.1297
ENSBTAG00000007807	ENSBTAT00000010270			3.4894	1.803	0.0036	0.1654	1.7862	2.1303	8.9787	0.0027	0.1297
ENSBTAG00000016108	ENSBTAT00000043281	BTBD2	BTB domain containing 2 [Source:HGNC Symbol;Acc:HGNC:15504]	0.542	-0.8837	0.0202	0.2555	-0.887	4.287	6.7125	0.0096	0.1299
ENSBTAG00000006392	ENSBTAT00000008385	TTC7B	tetratricopeptide repeat domain 7B [Source:HGNC Symbol;Acc:HGNC:19858]	7.1987	2.8477	0.0302	0.3154	2.7203	-0.5876	6.7065	0.0096	0.13
ENSBTAG00000007275	ENSBTAT00000009568	TREM2	triggering receptor expressed on myeloid cells 2 [Source:HGNC Symbol;Acc:HGNC:17761]	0	#NAME?	0.0241	0.2792	-5.1592	-1.3172	6.7074	0.0096	0.13
ENSBTAG00000043528	ENSBTAT00000060520	SNORA46	Small nucleolar RNA SNORA46 [Source:RFAM;Acc:RF00404]	0	#NAME?	0.0241	0.2792	-5.1592	-1.3172	6.7075	0.0096	0.13
ENSBTAG00000007969	ENSBTAT00000010479	CIDEC	cell death inducing DFFA like effector c [Source:HGNC Symbol;Acc:HGNC:24229]	0	#NAME?	0.0025	0.21	-6.3405	-0.7183	10.5875	0.0011	0.1303
ENSBTAG00000008832	ENSBTAT00000047653	CCL1	C-C motif chemokine ligand 1 [Source:HGNC Symbol;Acc:HGNC:10609]	7.3112	2.8701	0.0303	0.3158	2.7191	-0.5875	6.7005	0.0096	0.1304
ENSBTAG00000001660	ENSBTAT00000002177	SPTY2D1	protein SPT2 homolog [Source:RefSeq peptide;Acc:NP_001192667]	0.3711	-1.4301	0.0003	0.0146	-1.4234	3.8872	6.6878	0.0097	0.1311
ENSBTAG00000037803	ENSBTAT00000055475	ZNF197	zinc finger protein 197 [Source:RefSeq peptide;Acc:NP_001193742]	1.9363	0.9533	0.02	0.2539	0.9501	3.1279	6.6895	0.0097	0.1311
ENSBTAG00000016913	ENSBTAT00000022497	AVIL	advillin [Source:HGNC Symbol;Acc:HGNC:14188]	4.9352	2.3031	0.03	0.3141	2.2306	-0.2141	6.6842	0.0097	0.1312
ENSBTAG00000016924	ENSBTAT00000022510	CAP2	CAP, adenylate cyclase-associated protein, 2 (yeast) [Source:HGNC Symbol;Acc:HGNC:20039]	12.4618	3.6394	0.0056	0.2125	3.4576	0.0981	8.9496	0.0028	0.1312
ENSBTAG00000002492	ENSBTAT00000027778	SYCP3	synaptonemal complex protein 3 [Source:HGNC Symbol;Acc:HGNC:18130]	2.3689	1.2442	0.0047	0.19	1.2348	6.9275	8.9445	0.0028	0.1312
ENSBTAG00000031458	ENSBTAT00000057431			Inf	Inf	0.0067	0.2401	6.144	-0.5095	8.9429	0.0028	0.1312
ENSBTAG00000020895	ENSBTAT00000027838	LOXL4	lysyl oxidase like 4 [Source:HGNC Symbol;Acc:HGNC:17171]	2.7743	1.4721	0.0069	0.2451	1.4707	2.7108	8.9306	0.0028	0.1313
ENSBTAG00000034496	ENSBTAT00000048868	SHFM1	26S proteasome complex subunit DSS1 [Source:UniProtKB/Swiss-Prot;Acc:Q3ZBR6]	0.4302	-1.2169	0.0055	0.2109	-1.2215	5.9626	8.9327	0.0028	0.1313
ENSBTAG00000021945	ENSBTAT00000029257	NID2	nidogen 2 [Source:HGNC Symbol;Acc:HGNC:13389]	2.3989	1.2623	0.0088	0.2797	1.2528	3.7364	8.9229	0.0028	0.1315
ENSBTAG00000011100	ENSBTAT00000014735	CTSC	cathepsin C [Source:HGNC Symbol;Acc:HGNC:2528]	0.4884	-1.0339	0.0155	0.2187	-1.0396	7.721	6.6759	0.0098	0.1316
ENSBTAG00000015482	ENSBTAT00000020574	ANKRD13C	ankyrin repeat domain 13C [Source:HGNC Symbol;Acc:HGNC:25374]	1.8682	0.9016	0.0234	0.2769	0.8943	3.5392	6.6748	0.0098	0.1316
ENSBTAG00000015728	ENSBTAT00000020876	NSUN3	NOP2/Sun RNA methyltransferase family member 3 [Source:HGNC Symbol;Acc:HGNC:26208]	1.9172	0.939	0.0225	0.2715	0.934	3.1433	6.6723	0.0098	0.1316
ENSBTAG00000001700	ENSBTAT00000043916	CDC42	cell division cycle 42 [Source:HGNC Symbol;Acc:HGNC:1736]	1.9503	0.9637	0.0129	0.1975	0.955	3.7433	6.6741	0.0098	0.1316
ENSBTAG00000045868	ENSBTAT00000063491			3.6343	1.8617	0.0282	0.3038	1.8241	0.2958	6.6764	0.0098	0.1316
ENSBTAG00000009768	ENSBTAT00000012884	IFIT3	interferon induced protein with tetratricopeptide repeats 3 [Source:HGNC Symbol;Acc:HGNC:5411]	3.8412	1.9416	0.0037	0.2684	1.9707	2.6373	10.5548	0.0012	0.1317
ENSBTAG00000009877	ENSBTAT00000013028	MCMBP	minichromosome maintenance complex binding protein [Source:HGNC Symbol;Acc:HGNC:25782]	2.35	1.2327	0.0084	0.2738	1.2224	4.184	8.9152	0.0028	0.1317
ENSBTAG00000010756	ENSBTAT00000014243	ST7	Suppressor of tumorigenicity 7 protein [Source:UniProtKB/Swiss-Prot;Acc:A4D7R9]	0.1765	-2.5021	0.0072	0.2486	-2.4762	0.4274	8.9097	0.0028	0.1318
ENSBTAG00000000042	ENSBTAT00000000046	PYCR1	pyrroline-5-carboxylate reductase 1 [Source:HGNC Symbol;Acc:HGNC:9721]	2.9345	1.5531	0.0051	0.3177	1.5956	4.637	10.5381	0.0012	0.132
ENSBTAG00000046979	ENSBTAT00000065983	LGMN	legumain [Source:HGNC Symbol;Acc:HGNC:9472]	0.4241	-1.2374	0.0059	0.1293	-1.2485	8.2945	6.6636	0.0098	0.1321
ENSBTAG00000020556	ENSBTAT00000027391	APOC4	apolipoprotein C4 [Source:HGNC Symbol;Acc:HGNC:611]	0.3858	-1.3741	0.0023	0.1209	-1.3811	7.9727	8.9003	0.0029	0.1321
ENSBTAG00000001887	ENSBTAT00000002456			1.9571	0.9687	0.0233	0.2761	0.96	2.9526	6.6614	0.0099	0.1322
ENSBTAG00000010609	ENSBTAT00000014042	STK31	serine/threonine kinase 31 [Source:HGNC Symbol;Acc:HGNC:11407]	2.0006	1.0005	0.0279	0.3021	0.9905	2.5424	6.6587	0.0099	0.1322
ENSBTAG00000011176	ENSBTAT00000014843	TPRKB	TP53RK binding protein [Source:HGNC Symbol;Acc:HGNC:24259]	1.9295	0.9482	0.0174	0.2319	0.9378	3.6513	6.6581	0.0099	0.1322
ENSBTAG00000011034	ENSBTAT00000014656	ANGPT2	angiopoietin 2 [Source:HGNC Symbol;Acc:HGNC:485]	2.7184	1.4428	0.0156	0.2189	1.4304	1.4039	6.6513	0.0099	0.1324
ENSBTAG00000009778	ENSBTAT00000043161	KRAS	KRAS proto-oncogene, GTPase [Source:HGNC Symbol;Acc:HGNC:6407]	1.868	0.9015	0.0172	0.2308	0.897	4.3445	6.654	0.0099	0.1324
ENSBTAG00000008771	ENSBTAT00000055253	MYEF2	myelin expression factor 2 [Source:HGNC Symbol;Acc:HGNC:17940]	0.4471	-1.1614	0.0259	0.29	-1.1613	1.8192	6.6529	0.0099	0.1324
ENSBTAG00000014381	ENSBTAT00000046187	CRHR2	corticotropin releasing hormone receptor 2 [Source:HGNC Symbol;Acc:HGNC:2358]	Inf	Inf	0.079	0.4846	4.7376	-1.4306	6.6444	0.0099	0.1326
ENSBTAG00000037717	ENSBTAT00000054154	PCDHGA7	protocadherin gamma subfamily A, 7 [Source:HGNC Symbol;Acc:HGNC:8705]	Inf	Inf	0.079	0.4846	4.7377	-1.4306	6.6459	0.0099	0.1326
ENSBTAG00000046838	ENSBTAT00000064445		Uncharacterized protein [Source:UniProtKB/TrEMBL;Acc:G3N0F6]	Inf	Inf	0.079	0.4846	4.7377	-1.4306	6.6456	0.0099	0.1326
ENSBTAG00000016446	ENSBTAT00000021864	GOT1L1	glutamic-oxaloacetic transaminase 1-like 1 [Source:HGNC Symbol;Acc:HGNC:28487]	Inf	Inf	0.079	0.4846	4.7376	-1.4306	6.6423	0.01	0.1327
ENSBTAG00000001204	ENSBTAT00000001595	KIAA1462	junctional protein associated with coronary artery disease homolog [Source:RefSeq peptide;Acc:NP_001075943]	0.4772	-1.0672	0.0083	0.1544	-1.0649	3.349	6.6345	0.01	0.1328
ENSBTAG00000001735	ENSBTAT00000002276	ADAM11	ADAM metallopeptidase domain 11 [Source:HGNC Symbol;Acc:HGNC:189]	Inf	Inf	0.079	0.4846	4.7376	-1.4306	6.6402	0.01	0.1328
ENSBTAG00000005851	ENSBTAT00000007693	VTA1	vesicle trafficking 1 [Source:HGNC Symbol;Acc:HGNC:20954]	1.7964	0.8451	0.0258	0.29	0.8365	4.433	6.6338	0.01	0.1328
ENSBTAG00000019871	ENSBTAT00000026476	TRMT2A	tRNA methyltransferase 2 homolog A [Source:HGNC Symbol;Acc:HGNC:24974]	0.4755	-1.0724	0.0091	0.1638	-1.0662	3.3546	6.6336	0.01	0.1328
ENSBTAG00000014884	ENSBTAT00000039686	HIPK3	homeodomain interacting protein kinase 3 [Source:HGNC Symbol;Acc:HGNC:4915]	1.7977	0.8462	0.0241	0.2792	0.8425	4.2765	6.6376	0.01	0.1328
ENSBTAG00000016253	ENSBTAT00000021621	G6PC3	glucose-6-phosphatase catalytic subunit 3 [Source:HGNC Symbol;Acc:HGNC:24861]	0.5403	-0.8883	0.0243	0.2803	-0.8907	3.6243	6.6253	0.0101	0.1332
ENSBTAG00000017028	ENSBTAT00000022642	USO1	USO1 vesicle transport factor [Source:HGNC Symbol;Acc:HGNC:30904]	2.1	1.0704	0.0106	0.177	1.0671	7.3178	6.6237	0.0101	0.1332
ENSBTAG00000012632	ENSBTAT00000036271	TECR	trans-2,3-enoyl-CoA reductase [Source:HGNC Symbol;Acc:HGNC:4551]	0.5064	-0.9816	0.0119	0.1899	-0.9879	6.1169	6.6232	0.0101	0.1332
ENSBTAG00000030855	ENSBTAT00000043631	CHCHD6	coiled-coil-helix-coiled-coil-helix domain containing 6 [Source:HGNC Symbol;Acc:HGNC:28184]	0.2108	-2.246	0.0177	0.2352	-2.1912	-0.0599	6.6242	0.0101	0.1332
ENSBTAG00000018682	ENSBTAT00000024868	SETD4	SET domain containing 4 [Source:HGNC Symbol;Acc:HGNC:1258]	3.0398	1.604	0.0087	0.2777	1.5991	2.1292	8.8778	0.0029	0.1334
ENSBTAG00000031609	ENSBTAT00000044810	THAP12	THAP domain containing 12 [Source:HGNC Symbol;Acc:HGNC:9440]	1.9691	0.9775	0.0142	0.2091	0.9733	3.4902	6.6179	0.0101	0.1335
ENSBTAG00000030629	ENSBTAT00000043292		20-beta-hydroxysteroid dehydrogenase-like; Uncharacterized protein [Source:UniProtKB/TrEMBL;Acc:Q3T0T9]	0.1352	-2.8868	0	0.0049	-2.8801	1.7139	8.8715	0.0029	0.1335
ENSBTAG00000030836	ENSBTAT00000028333	ZBTB21	zinc finger and BTB domain containing 21 [Source:HGNC Symbol;Acc:HGNC:13083]	1.9315	0.9497	0.0172	0.2308	0.9467	3.3992	6.6137	0.0101	0.1336
ENSBTAG00000022489	ENSBTAT00000030444	RNF213	ring finger protein 213 [Source:HGNC Symbol;Acc:HGNC:14539]	0.4155	-1.267	0.0009	0.0358	-1.2617	4.4123	6.6123	0.0101	0.1336
ENSBTAG00000003981	ENSBTAT00000043376	RRP1	ribosomal RNA processing 1 [Source:HGNC Symbol;Acc:HGNC:18785]	0.5103	-0.9706	0.0155	0.2189	-0.9692	3.4366	6.6118	0.0101	0.1336
ENSBTAG00000019953	ENSBTAT00000026580	CYBB	cytochrome b-245 beta chain [Source:HGNC Symbol;Acc:HGNC:2578]	3.1587	1.6593	0.0041	0.2832	1.6946	3.8995	10.4951	0.0012	0.1342
ENSBTAG00000023600	ENSBTAT00000046493	APOD	apolipoprotein D [Source:HGNC Symbol;Acc:HGNC:612]	3.9765	1.9915	0.0007	0.0507	1.965	2.5366	8.8567	0.0029	0.1342
ENSBTAG00000001235	ENSBTAT00000001635		Cell surface glycoprotein CD200 receptor 1 [Source:UniProtKB/Swiss-Prot;Acc:A5D7V5]	3.4431	1.7837	0.0135	0.2038	1.7712	0.7524	6.5988	0.0102	0.1345
ENSBTAG00000017788	ENSBTAT00000023654	AKT3	AKT serine/threonine kinase 3 [Source:HGNC Symbol;Acc:HGNC:393]	2.3127	1.2096	0.0171	0.2306	1.1925	2.0576	6.5962	0.0102	0.1346
ENSBTAG00000031885	ENSBTAT00000045223	TMEM251	transmembrane protein 251 [Source:HGNC Symbol;Acc:HGNC:20218]	1.9064	0.9309	0.0253	0.2867	0.9219	3.11	6.5951	0.0102	0.1346
ENSBTAG00000010082	ENSBTAT00000013292	COL15A1	collagen type XV alpha 1 chain [Source:HGNC Symbol;Acc:HGNC:2192]	0.3111	-1.6843	0.0298	0.3129	-1.6689	0.4224	6.5907	0.0103	0.1347
ENSBTAG00000016406	ENSBTAT00000021822	MCM10	minichromosome maintenance 10 replication initiation factor [Source:HGNC Symbol;Acc:HGNC:18043]	0.4112	-1.2819	0.0145	0.2124	-1.2697	1.8789	6.5929	0.0102	0.1347
ENSBTAG00000003164	ENSBTAT00000004106	B3GALT1	beta-1,3-galactosyltransferase 1 [Source:HGNC Symbol;Acc:HGNC:916]	2.1124	1.0789	0.0139	0.2074	1.0773	2.6204	6.587	0.0103	0.1349
ENSBTAG00000004051	ENSBTAT00000005296	SBDS	SBDS ribosome assembly guanine nucleotide exchange factor [Source:HGNC Symbol;Acc:HGNC:19440]	2.002	1.0014	0.0138	0.2069	0.9967	6.8841	6.5848	0.0103	0.135
ENSBTAG00000014068	ENSBTAT00000029899		Voltage-dependent anion-selective channel protein 3 [Source:UniProtKB/Swiss-Prot;Acc:Q9MZ13]	0.421	-1.248	0.0109	0.3232	-1.2503	3.5599	8.8394	0.0029	0.1351
ENSBTAG00000001877	ENSBTAT00000002444			0.4317	-1.212	0.0141	0.2078	-1.2264	1.9657	6.575	0.0103	0.1354
ENSBTAG00000007512	ENSBTAT00000009888	PLA2G15	phospholipase A2 group XV [Source:HGNC Symbol;Acc:HGNC:17163]	0.3538	-1.4988	0.0206	0.257	-1.5053	0.9676	6.5749	0.0103	0.1354
ENSBTAG00000048000	ENSBTAT00000064132	bta-mir-2904-1	bta-mir-2904-1 [Source:miRBase;Acc:MI0013080]	12.4287	3.6356	0	0	3.6209	3.3993	6.5762	0.0103	0.1354
ENSBTAG00000004625	ENSBTAT00000006069	PYGB	phosphorylase, glycogen; brain [Source:HGNC Symbol;Acc:HGNC:9723]	0.3449	-1.5358	0.0125	0.1944	-1.5236	1.2534	6.5666	0.0104	0.1357
ENSBTAG00000006792	ENSBTAT00000008933	EHD4	EH domain containing 4 [Source:HGNC Symbol;Acc:HGNC:3245]	2.3707	1.2453	0.0221	0.2686	1.2388	1.6994	6.5654	0.0104	0.1357
ENSBTAG00000017294	ENSBTAT00000022991		Alpha-1-acid glycoprotein [Source:UniProtKB/TrEMBL;Acc:Q5GN72]	0.362	-1.4659	0.0139	0.2074	-1.4788	11.2534	6.5654	0.0104	0.1357
ENSBTAG00000020378	ENSBTAT00000027161	DLG1	discs large MAGUK scaffold protein 1 [Source:HGNC Symbol;Acc:HGNC:2900]	1.8081	0.8545	0.0287	0.3066	0.848	3.6902	6.5637	0.0104	0.1357
ENSBTAG00000005250	ENSBTAT00000047242	BGN	biglycan [Source:HGNC Symbol;Acc:HGNC:1044]	0.502	-0.9941	0.0138	0.2067	-0.9994	6.6794	6.5679	0.0104	0.1357
ENSBTAG00000005058	ENSBTAT00000006669	C16orf70	chromosome 16 open reading frame 70 [Source:HGNC Symbol;Acc:HGNC:29564]	0.4441	-1.171	0.0224	0.2708	-1.1653	1.9552	6.5601	0.0104	0.1359
ENSBTAG00000006776	ENSBTAT00000008911	KIAA0930	KIAA0930 [Source:HGNC Symbol;Acc:HGNC:1314]	0.4539	-1.1395	0.0204	0.2562	-1.1299	2.1809	6.5564	0.0105	0.1361
ENSBTAG00000012168	ENSBTAT00000016139	RANBP6	RAN binding protein 6 [Source:HGNC Symbol;Acc:HGNC:9851]	1.8898	0.9183	0.0226	0.2715	0.912	3.3877	6.547	0.0105	0.1366
ENSBTAG00000019162	ENSBTAT00000025502	MRM3	mitochondrial rRNA methyltransferase 3 [Source:HGNC Symbol;Acc:HGNC:18485]	0.4299	-1.218	0.015	0.2165	-1.214	2.024	6.5483	0.0105	0.1366
ENSBTAG00000009642	ENSBTAT00000012705	AKAP5	A-kinase anchoring protein 5 [Source:HGNC Symbol;Acc:HGNC:375]	2.4569	1.2968	0.0231	0.2755	1.2799	1.5548	6.5395	0.0106	0.137
ENSBTAG00000015254	ENSBTAT00000020296	GLB1	galactosidase beta 1 [Source:HGNC Symbol;Acc:HGNC:4298]	0.5435	-0.8797	0.019	0.246	-0.8857	4.585	6.5405	0.0105	0.137
ENSBTAG00000000472	ENSBTAT00000000598	ZNF570	zinc finger protein 570 [Source:HGNC Symbol;Acc:HGNC:26416]	2.2919	1.1966	0.0104	0.1749	1.185	2.4984	6.527	0.0106	0.1378
ENSBTAG00000007507	ENSBTAT00000009880	FAAH	fatty acid amide hydrolase [Source:HGNC Symbol;Acc:HGNC:3553]	0.4905	-1.0278	0.0077	0.1486	-1.0364	5.9775	6.5209	0.0107	0.1381
ENSBTAG00000047680	ENSBTAT00000065006	IRF7	interferon regulatory factor 7 [Source:HGNC Symbol;Acc:HGNC:6122]	0.3617	-1.4673	0.0001	0.009	-1.4597	4.5135	6.5205	0.0107	0.1381
ENSBTAG00000007689	ENSBTAT00000043424	LPIN1	lipin 1 [Source:HGNC Symbol;Acc:HGNC:13345]	0.5675	-0.8174	0.0308	0.3173	-0.8232	4.0241	6.5183	0.0107	0.1382
ENSBTAG00000015750	ENSBTAT00000020912	AMN	amnion associated transmembrane protein [Source:HGNC Symbol;Acc:HGNC:14604]	7.4064	2.8888	0.0299	0.314	2.7292	-0.5848	6.507	0.0107	0.139
ENSBTAG00000021850	ENSBTAT00000029131	NCKIPSD	NCK interacting protein with SH3 domain [Source:HGNC Symbol;Acc:HGNC:15486]	0.3175	-1.6551	0.0167	0.2269	-1.6211	0.8843	6.5	0.0108	0.1394
ENSBTAG00000012047	ENSBTAT00000015986	JAK2	Janus kinase 2 [Source:HGNC Symbol;Acc:HGNC:6192]	1.9839	0.9883	0.0182	0.2375	0.983	2.9539	6.4944	0.0108	0.1397
ENSBTAG00000020573	ENSBTAT00000027416	SCUBE2	signal peptide, CUB domain and EGF like domain containing 2 [Source:HGNC Symbol;Acc:HGNC:30425]	3.2953	1.7204	0.009	0.2856	1.7079	1.8326	8.7716	0.0031	0.1398
ENSBTAG00000021002	ENSBTAT00000027968	ACP2	acid phosphatase 2, lysosomal [Source:HGNC Symbol;Acc:HGNC:123]	0.5507	-0.8608	0.0233	0.2764	-0.8647	4.3164	6.4897	0.0109	0.14
ENSBTAG00000004945	ENSBTAT00000006505	BBS7	Bardet-Biedl syndrome 7 [Source:HGNC Symbol;Acc:HGNC:18758]	2.4918	1.3172	0.0247	0.2828	1.2992	1.4716	6.4871	0.0109	0.1401
ENSBTAG00000000080	ENSBTAT00000000088	GRWD1	glutamate rich WD repeat containing 1 [Source:HGNC Symbol;Acc:HGNC:21270]	0.4801	-1.0585	0.0065	0.1343	-1.0544	3.9165	6.4273	0.0112	0.1403
ENSBTAG00000019868	ENSBTAT00000000317			1.9737	0.9809	0.0278	0.3014	0.9759	2.6106	6.4795	0.0109	0.1403
ENSBTAG00000001429	ENSBTAT00000001872	NEURL1B	neuralized E3 ubiquitin protein ligase 1B [Source:HGNC Symbol;Acc:HGNC:35422]	0	#NAME?	0.0994	0.5335	-4.5083	-1.6202	6.4257	0.0112	0.1403
ENSBTAG00000001441	ENSBTAT00000001890	CARHSP1	calcium regulated heat stable protein 1 [Source:HGNC Symbol;Acc:HGNC:17150]	0.5146	-0.9584	0.01	0.1717	-0.9695	4.302	6.4245	0.0113	0.1403
ENSBTAG00000001792	ENSBTAT00000002345	C19orf70	chromosome 19 open reading frame 70 [Source:HGNC Symbol;Acc:HGNC:33702]	0.5754	-0.7974	0.0317	0.3216	-0.8032	4.5836	6.4564	0.0111	0.1403
ENSBTAG00000002272	ENSBTAT00000002929	KCTD18	potassium channel tetramerization domain containing 18 [Source:HGNC Symbol;Acc:HGNC:26446]	2.044	1.0314	0.027	0.2974	1.0234	2.3711	6.4811	0.0109	0.1403
ENSBTAG00000002625	ENSBTAT00000003401	MAP3K7	mitogen-activated protein kinase kinase kinase 7 [Source:HGNC Symbol;Acc:HGNC:6859]	1.7966	0.8453	0.0284	0.3047	0.8392	3.8748	6.4688	0.011	0.1403
ENSBTAG00000002999	ENSBTAT00000003902	ANAPC15	anaphase promoting complex subunit 15 [Source:HGNC Symbol;Acc:HGNC:24531]	0.5446	-0.8767	0.0257	0.2897	-0.8811	3.5984	6.4272	0.0112	0.1403
ENSBTAG00000003197	ENSBTAT00000004154			0	#NAME?	0.0993	0.5335	-4.5077	-1.6203	6.4137	0.0113	0.1403
ENSBTAG00000004046	ENSBTAT00000005289	DTX4	deltex E3 ubiquitin ligase 4 [Source:HGNC Symbol;Acc:HGNC:29151]	0	#NAME?	0.0993	0.5335	-4.5077	-1.6203	6.4168	0.0113	0.1403
ENSBTAG00000039691	ENSBTAT00000007682		Uncharacterized protein [Source:UniProtKB/TrEMBL;Acc:G5E574]	0	#NAME?	0.0993	0.5335	-4.5077	-1.6203	6.42	0.0113	0.1403
ENSBTAG00000006138	ENSBTAT00000008076	SEMA3C	semaphorin 3C [Source:HGNC Symbol;Acc:HGNC:10725]	0	#NAME?	0.0993	0.5335	-4.5077	-1.6203	6.4231	0.0113	0.1403
ENSBTAG00000006551	ENSBTAT00000008606			0.3924	-1.3497	0.0234	0.2769	-1.3456	1.2992	6.4212	0.0113	0.1403
ENSBTAG00000006790	ENSBTAT00000008931	SPTBN5	spectrin beta, non-erythrocytic 5 [Source:HGNC Symbol;Acc:HGNC:15680]	6.85	2.7761	0.0391	0.3496	2.636	-0.6405	6.4817	0.0109	0.1403
ENSBTAG00000007440	ENSBTAT00000009784	MLANA	melan-A [Source:HGNC Symbol;Acc:HGNC:7124]	0.1242	-3.0087	0.0319	0.322	-2.7867	-0.7914	6.4542	0.0111	0.1403
ENSBTAG00000011918	ENSBTAT00000015810			0.5591	-0.8389	0.0231	0.2755	-0.8471	4.8086	6.4413	0.0111	0.1403
ENSBTAG00000012804	ENSBTAT00000017009	REEP5	receptor accessory protein 5 [Source:HGNC Symbol;Acc:HGNC:30077]	1.9108	0.9342	0.0134	0.2024	0.9305	5.3096	6.435	0.0112	0.1403
ENSBTAG00000013638	ENSBTAT00000018126	IQCH	IQ motif containing H [Source:HGNC Symbol;Acc:HGNC:25721]	0	#NAME?	0.0994	0.5335	-4.5083	-1.6202	6.4205	0.0113	0.1403
ENSBTAG00000013907	ENSBTAT00000018469	CRP	C-reactive protein, pentraxin-related [Source:HGNC Symbol;Acc:HGNC:2367]	2.3958	1.2605	0.0304	0.3166	1.255	10.9882	6.4746	0.0109	0.1403
ENSBTAG00000014027	ENSBTAT00000018634	TRIM36	tripartite motif containing 36 [Source:HGNC Symbol;Acc:HGNC:16280]	0	#NAME?	0.0993	0.5335	-4.5077	-1.6203	6.4262	0.0112	0.1403
ENSBTAG00000014078	ENSBTAT00000018719	IGFBPL1	insulin like growth factor binding protein like 1 [Source:HGNC Symbol;Acc:HGNC:20081]	0	#NAME?	0.0994	0.5335	-4.5083	-1.6202	6.4174	0.0113	0.1403
ENSBTAG00000014442	ENSBTAT00000019208	MTG2	mitochondrial ribosome associated GTPase 2 [Source:HGNC Symbol;Acc:HGNC:16239]	0.5267	-0.925	0.0318	0.3216	-0.9278	2.8027	6.4389	0.0112	0.1403
ENSBTAG00000015403	ENSBTAT00000020469	TPP1	tripeptidyl-peptidase 1 precursor [Source:RefSeq peptide;Acc:NP_001069186]	0.5334	-0.9068	0.0171	0.23	-0.91	4.4911	6.4699	0.011	0.1403
ENSBTAG00000016675	ENSBTAT00000022173	ANAPC7	anaphase promoting complex subunit 7 [Source:HGNC Symbol;Acc:HGNC:17380]	2.1079	1.0758	0.029	0.3082	1.0681	2.1217	6.4653	0.011	0.1403
ENSBTAG00000017118	ENSBTAT00000022755	FAM8A1	family with sequence similarity 8 member A1 [Source:HGNC Symbol;Acc:HGNC:16372]	1.9736	0.9808	0.0207	0.258	0.9784	2.8411	6.4204	0.0113	0.1403
ENSBTAG00000017425	ENSBTAT00000023167	GJB2	gap junction protein beta 2 [Source:HGNC Symbol;Acc:HGNC:4284]	0	#NAME?	0.0994	0.5335	-4.5083	-1.6202	6.4163	0.0113	0.1403
ENSBTAG00000018054	ENSBTAT00000024032	FABP1	fatty acid binding protein 1 [Source:HGNC Symbol;Acc:HGNC:3555]	0	#NAME?	0.0994	0.5335	-4.5083	-1.6202	6.4152	0.0113	0.1403
ENSBTAG00000018880	ENSBTAT00000025131	TRPV1	transient receptor potential cation channel subfamily V member 1 [Source:HGNC Symbol;Acc:HGNC:12716]	0	#NAME?	0.0994	0.5335	-4.5083	-1.6202	6.4164	0.0113	0.1403
ENSBTAG00000019066	ENSBTAT00000025383	FAM167A	family with sequence similarity 167 member A [Source:HGNC Symbol;Acc:HGNC:15549]	2.4754	1.3077	0.0212	0.2619	1.288	1.6047	6.4383	0.0112	0.1403
ENSBTAG00000019498	ENSBTAT00000025974	ITGA3	integrin subunit alpha 3 [Source:HGNC Symbol;Acc:HGNC:6139]	0	#NAME?	0.0994	0.5335	-4.5083	-1.6202	6.4183	0.0113	0.1403
ENSBTAG00000006707	ENSBTAT00000026269	ACSL5	acyl-CoA synthetase long-chain family member 5 [Source:HGNC Symbol;Acc:HGNC:16526]	0.1743	-2.5203	0.0349	0.336	-2.4473	-0.6114	6.4404	0.0112	0.1403
ENSBTAG00000020073	ENSBTAT00000026745	NCEH1	neutral cholesterol ester hydrolase 1 [Source:HGNC Symbol;Acc:HGNC:29260]	2.1919	1.1322	0.0232	0.2758	1.12	2.1268	6.4586	0.011	0.1403
ENSBTAG00000023734	ENSBTAT00000032504	PARD6A	partitioning defective 6 homolog alpha [Source:RefSeq peptide;Acc:NP_001039739]	0	#NAME?	0.0994	0.5335	-4.5083	-1.6202	6.4202	0.0113	0.1403
ENSBTAG00000008306	ENSBTAT00000040303	MKRN1	E3 ubiquitin-protein ligase makorin-1 [Source:RefSeq peptide;Acc:NP_001098449]	2.3299	1.2202	0.0087	0.1593	1.205	2.5565	6.477	0.0109	0.1403
ENSBTAG00000015413	ENSBTAT00000044150	RASA2	RAS p21 protein activator 2 [Source:HGNC Symbol;Acc:HGNC:9872]	2.6172	1.388	0.0152	0.2186	1.3813	1.5272	6.443	0.0111	0.1403
ENSBTAG00000031759	ENSBTAT00000045036		Histone H3.1 [Source:UniProtKB/Swiss-Prot;Acc:P68432]	0	#NAME?	0.0994	0.5335	-4.5083	-1.6202	6.4222	0.0113	0.1403
ENSBTAG00000001659	ENSBTAT00000045547		Uncharacterized protein; Vacuolar protein sorting 4 homolog A (S. cerevisiae) [Source:UniProtKB/TrEMBL;Acc:Q2HJB1]	0	#NAME?	0.0993	0.5335	-4.5077	-1.6203	6.4262	0.0112	0.1403
ENSBTAG00000032451	ENSBTAT00000046019		Histone H2B [Source:UniProtKB/TrEMBL;Acc:A6QQ28]	0	#NAME?	0.0994	0.5335	-4.5083	-1.6202	6.4233	0.0113	0.1403
ENSBTAG00000018499	ENSBTAT00000046510		Annexin A8 [Source:UniProtKB/Swiss-Prot;Acc:Q95L54]	0.0807	-3.6321	0.0377	0.3469	-3.2489	-1.0686	6.4447	0.0111	0.1403
ENSBTAG00000006492	ENSBTAT00000047316		Uncharacterized protein [Source:UniProtKB/TrEMBL;Acc:F1MK34]	1.8881	0.9169	0.0164	0.2245	0.9095	5.675	6.4697	0.011	0.1403
ENSBTAG00000001274	ENSBTAT00000053250	PPM1L	protein phosphatase, Mg2+/Mn2+ dependent 1L [Source:HGNC Symbol;Acc:HGNC:16381]	0.3809	-1.3926	0.0159	0.2218	-1.3881	1.4546	6.4659	0.011	0.1403
ENSBTAG00000040296	ENSBTAT00000053314	GPR21	G protein-coupled receptor 21 [Source:HGNC Symbol;Acc:HGNC:4476]	0	#NAME?	0.0993	0.5335	-4.5077	-1.6203	6.4285	0.0112	0.1403
ENSBTAG00000048145	ENSBTAT00000054752		Uncharacterized protein [Source:UniProtKB/TrEMBL;Acc:G5E671]	0	#NAME?	0.0993	0.5335	-4.5077	-1.6203	6.43	0.0112	0.1403
ENSBTAG00000024934	ENSBTAT00000056556		Uncharacterized protein [Source:UniProtKB/TrEMBL;Acc:G5E6D5]	0.0812	-3.6232	0.0378	0.3471	-3.2507	-1.0683	6.4416	0.0111	0.1403
ENSBTAG00000010957	ENSBTAT00000056613	LHPP	phospholysine phosphohistidine inorganic pyrophosphate phosphatase [Source:HGNC Symbol;Acc:HGNC:30042]	0.5632	-0.8283	0.0263	0.2924	-0.834	5.2874	6.447	0.0111	0.1403
ENSBTAG00000013937	ENSBTAT00000057527	SPICE1	spindle and centriole associated protein 1 [Source:HGNC Symbol;Acc:HGNC:25083]	1.9143	0.9368	0.0264	0.2931	0.9265	3.0458	6.4344	0.0112	0.1403
ENSBTAG00000043135	ENSBTAT00000060127	U4atac	U4atac minor spliceosomal RNA [Source:RFAM;Acc:RF00618]	0	#NAME?	0.0993	0.5335	-4.5077	-1.6203	6.4314	0.0112	0.1403
ENSBTAG00000044035	ENSBTAT00000061410	GPRIN1	G protein regulated inducer of neurite outgrowth 1 [Source:HGNC Symbol;Acc:HGNC:24835]	0.1247	-3.0036	0.0319	0.322	-2.7878	-0.7912	6.4517	0.0111	0.1403
ENSBTAG00000007778	ENSBTAT00000061517	TRPM3	transient receptor potential cation channel subfamily M member 3 [Source:HGNC Symbol;Acc:HGNC:17992]	0.1242	-3.0087	0.0319	0.322	-2.7867	-0.7914	6.4546	0.0111	0.1403
ENSBTAG00000047379	ENSBTAT00000063483		Uncharacterized protein [Source:UniProtKB/TrEMBL;Acc:G3N0S8]	0.382	-1.3884	0.0002	0.0137	-1.402	5.1832	6.4169	0.0113	0.1403
ENSBTAG00000045792	ENSBTAT00000063648	SNORD39	Small nucleolar RNA SNORD55/SNORD39 [Source:RFAM;Acc:RF00157]	0	#NAME?	0.0993	0.5335	-4.5077	-1.6203	6.4329	0.0112	0.1403
ENSBTAG00000046580	ENSBTAT00000065738	DHX58	DEXH-box helicase 58 [Source:HGNC Symbol;Acc:HGNC:29517]	0.3985	-1.3274	0.0056	0.126	-1.3178	2.2892	6.4569	0.0111	0.1403
ENSBTAG00000046256	ENSBTAT00000065856	TMEM132C	transmembrane protein 132C [Source:HGNC Symbol;Acc:HGNC:25436]	0	#NAME?	0.0993	0.5335	-4.5077	-1.6203	6.4329	0.0112	0.1403
ENSBTAG00000048167	ENSBTAT00000066175	U4	U4 spliceosomal RNA [Source:RFAM;Acc:RF00015]	0.2951	-1.7608	0.0001	0.0056	-1.772	2.5942	6.4743	0.0109	0.1403
ENSBTAG00000000925	ENSBTAT00000001224	GLT8D2	glycosyltransferase 8 domain containing 2 [Source:HGNC Symbol;Acc:HGNC:24890]	0	#NAME?	0.0993	0.5335	-4.5077	-1.6203	6.4075	0.0114	0.1404
ENSBTAG00000001078	ENSBTAT00000001429			0	#NAME?	0.0993	0.5335	-4.5077	-1.6203	6.4106	0.0113	0.1404
ENSBTAG00000002736	ENSBTAT00000003549	DNMT1	DNA methyltransferase 1 [Source:HGNC Symbol;Acc:HGNC:2976]	0.5493	-0.8643	0.024	0.2792	-0.8647	4.0491	6.4073	0.0114	0.1404
ENSBTAG00000007065	ENSBTAT00000009288	TRAPPC6A	trafficking protein particle complex 6A [Source:HGNC Symbol;Acc:HGNC:23069]	0.4395	-1.1861	0.0078	0.1492	-1.2	2.5047	6.4095	0.0114	0.1404
ENSBTAG00000025211	ENSBTAT00000035341			0.4996	-1.0012	0.0248	0.2836	-0.9963	2.691	6.405	0.0114	0.1405
ENSBTAG00000033041	ENSBTAT00000010857	YIPF4	Yip1 domain family member 4 [Source:HGNC Symbol;Acc:HGNC:28145]	1.7511	0.8083	0.0317	0.3213	0.8017	4.4208	6.4019	0.0114	0.1406
ENSBTAG00000003403	ENSBTAT00000004411	PADI2	peptidyl arginine deiminase 2 [Source:HGNC Symbol;Acc:HGNC:18341]	17.3244	4.1147	0.0147	0.3847	3.7939	-0.3502	8.7512	0.0031	0.1407
ENSBTAG00000031548	ENSBTAT00000044723		uncharacterized protein LOC514257 [Source:RefSeq peptide;Acc:NP_001069125]	2.7512	1.46	0.0008	0.0605	1.4572	5.7122	8.7553	0.0031	0.1407
ENSBTAG00000005974	ENSBTAT00000036043	APOBEC2	apolipoprotein B mRNA editing enzyme catalytic subunit 2 [Source:HGNC Symbol;Acc:HGNC:605]	0.1817	-2.4602	0.0086	0.2777	-2.4313	0.3906	8.7398	0.0031	0.1412
ENSBTAG00000015763	ENSBTAT00000020932	SPATA22	spermatogenesis associated 22 [Source:HGNC Symbol;Acc:HGNC:30705]	10.1959	3.3499	0.0487	0.385	3.0876	-0.9464	6.3925	0.0115	0.1413
ENSBTAG00000003033	ENSBTAT00000003943	GADD45G	growth arrest and DNA damage inducible gamma [Source:HGNC Symbol;Acc:HGNC:4097]	0.2887	-1.7925	0.0017	0.166	-1.7442	4.4281	10.3203	0.0013	0.1414
ENSBTAG00000013054	ENSBTAT00000017353	MFSD2A	major facilitator superfamily domain containing 2A [Source:HGNC Symbol;Acc:HGNC:25897]	0.2407	-2.0548	0.001	0.12	-2.0213	2.7412	10.2991	0.0013	0.1414
ENSBTAG00000013167	ENSBTAT00000017523	SIGLEC1	sialic acid binding Ig like lectin 1 [Source:HGNC Symbol;Acc:HGNC:11127]	4.2801	2.0977	0.0002	0.0442	2.1192	5.4258	10.3051	0.0013	0.1414
ENSBTAG00000016424	ENSBTAT00000021843	MMP25	matrix metallopeptidase 25 [Source:HGNC Symbol;Acc:HGNC:14246]	Inf	Inf	0.0207	0.6147	6.0546	-0.5981	10.3503	0.0013	0.1414
ENSBTAG00000018416	ENSBTAT00000024503	CCDC42	coiled-coil domain containing 42 [Source:HGNC Symbol;Acc:HGNC:26528]	0.2354	-2.0867	0.0008	0.1052	-2.0461	2.9244	10.3367	0.0013	0.1414
ENSBTAG00000020590	ENSBTAT00000027434	FZD2	frizzled class receptor 2 [Source:HGNC Symbol;Acc:HGNC:4040]	Inf	Inf	0.0207	0.6147	6.0546	-0.5981	10.3447	0.0013	0.1414
ENSBTAG00000005603	ENSBTAT00000034249	CXCL11	C-X-C motif chemokine ligand 11 [Source:HGNC Symbol;Acc:HGNC:10638]	Inf	Inf	0.0204	0.6134	6.0647	-0.5955	10.3322	0.0013	0.1414
ENSBTAG00000043402	ENSBTAT00000060394	SNORA43	Small nucleolar RNA SNORA43 [Source:RFAM;Acc:RF00416]	Inf	Inf	0.0167	0.569	6.1462	-0.5436	10.3635	0.0013	0.1414
ENSBTAG00000048293	ENSBTAT00000065942	U2	U2 spliceosomal RNA [Source:RFAM;Acc:RF00004]	0	#NAME?	0.0125	0.5091	-5.8597	-1.0646	10.2904	0.0013	0.1414
ENSBTAG00000001782	ENSBTAT00000002335	MRPS12	mitochondrial ribosomal protein S12 [Source:HGNC Symbol;Acc:HGNC:10380]	0.5378	-0.8949	0.0241	0.2792	-0.899	3.4001	6.3873	0.0115	0.1415
ENSBTAG00000018569	ENSBTAT00000024713	CUL4B	cullin 4B [Source:HGNC Symbol;Acc:HGNC:2555]	1.8865	0.9157	0.0226	0.2715	0.9067	3.5081	6.3883	0.0115	0.1415
ENSBTAG00000023938	ENSBTAT00000032931		Histone H3-like centromeric protein A [Source:UniProtKB/TrEMBL;Acc:F1MLV4]	0.4253	-1.2335	0.0258	0.29	-1.2396	1.5346	6.3861	0.0115	0.1415
ENSBTAG00000039951	ENSBTAT00000009750	PRMT6	protein arginine methyltransferase 6 [Source:HGNC Symbol;Acc:HGNC:18241]	0.4475	-1.1601	0.0247	0.2828	-1.1684	1.8013	6.3799	0.0115	0.1419
ENSBTAG00000008935	ENSBTAT00000011762	PFDN5	prefoldin subunit 5 [Source:HGNC Symbol;Acc:HGNC:8869]	0.4389	-1.1882	0.0064	0.2341	-1.195	5.8804	8.716	0.0032	0.1419
ENSBTAG00000019840	ENSBTAT00000037698			Inf	Inf	0.0338	0.5624	5.5811	-0.9238	8.7172	0.0032	0.1419
ENSBTAG00000014234	ENSBTAT00000043345	LINC00238	long intergenic non-protein coding RNA 238 [Source:HGNC Symbol;Acc:HGNC:20100]	0	#NAME?	0.0028	0.1411	-6.1784	-0.8389	8.7164	0.0032	0.1419
ENSBTAG00000009359	ENSBTAT00000012317			0.3245	-1.6237	0.0031	0.2496	-1.587	8.389	10.1945	0.0014	0.142
ENSBTAG00000027419	ENSBTAT00000014037		Uncharacterized protein [Source:UniProtKB/TrEMBL;Acc:E1BBH6]	6.274	2.6494	0.0004	0.0592	2.6421	2.3465	10.2024	0.0014	0.142
ENSBTAG00000012898	ENSBTAT00000017146		40S ribosomal protein S27-like [Source:UniProtKB/Swiss-Prot;Acc:Q3T0B7]	0.3012	-1.7312	0.0023	0.2001	-1.6822	5.4589	10.2499	0.0014	0.142
ENSBTAG00000015654	ENSBTAT00000020790	PON1	paraoxonase 1 [Source:HGNC Symbol;Acc:HGNC:9204]	0.3215	-1.6373	0.0039	0.2734	-1.595	9.3333	10.1913	0.0014	0.142
ENSBTAG00000021588	ENSBTAT00000028766	SCG2	secretogranin II [Source:HGNC Symbol;Acc:HGNC:10575]	Inf	Inf	0.0202	0.6107	6.0698	-0.5942	10.2255	0.0014	0.142
ENSBTAG00000002117	ENSBTAT00000044662	KIF18A	kinesin family member 18A [Source:HGNC Symbol;Acc:HGNC:29441]	20.6143	4.3656	0.0074	0.3908	4.2282	0.0319	10.2139	0.0014	0.142
ENSBTAG00000039555	ENSBTAT00000052050		Cytochrome c oxidase subunit 7C, mitochondrial [Source:UniProtKB/Swiss-Prot;Acc:P00430]	0.3276	-1.6098	0.0035	0.264	-1.5667	6.8986	10.2282	0.0014	0.142
ENSBTAG00000003366	ENSBTAT00000061377	DDX58	DEXD/H-box helicase 58 [Source:HGNC Symbol;Acc:HGNC:19102]	3.1217	1.6423	0.0036	0.264	1.6745	5.1837	10.228	0.0014	0.142
ENSBTAG00000039686	ENSBTAT00000052686	ACOT11	acyl-CoA thioesterase 11 [Source:HGNC Symbol;Acc:HGNC:18156]	0.4098	-1.2869	0.0028	0.1411	-1.2972	4.9495	8.7098	0.0032	0.142
ENSBTAG00000009386	ENSBTAT00000012350	C1orf167	chromosome 1 open reading frame 167 [Source:HGNC Symbol;Acc:HGNC:25262]	0.477	-1.0679	0.0279	0.3023	-1.0653	2.1895	6.3734	0.0116	0.1422
ENSBTAG00000009777	ENSBTAT00000012896	NUP35	nucleoporin 35 [Source:HGNC Symbol;Acc:HGNC:29797]	1.8508	0.8881	0.0268	0.2963	0.8822	3.3796	6.3723	0.0116	0.1422
ENSBTAG00000015214	ENSBTAT00000020243	CA3	carbonic anhydrase 3 [Source:HGNC Symbol;Acc:HGNC:1374]	0.3751	-1.4145	0.0015	0.0528	-1.4289	8.1898	6.3732	0.0116	0.1422
ENSBTAG00000009519	ENSBTAT00000012526	TRIM23	tripartite motif containing 23 [Source:HGNC Symbol;Acc:HGNC:660]	2.2331	1.1591	0.0314	0.3197	1.1479	1.7561	6.3692	0.0116	0.1423
ENSBTAG00000015723	ENSBTAT00000020872	CRIPT	CXXC repeat containing interactor of PDZ3 domain [Source:HGNC Symbol;Acc:HGNC:14312]	1.7806	0.8323	0.0271	0.2977	0.8249	4.7329	6.3668	0.0116	0.1424
ENSBTAG00000005925	ENSBTAT00000021363	SLC10A2	solute carrier family 10 member 2 [Source:HGNC Symbol;Acc:HGNC:10906]	Inf	Inf	0.0327	0.5579	5.6044	-0.919	8.6987	0.0032	0.1425
ENSBTAG00000045538	ENSBTAT00000063490			0.3628	-1.4629	0.0115	0.3336	-1.4587	2.401	8.6886	0.0032	0.1429
ENSBTAG00000005122	ENSBTAT00000006755	KNG1	kininogen 1 [Source:HGNC Symbol;Acc:HGNC:6383]	0.3291	-1.6036	0.0036	0.264	-1.5617	7.3928	10.1658	0.0014	0.1431
ENSBTAG00000004962	ENSBTAT00000006527	BCORL1	BCL6 corepressor-like 1 [Source:HGNC Symbol;Acc:HGNC:25657]	0.4063	-1.2994	0.03	0.3143	-1.2984	1.2683	6.3572	0.0117	0.1431
ENSBTAG00000046569	ENSBTAT00000065758	CISD3	CDGSH iron sulfur domain 3 [Source:HGNC Symbol;Acc:HGNC:27578]	0.4262	-1.2305	0.0165	0.2254	-1.2453	1.7945	6.3561	0.0117	0.1431
ENSBTAG00000012272	ENSBTAT00000016277	TMEM19	transmembrane protein 19 [Source:HGNC Symbol;Acc:HGNC:25605]	1.7646	0.8194	0.0283	0.3045	0.8124	4.6021	6.3536	0.0117	0.1432
ENSBTAG00000015098	ENSBTAT00000020093	RABEPK	Rab9 effector protein with kelch motifs [Source:HGNC Symbol;Acc:HGNC:16896]	0.4798	-1.0595	0.0308	0.3175	-1.0608	2.0999	6.3493	0.0117	0.1434
ENSBTAG00000007190	ENSBTAT00000009462	THAP6	THAP domain containing 6 [Source:HGNC Symbol;Acc:HGNC:23189]	1.9146	0.937	0.0312	0.3193	0.9289	2.7923	6.3445	0.0118	0.1436
ENSBTAG00000011727	ENSBTAT00000015577	ETAA1	Ewing tumor associated antigen 1 [Source:HGNC Symbol;Acc:HGNC:24648]	1.7619	0.8172	0.0306	0.3172	0.8094	4.4989	6.3442	0.0118	0.1436
ENSBTAG00000019979	ENSBTAT00000026613	CMPK2	cytidine/uridine monophosphate kinase 2 [Source:HGNC Symbol;Acc:HGNC:27015]	3.6967	1.8862	0.0021	0.1924	1.9085	3.4964	10.1452	0.0014	0.1439
ENSBTAG00000014046	ENSBTAT00000018669	BPI	bactericidal permeability-increasing protein precursor [Source:RefSeq peptide;Acc:NP_776320]	0.1796	-2.4771	0.0209	0.2603	-2.4019	-0.3556	6.3384	0.0118	0.144
ENSBTAG00000005523	ENSBTAT00000007264	XYLT1	xylosyltransferase 1 [Source:HGNC Symbol;Acc:HGNC:15516]	0.1898	-2.3975	0.0276	0.3003	-2.3253	-0.4038	6.3352	0.0118	0.1442
ENSBTAG00000000704	ENSBTAT00000000941	GUSB	glucuronidase beta [Source:HGNC Symbol;Acc:HGNC:4696]	0.5324	-0.9094	0.0196	0.2491	-0.9141	6.2011	6.3288	0.0119	0.1446
ENSBTAG00000014653	ENSBTAT00000019510	SPNS1	sphingolipid transporter 1 (putative) [Source:HGNC Symbol;Acc:HGNC:30621]	0.5721	-0.8055	0.0316	0.3211	-0.8118	4.2509	6.3271	0.0119	0.1446
ENSBTAG00000017835	ENSBTAT00000023708	C5orf63	chromosome 5 open reading frame 63 [Source:HGNC Symbol;Acc:HGNC:40051]	2.2844	1.1918	0.0287	0.3066	1.183	1.7022	6.3256	0.0119	0.1446
ENSBTAG00000022394	ENSBTAT00000030326		Serum amyloid A protein Amyloid protein A [Source:UniProtKB/Swiss-Prot;Acc:P35541]	0.3471	-1.5264	0.0013	0.0843	-1.5296	9.2191	8.6631	0.0032	0.1446
ENSBTAG00000008306	ENSBTAT00000010932	MKRN1	E3 ubiquitin-protein ligase makorin-1 [Source:RefSeq peptide;Acc:NP_001098449]	0.5448	-0.8763	0.0272	0.298	-0.882	3.4294	6.3208	0.0119	0.1447
ENSBTAG00000011062	ENSBTAT00000014690	TDO2	tryptophan 2,3-dioxygenase [Source:HGNC Symbol;Acc:HGNC:11708]	2.1865	1.1286	0.0077	0.1486	1.1174	7.4179	6.3211	0.0119	0.1447
ENSBTAG00000002703	ENSBTAT00000055158	ATP6V1A	ATPase H+ transporting V1 subunit A [Source:HGNC Symbol;Acc:HGNC:851]	1.8564	0.8925	0.0185	0.2403	0.8873	5.647	6.3238	0.0119	0.1447
ENSBTAG00000005458	ENSBTAT00000007182			0.3209	-1.6397	0.0262	0.2919	-1.6075	0.6471	6.318	0.012	0.1448
ENSBTAG00000039686	ENSBTAT00000052686	ACOT11	acyl-CoA thioesterase 11 [Source:HGNC Symbol;Acc:HGNC:18156]	0.5791	-0.788	0.0345	0.3352	-0.7938	4.4973	6.3157	0.012	0.1449
ENSBTAG00000006616	ENSBTAT00000008678	PTPN1	protein tyrosine phosphatase, non-receptor type 1 [Source:HGNC Symbol;Acc:HGNC:9642]	0.5413	-0.8855	0.0295	0.3112	-0.8867	3.28	6.3056	0.012	0.1455
ENSBTAG00000019836	ENSBTAT00000026427	GSKIP	GSK3B interacting protein [Source:HGNC Symbol;Acc:HGNC:20343]	1.8837	0.9136	0.017	0.2293	0.905	5.5976	6.3042	0.012	0.1455
ENSBTAG00000020528	ENSBTAT00000027347	PCOLCE	procollagen C-endopeptidase enhancer [Source:HGNC Symbol;Acc:HGNC:8738]	0.5709	-0.8086	0.0294	0.3105	-0.815	4.8371	6.3056	0.012	0.1455
ENSBTAG00000034442	ENSBTAT00000064152	LNP1	leukemia NUP98 fusion partner 1 [Source:HGNC Symbol;Acc:HGNC:28014]	0.2565	-1.9629	0.028	0.3025	-1.9097	0.0829	6.3068	0.012	0.1455
ENSBTAG00000004510	ENSBTAT00000005925	SARDH	sarcosine dehydrogenase [Source:HGNC Symbol;Acc:HGNC:10536]	0.4721	-1.0828	0.0044	0.1062	-1.0908	4.3037	6.2998	0.0121	0.1457
ENSBTAG00000019463	ENSBTAT00000025926	SLC25A39	solute carrier family 25 member 39 [Source:HGNC Symbol;Acc:HGNC:24279]	0.4815	-1.0544	0.0077	0.1478	-1.0595	6.1402	6.2983	0.0121	0.1457
ENSBTAG00000006478	ENSBTAT00000008492	C9orf64	chromosome 9 open reading frame 64 [Source:HGNC Symbol;Acc:HGNC:28144]	1.7768	0.8293	0.0289	0.3079	0.821	4.4078	6.294	0.0121	0.1459
ENSBTAG00000007300	ENSBTAT00000009604	FHL3	four and a half LIM domains 3 [Source:HGNC Symbol;Acc:HGNC:3704]	0.3306	-1.5966	0.0324	0.325	-1.5802	0.5521	6.2922	0.0121	0.1459
ENSBTAG00000021606	ENSBTAT00000028792	ERCC8	ERCC excision repair 8, CSA ubiquitin ligase complex subunit [Source:HGNC Symbol;Acc:HGNC:3439]	1.9577	0.9692	0.0288	0.3066	0.9615	2.6931	6.2931	0.0121	0.1459
ENSBTAG00000011045	ENSBTAT00000014665	MRPS36	mitochondrial ribosomal protein S36 [Source:HGNC Symbol;Acc:HGNC:16631]	1.8873	0.9163	0.0192	0.247	0.9049	3.8018	6.2867	0.0122	0.1463
ENSBTAG00000024381	ENSBTAT00000061143	MAN1A1	mannosidase alpha class 1A member 1 [Source:HGNC Symbol;Acc:HGNC:6821]	1.8649	0.8991	0.0187	0.2419	0.8931	5.7537	6.2788	0.0122	0.1468
ENSBTAG00000038330	ENSBTAT00000057315		CG2446-like; Uncharacterized protein [Source:UniProtKB/TrEMBL;Acc:F1MEN1]	0.5582	-0.8412	0.0299	0.314	-0.8419	3.9076	6.2768	0.0122	0.1469
ENSBTAG00000013568	ENSBTAT00000018040	UEVLD	UEV and lactate/malate dehyrogenase domains [Source:HGNC Symbol;Acc:HGNC:30866]	2.1885	1.13	0.0171	0.23	1.1285	2.2689	6.2747	0.0122	0.147
ENSBTAG00000004560	ENSBTAT00000005991	CLEC4F	C-type lectin domain family 4 member F [Source:HGNC Symbol;Acc:HGNC:25357]	6.0875	2.6058	0	0.0035	2.6243	4.3378	10.0716	0.0015	0.1471
ENSBTAG00000046389	ENSBTAT00000037859			14.4982	3.8578	0.006	0.3488	3.7098	0.322	10.0909	0.0015	0.1471
ENSBTAG00000002094	ENSBTAT00000043764	ATP5J2	ATP synthase, H+ transporting, mitochondrial Fo complex subunit F2 [Source:HGNC Symbol;Acc:HGNC:848]	0.3292	-1.6031	0.0038	0.2697	-1.5606	5.8508	10.0745	0.0015	0.1471
ENSBTAG00000004380	ENSBTAT00000005749	STAT2	signal transducer and activator of transcription 2 [Source:HGNC Symbol;Acc:HGNC:11363]	2.9135	1.5428	0.0057	0.3377	1.5769	5.5463	10.0598	0.0015	0.1472
ENSBTAG00000000998	ENSBTAT00000001322	SLC39A6	solute carrier family 39 member 6 [Source:HGNC Symbol;Acc:HGNC:18607]	2.1559	1.1083	0.0234	0.2766	1.0996	2.1962	6.2705	0.0123	0.1472
ENSBTAG00000036946	ENSBTAT00000051446	U1	U1 spliceosomal RNA [Source:RFAM;Acc:RF00003]	0	#NAME?	0.0305	0.5434	-5.3504	-1.3222	8.6209	0.0033	0.1476
ENSBTAG00000009618	ENSBTAT00000050813	NEK2	NIMA related kinase 2 [Source:HGNC Symbol;Acc:HGNC:7745]	Inf	Inf	0.0246	0.6591	5.9842	-0.648	10.0386	0.0015	0.148
ENSBTAG00000021226	ENSBTAT00000028280	SAR1B	secretion associated Ras related GTPase 1B [Source:HGNC Symbol;Acc:HGNC:10535]	1.7598	0.8154	0.0283	0.3045	0.8111	4.7954	6.2574	0.0124	0.1482
ENSBTAG00000001353	ENSBTAT00000001782	PMPCA	peptidase, mitochondrial processing alpha subunit [Source:HGNC Symbol;Acc:HGNC:18667]	0.5292	-0.918	0.0181	0.2369	-0.9227	5.9982	6.25	0.0124	0.1485
ENSBTAG00000007386	ENSBTAT00000009711	NUDCD1	NudC domain containing 1 [Source:HGNC Symbol;Acc:HGNC:24306]	1.8656	0.8997	0.0212	0.2619	0.8952	3.7365	6.2527	0.0124	0.1485
ENSBTAG00000018689	ENSBTAT00000024875	LIG3	DNA ligase 3 [Source:HGNC Symbol;Acc:HGNC:6600]	0.5312	-0.9127	0.0367	0.343	-0.9146	2.71	6.251	0.0124	0.1485
ENSBTAG00000046268	ENSBTAT00000006472		Uncharacterized protein [Source:UniProtKB/TrEMBL;Acc:F1MHY4]	0	#NAME?	0.0381	0.3471	-4.9725	-1.4115	6.247	0.0124	0.1486
ENSBTAG00000040413	ENSBTAT00000056670	CES3	carboxylesterase 3 [Source:HGNC Symbol;Acc:HGNC:1865]	0.4756	-1.0723	0.0154	0.2186	-1.0771	7.9694	6.2449	0.0125	0.1486
ENSBTAG00000008495	ENSBTAT00000061606			0	#NAME?	0.0383	0.3471	-4.978	-1.4109	6.2455	0.0125	0.1486
ENSBTAG00000018837	ENSBTAT00000025078	SLC39A11	solute carrier family 39 member 11 [Source:HGNC Symbol;Acc:HGNC:14463]	0.4525	-1.1439	0.0141	0.208	-1.1336	2.504	6.2424	0.0125	0.1487
ENSBTAG00000003740	ENSBTAT00000004874	KDM6A	lysine demethylase 6A [Source:HGNC Symbol;Acc:HGNC:12637]	1.8057	0.8526	0.0301	0.3145	0.8471	3.5472	6.2365	0.0125	0.1491
ENSBTAG00000010481	ENSBTAT00000013845	UBXN1	UBX domain protein 1 [Source:HGNC Symbol;Acc:HGNC:18402]	0.5502	-0.8619	0.0204	0.2562	-0.87	5.17	6.2324	0.0125	0.1493
[truncated: 48,987 more rows]

## Sheet: P<0.01
Table S3. Sheet 3: Identification of significant DE genes with cut-off P value of <0.01, expressed in bovine liver tissues by comparing the Polish-HF vs. Polish-Red cattle breeds using DEseq and EdgeR pipelines.				DE-seq pipeline results				EdgeR pipeline results
Ensembl Gene ID	Ensembl Transcript ID	Associated Gene Name	Description	DEseq_foldChange	DEseq_log2FoldChange	DEseq_pval	DEseq_padj	EdgeR_logFC	EdgeR_logCPM	EdgeR_LR	EdgeR_PValue	EdgeR_FDR
ENSBTAG00000035959	ENSBTAT00000050449			105.046	6.7149	0	0	6.5725	2.8197	16.9506	0	0.0131
ENSBTAG00000031214	ENSBTAT00000012124		Uncharacterized protein [Source:UniProtKB/TrEMBL;Acc:E1BKD9]	48.6185	5.6034	0.0001	0.0139	5.3269	0.9138	19.6718	0	0.0042
ENSBTAG00000037527	ENSBTAT00000002019	OAS1X	2',5'-oligoadenylate synthetase 1, 40/46kDa [Source:RefSeq peptide;Acc:NP_835209]	45.806	5.5175	0	0	5.5093	3.0072	24.6627	0	0.0006
ENSBTAG00000021050	ENSBTAT00000028037	ECEL1	endothelin converting enzyme like 1 [Source:HGNC Symbol;Acc:HGNC:3147]	41.065	5.3598	0	0	5.3467	4.3851	120.018	0	0
ENSBTAG00000004411	ENSBTAT00000005784	CRISPLD1	cysteine rich secretory protein LCCL domain containing 1 [Source:HGNC Symbol;Acc:HGNC:18206]	37.2454	5.219	0.0001	0.0082	5.0228	0.6206	20.3857	0	0.002
ENSBTAG00000009230	ENSBTAT00000012159	FBLN7	fibulin 7 [Source:HGNC Symbol;Acc:HGNC:26740]	33.6317	5.0717	0.0003	0.0278	4.7439	0.3789	17.1833	0	0.0067
ENSBTAG00000037527	ENSBTAT00000044986	OAS1X	2',5'-oligoadenylate synthetase 1, 40/46kDa [Source:RefSeq peptide;Acc:NP_835209]	33.2266	5.0543	0	0.0028	4.9639	1.3709	23.9728	0	0.0009
ENSBTAG00000010371	ENSBTAT00000013689	CHAC1	ChaC glutathione specific gamma-glutamylcyclotransferase 1 [Source:HGNC Symbol;Acc:HGNC:28680]	30.4367	4.9277	0	0	4.846	2.0393	12.4427	0.0004	0.0375
ENSBTAG00000006354	ENSBTAT00000008335		Haptoglobin [Source:UniProtKB/TrEMBL;Acc:G3X6K8]	29.3846	4.877	0	0	4.9312	11.586	23.0638	0	0.0012
ENSBTAG00000037605	ENSBTAT00000019939		Uncharacterized protein [Source:UniProtKB/TrEMBL;Acc:F6Q9J4]	28.437	4.8297	0	0	4.8066	3.382	12.044	0.0005	0.0437
ENSBTAG00000003575	ENSBTAT00000004651	ZKSCAN4	zinc finger with KRAB and SCAN domains 4 [Source:HGNC Symbol;Acc:HGNC:13854]	28.0489	4.8099	0.0002	0.0103	4.5134	0.0324	18.1953	0	0.0022
ENSBTAG00000024272	ENSBTAT00000033527		Uncharacterized protein [Source:UniProtKB/TrEMBL;Acc:F6PPP4]	26.295	4.7167	0	0	4.6825	2.8582	39.2395	0	0
ENSBTAG00000047918	ENSBTAT00000066022	bta-mir-2887-2	bta-mir-2887-1 [Source:miRBase;Acc:MI0013060]	25.1932	4.655	0	0	4.6751	9.3559	3.6136	0.0573	0.298
ENSBTAG00000008471	ENSBTAT00000011146	MX2	MX dynamin like GTPase 2 [Source:HGNC Symbol;Acc:HGNC:7533]	25.1038	4.6498	0	0	4.5973	2.6008	33.0466	0	0
ENSBTAG00000021050	ENSBTAT00000028037	ECEL1	endothelin converting enzyme like 1 [Source:HGNC Symbol;Acc:HGNC:3147]	22.0093	4.46	0	0	4.4998	4.3822	13.2689	0.0003	0.0495
ENSBTAG00000002705	ENSBTAT00000003504	REC8	REC8 meiotic recombination protein [Source:HGNC Symbol;Acc:HGNC:16879]	21.4123	4.4204	0	0	4.4095	2.209	38.8262	0	0
ENSBTAG00000008573	ENSBTAT00000066266	ZFP36	ZFP36 ring finger protein [Source:HGNC Symbol;Acc:HGNC:12862]	19.5088	4.2861	0	0.0002	4.185	0.9408	26.3455	0	0.0001
ENSBTAG00000001740	ENSBTAT00000002282	HAPLN3	hyaluronan and proteoglycan link protein 3 [Source:HGNC Symbol;Acc:HGNC:21446]	19.3814	4.2766	0	0	4.3008	3.7619	35.6792	0	0
ENSBTAG00000020116	ENSBTAT00000011795	JSP.1	MHC Class I JSP.1 precursor [Source:RefSeq peptide;Acc:NP_001035588]	19.28	4.269	0	0	4.2566	5.7199	46.9986	0	0
ENSBTAG00000046695	ENSBTAT00000064933			18.6641	4.2222	0	0	4.2344	3.6171	12.8193	0.0003	0.0582
ENSBTAG00000019588	ENSBTAT00000026100	LA-DQB	MHC cell surface glycoprotein precursor [Source:RefSeq peptide;Acc:NP_001074392]	17.7634	4.1508	0	0	4.1666	4.9207	23.044	0	0.0012
ENSBTAG00000018861	ENSBTAT00000053671	C12orf56	chromosome 12 open reading frame 56 [Source:HGNC Symbol;Acc:HGNC:26967]	17.4083	4.1217	0.0001	0.0076	3.9595	0.2926	17.7529	0	0.0027
ENSBTAG00000011624	ENSBTAT00000015438	FGF21	fibroblast growth factor 21 [Source:HGNC Symbol;Acc:HGNC:3678]	16.0627	4.0056	0	0	4.016	5.2563	17.4807	0	0.006
ENSBTAG00000037539	ENSBTAT00000044541		Uncharacterized protein; VCAM1 protein [Source:UniProtKB/TrEMBL;Acc:A7MBB0]	15.69	3.9718	0	0	3.9491	3.6874	83.7909	0	0
ENSBTAG00000009583	ENSBTAT00000012607	SLC22A2	solute carrier family 22 member 2 [Source:HGNC Symbol;Acc:HGNC:10966]	14.2668	3.8346	0	0.0001	3.7744	1.228	26.7756	0	0.0001
ENSBTAG00000006383	ENSBTAT00000008373		40S ribosomal protein S3a [Source:UniProtKB/TrEMBL;Acc:G3N262]	13.981	3.8054	0	0	3.8299	4.2519	13.826	0.0002	0.043
ENSBTAG00000038625	ENSBTAT00000054825		Uncharacterized protein [Source:UniProtKB/TrEMBL;Acc:F1N1I1]	13.2751	3.7307	0	0.001	3.6583	1.7148	19.3803	0	0.003
ENSBTAG00000021050	ENSBTAT00000028037	ECEL1	endothelin converting enzyme like 1 [Source:HGNC Symbol;Acc:HGNC:3147]	13.1355	3.7154	0	0	3.6979	2.4766	14.7143	0.0001	0.0158
ENSBTAG00000009400	ENSBTAT00000046066	FASTKD3	FAST kinase domains 3 [Source:HGNC Symbol;Acc:HGNC:28758]	13.0789	3.7092	0	0.0004	3.6734	1.9112	17.3781	0	0.0063
ENSBTAG00000047865	ENSBTAT00000065163	SNORD107	Small nucleolar RNA SNORD107 [Source:RFAM;Acc:RF01164]	12.9412	3.6939	0	0.0016	3.6053	0.8063	23.4215	0	0.0003
ENSBTAG00000001308	ENSBTAT00000001728		Uncharacterized protein [Source:UniProtKB/TrEMBL;Acc:F1MBW1]	12.7021	3.667	0	0.0017	3.5918	0.799	23.2771	0	0.0003
ENSBTAG00000000177	ENSBTAT00000000202	MSLN	mesothelin [Source:HGNC Symbol;Acc:HGNC:7371]	12.6738	3.6638	0	0	3.6492	2.4552	18.1816	0	0.0047
ENSBTAG00000048000	ENSBTAT00000064132	bta-mir-2904-1	bta-mir-2904-1 [Source:miRBase;Acc:MI0013080]	12.4287	3.6356	0	0	3.6209	3.3993	6.5762	0.0103	0.1354
ENSBTAG00000020243	ENSBTAT00000001939	SVEP1	sushi, von Willebrand factor type A, EGF and pentraxin domain containing 1 [Source:HGNC Symbol;Acc:HGNC:15985]	12.1449	3.6023	0	0	3.5604	2.6492	34.3055	0	0
ENSBTAG00000020536	ENSBTAT00000027362	HERC6	HECT and RLD domain containing E3 ubiquitin protein ligase family member 6 [Source:HGNC Symbol;Acc:HGNC:26072]	11.0955	3.4719	0	0	3.5194	4.8546	34.6444	0	0
ENSBTAG00000005772	ENSBTAT00000007590	SPDYC	speedy/RINGO cell cycle regulator family member C [Source:HGNC Symbol;Acc:HGNC:32681]	10.8616	3.4412	0	0.0006	3.3964	1.1338	24.784	0	0.0002
ENSBTAG00000042919	ENSBTAT00000059911	U6	U6 spliceosomal RNA [Source:RFAM;Acc:RF00026]	10.1775	3.3473	0	0.0035	3.2855	0.82	20.9886	0	0.0007
ENSBTAG00000034827	ENSBTAT00000049292	PDGFD	platelet derived growth factor D [Source:HGNC Symbol;Acc:HGNC:30620]	9.8437	3.2992	0	0.0066	3.238	1.549	20.3956	0	0.002
ENSBTAG00000001582	ENSBTAT00000002073		Uncharacterized protein [Source:UniProtKB/TrEMBL;Acc:F1N678]	9.4697	3.2433	0	0	3.2271	2.573	44.2186	0	0
ENSBTAG00000007881	ENSBTAT00000010366	IFIT1	interferon induced protein with tetratricopeptide repeats 1 [Source:HGNC Symbol;Acc:HGNC:5407]	9.4457	3.2397	0	0.0041	3.2634	2.4467	19.8576	0	0.0042
ENSBTAG00000005936	ENSBTAT00000007794	DMC1	meiotic recombination protein DMC1/LIM15 homolog [Source:RefSeq peptide;Acc:NP_001178267]	9.3109	3.2189	0.0004	0.0215	3.1345	0.429	15.3846	0.0001	0.0064
ENSBTAG00000043402	ENSBTAT00000060394	SNORA43	Small nucleolar RNA SNORA43 [Source:RFAM;Acc:RF00416]	8.9254	3.1579	0	0.0019	3.1066	1.0897	22.7732	0	0.0003
ENSBTAG00000016388	ENSBTAT00000021795	SLCO4A1	solute carrier organic anion transporter family member 4A1 [Source:HGNC Symbol;Acc:HGNC:10953]	8.5969	3.1038	0	0	3.0988	3.7767	7.057	0.0079	0.237
ENSBTAG00000036373	ENSBTAT00000050873	bta-mir-568	bta-mir-568 [Source:miRBase;Acc:MI0009866]	8.5626	3.098	0	0	3.0816	3.0057	53.4418	0	0
ENSBTAG00000007554	ENSBTAT00000009939	IFI6	interferon alpha inducible protein 6 [Source:HGNC Symbol;Acc:HGNC:4054]	8.3604	3.0636	0	0	3.0688	7.273	13.0314	0.0003	0.0309
ENSBTAG00000022590	ENSBTAT00000035874		Uncharacterized protein [Source:UniProtKB/TrEMBL;Acc:F1MWX3]	8.1242	3.0222	0	0	3.0136	5.631	56.8595	0	0
ENSBTAG00000045632	ENSBTAT00000065289	bta-mir-2904-3	bta-mir-2904-1 [Source:miRBase;Acc:MI0013080]	8.0723	3.013	0	0	3.0093	6.348	42.7199	0	0
ENSBTAG00000014628	ENSBTAT00000019477	OAS2	2'-5'-oligoadenylate synthase 2 [Source:UniProtKB/Swiss-Prot;Acc:F1N3B8]	8.0621	3.0112	0	0.0078	2.9967	1.7618	9.6436	0.0019	0.1047
ENSBTAG00000047029	ENSBTAT00000063143		Uncharacterized protein [Source:UniProtKB/TrEMBL;Acc:E1BEQ3]	8.0381	3.0068	0	0.0058	3.0069	2.8246	6.4911	0.0108	0.3531
ENSBTAG00000045751	ENSBTAT00000035486		Uncharacterized protein [Source:UniProtKB/TrEMBL;Acc:G3MW12]	7.6151	2.9289	0	0.0024	2.8835	1.2285	19.2228	0	0.0014
ENSBTAG00000046768	ENSBTAT00000064194	IGFBP1	insulin like growth factor binding protein 1 [Source:HGNC Symbol;Acc:HGNC:5469]	7.4545	2.8981	0	0.0002	2.9264	6.5225	28.3342	0	0.0001
ENSBTAG00000024420	ENSBTAT00000033859	COL28A1	collagen type XXVIII alpha 1 chain [Source:HGNC Symbol;Acc:HGNC:22442]	7.3638	2.8804	0.0002	0.0114	2.8283	0.8666	17.7059	0	0.0028
ENSBTAG00000013103	ENSBTAT00000017420	COL1A1	collagen type I alpha 1 chain [Source:HGNC Symbol;Acc:HGNC:2197]	7.2726	2.8625	0	0	2.8493	7.4218	25.2822	0	0.0003
ENSBTAG00000033367	ENSBTAT00000013892	DDO	D-aspartate oxidase [Source:HGNC Symbol;Acc:HGNC:2727]	6.9677	2.8007	0	0.0019	2.7703	1.3945	23.4733	0	0.0003
ENSBTAG00000006745	ENSBTAT00000008877	FGG	fibrinogen gamma chain [Source:HGNC Symbol;Acc:HGNC:3694]	6.787	2.7628	0	0.0002	2.7534	9.9827	29.0475	0	0
ENSBTAG00000014707	ENSBTAT00000019573	ISG15	ISG15 ubiquitin-like modifier [Source:HGNC Symbol;Acc:HGNC:4053]	6.7482	2.7545	0	0.0006	2.7935	6.2779	22.1922	0	0.0017
ENSBTAG00000009876	ENSBTAT00000013024	C4BPA	complement component 4 binding protein alpha [Source:HGNC Symbol;Acc:HGNC:1325]	6.7372	2.7521	0	0	2.7411	3.4252	50.5806	0	0
ENSBTAG00000003222	ENSBTAT00000004181	ASNS	asparagine synthetase (glutamine-hydrolyzing) [Source:HGNC Symbol;Acc:HGNC:753]	6.7129	2.7469	0	0	2.7261	4.4515	11.1552	0.0008	0.0584
ENSBTAG00000046671	ENSBTAT00000066249	WFS1	wolframin ER transmembrane glycoprotein [Source:HGNC Symbol;Acc:HGNC:12762]	6.5592	2.7135	0	0.0008	2.6918	2.9288	16.3237	0.0001	0.0087
ENSBTAG00000012505	ENSBTAT00000061460	ARHGEF17	Rho guanine nucleotide exchange factor (GEF) 17 [Source:RefSeq peptide;Acc:NP_001269515]	6.4262	2.684	0	0.0068	2.6495	2.1909	18.0377	0	0.0049
ENSBTAG00000012088	ENSBTAT00000016040	FBLN1	fibulin 1 [Source:HGNC Symbol;Acc:HGNC:3600]	6.4089	2.6801	0	0	2.6546	4.1704	17.8912	0	0.005
ENSBTAG00000048205	ENSBTAT00000064504	bta-mir-2887-2	bta-mir-2887-1 [Source:miRBase;Acc:MI0013060]	6.3585	2.6687	0	0.0024	2.6945	4.7485	4.1745	0.041	0.5317
ENSBTAG00000003492	ENSBTAT00000004538		Uncharacterized protein [Source:UniProtKB/TrEMBL;Acc:A0A0A0MP88]	6.3338	2.6631	0	0	2.6685	3.7724	13.9859	0.0002	0.0106
ENSBTAG00000007883	ENSBTAT00000010367			6.3317	2.6626	0	0.0001	2.6567	3.672	7.369	0.0066	0.2135
ENSBTAG00000017448	ENSBTAT00000023206	EFEMP1	EGF containing fibulin like extracellular matrix protein 1 [Source:HGNC Symbol;Acc:HGNC:3218]	6.311	2.6579	0	0.0035	2.6333	2.4377	20.3048	0	0.0021
ENSBTAG00000001725	ENSBTAT00000039533	CXCL10	C-X-C motif chemokine ligand 10 [Source:HGNC Symbol;Acc:HGNC:10637]	6.2358	2.6406	0	0.0034	2.6652	4.0558	21.4665	0	0.0023
ENSBTAG00000004560	ENSBTAT00000005991	CLEC4F	C-type lectin domain family 4 member F [Source:HGNC Symbol;Acc:HGNC:25357]	6.0875	2.6058	0	0.0035	2.6243	4.3378	10.0716	0.0015	0.1471
ENSBTAG00000005496	ENSBTAT00000049336	RP2	retinitis pigmentosa 2 (X-linked recessive) [Source:HGNC Symbol;Acc:HGNC:10274]	6.0578	2.5988	0	0.0003	2.5761	2.0259	28.318	0	0
ENSBTAG00000032265	ENSBTAT00000045760			5.9837	2.581	0	0.0114	2.6037	3.3414	19.6693	0	0.0042
ENSBTAG00000007881	ENSBTAT00000010366	IFIT1	interferon induced protein with tetratricopeptide repeats 1 [Source:HGNC Symbol;Acc:HGNC:5407]	5.8233	2.5418	0	0.0005	2.5341	3.4595	7.423	0.0064	0.2113
ENSBTAG00000009150	ENSBTAT00000012059	SPON1	spondin 1 [Source:HGNC Symbol;Acc:HGNC:11252]	5.7703	2.5286	0	0.0007	2.5121	3.3148	25.0243	0	0.0003
ENSBTAG00000036373	ENSBTAT00000050873	bta-mir-568	bta-mir-568 [Source:miRBase;Acc:MI0009866]	5.7355	2.5199	0	0.0044	2.4923	2.6752	21.5575	0	0.0013
ENSBTAG00000037605	ENSBTAT00000019939		Uncharacterized protein [Source:UniProtKB/TrEMBL;Acc:F6Q9J4]	5.5521	2.473	0	0.007	2.4874	4.7624	5.1701	0.023	0.4614
ENSBTAG00000007554	ENSBTAT00000009939	IFI6	interferon alpha inducible protein 6 [Source:HGNC Symbol;Acc:HGNC:4054]	5.5407	2.4701	0	0.0027	2.5268	7.857	13.4108	0.0003	0.0475
ENSBTAG00000026181	ENSBTAT00000006163	UGT1A1	UDP glucuronosyltransferase family 1 member A1 [Source:HGNC Symbol;Acc:HGNC:12530]	5.5292	2.4671	0	0	2.4485	5.3084	25.7324	0	0.0002
ENSBTAG00000011667	ENSBTAT00000015493	PM20D2	peptidase M20 domain containing 2 [Source:HGNC Symbol;Acc:HGNC:21408]	5.4493	2.4461	0	0.0002	2.4334	2.3185	27.5417	0	0.0001
ENSBTAG00000008717	ENSBTAT00000011485	SERPINE2	serpin family E member 2 [Source:HGNC Symbol;Acc:HGNC:8951]	5.3833	2.4285	0.0005	0.0392	2.4011	1.8468	16.0627	0.0001	0.0093
ENSBTAG00000015739	ENSBTAT00000020897	MRC2	C-type mannose receptor 2 precursor [Source:RefSeq peptide;Acc:NP_001179599]	5.2843	2.4017	0	0.0069	2.3762	2.6257	11.5832	0.0007	0.0509
ENSBTAG00000048049	ENSBTAT00000030542		Uncharacterized protein [Source:UniProtKB/TrEMBL;Acc:G5E5T5]	5.2497	2.3922	0	0.0001	2.3794	5.8346	26.2455	0	0.0002
ENSBTAG00000006731	ENSBTAT00000008848	SLC7A5	solute carrier family 7 member 5 [Source:HGNC Symbol;Acc:HGNC:11063]	5.2487	2.3919	0	0.0066	2.3778	2.8374	6.5581	0.0104	0.2739
ENSBTAG00000017670	ENSBTAT00000023500		Uncharacterized protein [Source:UniProtKB/TrEMBL;Acc:F1MY62]	5.2416	2.39	0.0001	0.0185	2.4329	3.5265	19.1596	0	0.005
ENSBTAG00000007101	ENSBTAT00000009341	F3	coagulation factor III, tissue factor [Source:HGNC Symbol;Acc:HGNC:3541]	5.2392	2.3894	0	0.003	2.3715	3.0091	20.213	0	0.0021
ENSBTAG00000001745	ENSBTAT00000002279	LUM	lumican [Source:HGNC Symbol;Acc:HGNC:6724]	5.1054	2.352	0	0.0002	2.3308	4.7131	15.84	0.0001	0.0102
ENSBTAG00000013472	ENSBTAT00000033863	COL1A2	collagen type I alpha 2 chain [Source:HGNC Symbol;Acc:HGNC:2198]	5.0693	2.3418	0	0.0001	2.3255	7.2043	15.0062	0.0001	0.0139
ENSBTAG00000016520	ENSBTAT00000009636		TPSB1 protein; Uncharacterized protein [Source:UniProtKB/TrEMBL;Acc:A6QPI9]	5.0388	2.3331	0	0.0038	2.3004	3.1685	8.2255	0.0041	0.167
ENSBTAG00000034867	ENSBTAT00000005404	TMEM38B	transmembrane protein 38B [Source:HGNC Symbol;Acc:HGNC:25535]	5.0244	2.329	0	0	2.3225	4.1467	45.0693	0	0
ENSBTAG00000015727	ENSBTAT00000020877			4.9202	2.2987	0	0	2.299	3.9572	22.895	0	0.0003
ENSBTAG00000020602	ENSBTAT00000027449	IDO1	indoleamine 2,3-dioxygenase 1 [Source:HGNC Symbol;Acc:HGNC:6059]	4.8872	2.289	0	0.0011	2.2794	3.9075	16.0518	0.0001	0.0093
ENSBTAG00000002151	ENSBTAT00000002787	ASB15	ankyrin repeat and SOCS box containing 15 [Source:HGNC Symbol;Acc:HGNC:19767]	4.7903	2.2601	0.0003	0.0176	2.241	1.3784	15.0992	0.0001	0.007
ENSBTAG00000037440	ENSBTAT00000056654			4.7552	2.2495	0.0001	0.0084	2.2441	1.6232	12.3476	0.0004	0.0188
ENSBTAG00000011766	ENSBTAT00000056663	C7	complement component 7 [Source:HGNC Symbol;Acc:HGNC:1346]	4.6745	2.2248	0	0.0003	2.2091	7.4765	16.461	0	0.0084
ENSBTAG00000017375	ENSBTAT00000023103	C4orf32	chromosome 4 open reading frame 32 [Source:HGNC Symbol;Acc:HGNC:26813]	4.6664	2.2223	0	0	2.2153	3.4185	30.0406	0	0
ENSBTAG00000047998	ENSBTAT00000063052	COL5A1	collagen type V alpha 1 chain [Source:HGNC Symbol;Acc:HGNC:2209]	4.6259	2.2097	0	0.0017	2.1997	3.7481	16.8684	0	0.0073
ENSBTAG00000019808	ENSBTAT00000026390	CCSER1	coiled-coil serine rich protein 1 [Source:HGNC Symbol;Acc:HGNC:29349]	4.4737	2.1615	0	0	2.1558	3.5276	32.8961	0	0
ENSBTAG00000002340	ENSBTAT00000030838	STEAP4	STEAP4 metalloreductase [Source:HGNC Symbol;Acc:HGNC:21923]	4.4633	2.1581	0	0.0005	2.159	6.18	5.3308	0.021	0.3595
ENSBTAG00000018563	ENSBTAT00000029841	SFRP2	secreted frizzled related protein 2 [Source:HGNC Symbol;Acc:HGNC:10777]	4.394	2.1355	0	0.0001	2.1356	3.528	16.1833	0.0001	0.0049
ENSBTAG00000007705	ENSBTAT00000047455	COLEC12	collectin subfamily member 12 [Source:HGNC Symbol;Acc:HGNC:16016]	4.3442	2.1191	0.0001	0.0153	2.1059	2.8656	16.3922	0.0001	0.0085
ENSBTAG00000011584	ENSBTAT00000015389	CHST2	carbohydrate sulfotransferase 2 [Source:HGNC Symbol;Acc:HGNC:1970]	4.3198	2.1109	0.0002	0.0225	2.1032	2.7004	17.5986	0	0.0057
ENSBTAG00000020542	ENSBTAT00000027370	SHE	Src homology 2 domain containing E [Source:HGNC Symbol;Acc:HGNC:27004]	4.2249	2.0789	0	0.0018	2.0685	2.4573	24.0008	0	0.0002
ENSBTAG00000015534	ENSBTAT00000020640	LYPLAL1	lysophospholipase like 1 [Source:HGNC Symbol;Acc:HGNC:20440]	4.2063	2.0725	0	0.0004	2.0567	2.9716	25.1071	0	0.0001
ENSBTAG00000002804	ENSBTAT00000061140	PDGFRB	platelet derived growth factor receptor beta [Source:HGNC Symbol;Acc:HGNC:8804]	4.0407	2.0146	0	0.0036	2.0064	4.2425	20.8635	0	0.0017
ENSBTAG00000031871	ENSBTAT00000045191	NKAPL	NKAP-like protein [Source:RefSeq peptide;Acc:NP_001095968]	4.0362	2.013	0	0.0029	1.9942	2.4381	16.9812	0	0.0036
ENSBTAG00000017328	ENSBTAT00000023042	PTI	Bos taurus pancreatic trypsin inhibitor (PTI), mRNA. [Source:RefSeq mRNA;Acc:NM_001001554]	4.0355	2.0127	0	0.0049	1.9915	4.2308	13.7763	0.0002	0.0237
ENSBTAG00000006326	ENSBTAT00000008298	ALDH1L2	aldehyde dehydrogenase 1 family member L2 [Source:HGNC Symbol;Acc:HGNC:26777]	4.0351	2.0126	0	0.007	1.9966	4.0299	15.3795	0.0001	0.0122
ENSBTAG00000001376	ENSBTAT00000001812	RAD21L1	RAD21 cohesin complex component like 1 [Source:HGNC Symbol;Acc:HGNC:16271]	3.9499	1.9818	0	0.0001	1.9766	4.2782	26.6385	0	0.0001
ENSBTAG00000009851	ENSBTAT00000048615	ROBO1	roundabout guidance receptor 1 [Source:HGNC Symbol;Acc:HGNC:10249]	3.9405	1.9784	0.0004	0.0217	1.9598	1.7309	15.9207	0.0001	0.0052
ENSBTAG00000013578	ENSBTAT00000018054	CHI3L2	chitinase 3 like 2 [Source:HGNC Symbol;Acc:HGNC:1933]	3.9357	1.9766	0	0.0023	1.9723	2.5888	18.385	0	0.0021
ENSBTAG00000038178	ENSBTAT00000052912	ZNF25	zinc finger protein 25 [Source:HGNC Symbol;Acc:HGNC:13043]	3.913	1.9683	0.0004	0.0199	1.9552	1.7832	16.0808	0.0001	0.005
ENSBTAG00000005691	ENSBTAT00000007477			3.8714	1.9529	0.0001	0.0079	1.9451	4.1062	13.3824	0.0003	0.0267
ENSBTAG00000012855	ENSBTAT00000017086	LPL	Bos taurus lipoprotein lipase (LPL), mRNA. [Source:RefSeq mRNA;Acc:NM_001075120]	3.8542	1.9464	0	0.0074	1.9347	4.0224	18.6793	0	0.004
ENSBTAG00000047029	ENSBTAT00000063143		Uncharacterized protein [Source:UniProtKB/TrEMBL;Acc:E1BEQ3]	3.8418	1.9418	0.0001	0.0052	1.9254	2.4506	14.1618	0.0002	0.0099
ENSBTAG00000001835	ENSBTAT00000002398	GJA1	gap junction protein alpha 1 [Source:HGNC Symbol;Acc:HGNC:4274]	3.831	1.9377	0.0003	0.0286	1.9302	2.9955	16.8845	0	0.0073
ENSBTAG00000006745	ENSBTAT00000008877	FGG	fibrinogen gamma chain [Source:HGNC Symbol;Acc:HGNC:3694]	3.8149	1.9316	0.0001	0.0095	1.9185	9.0997	10.7789	0.001	0.0674
ENSBTAG00000013205	ENSBTAT00000017575	IL1RAP	interleukin 1 receptor accessory protein [Source:HGNC Symbol;Acc:HGNC:5995]	3.7636	1.9121	0	0.0006	1.8993	3.4488	21.7382	0	0.0005
ENSBTAG00000046588	ENSBTAT00000064412	DNAJB9	DnaJ heat shock protein family (Hsp40) member B9 [Source:HGNC Symbol;Acc:HGNC:6968]	3.6819	1.8804	0	0.002	1.8774	7.7644	18.9068	0	0.0016
ENSBTAG00000027630	ENSBTAT00000039792	CISD2	CDGSH iron sulfur domain 2 [Source:HGNC Symbol;Acc:HGNC:24212]	3.6245	1.8578	0	0.0002	1.8528	5.1707	29.3165	0	0
ENSBTAG00000020661	ENSBTAT00000027538	ABCA1	ATP binding cassette subfamily A member 1 [Source:HGNC Symbol;Acc:HGNC:29]	3.6149	1.8539	0	0.0066	1.847	5.6951	10.8574	0.001	0.0659
ENSBTAG00000018254	ENSBTAT00000024297	CDKN1B	cyclin dependent kinase inhibitor 1B [Source:HGNC Symbol;Acc:HGNC:1785]	3.6113	1.8525	0	0.0003	1.8414	5.2869	23.0995	0	0.0003
ENSBTAG00000015208	ENSBTAT00000061091	CARMIL3	capping protein regulator and myosin 1 linker 3 [Source:HGNC Symbol;Acc:HGNC:20272]	3.563	1.8331	0.0001	0.0061	1.8368	2.5179	8.8701	0.0029	0.0644
ENSBTAG00000021962	ENSBTAT00000029281	CXorf23	chromosome X open reading frame 23 [Source:HGNC Symbol;Acc:HGNC:27413]	3.5497	1.8277	0.0004	0.021	1.8116	2.0631	16.0371	0.0001	0.0051
ENSBTAG00000002278	ENSBTAT00000002944	FBN1	fibrillin 1 [Source:HGNC Symbol;Acc:HGNC:3603]	3.5484	1.8272	0.0001	0.0158	1.8109	4.1467	17.2214	0	0.0066
ENSBTAG00000015587	ENSBTAT00000020704	TTC32	tetratricopeptide repeat domain 32 [Source:HGNC Symbol;Acc:HGNC:32954]	3.505	1.8094	0	0.0012	1.8041	3.52	20.2907	0	0.0009
ENSBTAG00000006259	ENSBTAT00000047356	MOB1A	MOB kinase activator 1A [Source:HGNC Symbol;Acc:HGNC:16015]	3.4919	1.804	0	0.0005	1.7968	4.3766	28.7503	0	0
ENSBTAG00000010971	ENSBTAT00000014566			3.4394	1.7822	0	0.0011	1.7761	3.686	25.9227	0	0.0001
ENSBTAG00000002963	ENSBTAT00000003858	SAA4	Serum amyloid A-4 protein [Source:UniProtKB/Swiss-Prot;Acc:Q32L76]	3.4248	1.776	0	0.0025	1.7718	7.2241	19.6102	0	0.0012
ENSBTAG00000014522	ENSBTAT00000019303	SMIM14	small integral membrane protein 14 [Source:HGNC Symbol;Acc:HGNC:27321]	3.3665	1.7513	0	0.0026	1.7518	7.0629	12.9275	0.0003	0.0155
ENSBTAG00000020796	ENSBTAT00000055368	UBE2D1	ubiquitin conjugating enzyme E2 D1 [Source:HGNC Symbol;Acc:HGNC:12474]	3.3649	1.7506	0.0001	0.0056	1.7355	2.9807	15.2355	0.0001	0.0067
ENSBTAG00000012659	ENSBTAT00000016798	LRIF1	ligand dependent nuclear receptor interacting factor 1 [Source:HGNC Symbol;Acc:HGNC:30299]	3.3384	1.7392	0	0.0027	1.727	3.3842	20.8811	0	0.0007
ENSBTAG00000047434	ENSBTAT00000065270	TSNAX	Translin-associated factor X; Uncharacterized protein [Source:UniProtKB/TrEMBL;Acc:Q0VC87]	3.3312	1.736	0	0.0011	1.7298	4.1077	26.4199	0	0.0001
ENSBTAG00000045494	ENSBTAT00000064425	bta-mir-2904-3	bta-mir-2904-1 [Source:miRBase;Acc:MI0013080]	3.3267	1.7341	0	0.0014	1.7499	6.7112	2.8779	0.0898	0.3557
ENSBTAG00000014227	ENSBTAT00000018911	NDFIP2	Nedd4 family interacting protein 2 [Source:HGNC Symbol;Acc:HGNC:18537]	3.3047	1.7245	0	0.001	1.7209	5.4943	22.6384	0	0.0004
ENSBTAG00000020180	ENSBTAT00000032159	TMED5	transmembrane p24 trafficking protein 5 [Source:HGNC Symbol;Acc:HGNC:24251]	3.2674	1.7081	0	0.0011	1.7048	5.2434	21.4737	0	0.0005
ENSBTAG00000011022	ENSBTAT00000014642	ARPP19	cAMP regulated phosphoprotein 19 [Source:HGNC Symbol;Acc:HGNC:16967]	3.2463	1.6988	0.0001	0.0068	1.6878	2.9887	19.6869	0	0.0012
ENSBTAG00000000183	ENSBTAT00000034536	TRAT1	T cell receptor associated transmembrane adaptor 1 [Source:HGNC Symbol;Acc:HGNC:30698]	3.2428	1.6973	0.0001	0.0087	1.6876	2.8355	19.7926	0	0.0011
ENSBTAG00000001460	ENSBTAT00000001914	LIN7C	lin-7 homolog C, crumbs cell polarity complex component [Source:HGNC Symbol;Acc:HGNC:17789]	3.2249	1.6892	0	0.0014	1.6836	5.5738	22.2417	0	0.0004
ENSBTAG00000007173	ENSBTAT00000009441	PDGFRA	platelet derived growth factor receptor alpha [Source:HGNC Symbol;Acc:HGNC:8803]	3.2234	1.6886	0.0003	0.0278	1.6795	4.3021	17.0208	0	0.0071
ENSBTAG00000005691	ENSBTAT00000007477			3.2202	1.6872	0	0.0035	1.6763	3.5124	17.3901	0	0.0031
ENSBTAG00000018531	ENSBTAT00000024666	JCHAIN	joining chain of multimeric IgA and IgM [Source:HGNC Symbol;Acc:HGNC:5713]	3.2012	1.6786	0.0002	0.0259	1.669	4.6758	16.1148	0.0001	0.0093
ENSBTAG00000010350	ENSBTAT00000049054	USP53	ubiquitin specific peptidase 53 [Source:HGNC Symbol;Acc:HGNC:29255]	3.1883	1.6728	0.0002	0.0195	1.6672	5.1366	16.2253	0.0001	0.009
ENSBTAG00000020602	ENSBTAT00000027449	IDO1	indoleamine 2,3-dioxygenase 1 [Source:HGNC Symbol;Acc:HGNC:6059]	3.1695	1.6643	0	0.0015	1.6581	5.0802	23.8769	0	0.0002
ENSBTAG00000001801	ENSBTAT00000002357	SYT4	synaptotagmin 4 [Source:HGNC Symbol;Acc:HGNC:11512]	3.1488	1.6548	0	0.0019	1.6422	5.4477	16.0659	0.0001	0.005
ENSBTAG00000019733	ENSBTAT00000026299	ADGRL4	adhesion G protein-coupled receptor L4 [Source:HGNC Symbol;Acc:HGNC:20822]	3.1084	1.6362	0	0.0026	1.6241	4.1147	19.3568	0	0.0013
ENSBTAG00000005243	ENSBTAT00000037844		ovostatin 2 precursor [Source:RefSeq peptide;Acc:NP_001157496]	3.0732	1.6197	0	0.0031	1.6133	4.02	23.1297	0	0.0003
ENSBTAG00000019300	ENSBTAT00000025698	TPMT	thiopurine S-methyltransferase [Source:HGNC Symbol;Acc:HGNC:12014]	3.0522	1.6099	0	0.0031	1.6013	5.6724	18.7509	0	0.0018
ENSBTAG00000002492	ENSBTAT00000027778	SYCP3	synaptonemal complex protein 3 [Source:HGNC Symbol;Acc:HGNC:18130]	3.0432	1.6056	0.0001	0.0061	1.5979	6.674	16.4053	0.0001	0.0044
ENSBTAG00000040551	ENSBTAT00000051891	ZBTB1	zinc finger and BTB domain containing 1 [Source:HGNC Symbol;Acc:HGNC:20259]	3.0373	1.6028	0.0001	0.0066	1.5897	3.5057	17.4167	0	0.0031
ENSBTAG00000001725	ENSBTAT00000039533	CXCL10	C-X-C motif chemokine ligand 10 [Source:HGNC Symbol;Acc:HGNC:10637]	2.989	1.5796	0.0001	0.005	1.5732	3.8885	19.507	0	0.0013
ENSBTAG00000013612	ENSBTAT00000018096	MBLAC2	metallo-beta-lactamase domain containing 2 [Source:HGNC Symbol;Acc:HGNC:33711]	2.9771	1.5739	0.0001	0.0096	1.5636	3.3411	18.2901	0	0.0021
ENSBTAG00000014318	ENSBTAT00000019041	SLC33A1	solute carrier family 33 member 1 [Source:HGNC Symbol;Acc:HGNC:95]	2.9675	1.5693	0.0001	0.006	1.5667	6.215	14.8188	0.0001	0.0076
ENSBTAG00000008219	ENSBTAT00000010804	RBM7	RNA-binding protein 7 [Source:UniProtKB/Swiss-Prot;Acc:Q3MHY8]	2.9477	1.5596	0.0001	0.0045	1.5523	4.2339	22.1656	0	0.0004
ENSBTAG00000016260	ENSBTAT00000061570	LRRK2	leucine rich repeat kinase 2 [Source:HGNC Symbol;Acc:HGNC:18618]	2.9204	1.5462	0	0.0042	1.5388	4.866	21.1922	0	0.0006
ENSBTAG00000012908	ENSBTAT00000017155	HSPA13	heat shock protein family A (Hsp70) member 13 [Source:HGNC Symbol;Acc:HGNC:11375]	2.8951	1.5336	0.0001	0.0047	1.5331	4.6819	11.98	0.0005	0.0217
ENSBTAG00000008755	ENSBTAT00000011533	MARCH7	membrane associated ring-CH-type finger 7 [Source:HGNC Symbol;Acc:HGNC:17393]	2.881	1.5266	0.0001	0.0057	1.5191	5.4475	19.3524	0	0.0013
ENSBTAG00000014439	ENSBTAT00000034160	KMO	kynurenine 3-monooxygenase (kynurenine 3-hydroxylase) [Source:RefSeq peptide;Acc:NP_001230227]	2.8795	1.5258	0.0001	0.0047	1.5231	4.5265	20.3877	0	0.0009
ENSBTAG00000020495	ENSBTAT00000030504	SH3YL1	SH3 and SYLF domain containing 1 [Source:HGNC Symbol;Acc:HGNC:29546]	2.8414	1.5066	0.0001	0.0088	1.4917	3.9224	11.201	0.0008	0.0286
ENSBTAG00000005344	ENSBTAT00000007027	GNPNAT1	glucosamine-phosphate N-acetyltransferase 1 [Source:HGNC Symbol;Acc:HGNC:19980]	2.8045	1.4877	0.0001	0.0076	1.4824	4.4011	17.8561	0	0.0026
ENSBTAG00000019652	ENSBTAT00000026189	STK26	serine/threonine protein kinase 26 [Source:HGNC Symbol;Acc:HGNC:18174]	2.7489	1.4588	0.0007	0.0316	1.4494	2.9156	14.8667	0.0001	0.0075
ENSBTAG00000016208	ENSBTAT00000021569	TGM2	transglutaminase 2 [Source:HGNC Symbol;Acc:HGNC:11778]	2.7097	1.4381	0.0001	0.0099	1.4291	4.6321	16.9328	0	0.0036
ENSBTAG00000001956	ENSBTAT00000002542	HINT3	histidine triad nucleotide binding protein 3 [Source:HGNC Symbol;Acc:HGNC:18468]	2.7044	1.4353	0.0003	0.017	1.4263	3.662	17.2565	0	0.0033
ENSBTAG00000017362	ENSBTAT00000023088	CNOT6	CCR4-NOT transcription complex subunit 6 [Source:HGNC Symbol;Acc:HGNC:14099]	2.7039	1.435	0.0002	0.0104	1.4278	4.5771	19.6125	0	0.0012
ENSBTAG00000018848	ENSBTAT00000025095	FBXL3	F-box and leucine rich repeat protein 3 [Source:HGNC Symbol;Acc:HGNC:13599]	2.7015	1.4338	0.0002	0.0119	1.4226	4.2577	15.4938	0.0001	0.0062
ENSBTAG00000016932	ENSBTAT00000022522	SENP7	SUMO1/sentrin specific peptidase 7 [Source:HGNC Symbol;Acc:HGNC:30402]	2.6983	1.432	0.0004	0.0217	1.4221	3.4505	14.9421	0.0001	0.0074
ENSBTAG00000014158	ENSBTAT00000018816	CCNT2	cyclin T2 [Source:HGNC Symbol;Acc:HGNC:1600]	2.697	1.4314	0.0002	0.0105	1.4273	4.5577	18.3417	0	0.0021
ENSBTAG00000001108	ENSBTAT00000001466	GMCL1	germ cell-less, spermatogenesis associated 1 [Source:HGNC Symbol;Acc:HGNC:23843]	2.6914	1.4284	0.0002	0.014	1.4199	4.053	17.3253	0	0.0032
ENSBTAG00000006697	ENSBTAT00000008812	RICTOR	RPTOR independent companion of MTOR complex 2 [Source:HGNC Symbol;Acc:HGNC:28611]	2.6857	1.4253	0.0003	0.0145	1.4159	4.1092	15.3109	0.0001	0.0065
ENSBTAG00000020739	ENSBTAT00000027635	NXT2	nuclear transport factor 2 like export factor 2 [Source:HGNC Symbol;Acc:HGNC:18151]	2.6856	1.4252	0.0009	0.0358	1.4147	2.984	14.5101	0.0001	0.0086
ENSBTAG00000012454	ENSBTAT00000016519	SLC35A3	solute carrier family 35 member A3 [Source:HGNC Symbol;Acc:HGNC:11023]	2.6757	1.4199	0.0002	0.0126	1.4126	5.5364	16.6687	0	0.004
ENSBTAG00000019285	ENSBTAT00000025681			2.6744	1.4192	0.0004	0.0219	1.4108	3.519	14.7447	0.0001	0.0079
ENSBTAG00000004495	ENSBTAT00000005894	UBA5	ubiquitin like modifier activating enzyme 5 [Source:HGNC Symbol;Acc:HGNC:23230]	2.6628	1.4129	0.0003	0.0145	1.406	5.6945	14.9422	0.0001	0.0074
ENSBTAG00000019884	ENSBTAT00000026493	PKD1L3	polycystin 1 like 3, transient receptor potential channel interacting [Source:HGNC Symbol;Acc:HGNC:21716]	2.6584	1.4106	0.0002	0.0121	1.4089	4.4028	15.5554	0.0001	0.006
ENSBTAG00000007330	ENSBTAT00000009642	STXBP3	syntaxin binding protein 3 [Source:HGNC Symbol;Acc:HGNC:11446]	2.6565	1.4095	0.0002	0.0124	1.4013	4.9289	17.221	0	0.0033
ENSBTAG00000008737	ENSBTAT00000011514	DR1	down-regulator of transcription 1 [Source:HGNC Symbol;Acc:HGNC:3017]	2.6382	1.3995	0.0003	0.0163	1.392	5.7117	14.3822	0.0001	0.0089
ENSBTAG00000019116	ENSBTAT00000025447			2.6285	1.3942	0.0003	0.0146	1.3852	4.855	15.9294	0.0001	0.0052
ENSBTAG00000020468	ENSBTAT00000039910	MICU3	mitochondrial calcium uptake family member 3 [Source:HGNC Symbol;Acc:HGNC:27820]	2.6222	1.3908	0.0008	0.0339	1.3823	3.1948	14.7176	0.0001	0.0079
ENSBTAG00000010500	ENSBTAT00000013871		Uncharacterized protein [Source:UniProtKB/TrEMBL;Acc:G5E5D6]	2.593	1.3746	0.0003	0.015	1.3714	4.4868	17.2049	0	0.0033
ENSBTAG00000027728	ENSBTAT00000039965	NUDT12	nudix hydrolase 12 [Source:HGNC Symbol;Acc:HGNC:18826]	2.5733	1.3636	0.0004	0.0197	1.3555	5.5012	14.8178	0.0001	0.0076
ENSBTAG00000003941	ENSBTAT00000005148	AP1AR	adaptor related protein complex 1 associated regulatory protein [Source:HGNC Symbol;Acc:HGNC:28808]	2.5663	1.3597	0.0005	0.0236	1.3499	3.9233	15.5777	0.0001	0.006
ENSBTAG00000006645	ENSBTAT00000008730	LPAR6	lysophosphatidic acid receptor 6 [Source:HGNC Symbol;Acc:HGNC:15520]	2.5653	1.3591	0.0003	0.0183	1.3522	5.1138	15.9862	0.0001	0.0051
ENSBTAG00000018131	ENSBTAT00000024135	ATF1	activating transcription factor 1 [Source:HGNC Symbol;Acc:HGNC:783]	2.5544	1.353	0.0004	0.0187	1.3477	4.8325	15.458	0.0001	0.0062
ENSBTAG00000008952	ENSBTAT00000011785	RAP1GAP	RAP1 GTPase activating protein [Source:HGNC Symbol;Acc:HGNC:9858]	2.5405	1.3451	0.0005	0.0248	1.3398	3.8411	15.0535	0.0001	0.0071
ENSBTAG00000045633	ENSBTAT00000063575	AGTR1	angiotensin II receptor type 1 [Source:HGNC Symbol;Acc:HGNC:336]	2.5355	1.3423	0.0004	0.0217	1.3387	4.1191	15.8935	0.0001	0.0053
ENSBTAG00000015549	ENSBTAT00000020655	PCDH18	protocadherin 18 [Source:HGNC Symbol;Acc:HGNC:14268]	2.5247	1.3361	0.0005	0.0221	1.328	4.4247	16.7579	0	0.0039
ENSBTAG00000009085	ENSBTAT00000011977	SLC35A5	solute carrier family 35 member A5 [Source:HGNC Symbol;Acc:HGNC:20792]	2.5149	1.3305	0.0005	0.0237	1.3219	5.4275	14.4674	0.0001	0.0087
ENSBTAG00000014007	ENSBTAT00000018612	ELMOD2	ELMO domain containing 2 [Source:HGNC Symbol;Acc:HGNC:28111]	2.5132	1.3295	0.0005	0.0228	1.3196	4.6269	14.8169	0.0001	0.0076
ENSBTAG00000005257	ENSBTAT00000006917	PEX13	peroxisomal biogenesis factor 13 [Source:HGNC Symbol;Acc:HGNC:8855]	2.5002	1.322	0.0007	0.0314	1.316	3.8427	14.4734	0.0001	0.0087
ENSBTAG00000037937	ENSBTAT00000055625		Uncharacterized protein [Source:UniProtKB/TrEMBL;Acc:G5E6A5]	2.4829	1.312	0.0006	0.0273	1.3086	4.1444	14.4005	0.0001	0.0089
ENSBTAG00000016359	ENSBTAT00000021761	SLCO4C1	solute carrier organic anion transporter family member 4C1 [Source:HGNC Symbol;Acc:HGNC:23612]	2.4665	1.3024	0.0009	0.0361	1.2939	3.7499	14.3122	0.0002	0.0092
ENSBTAG00000014146	ENSBTAT00000018803	SPCS3	signal peptidase complex subunit 3 [Source:HGNC Symbol;Acc:HGNC:26212]	2.4611	1.2993	0.0006	0.0278	1.2927	4.4923	16.2965	0.0001	0.0046
ENSBTAG00000015337	ENSBTAT00000020385	TSPAN12	tetraspanin 12 [Source:HGNC Symbol;Acc:HGNC:21641]	2.4602	1.2988	0.0007	0.0301	1.2895	4.319	15.1316	0.0001	0.0069
ENSBTAG00000002714	ENSBTAT00000003515	GNAI1	G protein subunit alpha i1 [Source:HGNC Symbol;Acc:HGNC:4384]	2.4323	1.2823	0.0007	0.0317	1.2769	4.2337	15.1024	0.0001	0.007
ENSBTAG00000015744	ENSBTAT00000037858	CCNC	cyclin C [Source:HGNC Symbol;Acc:HGNC:1581]	2.3978	1.2617	0.0009	0.0348	1.2552	4.5754	15.1976	0.0001	0.0068
ENSBTAG00000016442	ENSBTAT00000061256	MAP4K3	mitogen-activated protein kinase kinase kinase kinase 3 [Source:HGNC Symbol;Acc:HGNC:6865]	2.3959	1.2606	0.001	0.0393	1.2557	4.0527	14.3434	0.0002	0.0091
ENSBTAG00000006044	ENSBTAT00000007937	KLHL5	kelch like family member 5 [Source:HGNC Symbol;Acc:HGNC:6356]	2.3949	1.26	0.0009	0.0373	1.2538	4.1742	14.7402	0.0001	0.0079
ENSBTAG00000031473	ENSBTAT00000044591	ORC2	origin recognition complex subunit 2 [Source:HGNC Symbol;Acc:HGNC:8488]	2.3948	1.2599	0.001	0.0391	1.252	4.1582	14.569	0.0001	0.0084
ENSBTAG00000002395	ENSBTAT00000003112	HPS3	HPS3, biogenesis of lysosomal organelles complex 2 subunit 1 [Source:HGNC Symbol;Acc:HGNC:15597]	2.3802	1.2511	0.0011	0.0417	1.2443	4.1452	14.4344	0.0001	0.0088
ENSBTAG00000031458	ENSBTAT00000057431			0	#NAME?	0	0.0023	-7.5797	0.2745	18.6735	0	0.006
ENSBTAG00000009703	ENSBTAT00000061306	MYH7	myosin heavy chain 7 [Source:HGNC Symbol;Acc:HGNC:7577]	0	#NAME?	0	0.0004	-7.9336	0.5495	14.7673	0.0001	0.0299
ENSBTAG00000020928	ENSBTAT00000035299	ADPRHL1	ADP-ribosylhydrolase like 1 [Source:HGNC Symbol;Acc:HGNC:21303]	0	#NAME?	0	0.0007	-7.039	-0.0472	28.1277	0	0
ENSBTAG00000021368	ENSBTAT00000039350		Uncharacterized protein [Source:UniProtKB/TrEMBL;Acc:E1BP71]	0	#NAME?	0	0	-7.5885	0.4155	38.1971	0	0
ENSBTAG00000014234	ENSBTAT00000043345	LINC00238	long intergenic non-protein coding RNA 238 [Source:HGNC Symbol;Acc:HGNC:20100]	0	#NAME?	0	0	-7.743	0.5511	41.2129	0	0
ENSBTAG00000004620	ENSBTAT00000064615		Uncharacterized protein; ZNF133 protein [Source:UniProtKB/TrEMBL;Acc:A8WFL5]	0	#NAME?	0	0	-7.619	0.4429	32.1455	0	0
ENSBTAG00000015875	ENSBTAT00000021101	FOXM1	forkhead box M1 [Source:HGNC Symbol;Acc:HGNC:3818]	0	#NAME?	0	0.0012	-6.9394	-0.1271	24.119	0	0.0002
ENSBTAG00000046133	ENSBTAT00000066283	bta-mir-2887-2	bta-mir-2887-1 [Source:miRBase;Acc:MI0013060]	0	#NAME?	0	0	-9.249	1.9567	23.0497	0	0.0003
ENSBTAG00000048174	ENSBTAT00000063001	bta-mir-2887-1	bta-mir-2887-1 [Source:miRBase;Acc:MI0013060]	0	#NAME?	0	0	-8.6129	1.3492	20.8905	0	0.0007
ENSBTAG00000006882	ENSBTAT00000046733	IQGAP3	ras GTPase-activating-like protein IQGAP3 [Source:RefSeq peptide;Acc:NP_001092350]	0	#NAME?	0.0001	0.0087	-6.5286	-0.4451	20.1527	0	0.001
ENSBTAG00000039237	ENSBTAT00000049105		Uncharacterized protein [Source:UniProtKB/TrEMBL;Acc:G5E604]	0	#NAME?	0	0	-7.7096	0.5235	19.363	0	0.0013
ENSBTAG00000025554	ENSBTAT00000035975	LRRC73	leucine rich repeat containing 73 [Source:HGNC Symbol;Acc:HGNC:21375]	0	#NAME?	0	0.0001	-7.3365	0.2011	18.972	0	0.0016
ENSBTAG00000026163	ENSBTAT00000037068		Uncharacterized protein [Source:UniProtKB/TrEMBL;Acc:F1MRF8]	0	#NAME?	0	0.0001	-7.3035	0.17	18.7292	0	0.0018
ENSBTAG00000038262	ENSBTAT00000019305			0	#NAME?	0.0003	0.0146	-6.3858	-0.5501	18.4597	0	0.002
ENSBTAG00000015416	ENSBTAT00000055568	PEBP4	phosphatidylethanolamine binding protein 4 [Source:HGNC Symbol;Acc:HGNC:28319]	0	#NAME?	0.0008	0.0339	-6.1418	-0.7229	17.0194	0	0.0035
ENSBTAG00000007969	ENSBTAT00000010479	CIDEC	cell death inducing DFFA like effector c [Source:HGNC Symbol;Acc:HGNC:24229]	0	#NAME?	0.0008	0.0339	-6.1421	-0.7228	16.8576	0	0.0037
ENSBTAG00000045520	ENSBTAT00000064586	PDYN	prodynorphin [Source:HGNC Symbol;Acc:HGNC:8820]	0	#NAME?	0.0008	0.0339	-6.1421	-0.7228	16.8645	0	0.0037
ENSBTAG00000045965	ENSBTAT00000064977	bta-mir-2904-2	bta-mir-2904-1 [Source:miRBase;Acc:MI0013080]	0	#NAME?	0	0.0016	-6.8912	-0.1675	16.4084	0.0001	0.0044
ENSBTAG00000001343	ENSBTAT00000040383	DEPDC1	DEP domain containing 1 [Source:HGNC Symbol;Acc:HGNC:22949]	0	#NAME?	0.0012	0.0449	-6.0502	-0.7853	16.068	0.0001	0.005
ENSBTAG00000047789	ENSBTAT00000063329	Metazoa_SRP	Metazoan signal recognition particle RNA [Source:RFAM;Acc:RF00017]	0	#NAME?	0.0012	0.0449	-6.0502	-0.7853	16.0624	0.0001	0.005
ENSBTAG00000039380	ENSBTAT00000065821		Uncharacterized protein [Source:UniProtKB/TrEMBL;Acc:G3MZR1]	0	#NAME?	0.0012	0.0449	-6.0499	-0.7854	16.0725	0.0001	0.005
ENSBTAG00000011985	ENSBTAT00000015901			0	#NAME?	0	0	-7.4551	0.2985	15.7772	0.0001	0.0055
ENSBTAG00000021407	ENSBTAT00000048500			0	#NAME?	0	0.0007	-7.0359	-0.0481	15.8025	0.0001	0.0055
ENSBTAG00000014670	ENSBTAT00000019530	BEX5	brain expressed X-linked 5 [Source:HGNC Symbol;Acc:HGNC:27990]	0	#NAME?	0	0.0036	-6.7235	-0.2993	12.2609	0.0005	0.0193
ENSBTAG00000010889	ENSBTAT00000014462	FSHB	Follitropin subunit beta [Source:UniProtKB/Swiss-Prot;Acc:P04837]	0	#NAME?	0.0001	0.0087	-6.5327	-0.4442	11.4512	0.0007	0.0263
ENSBTAG00000026163	ENSBTAT00000037068		Uncharacterized protein [Source:UniProtKB/TrEMBL;Acc:F1MRF8]	0	#NAME?	0	0	-9.6104	2.245	50.3175	0	0
ENSBTAG00000048167	ENSBTAT00000066175	U4	U4 spliceosomal RNA [Source:RFAM;Acc:RF00015]	0	#NAME?	0	0	-9.9585	2.5795	88.6706	0	0
ENSBTAG00000047790	ENSBTAT00000065571	bta-mir-2887-2	bta-mir-2887-1 [Source:miRBase;Acc:MI0013060]	0	#NAME?	0	0	-8.7692	1.4226	25.8645	0	0.0002
ENSBTAG00000046133	ENSBTAT00000066283	bta-mir-2887-2	bta-mir-2887-1 [Source:miRBase;Acc:MI0013060]	0	#NAME?	0	0	-9.8182	2.4572	24.5583	0	0.0004
ENSBTAG00000032402	ENSBTAT00000045971	U1	U1 spliceosomal RNA [Source:RFAM;Acc:RF00003]	0	#NAME?	0	0.0078	-7.0177	-0.1864	21.7389	0	0.0012
ENSBTAG00000032057	ENSBTAT00000045476		Uncharacterized protein [Source:UniProtKB/TrEMBL;Acc:E1BCK5]	0	#NAME?	0.0002	0.0203	-6.786	-0.3748	18.8721	0	0.0037
ENSBTAG00000006295	ENSBTAT00000008264	TSHB	Thyrotropin subunit beta [Source:UniProtKB/Swiss-Prot;Acc:P01223]	0	#NAME?	0	0.0063	-7.0993	-0.1351	18.2523	0	0.0045
ENSBTAG00000043158	ENSBTAT00000060150	SNORD89	Small nucleolar RNA SNORD89 [Source:RFAM;Acc:RF00578]	0	#NAME?	0.0005	0.0412	-6.5754	-0.5349	16.9678	0	0.0072
ENSBTAG00000016991	ENSBTAT00000035350	EFNB2	ephrin B2 [Source:HGNC Symbol;Acc:HGNC:3227]	Inf	Inf	0.0001	0.0223	7.5172	0.5384	20.6847	0	0.0032
ENSBTAG00000048174	ENSBTAT00000063001	bta-mir-2887-1	bta-mir-2887-1 [Source:miRBase;Acc:MI0013060]	Inf	Inf	0	0	10.1325	2.8683	19.7506	0	0.0042
ENSBTAG00000046874	ENSBTAT00000063499	bta-mir-2887-2	bta-mir-2887-1 [Source:miRBase;Acc:MI0013060]	Inf	Inf	0	0	9.5677	2.3377	18.5285	0	0.0064
ENSBTAG00000047783	ENSBTAT00000062980		Uncharacterized protein [Source:UniProtKB/TrEMBL;Acc:G3MZ90]	Inf	Inf	0.0013	0.046	6.1705	-0.5879	15.1443	0.0001	0.0069
ENSBTAG00000005799	ENSBTAT00000007626	KIRREL	kin of IRRE like (Drosophila) [Source:HGNC Symbol;Acc:HGNC:15734]	Inf	Inf	0.0001	0.0113	7.2166	0.2734	21.5363	0	0.0013
ENSBTAG00000013537	ENSBTAT00000025707	FER1L6	fer-1 like family member 6 [Source:HGNC Symbol;Acc:HGNC:28065]	Inf	Inf	0.0004	0.0337	6.9118	0.0359	17.9371	0	0.005
ENSBTAG00000009583	ENSBTAT00000012607	SLC22A2	solute carrier family 22 member 2 [Source:HGNC Symbol;Acc:HGNC:10966]	Inf	Inf	0	0.007	7.3873	0.3674	13.5238	0.0002	0.0259
ENSBTAG00000000229	ENSBTAT00000021785		Uncharacterized protein [Source:UniProtKB/TrEMBL;Acc:F1N3I8]	0.4229	-1.2416	0.001	0.0388	-1.244	4.7784	14.452	0.0001	0.0087
ENSBTAG00000045857	ENSBTAT00000003640	MCRIP2	MAPK regulated corepressor interacting protein 2 [Source:HGNC Symbol;Acc:HGNC:14142]	0.418	-1.2585	0.0008	0.0336	-1.2625	4.6482	15.0249	0.0001	0.0072
ENSBTAG00000006934	ENSBTAT00000009106	CYP11A1	cytochrome P450 family 11 subfamily A member 1 [Source:HGNC Symbol;Acc:HGNC:2590]	0.3933	-1.3463	0.0004	0.019	-1.3523	4.501	17.0183	0	0.0035
ENSBTAG00000038990	ENSBTAT00000056164	TRAF4	TNF receptor associated factor 4 [Source:HGNC Symbol;Acc:HGNC:12034]	0.3881	-1.3655	0.0007	0.0312	-1.3674	3.4293	15.3196	0.0001	0.0065
ENSBTAG00000047896	ENSBTAT00000063711		Uncharacterized protein [Source:UniProtKB/TrEMBL;Acc:G3N3L5]	0.381	-1.392	0.0004	0.0212	-1.3962	3.6707	14.6642	0.0001	0.0081
ENSBTAG00000013860	ENSBTAT00000033450	GADD45A	growth arrest and DNA damage inducible alpha [Source:HGNC Symbol;Acc:HGNC:4095]	0.3791	-1.3995	0.0002	0.0121	-1.4047	5.2922	15.4667	0.0001	0.0062
ENSBTAG00000025161	ENSBTAT00000035230	AGPAT2	1-acyl-sn-glycerol-3-phosphate acyltransferase beta precursor [Source:RefSeq peptide;Acc:NP_001073733]	0.3675	-1.4443	0.0002	0.0121	-1.4458	5.6941	14.7196	0.0001	0.0079
ENSBTAG00000016472	ENSBTAT00000045072		Uncharacterized protein [Source:UniProtKB/TrEMBL;Acc:F6Q751]	0.3671	-1.4456	0.0004	0.0207	-1.4455	3.3302	16.023	0.0001	0.0051
ENSBTAG00000023487	ENSBTAT00000007369	COX6B1	cytochrome c oxidase subunit 6B1 [Source:RefSeq peptide;Acc:NP_788848]	0.3658	-1.4509	0.0002	0.0111	-1.4502	4.3638	14.8422	0.0001	0.0076
ENSBTAG00000047680	ENSBTAT00000065006	IRF7	interferon regulatory factor 7 [Source:HGNC Symbol;Acc:HGNC:6122]	0.3617	-1.4673	0.0001	0.009	-1.4597	4.5135	6.5205	0.0107	0.1381
ENSBTAG00000036099	ENSBTAT00000054100		Uncharacterized protein [Source:UniProtKB/TrEMBL;Acc:G5E6F9]	0.36	-1.4738	0.0001	0.0096	-1.4785	4.1243	13.4292	0.0002	0.0133
ENSBTAG00000039991	ENSBTAT00000022664		UDP-glucuronosyltransferase [Source:UniProtKB/TrEMBL;Acc:F1MFF6]	0.3596	-1.4755	0.0001	0.0085	-1.4811	5.66	17.1581	0	0.0034
ENSBTAG00000014979	ENSBTAT00000019942	MFSD12	major facilitator superfamily domain containing 12 [Source:HGNC Symbol;Acc:HGNC:28299]	0.3563	-1.4889	0.0005	0.0229	-1.4849	3.0131	15.372	0.0001	0.0064
ENSBTAG00000000873	ENSBTAT00000001161	SLC13A3	solute carrier family 13 member 3 [Source:HGNC Symbol;Acc:HGNC:14430]	0.3524	-1.5049	0.0002	0.0119	-1.5027	3.5495	16.7742	0	0.0039
ENSBTAG00000009177	ENSBTAT00000061135	PLEKHA4	pleckstrin homology domain containing A4 [Source:HGNC Symbol;Acc:HGNC:14339]	0.3496	-1.5163	0.0001	0.0097	-1.5081	3.7202	7.739	0.0054	0.0931
ENSBTAG00000021695	ENSBTAT00000028914	GLYCTK	glycerate kinase [Source:RefSeq peptide;Acc:NP_001039452]	0.348	-1.523	0.0001	0.0087	-1.5311	6.1422	11.4667	0.0007	0.0262
ENSBTAG00000037509	ENSBTAT00000023297		AKR1C4 protein; Uncharacterized protein [Source:UniProtKB/TrEMBL;Acc:Q3ZBG2]	0.3463	-1.5299	0.0001	0.0054	-1.538	5.553	15.5256	0.0001	0.0061
ENSBTAG00000013863	ENSBTAT00000018411	DUSP1	dual specificity phosphatase 1 [Source:HGNC Symbol;Acc:HGNC:3064]	0.3452	-1.5345	0.0001	0.0058	-1.5386	5.8739	17.0653	0	0.0035
ENSBTAG00000001828	ENSBTAT00000002390	SCRN2	secernin-2 [Source:RefSeq peptide;Acc:NP_001192733]	0.3424	-1.5462	0.0002	0.0141	-1.5419	3.1538	15.7813	0.0001	0.0055
ENSBTAG00000011527	ENSBTAT00000015317	NT5C	5', 3'-nucleotidase, cytosolic [Source:HGNC Symbol;Acc:HGNC:17144]	0.3394	-1.559	0.0001	0.0066	-1.5652	3.5694	20.0859	0	0.001
ENSBTAG00000012186	ENSBTAT00000016164	DKKL1	dickkopf like acrosomal protein 1 [Source:HGNC Symbol;Acc:HGNC:16528]	0.3373	-1.5678	0.0001	0.0086	-1.5688	3.3855	19.3558	0	0.0013
ENSBTAG00000023601	ENSBTAT00000032261	CD3EAP	CD3e molecule associated protein [Source:HGNC Symbol;Acc:HGNC:24219]	0.3366	-1.5709	0.0001	0.0058	-1.5707	3.6602	13.3109	0.0003	0.0137
ENSBTAG00000011044	ENSBTAT00000054961	TACC3	transforming acidic coiled-coil containing protein 3 [Source:HGNC Symbol;Acc:HGNC:11524]	0.3354	-1.5759	0.0002	0.0106	-1.5818	3.0963	18.6478	0	0.0018
ENSBTAG00000017212	ENSBTAT00000022876	HYPK	huntingtin-interacting protein K [Source:RefSeq peptide;Acc:NP_001193315]	0.3329	-1.5871	0.0005	0.0415	-1.5922	4.4957	16.0635	0.0001	0.0093
ENSBTAG00000002027	ENSBTAT00000002627	FAM167B	family with sequence similarity 167 member B [Source:HGNC Symbol;Acc:HGNC:28133]	0.3325	-1.5887	0.0002	0.0127	-1.5964	2.905	15.5176	0.0001	0.0061
ENSBTAG00000015900	ENSBTAT00000021132	CNPY3	protein canopy homolog 3 precursor [Source:RefSeq peptide;Acc:NP_001068907]	0.3317	-1.5922	0	0.0027	-1.5945	4.7556	23.5053	0	0.0003
ENSBTAG00000002473	ENSBTAT00000003204	ANGPTL4	angiopoietin like 4 [Source:HGNC Symbol;Acc:HGNC:16039]	0.3305	-1.5972	0	0.0033	-1.5882	5.4279	4.9469	0.0261	0.2096
ENSBTAG00000047766	ENSBTAT00000065273	G0S2	G0/G1 switch 2 [Source:HGNC Symbol;Acc:HGNC:30229]	0.3294	-1.6022	0.0001	0.0067	-1.5997	6.6852	10.8622	0.001	0.0327
ENSBTAG00000032705	ENSBTAT00000046448	CALM2	Bos taurus calmodulin 2 (phosphorylase kinase, delta) (CALM2), mRNA. [Source:RefSeq mRNA;Acc:NM_001242587]	0.3275	-1.6104	0.0003	0.0278	-1.6159	5.0771	16.0266	0.0001	0.0094
ENSBTAG00000020116	ENSBTAT00000011795	JSP.1	MHC Class I JSP.1 precursor [Source:RefSeq peptide;Acc:NP_001035588]	0.3274	-1.611	0.0001	0.0099	-1.6103	3.1618	9.2105	0.0024	0.0569
ENSBTAG00000016296	ENSBTAT00000021683	GPD1	glycerol-3-phosphate dehydrogenase 1 [Source:HGNC Symbol;Acc:HGNC:4455]	0.3238	-1.6267	0.0001	0.0099	-1.6342	7.5153	15.7236	0.0001	0.0057
ENSBTAG00000008353	ENSBTAT00000011001	CDKN1A	cyclin dependent kinase inhibitor 1A [Source:HGNC Symbol;Acc:HGNC:1784]	0.3232	-1.6296	0	0.0033	-1.6224	5.9541	6.137	0.0132	0.1545
ENSBTAG00000004905	ENSBTAT00000006450	KRT19	keratin 19 [Source:HGNC Symbol;Acc:HGNC:6436]	0.323	-1.6304	0.0004	0.0196	-1.6188	2.6068	14.6076	0.0001	0.0083
ENSBTAG00000008216	ENSBTAT00000010802	RRM2	ribonucleoside-diphosphate reductase subunit M2 isoform 1 [Source:RefSeq peptide;Acc:NP_001231110]	0.3228	-1.6313	0.0002	0.0125	-1.6274	2.8099	16.5683	0	0.0042
ENSBTAG00000008401	ENSBTAT00000057357	PFKFB3	6-phosphofructo-2-kinase/fructose-2,6-biphosphatase 3 [Source:HGNC Symbol;Acc:HGNC:8874]	0.3227	-1.6316	0.0001	0.0073	-1.6303	3.1428	16.5084	0	0.0043
ENSBTAG00000045727	ENSBTAT00000065585			0.3226	-1.6323	0	0.0025	-1.6367	4.0209	24.2411	0	0.0002
ENSBTAG00000018201	ENSBTAT00000024227	TKFC	triokinase and FMN cyclase [Source:HGNC Symbol;Acc:HGNC:24552]	0.3223	-1.6335	0	0.0035	-1.6438	6.252	13.114	0.0003	0.0147
ENSBTAG00000008688	ENSBTAT00000011453	HEYL	hes related family bHLH transcription factor with YRPW motif-like [Source:HGNC Symbol;Acc:HGNC:4882]	0.3208	-1.6404	0	0.0036	-1.6508	3.5584	12.3402	0.0004	0.0188
ENSBTAG00000048049	ENSBTAT00000030542		Uncharacterized protein [Source:UniProtKB/TrEMBL;Acc:G5E5T5]	0.3204	-1.6419	0	0.0018	-1.6475	5.2181	21.8462	0	0.0005
ENSBTAG00000038058	ENSBTAT00000016645		Uncharacterized protein [Source:UniProtKB/TrEMBL;Acc:F1MXS3]	0.3182	-1.6518	0	0.0016	-1.6576	5.1546	23.5255	0	0.0003
ENSBTAG00000018542	ENSBTAT00000024678		Cytochrome c oxidase subunit 5B, mitochondrial [Source:UniProtKB/Swiss-Prot;Acc:P00428]	0.3182	-1.652	0.0002	0.0211	-1.6576	6.3845	16.3798	0.0001	0.0085
ENSBTAG00000016366	ENSBTAT00000021770	ABCG8	ATP binding cassette subfamily G member 8 [Source:HGNC Symbol;Acc:HGNC:13887]	0.3181	-1.6523	0.0001	0.0058	-1.6574	3.2622	8.8356	0.003	0.0653
ENSBTAG00000017514	ENSBTAT00000023277	CCND1	cyclin D1 [Source:HGNC Symbol;Acc:HGNC:1582]	0.3168	-1.6584	0	0.0016	-1.661	4.8219	24.5012	0	0.0002
ENSBTAG00000000106	ENSBTAT00000000115	FAM69C	family with sequence similarity 69 member C [Source:HGNC Symbol;Acc:HGNC:31729]	0.3162	-1.661	0.0001	0.0093	-1.6437	3.0033	2.5206	0.1124	0.3912
ENSBTAG00000025385	ENSBTAT00000009155			0.3153	-1.6653	0	0.0023	-1.6702	6.0282	20.6127	0	0.0008
ENSBTAG00000000808	ENSBTAT00000001069	COX14	COX14, cytochrome c oxidase assembly factor [Source:HGNC Symbol;Acc:HGNC:28216]	0.3144	-1.6693	0.0003	0.0263	-1.6726	4.6774	16.8447	0	0.0073
ENSBTAG00000017765	ENSBTAT00000023627		Glutathione S-transferase Mu 1 [Source:UniProtKB/Swiss-Prot;Acc:Q9N0V4]	0.3131	-1.6751	0	0.0012	-1.6819	4.8777	24.9293	0	0.0002
ENSBTAG00000047986	ENSBTAT00000018855		Uncharacterized protein [Source:UniProtKB/TrEMBL;Acc:G5E5H2]	0.3128	-1.6765	0.0007	0.0313	-1.681	2.1157	14.5527	0.0001	0.0085
ENSBTAG00000018172	ENSBTAT00000024181	OGFOD3	2-oxoglutarate and iron dependent oxygenase domain containing 3 [Source:HGNC Symbol;Acc:HGNC:26174]	0.3126	-1.6775	0.0007	0.0312	-1.6764	2.1398	15.3185	0.0001	0.0065
ENSBTAG00000007213	ENSBTAT00000009488		SIRPA protein; Tyrosine-protein phosphatase non-receptor type substrate 1 [Source:UniProtKB/TrEMBL;Acc:A6QPC6]	0.3123	-1.6788	0.0003	0.0148	-1.6854	2.4679	16.3698	0.0001	0.0045
ENSBTAG00000000559	ENSBTAT00000000732	PLTP	phospholipid transfer protein [Source:HGNC Symbol;Acc:HGNC:9093]	0.3113	-1.6836	0	0.0013	-1.6899	4.8485	17.0835	0	0.0035
ENSBTAG00000003263	ENSBTAT00000004227	TBCA	tubulin folding cofactor A [Source:HGNC Symbol;Acc:HGNC:11579]	0.3113	-1.6837	0.0001	0.0178	-1.6886	6.4287	16.8073	0	0.0074
ENSBTAG00000007754	ENSBTAT00000010193		NADH dehydrogenase [ubiquinone] 1 alpha subcomplex subunit 3 [Source:UniProtKB/Swiss-Prot;Acc:Q02371]	0.3095	-1.6921	0.0003	0.0263	-1.6949	4.4305	17.2803	0	0.0065
ENSBTAG00000009050	ENSBTAT00000011923	ADIPOR2	adiponectin receptor 2 [Source:HGNC Symbol;Acc:HGNC:24041]	0.3086	-1.6964	0	0.0017	-1.6929	5.8761	12.6451	0.0004	0.0171
ENSBTAG00000002182	ENSBTAT00000002828	COX17	COX17, cytochrome c oxidase copper chaperone [Source:HGNC Symbol;Acc:HGNC:2264]	0.3058	-1.7094	0.0001	0.017	-1.714	5.1165	17.9885	0	0.0049
ENSBTAG00000031962	ENSBTAT00000045319	RAB20	RAB20, member RAS oncogene family [Source:HGNC Symbol;Acc:HGNC:18260]	0.3057	-1.7097	0	0.0039	-1.6968	3.3171	9.377	0.0022	0.0537
ENSBTAG00000005715	ENSBTAT00000007505	FUOM	fucose mutarotase [Source:HGNC Symbol;Acc:HGNC:24733]	0.3024	-1.7253	0	0.0009	-1.7354	4.2355	19.1601	0	0.0015
ENSBTAG00000005182	ENSBTAT00000031166	BOLA-A	major histocompatibility complex, class I, A precursor [Source:RefSeq peptide;Acc:NP_001035644]	0.3022	-1.7265	0	0.0019	-1.7305	3.6365	13.0582	0.0003	0.0149
ENSBTAG00000023471	ENSBTAT00000032006	RPL36	ribosomal protein L36 [Source:HGNC Symbol;Acc:HGNC:13631]	0.3019	-1.728	0	0.0042	-1.7383	2.9779	17.0293	0	0.0035
ENSBTAG00000004494	ENSBTAT00000005893	B4GALNT1	beta-1,4-N-acetyl-galactosaminyltransferase 1 [Source:HGNC Symbol;Acc:HGNC:4117]	0.3011	-1.7315	0.0004	0.0196	-1.7348	2.2163	15.6325	0.0001	0.0059
ENSBTAG00000019065	ENSBTAT00000033712	EEPD1	endonuclease/exonuclease/phosphatase family domain containing 1 [Source:HGNC Symbol;Acc:HGNC:22223]	0.301	-1.7324	0	0.0035	-1.737	3.1771	11.2868	0.0008	0.028
ENSBTAG00000027361	ENSBTAT00000039245	ROMO1	reactive oxygen species modulator 1 [Source:HGNC Symbol;Acc:HGNC:16185]	0.2999	-1.7374	0.0002	0.0195	-1.7436	4.3429	19.0083	0	0.0035
ENSBTAG00000005670	ENSBTAT00000007450	ARHGEF19	Rho guanine nucleotide exchange factor 19 [Source:HGNC Symbol;Acc:HGNC:26604]	0.2991	-1.7413	0.0001	0.0058	-1.7468	2.8345	11.2432	0.0008	0.0283
ENSBTAG00000014208	ENSBTAT00000018888		60S ribosomal protein L35a [Source:UniProtKB/Swiss-Prot;Acc:Q56JY1]	0.298	-1.7466	0.0001	0.011	-1.7537	7.4825	16.8431	0	0.0073
ENSBTAG00000047376	ENSBTAT00000063342	PIN4	peptidylprolyl cis/trans isomerase, NIMA-interacting 4 [Source:HGNC Symbol;Acc:HGNC:8992]	0.2976	-1.7488	0.0005	0.0411	-1.7515	3.4122	16.1238	0.0001	0.0093
ENSBTAG00000010721	ENSBTAT00000014194	MCM3	minichromosome maintenance complex component 3 [Source:HGNC Symbol;Acc:HGNC:6945]	0.2971	-1.7508	0	0.0024	-1.7528	3.2905	22.2279	0	0.0004
ENSBTAG00000001219	ENSBTAT00000001613		Uncharacterized protein [Source:UniProtKB/TrEMBL;Acc:G5E513]	0.2954	-1.7593	0	0.0006	-1.7666	5.1308	24.8861	0	0.0002
ENSBTAG00000021162	ENSBTAT00000052675	CKAP2	cytoskeleton associated protein 2 [Source:HGNC Symbol;Acc:HGNC:1990]	0.2952	-1.7603	0.0001	0.0058	-1.7625	2.7335	19.4792	0	0.0013
ENSBTAG00000048167	ENSBTAT00000066175	U4	U4 spliceosomal RNA [Source:RFAM;Acc:RF00015]	0.2951	-1.7608	0.0001	0.0056	-1.772	2.5942	6.4743	0.0109	0.1403
ENSBTAG00000013103	ENSBTAT00000017420	COL1A1	collagen type I alpha 1 chain [Source:HGNC Symbol;Acc:HGNC:2197]	0.2942	-1.765	0	0.0007	-1.7679	5.4669	25.3074	0	0.0001
ENSBTAG00000045710	ENSBTAT00000064805			0.2935	-1.7686	0.0001	0.0066	-1.7714	7.8213	8.7222	0.0031	0.0673
ENSBTAG00000003359	ENSBTAT00000004358	ELOVL5	ELOVL fatty acid elongase 5 [Source:HGNC Symbol;Acc:HGNC:21308]	0.293	-1.771	0	0.0032	-1.7685	7.4051	10.5399	0.0012	0.0358
ENSBTAG00000016235	ENSBTAT00000021600		ribonuclease H1 isoform 2 [Source:RefSeq peptide;Acc:NP_001039970]	0.2921	-1.7755	0	0.0018	-1.7736	3.3898	23.5804	0	0.0003
ENSBTAG00000011458	ENSBTAT00000053534	CPXM1	carboxypeptidase X, M14 family member 1 [Source:HGNC Symbol;Acc:HGNC:15771]	0.2902	-1.785	0.0004	0.0193	-1.778	2.1153	15.9841	0.0001	0.0051
ENSBTAG00000021378	ENSBTAT00000028499	S100A13	S100 calcium binding protein A13 [Source:HGNC Symbol;Acc:HGNC:10490]	0.2887	-1.7923	0.0003	0.0263	-1.7929	3.701	16.9953	0	0.0071
ENSBTAG00000005142	ENSBTAT00000006781	RPL37	ribosomal protein L37 [Source:HGNC Symbol;Acc:HGNC:10347]	0.2868	-1.8018	0	0.0078	-1.8105	7.8802	16.2126	0.0001	0.009
ENSBTAG00000040494	ENSBTAT00000022469	UBL5	ubiquitin-like protein 5 [Source:RefSeq peptide;Acc:NP_001032799]	0.2861	-1.8055	0.0008	0.0338	-1.8066	1.7575	14.8837	0.0001	0.0075
ENSBTAG00000017298	ENSBTAT00000022993	AAMDC	adipogenesis associated Mth938 domain containing [Source:HGNC Symbol;Acc:HGNC:30205]	0.2843	-1.8143	0.0001	0.008	-1.8182	5.829	17.1631	0	0.0067
ENSBTAG00000025666	ENSBTAT00000014734	RPS29	40S ribosomal protein S29 [Source:RefSeq peptide;Acc:NP_777229]	0.2839	-1.8165	0	0.0002	-1.8273	4.976	22.7604	0	0.0003
ENSBTAG00000010431	ENSBTAT00000035504	LURAP1L	leucine rich adaptor protein 1 like [Source:HGNC Symbol;Acc:HGNC:31452]	0.2817	-1.828	0	0.001	-1.8322	3.4715	16.1992	0.0001	0.0048
ENSBTAG00000007804	ENSBTAT00000010264	RILPL2	Rab interacting lysosomal protein like 2 [Source:HGNC Symbol;Acc:HGNC:28787]	0.2809	-1.8321	0.0001	0.0096	-1.8427	4.3017	18.4807	0	0.0041
ENSBTAG00000037651	ENSBTAT00000000589	S100A2	S100 calcium binding protein A2 [Source:HGNC Symbol;Acc:HGNC:10492]	0.279	-1.8417	0	0.0056	-1.8447	6.3877	15.0288	0.0001	0.0139
ENSBTAG00000003737	ENSBTAT00000004864	SLC51B	solute carrier family 51 beta subunit [Source:HGNC Symbol;Acc:HGNC:29956]	0.2779	-1.8474	0	0.0064	-1.8544	5.2147	20.6651	0	0.0019
ENSBTAG00000001595	ENSBTAT00000002088		Metallothionein [Source:UniProtKB/TrEMBL;Acc:Q17QH0]	0.2777	-1.8484	0	0.0025	-1.8538	7.8157	18.4174	0	0.002
ENSBTAG00000000434	ENSBTAT00000000556	CRYAB	Alpha-crystallin B chain [Source:UniProtKB/Swiss-Prot;Acc:P02510]	0.2774	-1.85	0	0.007	-1.8499	5.7656	16.4573	0	0.0084
ENSBTAG00000011937	ENSBTAT00000029526	RITA1	RBPJ interacting and tubulin associated 1 [Source:HGNC Symbol;Acc:HGNC:25925]	0.2769	-1.8526	0	0.0012	-1.846	3.2833	17.2461	0	0.0033
ENSBTAG00000008692	ENSBTAT00000011458		Cytochrome b-c1 complex subunit 10 [Source:UniProtKB/Swiss-Prot;Acc:P07552]	0.2765	-1.8545	0.0001	0.0079	-1.8552	4.9163	18.8092	0	0.0038
ENSBTAG00000047694	ENSBTAT00000063708		Uncharacterized protein [Source:UniProtKB/TrEMBL;Acc:G3N097]	0.2759	-1.858	0	0.0049	-1.865	6.3582	20.9924	0	0.0016
ENSBTAG00000030164	ENSBTAT00000042547		60S ribosomal protein L38 [Source:UniProtKB/Swiss-Prot;Acc:Q32PB9]	0.2757	-1.859	0	0.0044	-1.8667	6.6513	19.7323	0	0.0026
ENSBTAG00000014899	ENSBTAT00000019835	TTC36	tetratricopeptide repeat domain 36 [Source:HGNC Symbol;Acc:HGNC:33708]	0.2755	-1.8601	0	0.0044	-1.8683	6.9928	19.6441	0	0.0027
ENSBTAG00000039555	ENSBTAT00000052050		Cytochrome c oxidase subunit 7C, mitochondrial [Source:UniProtKB/Swiss-Prot;Acc:P00430]	0.2742	-1.8667	0	0.0038	-1.8752	6.671	18.0084	0	0.0049
ENSBTAG00000006884	ENSBTAT00000021887	PABPN1	poly(A) binding protein nuclear 1 [Source:HGNC Symbol;Acc:HGNC:8565]	0.2731	-1.8723	0	0.0066	-1.8725	5.245	18.5815	0	0.004
ENSBTAG00000018775	ENSBTAT00000052166	TPX2	TPX2, microtubule nucleation factor [Source:HGNC Symbol;Acc:HGNC:1249]	0.2712	-1.8825	0	0.0002	-1.8777	4.1512	16.288	0.0001	0.0046
ENSBTAG00000009844	ENSBTAT00000012977	CYR61	cysteine rich angiogenic inducer 61 [Source:HGNC Symbol;Acc:HGNC:2654]	0.2707	-1.8855	0	0.0015	-1.8764	3.0444	21.7168	0	0.0005
ENSBTAG00000013303	ENSBTAT00000017694	ACSS2	acyl-CoA synthetase short-chain family member 2 [Source:HGNC Symbol;Acc:HGNC:15814]	0.2677	-1.9012	0	0.0003	-1.9106	3.6002	22.002	0	0.0005
ENSBTAG00000020406	ENSBTAT00000027192	GPC3	glypican 3 [Source:HGNC Symbol;Acc:HGNC:4451]	0.2656	-1.9124	0	0.001	-1.9293	7.4034	8.2103	0.0042	0.0802
ENSBTAG00000037931	ENSBTAT00000057287	RPL39	Bos taurus ribosomal protein L39 (RPL39), mRNA. [Source:RefSeq mRNA;Acc:NM_001105455]	0.2639	-1.9222	0	0.0029	-1.9292	6.1893	22.3534	0	0.001
ENSBTAG00000005122	ENSBTAT00000006755	KNG1	kininogen 1 [Source:HGNC Symbol;Acc:HGNC:6383]	0.2624	-1.9301	0	0.0028	-1.9381	6.9311	22.0162	0	0.0011
ENSBTAG00000020789	ENSBTAT00000027703	STS	steroid sulfatase (microsomal), isozyme S [Source:HGNC Symbol;Acc:HGNC:11425]	0.2611	-1.9371	0	0.0003	-1.943	3.577	20.9704	0	0.0007
ENSBTAG00000019386	ENSBTAT00000021451		non-classical MHC class I antigen precursor [Source:RefSeq peptide;Acc:NP_001099086]	0.2607	-1.9395	0	0.0073	-1.9436	4.0795	19.2196	0	0.0032
[truncated: 236 more rows]
