# Supplementary material for: Comparative Analysis of the Liver Transcriptome among Cattle Breeds Using RNA-seq
Source: Vet Sci. 2019 Mar 29;6(2):36. doi: 10.3390/vetsci6020036 (PMC6631511; doi:10.3390/vetsci6020036)
Supplement: Supplementary file 1 [file vetsci-06-00036-s001.zip › Supplementary Table S4.xlsx]

## Sheet: Supp Table 4 Legends
Comparative analysis of the liver transcriptome among cattle breeds using RNA-seq.
*Chandra Shekhar Pareek, Mateusz Sachajko, Jedrzej M. Jaskowski, Magdalena Herudzinska, Mariusz Skowronski, Krzysztof Domagalski, Joanna Szczepanek, Urszula Czarnik, Przymeslaw Sobiech, Dominika Wysocka, Mariusz Pierzchala, Ewa Polawska, Edyta Juszczuk-Kubiak, Yaping Feng, Dibyendu Kumar.
Table S4. Identifications of all the hepatic non-DE genes counts (without cut-off p values) expressed in bovine liver tissues by comparing all three breeds using DEseq and EdgeR pipelines as shown in Venn Figure 1.
Sheet-1: Venn diagram output of Figure 1, showing the lists of all hepatic non-DE genes (with Ensembl gene ID without cutoff p value) among investigated cattle breeds.
Sheet-2: Venn diagram output of Figure 1, showing the list of hepatic non-DE genes commonly shared among all three breed comparisons [P-HFvsHer, PRvsHer, and PRvsP-HF]
Sheet-3: Venn diagram output of Figure 1, showing the list of hepatic non-DE genes commonly shared between Polish-Red vs. Hereford and Polish-HF vs. Hereford.
Sheet-4: Venn diagram output of Figure 1, showing the list of hepatic non-DE genes commonly shared between Polish-Red vs. Hereford and Polish-HF vs. Polish-Red.
Sheet-5: Venn diagram output of Figure 1, showing the list of hepatic non-DE genes commonly shared between Polish-HF vs. Hereford and Polish-HF vs. Polish-Red

## Sheet: sheet 1
Table S7. sheet 1	Venn diagram output of Figure 1, showing the lists of all hepatic non-DE genes (with Ensembl gene ID without cutoff p value) among investigated cattle breeds
Breed comparisons	total	List of identified DEGs
P-HFvsHer P-HFvsPR PRvsHer	17093	ENSBTAG00000001068
		ENSBTAG00000006103
		ENSBTAG00000037404
		ENSBTAG00000023259
		ENSBTAG00000015742
		ENSBTAG00000010814
		ENSBTAG00000017694
		ENSBTAG00000011322
		ENSBTAG00000006482
		ENSBTAG00000010073
		ENSBTAG00000043306
		ENSBTAG00000030650
		ENSBTAG00000019268
		ENSBTAG00000012938
		ENSBTAG00000032047
		ENSBTAG00000003526
		ENSBTAG00000047036
		ENSBTAG00000047739
		ENSBTAG00000016290
		ENSBTAG00000012673
		ENSBTAG00000017895
		ENSBTAG00000016477
		ENSBTAG00000042826
		ENSBTAG00000045881
		ENSBTAG00000009655
		ENSBTAG00000010519
		ENSBTAG00000045978
		ENSBTAG00000004242
		ENSBTAG00000016276
		ENSBTAG00000043317
		ENSBTAG00000004943
		ENSBTAG00000000715
		ENSBTAG00000007796
		ENSBTAG00000018067
		ENSBTAG00000007772
		ENSBTAG00000013615
		ENSBTAG00000010593
		ENSBTAG00000008498
		ENSBTAG00000048002
		ENSBTAG00000001274
		ENSBTAG00000014078
		ENSBTAG00000021939
		ENSBTAG00000015053
		ENSBTAG00000008308
		ENSBTAG00000010587
		ENSBTAG00000006529
		ENSBTAG00000000189
		ENSBTAG00000008756
		ENSBTAG00000001607
		ENSBTAG00000000072
		ENSBTAG00000022199
		ENSBTAG00000017214
		ENSBTAG00000007176
		ENSBTAG00000025029
		ENSBTAG00000003294
		ENSBTAG00000029850
		ENSBTAG00000003907
		ENSBTAG00000002542
		ENSBTAG00000015678
		ENSBTAG00000011412
		ENSBTAG00000018518
		ENSBTAG00000015930
		ENSBTAG00000020107
		ENSBTAG00000006368
		ENSBTAG00000007842
		ENSBTAG00000004108
		ENSBTAG00000009942
		ENSBTAG00000007888
		ENSBTAG00000045633
		ENSBTAG00000000586
		ENSBTAG00000012931
		ENSBTAG00000021394
		ENSBTAG00000010543
		ENSBTAG00000044138
		ENSBTAG00000010029
		ENSBTAG00000021408
		ENSBTAG00000004849
		ENSBTAG00000032591
		ENSBTAG00000017177
		ENSBTAG00000005436
		ENSBTAG00000007838
		ENSBTAG00000002655
		ENSBTAG00000002948
		ENSBTAG00000008542
		ENSBTAG00000015008
		ENSBTAG00000039071
		ENSBTAG00000008022
		ENSBTAG00000011994
		ENSBTAG00000007749
		ENSBTAG00000020582
		ENSBTAG00000008385
		ENSBTAG00000007152
		ENSBTAG00000004902
		ENSBTAG00000020268
		ENSBTAG00000018015
		ENSBTAG00000006990
		ENSBTAG00000004076
		ENSBTAG00000018631
		ENSBTAG00000019871
		ENSBTAG00000030523
		ENSBTAG00000010289
		ENSBTAG00000029069
		ENSBTAG00000015129
		ENSBTAG00000018981
		ENSBTAG00000011187
		ENSBTAG00000047938
		ENSBTAG00000007960
		ENSBTAG00000019986
		ENSBTAG00000006187
		ENSBTAG00000018708
		ENSBTAG00000026428
		ENSBTAG00000006767
		ENSBTAG00000016615
		ENSBTAG00000014921
		ENSBTAG00000012562
		ENSBTAG00000006921
		ENSBTAG00000010718
		ENSBTAG00000034659
		ENSBTAG00000029512
		ENSBTAG00000019554
		ENSBTAG00000006966
		ENSBTAG00000001885
		ENSBTAG00000039529
		ENSBTAG00000042250
		ENSBTAG00000002742
		ENSBTAG00000048008
		ENSBTAG00000018481
		ENSBTAG00000005333
		ENSBTAG00000020141
		ENSBTAG00000011971
		ENSBTAG00000046415
		ENSBTAG00000021680
		ENSBTAG00000002675
		ENSBTAG00000014376
		ENSBTAG00000046841
		ENSBTAG00000019441
		ENSBTAG00000017277
		ENSBTAG00000007761
		ENSBTAG00000003877
		ENSBTAG00000008981
		ENSBTAG00000013314
		ENSBTAG00000026972
		ENSBTAG00000007773
		ENSBTAG00000048267
		ENSBTAG00000020297
		ENSBTAG00000015470
		ENSBTAG00000011528
		ENSBTAG00000044074
		ENSBTAG00000048271
		ENSBTAG00000046150
		ENSBTAG00000033153
		ENSBTAG00000012642
		ENSBTAG00000000105
		ENSBTAG00000015749
		ENSBTAG00000011865
		ENSBTAG00000006745
		ENSBTAG00000002646
		ENSBTAG00000018723
		ENSBTAG00000019739
		ENSBTAG00000012140
		ENSBTAG00000044899
		ENSBTAG00000031916
		ENSBTAG00000045888
		ENSBTAG00000016076
		ENSBTAG00000045167
		ENSBTAG00000000269
		ENSBTAG00000022813
		ENSBTAG00000026796
		ENSBTAG00000002002
		ENSBTAG00000018425
		ENSBTAG00000014869
		ENSBTAG00000048212
		ENSBTAG00000008275
		ENSBTAG00000004754
		ENSBTAG00000004095
		ENSBTAG00000010772
		ENSBTAG00000012384
		ENSBTAG00000023398
		ENSBTAG00000011074
		ENSBTAG00000012916
		ENSBTAG00000020144
		ENSBTAG00000022777
		ENSBTAG00000005338
		ENSBTAG00000031001
		ENSBTAG00000001435
		ENSBTAG00000010819
		ENSBTAG00000016854
		ENSBTAG00000012297
		ENSBTAG00000017265
		ENSBTAG00000006592
		ENSBTAG00000014700
		ENSBTAG00000030247
		ENSBTAG00000027524
		ENSBTAG00000002849
		ENSBTAG00000010423
		ENSBTAG00000020402
		ENSBTAG00000016470
		ENSBTAG00000000579
		ENSBTAG00000012141
		ENSBTAG00000033890
		ENSBTAG00000016739
		ENSBTAG00000005158
		ENSBTAG00000044011
		ENSBTAG00000018965
		ENSBTAG00000012549
		ENSBTAG00000010125
		ENSBTAG00000014988
		ENSBTAG00000047520
		ENSBTAG00000016683
		ENSBTAG00000020307
		ENSBTAG00000002941
		ENSBTAG00000009891
		ENSBTAG00000045674
		ENSBTAG00000047764
		ENSBTAG00000020053
		ENSBTAG00000016367
		ENSBTAG00000000676
		ENSBTAG00000020958
		ENSBTAG00000048234
		ENSBTAG00000012955
		ENSBTAG00000012265
		ENSBTAG00000005928
		ENSBTAG00000021652
		ENSBTAG00000038680
		ENSBTAG00000042765
		ENSBTAG00000038844
		ENSBTAG00000009167
		ENSBTAG00000000291
		ENSBTAG00000033470
		ENSBTAG00000013133
		ENSBTAG00000020159
		ENSBTAG00000027453
		ENSBTAG00000011132
		ENSBTAG00000013505
		ENSBTAG00000004348
		ENSBTAG00000011046
		ENSBTAG00000001535
		ENSBTAG00000001739
		ENSBTAG00000001594
		ENSBTAG00000021220
		ENSBTAG00000000417
		ENSBTAG00000031041
		ENSBTAG00000020082
		ENSBTAG00000043472
		ENSBTAG00000007052
		ENSBTAG00000009912
		ENSBTAG00000002881
		ENSBTAG00000044113
		ENSBTAG00000000480
		ENSBTAG00000043282
		ENSBTAG00000017112
		ENSBTAG00000018703
		ENSBTAG00000012172
		ENSBTAG00000020815
		ENSBTAG00000001673
		ENSBTAG00000019793
		ENSBTAG00000004797
		ENSBTAG00000000698
		ENSBTAG00000016331
		ENSBTAG00000016315
		ENSBTAG00000003371
		ENSBTAG00000047596
		ENSBTAG00000034643
		ENSBTAG00000003851
		ENSBTAG00000015385
		ENSBTAG00000005917
		ENSBTAG00000018291
		ENSBTAG00000018248
		ENSBTAG00000005064
		ENSBTAG00000011505
		ENSBTAG00000017419
		ENSBTAG00000005250
		ENSBTAG00000006654
		ENSBTAG00000009392
		ENSBTAG00000026586
		ENSBTAG00000029836
		ENSBTAG00000021663
		ENSBTAG00000038422
		ENSBTAG00000038480
		ENSBTAG00000019094
		ENSBTAG00000026232
		ENSBTAG00000047947
		ENSBTAG00000001440
		ENSBTAG00000039686
		ENSBTAG00000007308
		ENSBTAG00000026461
		ENSBTAG00000002035
		ENSBTAG00000012996
		ENSBTAG00000021700
		ENSBTAG00000015015
		ENSBTAG00000007266
		ENSBTAG00000021755
		ENSBTAG00000007395
		ENSBTAG00000013586
		ENSBTAG00000042276
		ENSBTAG00000002277
		ENSBTAG00000031332
		ENSBTAG00000038706
		ENSBTAG00000006156
		ENSBTAG00000012031
		ENSBTAG00000004560
		ENSBTAG00000005244
		ENSBTAG00000007512
		ENSBTAG00000011654
		ENSBTAG00000016511
		ENSBTAG00000015900
		ENSBTAG00000005990
		ENSBTAG00000005675
		ENSBTAG00000047675
		ENSBTAG00000018616
		ENSBTAG00000007694
		ENSBTAG00000003315
		ENSBTAG00000018854
		ENSBTAG00000019401
		ENSBTAG00000003033
		ENSBTAG00000000655
		ENSBTAG00000003447
		ENSBTAG00000000128
		ENSBTAG00000014046
		ENSBTAG00000048103
		ENSBTAG00000038034
		ENSBTAG00000021336
		ENSBTAG00000016664
		ENSBTAG00000005571
		ENSBTAG00000045498
		ENSBTAG00000000085
		ENSBTAG00000014790
		ENSBTAG00000013283
		ENSBTAG00000010234
		ENSBTAG00000037006
		ENSBTAG00000024585
		ENSBTAG00000000266
		ENSBTAG00000047697
		ENSBTAG00000012700
		ENSBTAG00000021735
		ENSBTAG00000012260
		ENSBTAG00000032812
		ENSBTAG00000009987
		ENSBTAG00000048160
		ENSBTAG00000026111
		ENSBTAG00000002999
		ENSBTAG00000014877
		ENSBTAG00000006531
		ENSBTAG00000046476
		ENSBTAG00000024485
		ENSBTAG00000002855
		ENSBTAG00000044378
		ENSBTAG00000009423
		ENSBTAG00000003937
		ENSBTAG00000009517
		ENSBTAG00000040336
		ENSBTAG00000008737
		ENSBTAG00000018063
		ENSBTAG00000010502
		ENSBTAG00000016381
		ENSBTAG00000008116
		ENSBTAG00000042447
		ENSBTAG00000019110
		ENSBTAG00000038025
		ENSBTAG00000002703
		ENSBTAG00000038131
		ENSBTAG00000000497
		ENSBTAG00000023967
		ENSBTAG00000015986
		ENSBTAG00000018756
		ENSBTAG00000042785
		ENSBTAG00000000786
		ENSBTAG00000004569
		ENSBTAG00000021215
		ENSBTAG00000020934
		ENSBTAG00000009079
		ENSBTAG00000045478
		ENSBTAG00000014779
		ENSBTAG00000013544
		ENSBTAG00000019524
		ENSBTAG00000012594
		ENSBTAG00000019711
		ENSBTAG00000008191
		ENSBTAG00000014396
		ENSBTAG00000020484
		ENSBTAG00000001066
		ENSBTAG00000019853
		ENSBTAG00000031890
		ENSBTAG00000011957
		ENSBTAG00000031889
		ENSBTAG00000027937
		ENSBTAG00000030933
		ENSBTAG00000018074
		ENSBTAG00000014186
		ENSBTAG00000012079
		ENSBTAG00000015599
		ENSBTAG00000013721
		ENSBTAG00000001898
		ENSBTAG00000018589
		ENSBTAG00000004876
		ENSBTAG00000014685
		ENSBTAG00000001152
		ENSBTAG00000019116
		ENSBTAG00000008733
		ENSBTAG00000002169
		ENSBTAG00000015022
		ENSBTAG00000015097
		ENSBTAG00000011771
		ENSBTAG00000007137
		ENSBTAG00000014354
		ENSBTAG00000011760
		ENSBTAG00000017063
		ENSBTAG00000015719
		ENSBTAG00000010579
		ENSBTAG00000019072
		ENSBTAG00000011028
		ENSBTAG00000000941
		ENSBTAG00000047133
		ENSBTAG00000016900
		ENSBTAG00000010653
		ENSBTAG00000004929
		ENSBTAG00000001034
		ENSBTAG00000002590
		ENSBTAG00000023218
		ENSBTAG00000016451
		ENSBTAG00000001161
		ENSBTAG00000010967
		ENSBTAG00000016085
		ENSBTAG00000039980
		ENSBTAG00000017648
		ENSBTAG00000042743
		ENSBTAG00000042878
		ENSBTAG00000027017
		ENSBTAG00000015780
		ENSBTAG00000003176
		ENSBTAG00000038745
		ENSBTAG00000016547
		ENSBTAG00000002376
		ENSBTAG00000004851
		ENSBTAG00000002919
		ENSBTAG00000010371
		ENSBTAG00000009292
		ENSBTAG00000012409
		ENSBTAG00000017298
		ENSBTAG00000015592
		ENSBTAG00000008539
		ENSBTAG00000032704
		ENSBTAG00000047265
		ENSBTAG00000039962
		ENSBTAG00000007634
		ENSBTAG00000010397
		ENSBTAG00000035708
		ENSBTAG00000012558
		ENSBTAG00000007467
		ENSBTAG00000021556
		ENSBTAG00000015943
		ENSBTAG00000015889
		ENSBTAG00000008063
		ENSBTAG00000005028
		ENSBTAG00000016101
		ENSBTAG00000042492
		ENSBTAG00000009201
		ENSBTAG00000006114
		ENSBTAG00000004171
		ENSBTAG00000009468
		ENSBTAG00000002781
		ENSBTAG00000004073
		ENSBTAG00000001829
		ENSBTAG00000014105
		ENSBTAG00000006209
		ENSBTAG00000031786
		ENSBTAG00000009310
		ENSBTAG00000034360
		ENSBTAG00000002034
		ENSBTAG00000011381
		ENSBTAG00000006067
		ENSBTAG00000016726
		ENSBTAG00000032775
		ENSBTAG00000006744
		ENSBTAG00000047600
		ENSBTAG00000035392
		ENSBTAG00000047543
		ENSBTAG00000000829
		ENSBTAG00000000146
		ENSBTAG00000011340
		ENSBTAG00000021931
		ENSBTAG00000020387
		ENSBTAG00000012969
		ENSBTAG00000009420
		ENSBTAG00000048121
		ENSBTAG00000014908
		ENSBTAG00000047284
		ENSBTAG00000007298
		ENSBTAG00000018446
		ENSBTAG00000045098
		ENSBTAG00000010890
		ENSBTAG00000021410
		ENSBTAG00000006086
		ENSBTAG00000011441
		ENSBTAG00000025263
		ENSBTAG00000018639
		ENSBTAG00000047216
		ENSBTAG00000003928
		ENSBTAG00000007441
		ENSBTAG00000018116
		ENSBTAG00000001198
		ENSBTAG00000001975
		ENSBTAG00000008945
		ENSBTAG00000011640
		ENSBTAG00000012215
		ENSBTAG00000018517
		ENSBTAG00000042846
		ENSBTAG00000021842
		ENSBTAG00000007883
		ENSBTAG00000002203
		ENSBTAG00000022807
		ENSBTAG00000019644
		ENSBTAG00000012406
		ENSBTAG00000013099
		ENSBTAG00000008004
		ENSBTAG00000006726
		ENSBTAG00000038093
		ENSBTAG00000003781
		ENSBTAG00000009768
		ENSBTAG00000024552
		ENSBTAG00000046556
		ENSBTAG00000022539
		ENSBTAG00000004197
		ENSBTAG00000019283
		ENSBTAG00000025853
		ENSBTAG00000033225
		ENSBTAG00000024715
		ENSBTAG00000021036
		ENSBTAG00000024633
		ENSBTAG00000004022
		ENSBTAG00000017641
		ENSBTAG00000005957
		ENSBTAG00000030974
		ENSBTAG00000006661
		ENSBTAG00000034598
		ENSBTAG00000020514
		ENSBTAG00000017738
		ENSBTAG00000006393
		ENSBTAG00000005315
		ENSBTAG00000018403
		ENSBTAG00000030543
		ENSBTAG00000007591
		ENSBTAG00000009123
		ENSBTAG00000007890
		ENSBTAG00000007460
		ENSBTAG00000016972
		ENSBTAG00000043583
		ENSBTAG00000012667
		ENSBTAG00000002809
		ENSBTAG00000038978
		ENSBTAG00000007388
		ENSBTAG00000019183
		ENSBTAG00000006291
		ENSBTAG00000021329
		ENSBTAG00000033748
		ENSBTAG00000005162
		ENSBTAG00000015271
		ENSBTAG00000004993
		ENSBTAG00000002668
		ENSBTAG00000032846
		ENSBTAG00000042784
		ENSBTAG00000007746
		ENSBTAG00000047368
		ENSBTAG00000014733
		ENSBTAG00000024177
		ENSBTAG00000012659
		ENSBTAG00000009573
		ENSBTAG00000013277
		ENSBTAG00000012719
		ENSBTAG00000008959
		ENSBTAG00000032905
		ENSBTAG00000000700
		ENSBTAG00000010324
		ENSBTAG00000003259
		ENSBTAG00000043918
		ENSBTAG00000014124
		ENSBTAG00000044521
		ENSBTAG00000048057
		ENSBTAG00000020453
		ENSBTAG00000011316
		ENSBTAG00000006882
		ENSBTAG00000024431
		ENSBTAG00000047062
		ENSBTAG00000005564
		ENSBTAG00000004291
		ENSBTAG00000021452
		ENSBTAG00000000835
		ENSBTAG00000002936
		ENSBTAG00000046874
		ENSBTAG00000003395
		ENSBTAG00000001288
		ENSBTAG00000040209
		ENSBTAG00000006004
		ENSBTAG00000014918
		ENSBTAG00000008902
		ENSBTAG00000000977
		ENSBTAG00000045917
		ENSBTAG00000015611
		ENSBTAG00000039090
		ENSBTAG00000001777
		ENSBTAG00000016738
		ENSBTAG00000000065
		ENSBTAG00000037566
		ENSBTAG00000001788
		ENSBTAG00000014649
		ENSBTAG00000010952
		ENSBTAG00000004832
		ENSBTAG00000019001
		ENSBTAG00000004526
		ENSBTAG00000044340
		ENSBTAG00000020940
		ENSBTAG00000014970
		ENSBTAG00000008817
		ENSBTAG00000018729
		ENSBTAG00000044336
		ENSBTAG00000038433
		ENSBTAG00000007662
		ENSBTAG00000031032
		ENSBTAG00000009504
		ENSBTAG00000039673
		ENSBTAG00000025756
		ENSBTAG00000046842
		ENSBTAG00000002573
		ENSBTAG00000021162
		ENSBTAG00000014336
		ENSBTAG00000004645
		ENSBTAG00000000385
		ENSBTAG00000008483
		ENSBTAG00000002816
		ENSBTAG00000038604
		ENSBTAG00000035660
		ENSBTAG00000009055
		ENSBTAG00000018994
		ENSBTAG00000012253
		ENSBTAG00000011249
		ENSBTAG00000046837
		ENSBTAG00000020570
		ENSBTAG00000011597
		ENSBTAG00000010244
		ENSBTAG00000038411
		ENSBTAG00000009617
		ENSBTAG00000006797
		ENSBTAG00000018188
		ENSBTAG00000018156
		ENSBTAG00000013477
		ENSBTAG00000038462
		ENSBTAG00000016711
		ENSBTAG00000001668
		ENSBTAG00000019120
		ENSBTAG00000016649
		ENSBTAG00000010070
		ENSBTAG00000018381
		ENSBTAG00000011887
		ENSBTAG00000043140
		ENSBTAG00000013735
		ENSBTAG00000006429
		ENSBTAG00000002170
		ENSBTAG00000009050
		ENSBTAG00000008932
		ENSBTAG00000047534
		ENSBTAG00000044934
		ENSBTAG00000021956
		ENSBTAG00000037795
		ENSBTAG00000030710
		ENSBTAG00000006453
		ENSBTAG00000023652
		ENSBTAG00000000621
		ENSBTAG00000021386
		ENSBTAG00000023628
		ENSBTAG00000007323
		ENSBTAG00000010906
		ENSBTAG00000000241
		ENSBTAG00000021774
		ENSBTAG00000047166
		ENSBTAG00000006177
		ENSBTAG00000005263
		ENSBTAG00000003769
		ENSBTAG00000007041
		ENSBTAG00000004842
		ENSBTAG00000018889
		ENSBTAG00000032402
		ENSBTAG00000005072
		ENSBTAG00000001235
		ENSBTAG00000016885
		ENSBTAG00000045817
		ENSBTAG00000020250
		ENSBTAG00000008607
		ENSBTAG00000002367
		ENSBTAG00000003687
		ENSBTAG00000017087
		ENSBTAG00000046407
		ENSBTAG00000000133
		ENSBTAG00000000516
		ENSBTAG00000047098
		ENSBTAG00000021981
		ENSBTAG00000010016
		ENSBTAG00000014793
		ENSBTAG00000009431
		ENSBTAG00000020787
		ENSBTAG00000005592
		ENSBTAG00000045857
		ENSBTAG00000033731
		ENSBTAG00000021841
		ENSBTAG00000004709
		ENSBTAG00000029983
		ENSBTAG00000020428
		ENSBTAG00000026415
		ENSBTAG00000025434
		ENSBTAG00000046012
		ENSBTAG00000003880
		ENSBTAG00000016516
		ENSBTAG00000019881
		ENSBTAG00000043564
		ENSBTAG00000004310
		ENSBTAG00000005979
		ENSBTAG00000046286
		ENSBTAG00000012289
		ENSBTAG00000047990
		ENSBTAG00000021805
		ENSBTAG00000033351
		ENSBTAG00000038951
		ENSBTAG00000015924
		ENSBTAG00000014652
		ENSBTAG00000048031
		ENSBTAG00000018330
		ENSBTAG00000024280
		ENSBTAG00000019368
		ENSBTAG00000042474
		ENSBTAG00000024144
		ENSBTAG00000032859
		ENSBTAG00000026163
		ENSBTAG00000014218
		ENSBTAG00000025898
		ENSBTAG00000015337
		ENSBTAG00000015255
		ENSBTAG00000018846
		ENSBTAG00000000032
		ENSBTAG00000018535
		ENSBTAG00000021970
		ENSBTAG00000003954
		ENSBTAG00000001137
		ENSBTAG00000017365
		ENSBTAG00000046416
		ENSBTAG00000005888
		ENSBTAG00000010047
		ENSBTAG00000040494
		ENSBTAG00000003622
		ENSBTAG00000046862
		ENSBTAG00000003404
		ENSBTAG00000002356
		ENSBTAG00000042684
		ENSBTAG00000012823
		ENSBTAG00000038869
		ENSBTAG00000024219
		ENSBTAG00000012478
		ENSBTAG00000010182
		ENSBTAG00000045910
		ENSBTAG00000001855
		ENSBTAG00000025968
		ENSBTAG00000001492
		ENSBTAG00000005152
		ENSBTAG00000001124
		ENSBTAG00000007675
		ENSBTAG00000021762
		ENSBTAG00000020749
		ENSBTAG00000011516
		ENSBTAG00000003301
		ENSBTAG00000000016
		ENSBTAG00000000581
		ENSBTAG00000012083
		ENSBTAG00000042921
		ENSBTAG00000015737
		ENSBTAG00000033727
		ENSBTAG00000046050
		ENSBTAG00000031238
		ENSBTAG00000017039
		ENSBTAG00000016776
		ENSBTAG00000012471
		ENSBTAG00000024449
		ENSBTAG00000024957
		ENSBTAG00000044528
		ENSBTAG00000020353
		ENSBTAG00000009650
		ENSBTAG00000004977
		ENSBTAG00000004755
		ENSBTAG00000014712
		ENSBTAG00000013064
		ENSBTAG00000010195
		ENSBTAG00000040512
		ENSBTAG00000013922
		ENSBTAG00000010981
		ENSBTAG00000004178
		ENSBTAG00000001497
		ENSBTAG00000019891
		ENSBTAG00000010492
		ENSBTAG00000013225
		ENSBTAG00000002735
		ENSBTAG00000009643
		ENSBTAG00000020997
		ENSBTAG00000009407
		ENSBTAG00000024950
		ENSBTAG00000016236
		ENSBTAG00000003504
		ENSBTAG00000023445
		ENSBTAG00000014697
		ENSBTAG00000010924
		ENSBTAG00000002474
		ENSBTAG00000046319
		ENSBTAG00000043550
		ENSBTAG00000018825
		ENSBTAG00000013238
		ENSBTAG00000013042
		ENSBTAG00000006836
		ENSBTAG00000002448
		ENSBTAG00000020431
		ENSBTAG00000018661
		ENSBTAG00000010351
		ENSBTAG00000004747
		ENSBTAG00000031747
		ENSBTAG00000005214
		ENSBTAG00000017333
		ENSBTAG00000009020
		ENSBTAG00000046024
		ENSBTAG00000014491
		ENSBTAG00000045551
		ENSBTAG00000006070
		ENSBTAG00000018935
		ENSBTAG00000046283
		ENSBTAG00000004517
		ENSBTAG00000038292
		ENSBTAG00000030913
		ENSBTAG00000009154
		ENSBTAG00000019161
		ENSBTAG00000008414
		ENSBTAG00000012794
		ENSBTAG00000001824
		ENSBTAG00000042456
		ENSBTAG00000023026
		ENSBTAG00000015319
		ENSBTAG00000008778
		ENSBTAG00000007705
		ENSBTAG00000011790
		ENSBTAG00000010136
		ENSBTAG00000001999
		ENSBTAG00000003384
		ENSBTAG00000047406
		ENSBTAG00000001132
		ENSBTAG00000014944
		ENSBTAG00000020612
		ENSBTAG00000013832
		ENSBTAG00000047752
		ENSBTAG00000000179
		ENSBTAG00000026637
		ENSBTAG00000015467
		ENSBTAG00000015348
		ENSBTAG00000010737
		ENSBTAG00000012246
		ENSBTAG00000012070
		ENSBTAG00000000026
		ENSBTAG00000037452
		ENSBTAG00000012691
		ENSBTAG00000012111
		ENSBTAG00000005055
		ENSBTAG00000010517
		ENSBTAG00000010799
		ENSBTAG00000007841
		ENSBTAG00000021754
		ENSBTAG00000006561
		ENSBTAG00000003116
		ENSBTAG00000000807
		ENSBTAG00000001005
		ENSBTAG00000034193
		ENSBTAG00000003207
		ENSBTAG00000003898
		ENSBTAG00000000961
		ENSBTAG00000001144
		ENSBTAG00000022382
		ENSBTAG00000019341
		ENSBTAG00000005787
		ENSBTAG00000018201
		ENSBTAG00000011533
		ENSBTAG00000004013
		ENSBTAG00000009872
		ENSBTAG00000011683
		ENSBTAG00000044681
		ENSBTAG00000021609
		ENSBTAG00000030592
		ENSBTAG00000030805
		ENSBTAG00000018036
		ENSBTAG00000042357
		ENSBTAG00000007812
		ENSBTAG00000012724
		ENSBTAG00000005328
		ENSBTAG00000004948
		ENSBTAG00000026842
		ENSBTAG00000015498
		ENSBTAG00000012757
		ENSBTAG00000046343
		ENSBTAG00000043216
		ENSBTAG00000014847
		ENSBTAG00000015493
		ENSBTAG00000013152
		ENSBTAG00000015413
		ENSBTAG00000020019
		ENSBTAG00000047302
		ENSBTAG00000031347
		ENSBTAG00000006245
		ENSBTAG00000005474
		ENSBTAG00000004046
		ENSBTAG00000046805
		ENSBTAG00000046971
		ENSBTAG00000011541
		ENSBTAG00000005394
		ENSBTAG00000034824
		ENSBTAG00000030556
		ENSBTAG00000013530
		ENSBTAG00000005458
		ENSBTAG00000044900
		ENSBTAG00000003619
		ENSBTAG00000009357
		ENSBTAG00000002154
		ENSBTAG00000008491
		ENSBTAG00000013698
		ENSBTAG00000013537
		ENSBTAG00000004452
		ENSBTAG00000006851
		ENSBTAG00000007808
		ENSBTAG00000001861
		ENSBTAG00000013935
		ENSBTAG00000018973
		ENSBTAG00000014934
		ENSBTAG00000017824
		ENSBTAG00000014435
		ENSBTAG00000016108
		ENSBTAG00000005395
		ENSBTAG00000021262
		ENSBTAG00000037951
		ENSBTAG00000021182
		ENSBTAG00000008507
		ENSBTAG00000040607
		ENSBTAG00000006811
		ENSBTAG00000000163
		ENSBTAG00000019463
		ENSBTAG00000020414
		ENSBTAG00000013169
		ENSBTAG00000004787
		ENSBTAG00000018594
		ENSBTAG00000010532
		ENSBTAG00000003748
		ENSBTAG00000021769
		ENSBTAG00000011206
		ENSBTAG00000002223
		ENSBTAG00000014529
		ENSBTAG00000044630
		ENSBTAG00000030200
		ENSBTAG00000024643
		ENSBTAG00000007454
		ENSBTAG00000006050
		ENSBTAG00000009510
		ENSBTAG00000008991
		ENSBTAG00000007204
		ENSBTAG00000047345
		ENSBTAG00000044537
		ENSBTAG00000042896
		ENSBTAG00000039132
		ENSBTAG00000024772
		ENSBTAG00000010297
		ENSBTAG00000003434
		ENSBTAG00000031254
		ENSBTAG00000018395
		ENSBTAG00000009131
		ENSBTAG00000023843
		ENSBTAG00000013527
		ENSBTAG00000016362
		ENSBTAG00000047973
		ENSBTAG00000046672
		ENSBTAG00000045951
		ENSBTAG00000000831
		ENSBTAG00000030426
		ENSBTAG00000021707
		ENSBTAG00000005934
		ENSBTAG00000002563
		ENSBTAG00000005741
		ENSBTAG00000031941
		ENSBTAG00000005116
		ENSBTAG00000010174
		ENSBTAG00000047206
		ENSBTAG00000031965
		ENSBTAG00000011515
		ENSBTAG00000033449
		ENSBTAG00000003525
		ENSBTAG00000016155
		ENSBTAG00000043035
		ENSBTAG00000006202
		ENSBTAG00000025669
		ENSBTAG00000000077
		ENSBTAG00000011742
		ENSBTAG00000017803
		ENSBTAG00000002019
		ENSBTAG00000000469
		ENSBTAG00000016267
		ENSBTAG00000013465
		ENSBTAG00000001712
		ENSBTAG00000009245
		ENSBTAG00000004934
		ENSBTAG00000017550
		ENSBTAG00000013175
		ENSBTAG00000004829
		ENSBTAG00000004411
		ENSBTAG00000018501
		ENSBTAG00000012063
		ENSBTAG00000047628
		ENSBTAG00000040316
		ENSBTAG00000005507
		ENSBTAG00000009879
		ENSBTAG00000025952
		ENSBTAG00000003238
		ENSBTAG00000044150
		ENSBTAG00000000693
		ENSBTAG00000005403
		ENSBTAG00000046189
		ENSBTAG00000001987
		ENSBTAG00000006143
		ENSBTAG00000014113
		ENSBTAG00000011802
		ENSBTAG00000016630
		ENSBTAG00000017321
		ENSBTAG00000034678
		ENSBTAG00000012335
		ENSBTAG00000024641
		ENSBTAG00000004913
		ENSBTAG00000016194
		ENSBTAG00000007494
		ENSBTAG00000017043
		ENSBTAG00000027425
		ENSBTAG00000016042
		ENSBTAG00000006784
		ENSBTAG00000005809
		ENSBTAG00000008994
		ENSBTAG00000001027
		ENSBTAG00000020199
		ENSBTAG00000003276
		ENSBTAG00000007897
		ENSBTAG00000024928
		ENSBTAG00000010637
		ENSBTAG00000014991
		ENSBTAG00000011963
		ENSBTAG00000016561
		ENSBTAG00000009600
		ENSBTAG00000027803
		ENSBTAG00000006305
		ENSBTAG00000015148
		ENSBTAG00000018088
		ENSBTAG00000020544
		ENSBTAG00000034323
		ENSBTAG00000022731
		ENSBTAG00000031538
		ENSBTAG00000035172
		ENSBTAG00000034372
		ENSBTAG00000018455
		ENSBTAG00000005960
		ENSBTAG00000003949
		ENSBTAG00000003809
		ENSBTAG00000005092
		ENSBTAG00000014026
		ENSBTAG00000010948
		ENSBTAG00000007866
		ENSBTAG00000017382
		ENSBTAG00000021786
		ENSBTAG00000008143
		ENSBTAG00000043217
		ENSBTAG00000016650
		ENSBTAG00000005923
		ENSBTAG00000046472
		ENSBTAG00000036428
		ENSBTAG00000045601
		ENSBTAG00000000103
		ENSBTAG00000033457
		ENSBTAG00000016757
		ENSBTAG00000016448
		ENSBTAG00000019464
		ENSBTAG00000012943
		ENSBTAG00000017188
		ENSBTAG00000031919
		ENSBTAG00000012522
		ENSBTAG00000000707
		ENSBTAG00000011011
		ENSBTAG00000027279
		ENSBTAG00000008888
		ENSBTAG00000013369
		ENSBTAG00000017666
		ENSBTAG00000007490
		ENSBTAG00000006464
		ENSBTAG00000004714
		ENSBTAG00000003893
		ENSBTAG00000011487
		ENSBTAG00000039160
		ENSBTAG00000014255
		ENSBTAG00000046421
		ENSBTAG00000012535
		ENSBTAG00000000462
		ENSBTAG00000002847
		ENSBTAG00000034493
		ENSBTAG00000011064
		ENSBTAG00000020315
		ENSBTAG00000044123
		ENSBTAG00000043327
		ENSBTAG00000045971
		ENSBTAG00000030209
		ENSBTAG00000024185
		ENSBTAG00000001749
		ENSBTAG00000021319
		ENSBTAG00000021694
		ENSBTAG00000020079
		ENSBTAG00000015362
		ENSBTAG00000011022
		ENSBTAG00000014464
		ENSBTAG00000026953
		ENSBTAG00000032425
		ENSBTAG00000019312
		ENSBTAG00000024947
		ENSBTAG00000040043
		ENSBTAG00000006590
		ENSBTAG00000010148
		ENSBTAG00000009631
		ENSBTAG00000039886
		ENSBTAG00000018715
		ENSBTAG00000046532
		ENSBTAG00000011115
		ENSBTAG00000013973
		ENSBTAG00000036078
		ENSBTAG00000006674
		ENSBTAG00000001708
		ENSBTAG00000044081
		ENSBTAG00000009677
		ENSBTAG00000030082
		ENSBTAG00000006995
		ENSBTAG00000031107
		ENSBTAG00000015263
		ENSBTAG00000006928
		ENSBTAG00000047734
		ENSBTAG00000010690
		ENSBTAG00000005595
		ENSBTAG00000031444
		ENSBTAG00000021865
		ENSBTAG00000014930
		ENSBTAG00000016438
		ENSBTAG00000020375
		ENSBTAG00000047925
		ENSBTAG00000030493
		ENSBTAG00000016879
		ENSBTAG00000038650
		ENSBTAG00000038549
		ENSBTAG00000013749
		ENSBTAG00000019823
		ENSBTAG00000003289
		ENSBTAG00000019472
		ENSBTAG00000016377
		ENSBTAG00000003002
		ENSBTAG00000001579
		ENSBTAG00000047686
		ENSBTAG00000024291
		ENSBTAG00000010277
		ENSBTAG00000023002
		ENSBTAG00000019390
		ENSBTAG00000004461
		ENSBTAG00000001937
		ENSBTAG00000043915
		ENSBTAG00000038267
		ENSBTAG00000009962
		ENSBTAG00000013411
		ENSBTAG00000013421
		ENSBTAG00000021082
		ENSBTAG00000039546
		ENSBTAG00000029979
		ENSBTAG00000012800
		ENSBTAG00000017922
		ENSBTAG00000021942
		ENSBTAG00000009308
		ENSBTAG00000011056
		ENSBTAG00000044261
		ENSBTAG00000003550
		ENSBTAG00000015794
		ENSBTAG00000014636
		ENSBTAG00000013602
		ENSBTAG00000026467
		ENSBTAG00000018045
		ENSBTAG00000011918
		ENSBTAG00000002029
		ENSBTAG00000007241
		ENSBTAG00000000764
		ENSBTAG00000015103
		ENSBTAG00000000005
		ENSBTAG00000016444
		ENSBTAG00000047030
		ENSBTAG00000014387
		ENSBTAG00000040038
		ENSBTAG00000013640
		ENSBTAG00000011585
		ENSBTAG00000017639
		ENSBTAG00000021414
		ENSBTAG00000008527
		ENSBTAG00000015192
		ENSBTAG00000043634
		ENSBTAG00000013358
		ENSBTAG00000021853
		ENSBTAG00000000662
		ENSBTAG00000043482
		ENSBTAG00000008301
		ENSBTAG00000006054
		ENSBTAG00000015891
		ENSBTAG00000007402
		ENSBTAG00000020446
		ENSBTAG00000025612
		ENSBTAG00000018003
		ENSBTAG00000032774
		ENSBTAG00000005748
		ENSBTAG00000031673
		ENSBTAG00000021428
		ENSBTAG00000020736
		ENSBTAG00000045326
		ENSBTAG00000011836
		ENSBTAG00000021077
		ENSBTAG00000017698
		ENSBTAG00000046104
		ENSBTAG00000010504
		ENSBTAG00000047510
		ENSBTAG00000014443
		ENSBTAG00000016599
		ENSBTAG00000006695
		ENSBTAG00000020334
		ENSBTAG00000008016
		ENSBTAG00000000640
		ENSBTAG00000012687
		ENSBTAG00000047529
		ENSBTAG00000018275
		ENSBTAG00000012375
		ENSBTAG00000019069
		ENSBTAG00000003922
		ENSBTAG00000011240
		ENSBTAG00000017218
		ENSBTAG00000046900
		ENSBTAG00000046919
		ENSBTAG00000018479
		ENSBTAG00000005897
		ENSBTAG00000047611
		ENSBTAG00000017783
		ENSBTAG00000009789
		ENSBTAG00000021920
		ENSBTAG00000002041
		ENSBTAG00000015830
		ENSBTAG00000009109
		ENSBTAG00000039366
		ENSBTAG00000002272
		ENSBTAG00000010727
		ENSBTAG00000024097
		ENSBTAG00000043392
		ENSBTAG00000007413
		ENSBTAG00000020937
		ENSBTAG00000011883
		ENSBTAG00000038600
		ENSBTAG00000046524
		ENSBTAG00000020179
		ENSBTAG00000000203
		ENSBTAG00000008082
		ENSBTAG00000013301
		ENSBTAG00000010821
		ENSBTAG00000009856
		ENSBTAG00000006441
		ENSBTAG00000004111
		ENSBTAG00000001848
		ENSBTAG00000006197
		ENSBTAG00000015396
		ENSBTAG00000018345
		ENSBTAG00000012338
		ENSBTAG00000042319
		ENSBTAG00000003345
		ENSBTAG00000047969
		ENSBTAG00000020150
		ENSBTAG00000045513
		ENSBTAG00000046509
		ENSBTAG00000043962
		ENSBTAG00000023416
		ENSBTAG00000009665
		ENSBTAG00000032183
		ENSBTAG00000024909
		ENSBTAG00000008237
		ENSBTAG00000021097
		ENSBTAG00000006729
		ENSBTAG00000006493
		ENSBTAG00000018834
		ENSBTAG00000018229
		ENSBTAG00000001621
		ENSBTAG00000004139
		ENSBTAG00000043795
		ENSBTAG00000016283
		ENSBTAG00000016131
		ENSBTAG00000031012
		ENSBTAG00000004739
		ENSBTAG00000000115
		ENSBTAG00000005665
		ENSBTAG00000040584
		ENSBTAG00000011419
		ENSBTAG00000030319
		ENSBTAG00000046078
		ENSBTAG00000020454
		ENSBTAG00000002634
		ENSBTAG00000046730
		ENSBTAG00000004962
		ENSBTAG00000017659
		ENSBTAG00000011625
		ENSBTAG00000008160
		ENSBTAG00000006985
		ENSBTAG00000001191
		ENSBTAG00000012194
		ENSBTAG00000043157
		ENSBTAG00000034901
		ENSBTAG00000016074
		ENSBTAG00000013550
		ENSBTAG00000010083
		ENSBTAG00000025110
		ENSBTAG00000029651
		ENSBTAG00000002730
		ENSBTAG00000027181
		ENSBTAG00000008555
		ENSBTAG00000007347
		ENSBTAG00000044282
		ENSBTAG00000005688
		ENSBTAG00000007101
		ENSBTAG00000015779
		ENSBTAG00000016622
		ENSBTAG00000013046
		ENSBTAG00000019471
		ENSBTAG00000000222
		ENSBTAG00000002211
		ENSBTAG00000012566
		ENSBTAG00000009341
		ENSBTAG00000012599
		ENSBTAG00000020130
		ENSBTAG00000047918
		ENSBTAG00000042735
		ENSBTAG00000011787
		ENSBTAG00000008674
		ENSBTAG00000017441
		ENSBTAG00000019232
		ENSBTAG00000037470
		ENSBTAG00000016694
		ENSBTAG00000011595
		ENSBTAG00000043414
		ENSBTAG00000038757
		ENSBTAG00000027932
		ENSBTAG00000018650
		ENSBTAG00000039391
		ENSBTAG00000001573
		ENSBTAG00000015074
		ENSBTAG00000009881
		ENSBTAG00000017131
		ENSBTAG00000031773
		ENSBTAG00000020803
		ENSBTAG00000009998
		ENSBTAG00000039213
		ENSBTAG00000043372
		ENSBTAG00000020754
		ENSBTAG00000010742
		ENSBTAG00000001637
		ENSBTAG00000018549
		ENSBTAG00000025372
		ENSBTAG00000011466
		ENSBTAG00000004190
		ENSBTAG00000019175
		ENSBTAG00000014297
		ENSBTAG00000007758
		ENSBTAG00000034514
		ENSBTAG00000012796
		ENSBTAG00000015230
		ENSBTAG00000037804
		ENSBTAG00000029954
		ENSBTAG00000006472
		ENSBTAG00000004814
		ENSBTAG00000018556
		ENSBTAG00000008487
		ENSBTAG00000037786
		ENSBTAG00000002434
		ENSBTAG00000006675
		ENSBTAG00000005304
		ENSBTAG00000013036
		ENSBTAG00000014332
		ENSBTAG00000034768
		ENSBTAG00000031261
		ENSBTAG00000020890
		ENSBTAG00000001635
		ENSBTAG00000047113
		ENSBTAG00000045967
		ENSBTAG00000033304
		ENSBTAG00000013929
		ENSBTAG00000023372
		ENSBTAG00000011164
		ENSBTAG00000038369
		ENSBTAG00000006398
		ENSBTAG00000002770
		ENSBTAG00000043959
		ENSBTAG00000017420
		ENSBTAG00000019492
		ENSBTAG00000031750
		ENSBTAG00000045908
		ENSBTAG00000047026
		ENSBTAG00000021986
		ENSBTAG00000004383
		ENSBTAG00000012880
		ENSBTAG00000012768
		ENSBTAG00000026962
		ENSBTAG00000020792
		ENSBTAG00000016165
		ENSBTAG00000004599
		ENSBTAG00000043546
		ENSBTAG00000042607
		ENSBTAG00000001246
		ENSBTAG00000014237
		ENSBTAG00000046422
		ENSBTAG00000027610
		ENSBTAG00000014235
		ENSBTAG00000045862
		ENSBTAG00000024983
		ENSBTAG00000008849
		ENSBTAG00000009176
		ENSBTAG00000007626
		ENSBTAG00000021726
		ENSBTAG00000039522
		ENSBTAG00000007642
		ENSBTAG00000002122
		ENSBTAG00000048014
		ENSBTAG00000021057
		ENSBTAG00000016254
		ENSBTAG00000003018
		ENSBTAG00000021174
		ENSBTAG00000008721
		ENSBTAG00000001016
		ENSBTAG00000015856
		ENSBTAG00000007881
		ENSBTAG00000009019
		ENSBTAG00000007595
		ENSBTAG00000003557
		ENSBTAG00000021200
		ENSBTAG00000020218
		ENSBTAG00000039292
		ENSBTAG00000009237
		ENSBTAG00000019039
		ENSBTAG00000008600
		ENSBTAG00000019545
		ENSBTAG00000003777
		ENSBTAG00000018986
		ENSBTAG00000009163
		ENSBTAG00000008881
		ENSBTAG00000000225
		ENSBTAG00000044812
		ENSBTAG00000004651
		ENSBTAG00000042989
		ENSBTAG00000019708
		ENSBTAG00000031553
		ENSBTAG00000000039
		ENSBTAG00000039326
		ENSBTAG00000003626
		ENSBTAG00000013165
		ENSBTAG00000023472
		ENSBTAG00000006048
		ENSBTAG00000011871
		ENSBTAG00000016116
		ENSBTAG00000000371
		ENSBTAG00000035018
		ENSBTAG00000023989
		ENSBTAG00000003052
		ENSBTAG00000021901
		ENSBTAG00000007784
		ENSBTAG00000024608
		ENSBTAG00000007876
		ENSBTAG00000043904
		ENSBTAG00000013523
		ENSBTAG00000020160
		ENSBTAG00000004231
		ENSBTAG00000024980
		ENSBTAG00000016805
		ENSBTAG00000005862
		ENSBTAG00000021872
		ENSBTAG00000016094
		ENSBTAG00000046073
		ENSBTAG00000010254
		ENSBTAG00000044001
		ENSBTAG00000031028
		ENSBTAG00000021060
		ENSBTAG00000004680
		ENSBTAG00000043602
		ENSBTAG00000020009
		ENSBTAG00000006141
		ENSBTAG00000010477
		ENSBTAG00000014230
		ENSBTAG00000015976
		ENSBTAG00000010541
		ENSBTAG00000025183
		ENSBTAG00000045503
		ENSBTAG00000043377
		ENSBTAG00000008913
		ENSBTAG00000047275
		ENSBTAG00000011828
		ENSBTAG00000031707
		ENSBTAG00000002578
		ENSBTAG00000019336
		ENSBTAG00000002555
		ENSBTAG00000030334
		ENSBTAG00000007365
		ENSBTAG00000020040
		ENSBTAG00000021119
		ENSBTAG00000045898
		ENSBTAG00000008595
		ENSBTAG00000003595
		ENSBTAG00000046223
		ENSBTAG00000022656
		ENSBTAG00000010724
		ENSBTAG00000018970
		ENSBTAG00000001795
		ENSBTAG00000015642
		ENSBTAG00000037962
		ENSBTAG00000005827
		ENSBTAG00000019977
		ENSBTAG00000040001
		ENSBTAG00000025564
		ENSBTAG00000020710
		ENSBTAG00000021196
		ENSBTAG00000015041
		ENSBTAG00000006730
		ENSBTAG00000046819
		ENSBTAG00000000791
		ENSBTAG00000047336
		ENSBTAG00000005105
		ENSBTAG00000008380
		ENSBTAG00000001298
		ENSBTAG00000019285
		ENSBTAG00000010665
		ENSBTAG00000009641
		ENSBTAG00000006759
		ENSBTAG00000020752
		ENSBTAG00000006295
		ENSBTAG00000040302
		ENSBTAG00000046088
		ENSBTAG00000012261
		ENSBTAG00000033254
		ENSBTAG00000005166
		ENSBTAG00000027446
		ENSBTAG00000018206
		ENSBTAG00000014522
		ENSBTAG00000012157
		ENSBTAG00000021033
		ENSBTAG00000006278
		ENSBTAG00000006685
		ENSBTAG00000018103
		ENSBTAG00000015771
		ENSBTAG00000009072
		ENSBTAG00000021041
		ENSBTAG00000046444
		ENSBTAG00000044425
		ENSBTAG00000009180
		ENSBTAG00000020775
		ENSBTAG00000046773
		ENSBTAG00000003866
		ENSBTAG00000018722
		ENSBTAG00000002305
		ENSBTAG00000018289
		ENSBTAG00000032366
		ENSBTAG00000010659
		ENSBTAG00000002709
		ENSBTAG00000015298
		ENSBTAG00000009603
		ENSBTAG00000038438
		ENSBTAG00000003514
		ENSBTAG00000017468
		ENSBTAG00000030735
		ENSBTAG00000017477
		ENSBTAG00000018749
		ENSBTAG00000047940
		ENSBTAG00000013192
		ENSBTAG00000045867
		ENSBTAG00000001037
		ENSBTAG00000008114
		ENSBTAG00000002286
		ENSBTAG00000047402
		ENSBTAG00000000529
		ENSBTAG00000017222
		ENSBTAG00000015522
		ENSBTAG00000003500
		ENSBTAG00000030274
		ENSBTAG00000021856
		ENSBTAG00000007361
		ENSBTAG00000018644
		ENSBTAG00000047663
		ENSBTAG00000014693
		ENSBTAG00000013219
		ENSBTAG00000046687
		ENSBTAG00000020968
		ENSBTAG00000014088
		ENSBTAG00000002455
		ENSBTAG00000021209
		ENSBTAG00000004952
		ENSBTAG00000024657
		ENSBTAG00000011636
		ENSBTAG00000017352
		ENSBTAG00000005908
		ENSBTAG00000019293
		ENSBTAG00000010793
		ENSBTAG00000010344
		ENSBTAG00000018926
		ENSBTAG00000001762
		ENSBTAG00000010524
		ENSBTAG00000007112
		ENSBTAG00000039969
		ENSBTAG00000009569
		ENSBTAG00000007826
		ENSBTAG00000005847
		ENSBTAG00000013996
		ENSBTAG00000003561
		ENSBTAG00000020844
		ENSBTAG00000004531
		ENSBTAG00000012834
		ENSBTAG00000002791
		ENSBTAG00000005620
		ENSBTAG00000007122
		ENSBTAG00000032308
		ENSBTAG00000005493
		ENSBTAG00000038337
		ENSBTAG00000006287
		ENSBTAG00000004407
		ENSBTAG00000012380
		ENSBTAG00000020658
		ENSBTAG00000043181
		ENSBTAG00000000873
		ENSBTAG00000013330
		ENSBTAG00000021430
		ENSBTAG00000017958
		ENSBTAG00000007240
		ENSBTAG00000000098
		ENSBTAG00000046132
		ENSBTAG00000001737
		ENSBTAG00000007720
		ENSBTAG00000015849
		ENSBTAG00000000751
		ENSBTAG00000009336
		ENSBTAG00000044712
		ENSBTAG00000000475
		ENSBTAG00000001659
		ENSBTAG00000011124
		ENSBTAG00000009482
		ENSBTAG00000011229
		ENSBTAG00000007031
		ENSBTAG00000006804
		ENSBTAG00000022019
		ENSBTAG00000012252
		ENSBTAG00000012890
		ENSBTAG00000017181
		ENSBTAG00000001080
		ENSBTAG00000036310
		ENSBTAG00000015595
		ENSBTAG00000025748
		ENSBTAG00000007047
		ENSBTAG00000021029
		ENSBTAG00000048138
		ENSBTAG00000014315
		ENSBTAG00000017140
		ENSBTAG00000006199
		ENSBTAG00000021002
		ENSBTAG00000004921
		ENSBTAG00000012844
		ENSBTAG00000035158
		ENSBTAG00000006974
		ENSBTAG00000005354
		ENSBTAG00000013264
		ENSBTAG00000025666
		ENSBTAG00000019810
		ENSBTAG00000013138
		ENSBTAG00000014204
		ENSBTAG00000002995
		ENSBTAG00000009534
		ENSBTAG00000045574
		ENSBTAG00000007569
		ENSBTAG00000000670
		ENSBTAG00000043573
		ENSBTAG00000020191
		ENSBTAG00000025221
		ENSBTAG00000015981
		ENSBTAG00000011846
		ENSBTAG00000018563
		ENSBTAG00000010852
		ENSBTAG00000006841
		ENSBTAG00000011913
		ENSBTAG00000006170
		ENSBTAG00000012003
		ENSBTAG00000009638
		ENSBTAG00000038916
		ENSBTAG00000002101
		ENSBTAG00000001442
		ENSBTAG00000043077
		ENSBTAG00000039196
		ENSBTAG00000024042
		ENSBTAG00000012746
		ENSBTAG00000020963
		ENSBTAG00000019059
		ENSBTAG00000017361
		ENSBTAG00000018469
		ENSBTAG00000000919
		ENSBTAG00000047951
		ENSBTAG00000008314
		ENSBTAG00000006619
		ENSBTAG00000019150
		ENSBTAG00000013568
		ENSBTAG00000021601
		ENSBTAG00000015618
		ENSBTAG00000009902
		ENSBTAG00000019329
		ENSBTAG00000008351
		ENSBTAG00000007649
		ENSBTAG00000047158
		ENSBTAG00000008839
		ENSBTAG00000019857
		ENSBTAG00000045118
		ENSBTAG00000001692
		ENSBTAG00000017074
		ENSBTAG00000004792
		ENSBTAG00000010339
		ENSBTAG00000008222
		ENSBTAG00000018837
		ENSBTAG00000026400
		ENSBTAG00000008411
		ENSBTAG00000000911
		ENSBTAG00000045180
		ENSBTAG00000006330
		ENSBTAG00000011668
		ENSBTAG00000020394
		ENSBTAG00000013485
		ENSBTAG00000019869
		ENSBTAG00000011780
		ENSBTAG00000034185
		ENSBTAG00000033299
		ENSBTAG00000003813
		ENSBTAG00000016751
		ENSBTAG00000005434
		ENSBTAG00000042706
		ENSBTAG00000020865
		ENSBTAG00000014858
		ENSBTAG00000012278
		ENSBTAG00000006702
		ENSBTAG00000017571
		ENSBTAG00000011667
		ENSBTAG00000016740
		ENSBTAG00000002931
		ENSBTAG00000035072
		ENSBTAG00000017073
		ENSBTAG00000013705
		ENSBTAG00000046495
		ENSBTAG00000018571
		ENSBTAG00000009777
		ENSBTAG00000021996
		ENSBTAG00000009983
		ENSBTAG00000019468
		ENSBTAG00000000684
		ENSBTAG00000024803
		ENSBTAG00000004168
		ENSBTAG00000016278
		ENSBTAG00000014746
		ENSBTAG00000004509
		ENSBTAG00000000706
		ENSBTAG00000030454
		ENSBTAG00000000983
		ENSBTAG00000014149
		ENSBTAG00000040098
		ENSBTAG00000015521
		ENSBTAG00000031655
		ENSBTAG00000039337
		ENSBTAG00000019847
		ENSBTAG00000017794
		ENSBTAG00000019800
		ENSBTAG00000005211
		ENSBTAG00000022529
		ENSBTAG00000020532
		ENSBTAG00000016494
		ENSBTAG00000003212
		ENSBTAG00000034963
		ENSBTAG00000043135
		ENSBTAG00000022498
		ENSBTAG00000011403
		ENSBTAG00000004307
		ENSBTAG00000010008
		ENSBTAG00000009106
		ENSBTAG00000039647
		ENSBTAG00000029237
		ENSBTAG00000016396
		ENSBTAG00000009788
		ENSBTAG00000011484
		ENSBTAG00000002175
		ENSBTAG00000035975
		ENSBTAG00000001928
		ENSBTAG00000021289
		ENSBTAG00000000848
		ENSBTAG00000011395
		ENSBTAG00000005718
		ENSBTAG00000001030
		ENSBTAG00000014548
		ENSBTAG00000019220
		ENSBTAG00000000744
		ENSBTAG00000019025
		ENSBTAG00000019761
		ENSBTAG00000016199
		ENSBTAG00000023487
		ENSBTAG00000001868
		ENSBTAG00000014752
		ENSBTAG00000021861
		ENSBTAG00000011816
		ENSBTAG00000034611
		ENSBTAG00000003639
		ENSBTAG00000013231
		ENSBTAG00000018232
		ENSBTAG00000001753
		ENSBTAG00000018904
		ENSBTAG00000000490
		ENSBTAG00000002328
		ENSBTAG00000001187
		ENSBTAG00000019079
		ENSBTAG00000021252
		ENSBTAG00000021359
		ENSBTAG00000000286
		ENSBTAG00000003632
		ENSBTAG00000037980
		ENSBTAG00000001962
		ENSBTAG00000012394
		ENSBTAG00000014829
		ENSBTAG00000010801
		ENSBTAG00000015026
		ENSBTAG00000021525
		ENSBTAG00000008613
		ENSBTAG00000002450
		ENSBTAG00000007570
		ENSBTAG00000019512
		ENSBTAG00000018362
		ENSBTAG00000044135
		ENSBTAG00000003679
		ENSBTAG00000039951
		ENSBTAG00000002869
		ENSBTAG00000043560
		ENSBTAG00000031583
		ENSBTAG00000006589
		ENSBTAG00000042860
		ENSBTAG00000013676
		ENSBTAG00000011713
		ENSBTAG00000005311
		ENSBTAG00000019404
		ENSBTAG00000046118
		ENSBTAG00000006235
		ENSBTAG00000013653
		ENSBTAG00000013308
		ENSBTAG00000020872
		ENSBTAG00000042102
		ENSBTAG00000021565
		ENSBTAG00000014550
		ENSBTAG00000006941
		ENSBTAG00000006135
		ENSBTAG00000010843
		ENSBTAG00000023730
		ENSBTAG00000043708
		ENSBTAG00000039696
		ENSBTAG00000007213
		ENSBTAG00000011551
		ENSBTAG00000008124
		ENSBTAG00000006015
		ENSBTAG00000004322
		ENSBTAG00000013366
		ENSBTAG00000020900
		ENSBTAG00000011859
		ENSBTAG00000001488
		ENSBTAG00000037410
		ENSBTAG00000026356
		ENSBTAG00000034519
		ENSBTAG00000045622
		ENSBTAG00000030038
		ENSBTAG00000022227
		ENSBTAG00000020761
		ENSBTAG00000018893
		ENSBTAG00000014272
		ENSBTAG00000014662
		ENSBTAG00000045113
		ENSBTAG00000042435
		ENSBTAG00000021326
		ENSBTAG00000003422
		ENSBTAG00000005725
		ENSBTAG00000026684
		ENSBTAG00000016705
		ENSBTAG00000000855
		ENSBTAG00000046325
		ENSBTAG00000011313
		ENSBTAG00000042836
		ENSBTAG00000004329
		ENSBTAG00000044208
		ENSBTAG00000003143
		ENSBTAG00000020895
		ENSBTAG00000018169
		ENSBTAG00000008203
		ENSBTAG00000030589
		ENSBTAG00000009243
		ENSBTAG00000019805
		ENSBTAG00000009620
		ENSBTAG00000003307
		ENSBTAG00000010356
		ENSBTAG00000000076
		ENSBTAG00000001889
		ENSBTAG00000047142
		ENSBTAG00000020766
		ENSBTAG00000010496
		ENSBTAG00000030302
		ENSBTAG00000004270
		ENSBTAG00000001105
		ENSBTAG00000000824
		ENSBTAG00000037523
		ENSBTAG00000022083
		ENSBTAG00000004427
		ENSBTAG00000038962
		ENSBTAG00000042551
		ENSBTAG00000046185
		ENSBTAG00000016836
		ENSBTAG00000010445
		ENSBTAG00000014340
		ENSBTAG00000032017
		ENSBTAG00000002495
		ENSBTAG00000018920
		ENSBTAG00000003098
		ENSBTAG00000010792
		ENSBTAG00000021166
		ENSBTAG00000012744
		ENSBTAG00000006081
		ENSBTAG00000019780
		ENSBTAG00000015349
		ENSBTAG00000001024
		ENSBTAG00000012168
		ENSBTAG00000021310
		ENSBTAG00000029106
		ENSBTAG00000040108
		ENSBTAG00000047801
		ENSBTAG00000027312
		ENSBTAG00000017839
		ENSBTAG00000001619
		ENSBTAG00000015505
		ENSBTAG00000000868
		ENSBTAG00000046276
		ENSBTAG00000040253
		ENSBTAG00000014028
		ENSBTAG00000015892
		ENSBTAG00000009888
		ENSBTAG00000011434
		ENSBTAG00000016822
		ENSBTAG00000013980
		ENSBTAG00000037383
		ENSBTAG00000047635
		ENSBTAG00000038920
		ENSBTAG00000017627
		ENSBTAG00000000212
		ENSBTAG00000043361
		ENSBTAG00000013480
		ENSBTAG00000014599
		ENSBTAG00000011921
		ENSBTAG00000014003
		ENSBTAG00000016607
		ENSBTAG00000012211
		ENSBTAG00000046548
		ENSBTAG00000015858
		ENSBTAG00000014178
		ENSBTAG00000007316
		ENSBTAG00000027787
		ENSBTAG00000005972
		ENSBTAG00000017104
		ENSBTAG00000011633
		ENSBTAG00000016505
		ENSBTAG00000009386
		ENSBTAG00000002414
		ENSBTAG00000045252
		ENSBTAG00000021688
		ENSBTAG00000007187
		ENSBTAG00000044167
		ENSBTAG00000004409
		ENSBTAG00000020105
		ENSBTAG00000018415
		ENSBTAG00000004282
		ENSBTAG00000044275
		ENSBTAG00000010959
		ENSBTAG00000018658
		ENSBTAG00000019938
		ENSBTAG00000012005
		ENSBTAG00000015637
		ENSBTAG00000018805
		ENSBTAG00000031967
		ENSBTAG00000007630
		ENSBTAG00000015352
		ENSBTAG00000013468
		ENSBTAG00000015716
		ENSBTAG00000014405
[truncated: 16,653 more rows]

## Sheet: sheet 2
Table S7. sheet 2	Venn diagram output of Figure 1, showing the list of hepatic non-DE genes commonly shared among all three breed comparisons [P-HFvsHer, PRvsHer, and PRvsP-HF]
Gene stable ID	Transcript stable ID	Gene description	Transcription start site (TSS)	Transcript length (including UTRs and CDS)	Gene name	Transcript name
ENSBTAG00000000005	ENSBTAT00000000005	beta-adrenergic receptor kinase 2 [Source:RefSeq peptide;Acc:NP_776925]	67669019	2310	GRK3	GRK3-201
ENSBTAG00000000012	ENSBTAT00000000013	tetratricopeptide repeat domain 33 [Source:VGNC Symbol;Acc:VGNC:36471]	33722080	1227	TTC33	TTC33-201
ENSBTAG00000000016	ENSBTAT00000000018	lymphotoxin alpha [Source:VGNC Symbol;Acc:VGNC:31066]	27539470	1265	LTA	LTA-201
ENSBTAG00000000019	ENSBTAT00000000021	serine incorporator 1 precursor [Source:RefSeq peptide;Acc:NP_001030504]	29081413	1392	SERINC1	SERINC1-201
ENSBTAG00000000022	ENSBTAT00000000024	nucleoporin 37 [Source:VGNC Symbol;Acc:VGNC:32360]	66292959	1265	NUP37	NUP37-201
ENSBTAG00000000026	ENSBTAT00000000029	VPS33B, late endosome and lysosome associated [Source:VGNC Symbol;Acc:VGNC:36817]	22071936	2455	VPS33B	VPS33B-201
ENSBTAG00000000031	ENSBTAT00000000034	transient receptor potential cation channel subfamily V member 4 [Source:VGNC Symbol;Acc:VGNC:36400]	65678454	3123	TRPV4	TRPV4-201
ENSBTAG00000000032	ENSBTAT00000000036	ABI family member 3 [Source:VGNC Symbol;Acc:VGNC:25507]	37994816	1389	ABI3	ABI3-201
ENSBTAG00000000039	ENSBTAT00000000043	sirtuin 7 [Source:VGNC Symbol;Acc:VGNC:34636]	51585609	1700	SIRT7	SIRT7-201
ENSBTAG00000000042	ENSBTAT00000000046	pyrroline-5-carboxylate reductase 1 [Source:VGNC Symbol;Acc:VGNC:33586]	51567328	1697	PYCR1	PYCR1-201
ENSBTAG00000000046	ENSBTAT00000000051	surfeit 2 [Source:VGNC Symbol;Acc:VGNC:35484]	104319209	1155	SURF2	SURF2-201
ENSBTAG00000000056	ENSBTAT00000000061	STE20-related kinase adaptor alpha [Source:VGNC Symbol;Acc:VGNC:35418]	48638220	2295	STRADA	STRADA-201
ENSBTAG00000000056	ENSBTAT00000053961	STE20-related kinase adaptor alpha [Source:VGNC Symbol;Acc:VGNC:35418]	48656396	2046	STRADA	STRADA-202
ENSBTAG00000000065	ENSBTAT00000000072	cardiolipin synthase 1 [Source:VGNC Symbol;Acc:VGNC:27719]	48552757	1925	CRLS1	CRLS1-201
ENSBTAG00000000072	ENSBTAT00000000080	transcription factor B2, mitochondrial [Source:VGNC Symbol;Acc:VGNC:35783]	31552370	1890	TFB2M	TFB2M-201
ENSBTAG00000000073	ENSBTAT00000000081	LDL receptor related protein associated protein 1 [Source:VGNC Symbol;Acc:VGNC:30995]	107207883	1504	LRPAP1	LRPAP1-201
ENSBTAG00000000076	ENSBTAT00000000084	reversion inducing cysteine rich protein with kazal motifs [Source:VGNC Symbol;Acc:VGNC:33847]	60705117	2968	RECK	RECK-201
ENSBTAG00000000077	ENSBTAT00000000085		112192430	1558	ADSL	ADSL-201
ENSBTAG00000000078	ENSBTAT00000000086	GLI pathogenesis related 2 [Source:VGNC Symbol;Acc:VGNC:29405]	60797959	800	GLIPR2	GLIPR2-201
ENSBTAG00000000082	ENSBTAT00000000089	potassium voltage-gated channel subfamily J member 14 [Source:VGNC Symbol;Acc:VGNC:30457]	55584939	1464	KCNJ14	KCNJ14-201
ENSBTAG00000000085	ENSBTAT00000000094	cytochrome P450 family 1 subfamily A member 2 [Source:HGNC Symbol;Acc:HGNC:2596]	34321201	1763	CYP1A2	CYP1A2-201
ENSBTAG00000000092	ENSBTAT00000000101	hypoxia inducible factor 1 alpha subunit inhibitor [Source:VGNC Symbol;Acc:VGNC:29849]	21291076	1333	HIF1AN	HIF1AN-201
ENSBTAG00000000098	ENSBTAT00000000107	SET domain bifurcated 1 [Source:VGNC Symbol;Acc:VGNC:34499]	19875888	3980	SETDB1	SETDB1-201
ENSBTAG00000000102	ENSBTAT00000000111	G protein-coupled receptor 75 [Source:VGNC Symbol;Acc:VGNC:29598]	36420863	2141	GPR75	GPR75-201
ENSBTAG00000000103	ENSBTAT00000000112		50187374	512	MRPL23	MRPL23-201
ENSBTAG00000000105	ENSBTAT00000000114	Ras like without CAAX 1 [Source:VGNC Symbol;Acc:VGNC:33987]	14908141	3223	RIT1	RIT1-201
ENSBTAG00000000105	ENSBTAT00000064030	Ras like without CAAX 1 [Source:VGNC Symbol;Acc:VGNC:33987]	14908246	768	RIT1	RIT1-202
ENSBTAG00000000109	ENSBTAT00000014522	neuronal pentraxin receptor [Source:VGNC Symbol;Acc:VGNC:32220]	110956819	1269	NPTXR	NPTXR-201
ENSBTAG00000000111	ENSBTAT00000044762	UDP-glucose pyrophosphorylase 2 [Source:VGNC Symbol;Acc:VGNC:36651]	62244354	2182	UGP2	UGP2-201
ENSBTAG00000000113	ENSBTAT00000033917	Rho/Rac guanine nucleotide exchange factor 2 [Source:VGNC Symbol;Acc:VGNC:26111]	14843522	4541	ARHGEF2	ARHGEF2-201
ENSBTAG00000000115	ENSBTAT00000000123	VPS54, GARP complex subunit [Source:VGNC Symbol;Acc:VGNC:36830]	62377281	3489	VPS54	VPS54-201
ENSBTAG00000000123	ENSBTAT00000000134	hydroxyacid oxidase 2 [Source:VGNC Symbol;Acc:VGNC:29748]	23871145	2439	HAO2	HAO2-201
ENSBTAG00000000125	ENSBTAT00000000136	spermatogenesis associated 5 [Source:VGNC Symbol;Acc:VGNC:35187]	35145717	2448	SPATA5	SPATA5-201
ENSBTAG00000000128	ENSBTAT00000000139	fibroblast growth factor 18 [Source:VGNC Symbol;Acc:VGNC:28974]	3132655	1098	FGF18	FGF18-201
ENSBTAG00000000133	ENSBTAT00000000146	CD68 molecule [Source:VGNC Symbol;Acc:VGNC:27042]	27921927	1303	CD68	CD68-201
ENSBTAG00000000134	ENSBTAT00000000147	mannose-P-dolichol utilization defect 1 [Source:VGNC Symbol;Acc:VGNC:31571]	27925701	1326	MPDU1	MPDU1-201
ENSBTAG00000000141	ENSBTAT00000000163	NFU1 iron-sulfur cluster scaffold [Source:VGNC Symbol;Acc:VGNC:32052]	67781632	878	NFU1	NFU1-201
ENSBTAG00000000146	ENSBTAT00000000167	FERM, ARH/RhoGEF and pleckstrin domain protein 1 [Source:VGNC Symbol;Acc:VGNC:28865]	79189512	4548	FARP1	FARP1-201
ENSBTAG00000000162	ENSBTAT00000000186	anaphase promoting complex subunit 16 [Source:VGNC Symbol;Acc:VGNC:25883]	28446891	1222	ANAPC16	ANAPC16-201
ENSBTAG00000000163	ENSBTAT00000000187	DNA damage inducible transcript 4 [Source:VGNC Symbol;Acc:VGNC:27948]	28483403	1613	DDIT4	DDIT4-201
ENSBTAG00000000170	ENSBTAT00000000195	glutathione S-transferase theta pseudogene 1 [Source:HGNC Symbol;Acc:HGNC:26930]	73292733	1195	GSTT4	GSTT4-201
ENSBTAG00000000179	ENSBTAT00000000204	RNA pseudouridylate synthase domain containing 1 [Source:VGNC Symbol;Acc:VGNC:34154]	668257	1853	RPUSD1	RPUSD1-201
ENSBTAG00000000185	ENSBTAT00000000209	solute carrier family 6 member 14 [Source:VGNC Symbol;Acc:VGNC:34917]	759484	3222	SLC6A14	SLC6A14-201
ENSBTAG00000000189	ENSBTAT00000000214	LHFPL tetraspan subfamily member 3 [Source:VGNC Symbol;Acc:VGNC:30866]	45806019	666	LHFPL3	LHFPL3-201
ENSBTAG00000000195	ENSBTAT00000021095		64807707	1420
ENSBTAG00000000203	ENSBTAT00000000240	ATPase H+ transporting V1 subunit G1 [Source:VGNC Symbol;Acc:VGNC:26324]	105493587	1043	ATP6V1G1	ATP6V1G1-201
ENSBTAG00000000212	ENSBTAT00000000257	NAD kinase [Source:VGNC Symbol;Acc:VGNC:31863]	52203712	1732	NADK	NADK-201
ENSBTAG00000000222	ENSBTAT00000061477	AT-rich interaction domain 4B [Source:VGNC Symbol;Acc:VGNC:26130]	8109684	3978	ARID4B	ARID4B-201
ENSBTAG00000000223	ENSBTAT00000050064	protein phosphatase, Mg2+/Mn2+ dependent 1B [Source:VGNC Symbol;Acc:VGNC:33209]	26402682	1346	PPM1B	PPM1B-202
ENSBTAG00000000223	ENSBTAT00000046197	protein phosphatase, Mg2+/Mn2+ dependent 1B [Source:VGNC Symbol;Acc:VGNC:33209]	26402682	1781	PPM1B	PPM1B-201
ENSBTAG00000000225	ENSBTAT00000000276	DNA polymerase beta [Source:VGNC Symbol;Acc:VGNC:33112]	36877980	1301	POLB	POLB-201
ENSBTAG00000000229	ENSBTAT00000021785		99840657	1390
ENSBTAG00000000231	ENSBTAT00000000282	bone morphogenetic protein receptor type 1A [Source:VGNC Symbol;Acc:VGNC:26524]	41817915	4047	BMPR1A	BMPR1A-201
ENSBTAG00000000241	ENSBTAT00000000301	staufen double-stranded RNA binding protein 1 [Source:VGNC Symbol;Acc:VGNC:35375]	78003899	2097	STAU1	STAU1-201
ENSBTAG00000000244	ENSBTAT00000000307	neurexin 2 [Source:VGNC Symbol;Acc:VGNC:32271]	43576128	6173	NRXN2	NRXN2-201
ENSBTAG00000000259	ENSBTAT00000000324	chitinase, acidic [Source:HGNC Symbol;Acc:HGNC:17432]	32203685	1525	CHIA	CHIA-201
ENSBTAG00000000266	ENSBTAT00000000331	NGFI-A binding protein 1 [Source:VGNC Symbol;Acc:VGNC:31857]	5603683	3812	NAB1	NAB1-201
ENSBTAG00000000269	ENSBTAT00000000335		44573091	1403
ENSBTAG00000000274	ENSBTAT00000000341	YKT6 v-SNARE homolog [Source:VGNC Symbol;Acc:VGNC:37030]	77810784	981	YKT6	YKT6-201
ENSBTAG00000000278	ENSBTAT00000000345	ring finger protein 17 [Source:VGNC Symbol;Acc:VGNC:34035]	36892727	4959	RNF17	RNF17-201
ENSBTAG00000000286	ENSBTAT00000000359	phosphofructokinase, muscle [Source:VGNC Symbol;Acc:VGNC:32774]	32337525	2805	PFKM	PFKM-201
ENSBTAG00000000289	ENSBTAT00000000361	ankyrin repeat and SOCS box containing 8 [Source:VGNC Symbol;Acc:VGNC:26201]	32303361	2173	ASB8	ASB8-201
ENSBTAG00000000291	ENSBTAT00000000364	dehydrogenase E1 and transketolase domain containing 1 [Source:VGNC Symbol;Acc:VGNC:28047]	12339110	3181	DHTKD1	DHTKD1-201
ENSBTAG00000000295	ENSBTAT00000000369	clathrin heavy chain linker domain containing 1 [Source:VGNC Symbol;Acc:VGNC:27438]	37822911	1928	CLHC1	CLHC1-201
ENSBTAG00000000295	ENSBTAT00000031393	clathrin heavy chain linker domain containing 1 [Source:VGNC Symbol;Acc:VGNC:27438]	37822911	2982	CLHC1	CLHC1-202
ENSBTAG00000000301	ENSBTAT00000000378		111598716	1835
ENSBTAG00000000305	ENSBTAT00000000389	LIM domain only 4 [Source:VGNC Symbol;Acc:VGNC:30936]	56846708	1310	LMO4	LMO4-201
ENSBTAG00000000308	ENSBTAT00000000397	itchy E3 ubiquitin protein ligase [Source:VGNC Symbol;Acc:VGNC:30307]	64357862	5205	ITCH	ITCH-201
ENSBTAG00000000313	ENSBTAT00000000407	nudix hydrolase 13 [Source:VGNC Symbol;Acc:VGNC:32327]	29352464	1736	NUDT13	NUDT13-201
ENSBTAG00000000317	ENSBTAT00000000419	mitogen-activated protein kinase 8 interacting protein 1 [Source:VGNC Symbol;Acc:VGNC:31224]	76794436	3073	MAPK8IP1	MAPK8IP1-201
ENSBTAG00000000329	ENSBTAT00000000434	multiple EGF like domains 10 [Source:VGNC Symbol;Acc:VGNC:31375]	27998816	4873	MEGF10	MEGF10-201
ENSBTAG00000000332	ENSBTAT00000000437	ETS2 repressor factor [Source:VGNC Symbol;Acc:VGNC:28576]	51350921	1763	ERF	ERF-201
ENSBTAG00000000333	ENSBTAT00000040101	Rho GTPase activating protein 20 [Source:VGNC Symbol;Acc:VGNC:26079]	21004834	3372	ARHGAP20	ARHGAP20-201
ENSBTAG00000000340	ENSBTAT00000000445	activity dependent neuroprotector homeobox [Source:VGNC Symbol;Acc:VGNC:25683]	79556310	3309	ADNP	ADNP-201
ENSBTAG00000000341	ENSBTAT00000035645	isochorismatase domain containing 1 [Source:VGNC Symbol;Acc:VGNC:30301]	26197424	1055	ISOC1	ISOC1-201
ENSBTAG00000000354	ENSBTAT00000000459	phosphodiesterase 6G [Source:VGNC Symbol;Acc:VGNC:32683]	51768184	832	PDE6G	PDE6G-201
ENSBTAG00000000357	ENSBTAT00000000463	PEAK1 related, kinase-activating pseudokinase 1 [Source:HGNC Symbol;Acc:HGNC:25438]	23505183	4227	PRAG1	PRAG1-201
ENSBTAG00000000359	ENSBTAT00000000465	eukaryotic translation initiation factor 3 subunit J [Source:VGNC Symbol;Acc:VGNC:28400]	103984741	909	EIF3J	EIF3J-201
ENSBTAG00000000371	ENSBTAT00000000481	DIS3 like exosome 3'-5' exoribonuclease [Source:VGNC Symbol;Acc:VGNC:28073]	13162027	3519	DIS3L	DIS3L-201
ENSBTAG00000000375	ENSBTAT00000000486	structure specific recognition protein 1 [Source:VGNC Symbol;Acc:VGNC:35323]	81826972	2621	SSRP1	SSRP1-201
ENSBTAG00000000382	ENSBTAT00000000493	mediator complex subunit 27 [Source:VGNC Symbol;Acc:VGNC:31363]	102196459	1359	MED27	MED27-201
ENSBTAG00000000385	ENSBTAT00000000497	zinc finger and BTB domain containing 18 [Source:VGNC Symbol;Acc:VGNC:37063]	33913963	1745	ZBTB18	ZBTB18-201
ENSBTAG00000000389	ENSBTAT00000000499	zinc finger protein 212 [Source:VGNC Symbol;Acc:VGNC:37226]	113127975	1425	ZNF212	ZNF212-201
ENSBTAG00000000395	ENSBTAT00000036986	ADAM metallopeptidase with thrombospondin type 1 motif 20 [Source:VGNC Symbol;Acc:VGNC:25625]	37102590	5748	ADAMTS20	ADAMTS20-201
ENSBTAG00000000399	ENSBTAT00000000513	nanos C2HC-type zinc finger 3 [Source:HGNC Symbol;Acc:HGNC:22048]	12916684	798	NANOS3	NANOS3-201
ENSBTAG00000000404	ENSBTAT00000000518	NAD(P)H-hydrate epimerase [Source:UniProtKB/Swiss-Prot;Acc:Q6QRN6]	14290449	1137	NAXE	NAXE-201
ENSBTAG00000000405	ENSBTAT00000000519	Vitamin K epoxide reductase complex subunit 1 [Source:UniProtKB/Swiss-Prot;Acc:Q6B4J2]	27459608	766	VKORC1	VKORC1-201
ENSBTAG00000000409	ENSBTAT00000000526	cell division cycle 40 [Source:VGNC Symbol;Acc:VGNC:27068]	40519845	3529	CDC40	CDC40-201
ENSBTAG00000000413	ENSBTAT00000000528	neurturin [Source:VGNC Symbol;Acc:VGNC:32270]	19747322	734	NRTN	NRTN-201
ENSBTAG00000000417	ENSBTAT00000000534	39S ribosomal protein L12, mitochondrial precursor [Source:RefSeq peptide;Acc:NP_963900]	51731674	1428	MRPL12	MRPL12-201
ENSBTAG00000000417	ENSBTAT00000000538	39S ribosomal protein L12, mitochondrial precursor [Source:RefSeq peptide;Acc:NP_963900]	51724309	978	MRPL12	MRPL12-202
ENSBTAG00000000417	ENSBTAT00000053193	39S ribosomal protein L12, mitochondrial precursor [Source:RefSeq peptide;Acc:NP_963900]	51731626	934	MRPL12	MRPL12-203
ENSBTAG00000000421	ENSBTAT00000047703	early endosome antigen 1 [Source:HGNC Symbol;Acc:HGNC:3185]	22884689	3567	EEA1	EEA1-201
ENSBTAG00000000423	ENSBTAT00000007153	RNA binding motif protein 4B [Source:HGNC Symbol;Acc:HGNC:28842]	45347624	1349	RBM4B	RBM4B-201
ENSBTAG00000000428	ENSBTAT00000000549	BCL2 antagonist/killer 1 [Source:VGNC Symbol;Acc:VGNC:26416]	7658885	636	BAK1	BAK1-201
ENSBTAG00000000437	ENSBTAT00000000560	free fatty acid receptor 4 [Source:VGNC Symbol;Acc:VGNC:28962]	14917017	1122	FFAR4	FFAR4-201
ENSBTAG00000000440	ENSBTAT00000000561		22571245	834	HSPB2	HSPB2-201
ENSBTAG00000000441	ENSBTAT00000000564	solute carrier family 25 member 53 [Source:VGNC Symbol;Acc:VGNC:34774]	58551785	1118	SLC25A53	SLC25A53-201
ENSBTAG00000000447	ENSBTAT00000000570	FRA10A associated CGG repeat 1 [Source:HGNC Symbol;Acc:HGNC:1162]	15070687	1346	C26H10ORF4	C26H10ORF4-201
ENSBTAG00000000451	ENSBTAT00000000576	Transmembrane protein 126A [Source:UniProtKB/Swiss-Prot;Acc:Q32L86]	9970745	727	TMEM126A	TMEM126A-201
ENSBTAG00000000455	ENSBTAT00000000579	CREB/ATF bZIP transcription factor [Source:VGNC Symbol;Acc:VGNC:27701]	9952633	4319	CREBZF	CREBZF-201
ENSBTAG00000000462	ENSBTAT00000000588	coiled-coil domain containing 102A [Source:VGNC Symbol;Acc:VGNC:26829]	25602166	2386	CCDC102A	CCDC102A-201
ENSBTAG00000000469	ENSBTAT00000000596	protein phosphatase 2 catalytic subunit alpha [Source:VGNC Symbol;Acc:VGNC:33251]	47450747	1826	PPP2CA	PPP2CA-201
ENSBTAG00000000475	ENSBTAT00000048157	inner mitochondrial membrane peptidase subunit 1 [Source:VGNC Symbol;Acc:VGNC:30180]	63093076	1055	IMMP1L	IMMP1L-201
ENSBTAG00000000478	ENSBTAT00000000605	leucine rich single-pass membrane protein 2 [Source:VGNC Symbol;Acc:VGNC:31062]	50640896	546	LSMEM2	LSMEM2-201
ENSBTAG00000000480	ENSBTAT00000000607	interferon related developmental regulator 2 [Source:VGNC Symbol;Acc:VGNC:30063]	50610662	1833	IFRD2	IFRD2-201
ENSBTAG00000000490	ENSBTAT00000000619	rhotekin [Source:VGNC Symbol;Acc:VGNC:34197]	10171697	2145	RTKN	RTKN-201
ENSBTAG00000000497	ENSBTAT00000000630	aldo-keto reductase family 1 member A1 [Source:VGNC Symbol;Acc:VGNC:25795]	101118441	1183	AKR1A1	AKR1A1-201
ENSBTAG00000000502	ENSBTAT00000048665	deleted in azoospermia like [Source:HGNC Symbol;Acc:HGNC:2685]	155406442	2937	DAZL	DAZL-201
ENSBTAG00000000511	ENSBTAT00000055849	consortin, connexin sorting protein [Source:VGNC Symbol;Acc:VGNC:27532]	31520490	2410	CNST	CNST-201
ENSBTAG00000000511	ENSBTAT00000055573	consortin, connexin sorting protein [Source:VGNC Symbol;Acc:VGNC:27532]	31552138	799	CNST	CNST-202
ENSBTAG00000000516	ENSBTAT00000000669	otoraplin [Source:HGNC Symbol;Acc:HGNC:8517]	10760673	496	OTOR	OTOR-201
ENSBTAG00000000527	ENSBTAT00000036100	zinc finger AN1-type containing 3 [Source:VGNC Symbol;Acc:VGNC:37151]	11712802	2862	ZFAND3	ZFAND3-201
ENSBTAG00000000529	ENSBTAT00000000688	BTB/POZ domain-containing protein 9 [Source:RefSeq peptide;Acc:NP_001121970]	12462065	1239	BTBD9	BTBD9-201
ENSBTAG00000000535	ENSBTAT00000017452	pecanex homolog 2 [Source:VGNC Symbol;Acc:VGNC:32639]	6227327	6600	PCNX2	PCNX2-201
ENSBTAG00000000562	ENSBTAT00000000733	Mitochondrial import receptor subunit TOM20 homolog [Source:UniProtKB/Swiss-Prot;Acc:A6H7B1]	7941655	1683	TOMM20	TOMM20-201
ENSBTAG00000000566	ENSBTAT00000000740	coiled-coil domain containing 14 [Source:VGNC Symbol;Acc:VGNC:26851]	68937081	2826	CCDC14	CCDC14-201
ENSBTAG00000000566	ENSBTAT00000054897	coiled-coil domain containing 14 [Source:VGNC Symbol;Acc:VGNC:26851]	68937040	2070	CCDC14	CCDC14-202
ENSBTAG00000000570	ENSBTAT00000000744	ret proto-oncogene [Source:VGNC Symbol;Acc:VGNC:33876]	13562993	3541	RET	RET-201
ENSBTAG00000000575	ENSBTAT00000000752	tenascin C [Source:VGNC Symbol;Acc:VGNC:36152]	106067887	7557	TNC	TNC-201
ENSBTAG00000000575	ENSBTAT00000000753	tenascin C [Source:VGNC Symbol;Acc:VGNC:36152]	106067887	6192	TNC	TNC-202
ENSBTAG00000000579	ENSBTAT00000020129	NIPBL, cohesin loading factor [Source:VGNC Symbol;Acc:VGNC:32085]	37303893	8489	NIPBL	NIPBL-201
ENSBTAG00000000580	ENSBTAT00000000757		27420610	1161	LY6G6F	LY6G6F-201
ENSBTAG00000000581	ENSBTAT00000038166	dedicator of cytokinesis 10 [Source:VGNC Symbol;Acc:VGNC:28155]	113891180	7150	DOCK10	DOCK10-201
ENSBTAG00000000586	ENSBTAT00000000774		37092892	6637
ENSBTAG00000000595	ENSBTAT00000035613	fibrillin 3 [Source:VGNC Symbol;Acc:VGNC:28886]	18076590	8691	FBN3	FBN3-201
ENSBTAG00000000598	ENSBTAT00000000790	Cystatin-C [Source:UniProtKB/Swiss-Prot;Acc:P01035]	42566091	726	CST3	CST3-201
ENSBTAG00000000601	ENSBTAT00000000793	collagen type XI alpha 2 chain [Source:VGNC Symbol;Acc:VGNC:27554]	7318840	5211	COL11A2	COL11A2-201
ENSBTAG00000000607	ENSBTAT00000000799	ATP binding cassette subfamily F member 2 [Source:VGNC Symbol;Acc:VGNC:25481]	114602056	2428	ABCF2	ABCF2-201
ENSBTAG00000000616	ENSBTAT00000000809	G protein-coupled receptor 161 [Source:VGNC Symbol;Acc:VGNC:29566]	553190	1656	GPR161	GPR161-201
ENSBTAG00000000616	ENSBTAT00000066044	G protein-coupled receptor 161 [Source:VGNC Symbol;Acc:VGNC:29566]	562544	1314	GPR161	GPR161-202
ENSBTAG00000000621	ENSBTAT00000000821	cation channel sperm associated auxiliary subunit gamma [Source:VGNC Symbol;Acc:VGNC:26798]	48412978	3495	CATSPERG	CATSPERG-201
ENSBTAG00000000621	ENSBTAT00000056871	cation channel sperm associated auxiliary subunit gamma [Source:VGNC Symbol;Acc:VGNC:26798]	48419179	2515	CATSPERG	CATSPERG-202
ENSBTAG00000000629	ENSBTAT00000000830	MMS22 like, DNA repair protein [Source:VGNC Symbol;Acc:VGNC:31535]	53228694	3903	MMS22L	MMS22L-201
ENSBTAG00000000630	ENSBTAT00000000831	LSM14A, mRNA processing body assembly factor [Source:VGNC Symbol;Acc:VGNC:31053]	44800804	2218	LSM14A	LSM14A-201
ENSBTAG00000000640	ENSBTAT00000000842	selenoprotein S [Source:RefSeq peptide;Acc:NP_001039579]	5385098	1277	SELENOS	SELENOS-201
ENSBTAG00000000648	ENSBTAT00000000849	ADAM metallopeptidase with thrombospondin type 1 motif 5 [Source:HGNC Symbol;Acc:HGNC:221]	8811792	2805	ADAMTS5	ADAMTS5-201
ENSBTAG00000000650	ENSBTAT00000000853	tubulin gamma complex associated protein 6 [Source:VGNC Symbol;Acc:VGNC:36516]	119813398	4835	TUBGCP6	TUBGCP6-201
ENSBTAG00000000655	ENSBTAT00000000857		47852815	2007
ENSBTAG00000000662	ENSBTAT00000000872	transcription factor 20 [Source:VGNC Symbol;Acc:VGNC:35689]	113683472	6190	TCF20	TCF20-201
ENSBTAG00000000666	ENSBTAT00000000876	GH3 domain containing [Source:VGNC Symbol;Acc:VGNC:29347]	42949784	2035	GHDC	GHDC-201
ENSBTAG00000000670	ENSBTAT00000000891	ribosomal RNA processing 9, U3 small nucleolar RNA binding protein [Source:VGNC Symbol;Acc:VGNC:34172]	49544958	1548	RRP9	RRP9-201
ENSBTAG00000000671	ENSBTAT00000045795	poly(ADP-ribose) polymerase family member 3 [Source:HGNC Symbol;Acc:HGNC:273]	49544236	1659	PARP3	PARP3-201
ENSBTAG00000000676	ENSBTAT00000061076	dopey family member 1 [Source:VGNC Symbol;Acc:VGNC:28172]	23271533	7633	DOPEY1	DOPEY1-201
ENSBTAG00000000684	ENSBTAT00000000909	Rho guanine nucleotide exchange factor 10 like [Source:VGNC Symbol;Acc:VGNC:26105]	135672091	3746	ARHGEF10L	ARHGEF10L-201
ENSBTAG00000000693	ENSBTAT00000000925	ubiquitin conjugating enzyme E2 R2 [Source:VGNC Symbol;Acc:VGNC:36594]	76567996	856	UBE2R2	UBE2R2-201
ENSBTAG00000000695	ENSBTAT00000000930	ubiquitin associated protein 2 [Source:VGNC Symbol;Acc:VGNC:36572]	76759843	3456	UBAP2	UBAP2-201
ENSBTAG00000000698	ENSBTAT00000000932	myosin XVIIIB [Source:VGNC Symbol;Acc:VGNC:31814]	67768324	7830	MYO18B	MYO18B-201
ENSBTAG00000000700	ENSBTAT00000000935	parvin alpha [Source:VGNC Symbol;Acc:VGNC:32589]	40902329	1098	PARVA	PARVA-201
ENSBTAG00000000706	ENSBTAT00000000944	ADAM metallopeptidase with thrombospondin type 1 motif 1 [Source:VGNC Symbol;Acc:VGNC:25614]	8955134	4243	ADAMTS1	ADAMTS1-201
ENSBTAG00000000707	ENSBTAT00000000946	WNT1 inducible signaling pathway protein 1 [Source:VGNC Symbol;Acc:VGNC:36944]	9187850	1083	WISP1	WISP1-201
ENSBTAG00000000712	ENSBTAT00000000956	F-box and WD repeat domain containing 2 [Source:VGNC Symbol;Acc:VGNC:28923]	112089639	1891	FBXW2	FBXW2-201
ENSBTAG00000000715	ENSBTAT00000053242		114155451	1168
ENSBTAG00000000715	ENSBTAT00000006437		114151331	894
ENSBTAG00000000719	ENSBTAT00000056755		111220051	591
ENSBTAG00000000727	ENSBTAT00000000969	ring finger protein 169 [Source:VGNC Symbol;Acc:VGNC:34034]	54840266	1965	RNF169	RNF169-201
ENSBTAG00000000731	ENSBTAT00000000973	WAP, follistatin/kazal, immunoglobulin, kunitz and netrin domain containing 2 [Source:HGNC Symbol;Acc:HGNC:30916]	36542420	3343	WFIKKN2	WFIKKN2-201
ENSBTAG00000000735	ENSBTAT00000000977	Bcl-2-related protein A1 [Source:UniProtKB/Swiss-Prot;Acc:Q3C2I0]	26490869	887	BCL2A1	BCL2A1-201
ENSBTAG00000000744	ENSBTAT00000000989	dynactin subunit 6 [Source:VGNC Symbol;Acc:VGNC:27933]	25462500	1077	DCTN6	DCTN6-201
ENSBTAG00000000746	ENSBTAT00000000994	lysine acetyltransferase 2B [Source:VGNC Symbol;Acc:VGNC:30399]	44857815	2558	KAT2B	KAT2B-201
ENSBTAG00000000748	ENSBTAT00000000992	GAR1 ribonucleoprotein [Source:VGNC Symbol;Acc:VGNC:29251]	16755365	1147	GAR1	GAR1-201
ENSBTAG00000000751	ENSBTAT00000000997	retinal pigment epithelium-derived rhodopsin homolog [Source:VGNC Symbol;Acc:VGNC:34163]	16740695	1014	RRH	RRH-201
ENSBTAG00000000752	ENSBTAT00000000999	shugoshin 1 [Source:VGNC Symbol;Acc:VGNC:34545]	44965530	2823	SGO1	SGO1-201
ENSBTAG00000000752	ENSBTAT00000001001	shugoshin 1 [Source:VGNC Symbol;Acc:VGNC:34545]	44965530	1646	SGO1	SGO1-202
ENSBTAG00000000764	ENSBTAT00000001013	GIPC PDZ domain containing family member 1 [Source:VGNC Symbol;Acc:VGNC:29365]	12391794	1709	GIPC1	GIPC1-201
ENSBTAG00000000785	ENSBTAT00000001044	PAS domain containing serine/threonine kinase [Source:HGNC Symbol;Acc:HGNC:17270]	120844640	4378	PASK	PASK-201
ENSBTAG00000000786	ENSBTAT00000040161	N-ribosyldihydronicotinamide:quinone reductase 2 [Source:VGNC Symbol;Acc:VGNC:32225]	50498284	987	NQO2	NQO2-201
ENSBTAG00000000791	ENSBTAT00000001049	calcyon neuron specific vesicular protein [Source:VGNC Symbol;Acc:VGNC:26718]	25893499	950	CALY	CALY-201
ENSBTAG00000000803	ENSBTAT00000001064	zinc finger protein 667 [Source:VGNC Symbol;Acc:VGNC:37325]	63871806	2887	ZNF667	ZNF667-201
ENSBTAG00000000803	ENSBTAT00000054078	zinc finger protein 667 [Source:VGNC Symbol;Acc:VGNC:37325]	63891879	993	ZNF667	ZNF667-202
ENSBTAG00000000806	ENSBTAT00000001066	ATPase family, AAA domain containing 1 [Source:VGNC Symbol;Acc:VGNC:26232]	9448494	2627	ATAD1	ATAD1-201
ENSBTAG00000000807	ENSBTAT00000001068	transmembrane p24 trafficking protein 3 [Source:VGNC Symbol;Acc:VGNC:35936]	25993165	1393	TMED3	TMED3-201
ENSBTAG00000000815	ENSBTAT00000001080	EPH receptor A2 [Source:VGNC Symbol;Acc:VGNC:28534]	136525537	3191	EPHA2	EPHA2-201
ENSBTAG00000000818	ENSBTAT00000001083	pleckstrin homology and RhoGEF domain containing G7 [Source:HGNC Symbol;Acc:HGNC:33829]	22757834	1173	PLEKHG7	PLEKHG7-201
ENSBTAG00000000824	ENSBTAT00000001090	tRNA splicing endonuclease subunit 54 [Source:VGNC Symbol;Acc:VGNC:36412]	56663680	1949	TSEN54	TSEN54-201
ENSBTAG00000000828	ENSBTAT00000001094	calpain 6 [Source:VGNC Symbol;Acc:VGNC:26749]	64708869	2522	CAPN6	CAPN6-201
ENSBTAG00000000829	ENSBTAT00000001095		24951464	1807	CARKL	CARKL-201
ENSBTAG00000000831	ENSBTAT00000056260	cystinosin, lysosomal cystine transporter [Source:VGNC Symbol;Acc:VGNC:27807]	24951988	3522	CTNS	CTNS-201
ENSBTAG00000000835	ENSBTAT00000052163	breast carcinoma amplified sequence 1 [Source:HGNC Symbol;Acc:HGNC:974]	82259990	2921	BCAS1	BCAS1-201
ENSBTAG00000000836	ENSBTAT00000001108	keratin, type II cytoskeletal 8 [Source:RefSeq peptide;Acc:NP_001028782]	27213750	1695	KRT8	KRT8-201
ENSBTAG00000000838	ENSBTAT00000061454	coiled-coil domain containing 88C [Source:HGNC Symbol;Acc:HGNC:19967]	56773304	7331	CCDC88C	CCDC88C-202
ENSBTAG00000000838	ENSBTAT00000055799	coiled-coil domain containing 88C [Source:HGNC Symbol;Acc:HGNC:19967]	56645863	3304	CCDC88C	CCDC88C-201
ENSBTAG00000000841	ENSBTAT00000001114	leucine zipper tumor suppressor 1 [Source:VGNC Symbol;Acc:VGNC:31121]	67867745	1924	LZTS1	LZTS1-201
ENSBTAG00000000848	ENSBTAT00000001130	small nuclear ribonucleoprotein U5 subunit 200 [Source:VGNC Symbol;Acc:VGNC:35068]	2368147	6648	SNRNP200	SNRNP200-201
ENSBTAG00000000854	ENSBTAT00000001137	SEC16 homolog B, endoplasmic reticulum export factor [Source:VGNC Symbol;Acc:VGNC:34407]	60792164	3918	SEC16B	SEC16B-201
ENSBTAG00000000855	ENSBTAT00000001140	nucleoredoxin [Source:VGNC Symbol;Acc:VGNC:32376]	22457712	2818	NXN	NXN-201
ENSBTAG00000000859	ENSBTAT00000001147	solute carrier family 38 member 1 [Source:VGNC Symbol;Acc:VGNC:34846]	34145240	1512	SLC38A1	SLC38A1-201
ENSBTAG00000000868	ENSBTAT00000001155	ZFP1 zinc finger protein [Source:VGNC Symbol;Acc:VGNC:37159]	2532232	1245	ZFP1	ZFP1-201
ENSBTAG00000000869	ENSBTAT00000001156	ring finger protein 219 [Source:VGNC Symbol;Acc:VGNC:34054]	54147844	3422	RNF219	RNF219-201
ENSBTAG00000000873	ENSBTAT00000001161	solute carrier family 13 member 3 [Source:VGNC Symbol;Acc:VGNC:34675]	76062341	3329	SLC13A3	SLC13A3-201
ENSBTAG00000000874	ENSBTAT00000037077	calpastatin [Source:VGNC Symbol;Acc:VGNC:26790]	98444979	2400	CAST	CAST-201
ENSBTAG00000000874	ENSBTAT00000011029	calpastatin [Source:VGNC Symbol;Acc:VGNC:26790]	98445837	4550	CAST	CAST-202
ENSBTAG00000000874	ENSBTAT00000027864	calpastatin [Source:VGNC Symbol;Acc:VGNC:26790]	98445837	4487	CAST	CAST-203
ENSBTAG00000000874	ENSBTAT00000065978	calpastatin [Source:VGNC Symbol;Acc:VGNC:26790]	98547479	1548	CAST	CAST-204
ENSBTAG00000000877	ENSBTAT00000001167	electron transfer flavoprotein beta subunit lysine methyltransferase [Source:VGNC Symbol;Acc:VGNC:28620]	78655646	801	ETFBKMT	ETFBKMT-201
ENSBTAG00000000892	ENSBTAT00000001184	Mab-21 domain containing 1 [Source:VGNC Symbol;Acc:VGNC:31271]	13177012	1497	MB21D1	MB21D1-201
ENSBTAG00000000897	ENSBTAT00000001190	IQ motif containing GTPase activating protein 2 [Source:VGNC Symbol;Acc:VGNC:30259]	7554265	4972	IQGAP2	IQGAP2-201
ENSBTAG00000000905	ENSBTAT00000001199	Ras-related protein Rab-6B [Source:UniProtKB/Swiss-Prot;Acc:A6QR46]	136573249	3792	RAB6B	RAB6B-201
ENSBTAG00000000911	ENSBTAT00000001205	ubiquitin conjugating enzyme E2 H [Source:VGNC Symbol;Acc:VGNC:36583]	94565768	1118	UBE2H	UBE2H-201
ENSBTAG00000000919	ENSBTAT00000001214	hes related family bHLH transcription factor with YRPW motif 2 [Source:VGNC Symbol;Acc:VGNC:29829]	25884617	2439	HEY2	HEY2-201
ENSBTAG00000000928	ENSBTAT00000035035	sperm antigen with calponin homology and coiled-coil domains 1 [Source:VGNC Symbol;Acc:VGNC:35200]	34195907	2982	SPECC1	SPECC1-201
ENSBTAG00000000941	ENSBTAT00000001246	pleckstrin homology domain containing B2 [Source:VGNC Symbol;Acc:VGNC:33010]	1850107	3381	PLEKHB2	PLEKHB2-201
ENSBTAG00000000945	ENSBTAT00000061207	ATPase secretory pathway Ca2+ transporting 2 [Source:VGNC Symbol;Acc:VGNC:26297]	10632350	3010	ATP2C2	ATP2C2-201
ENSBTAG00000000946	ENSBTAT00000001252	TBC/LysM-associated domain containing 1 [Source:VGNC Symbol;Acc:VGNC:35889]	10706275	1859	TLDC1	TLDC1-201
ENSBTAG00000000954	ENSBTAT00000001262	doublecortin domain-containing protein 1 [Source:RefSeq peptide;Acc:NP_001069902]	62935638	1276	DCDC1	DCDC1-201
ENSBTAG00000000961	ENSBTAT00000001270	neuralized E3 ubiquitin protein ligase 2 [Source:VGNC Symbol;Acc:VGNC:32015]	75367907	1603	NEURL2	NEURL2-201
ENSBTAG00000000962	ENSBTAT00000001271	signal transducing adaptor family member 1 [Source:VGNC Symbol;Acc:VGNC:35358]	85013014	2237	STAP1	STAP1-201
ENSBTAG00000000965	ENSBTAT00000001278	serine/threonine-protein kinase TNNI3K [Source:RefSeq peptide;Acc:NP_001071476]	70835445	3014	TNNI3K	TNNI3K-201
ENSBTAG00000000970	ENSBTAT00000001283	acid sensing ion channel subunit 1 [Source:VGNC Symbol;Acc:VGNC:26210]	30005379	2037	ASIC1	ASIC1-201
ENSBTAG00000000977	ENSBTAT00000036932	cell adhesion molecule 1 [Source:VGNC Symbol;Acc:VGNC:26694]	26451509	1254	CADM1	CADM1-201
ENSBTAG00000000983	ENSBTAT00000046676	ATP binding cassette subfamily C member 8 [Source:VGNC Symbol;Acc:VGNC:25475]	35567687	4769	ABCC8	ABCC8-201
ENSBTAG00000000991	ENSBTAT00000001313	mitochondrial ribosomal protein L32 [Source:VGNC Symbol;Acc:VGNC:31631]	78821610	757	MRPL32	MRPL32-201
ENSBTAG00000001001	ENSBTAT00000001325	ankyrin repeat domain 55 [Source:VGNC Symbol;Acc:VGNC:25938]	23007391	2091	ANKRD55	ANKRD55-201
ENSBTAG00000001002	ENSBTAT00000001329	transcription factor 7 [Source:VGNC Symbol;Acc:VGNC:35695]	47352223	2968	TCF7	TCF7-201
ENSBTAG00000001002	ENSBTAT00000001327	transcription factor 7 [Source:VGNC Symbol;Acc:VGNC:35695]	47352223	2875	TCF7	TCF7-202
ENSBTAG00000001002	ENSBTAT00000001328	transcription factor 7 [Source:VGNC Symbol;Acc:VGNC:35695]	47360575	2478	TCF7	TCF7-203
ENSBTAG00000001004	ENSBTAT00000057091	endothelial cell adhesion molecule [Source:HGNC Symbol;Acc:HGNC:17474]	28610589	1854	ESAM	ESAM-201
ENSBTAG00000001005	ENSBTAT00000001332		73010751	1980	ZNF280B	ZNF280B-201
ENSBTAG00000001008	ENSBTAT00000001336	perforin 1 [Source:VGNC Symbol;Acc:VGNC:33313]	26941721	1665	PRF1	PRF1-201
ENSBTAG00000001014	ENSBTAT00000001347	mitogen-activated protein kinase 7 [Source:VGNC Symbol;Acc:VGNC:31222]	34693036	3035	MAPK7	MAPK7-201
ENSBTAG00000001016	ENSBTAT00000001348	N(alpha)-acetyltransferase 35, NatC auxiliary subunit [Source:HGNC Symbol;Acc:HGNC:24340]	80545455	2956	NAA35	NAA35-201
ENSBTAG00000001019	ENSBTAT00000001351	growth differentiation factor 10 [Source:VGNC Symbol;Acc:VGNC:29299]	42640763	2481	GDF10	GDF10-201
ENSBTAG00000001024	ENSBTAT00000001360	AT-rich interaction domain 1A [Source:VGNC Symbol;Acc:VGNC:26123]	127066994	6339	ARID1A	ARID1A-201
ENSBTAG00000001027	ENSBTAT00000039717	serpin family H member 1 [Source:VGNC Symbol;Acc:VGNC:34480]	55514945	2006	SERPINH1	SERPINH1-201
ENSBTAG00000001030	ENSBTAT00000057477	myotubularin related protein 3 [Source:VGNC Symbol;Acc:VGNC:31742]	71122533	7374	MTMR3	MTMR3-201
ENSBTAG00000001034	ENSBTAT00000001371	interleukin 18 receptor 1 [Source:VGNC Symbol;Acc:VGNC:30127]	7153231	1617	IL18R1	IL18R1-201
ENSBTAG00000001037	ENSBTAT00000001378	mitogen-activated protein kinase kinase kinase kinase 2 [Source:VGNC Symbol;Acc:VGNC:31205]	43661350	2797	MAP4K2	MAP4K2-201
ENSBTAG00000001041	ENSBTAT00000001383	Primary amine oxidase, liver isozyme [Source:UniProtKB/Swiss-Prot;Acc:Q29437]	43555808	2632	SAO	SAO-201
ENSBTAG00000001066	ENSBTAT00000064957	paired immunoglobulin-like type 2 receptor alpha precursor [Source:RefSeq peptide;Acc:NP_001193279]	36691626	2583	PILRA	PILRA-201
ENSBTAG00000001066	ENSBTAT00000001412	paired immunoglobulin-like type 2 receptor alpha precursor [Source:RefSeq peptide;Acc:NP_001193279]	36691626	2580	PILRA	PILRA-202
ENSBTAG00000001068	ENSBTAT00000001417	zinc finger CW-type and PWWP domain containing 1 [Source:VGNC Symbol;Acc:VGNC:37125]	36650861	2178	ZCWPW1	ZCWPW1-201
ENSBTAG00000001069	ENSBTAT00000001420	tumor protein p53 [Source:VGNC Symbol;Acc:VGNC:36231]	27997841	2160	TP53	TP53-201
ENSBTAG00000001079	ENSBTAT00000001430		39643783	1092
ENSBTAG00000001080	ENSBTAT00000001438	sperm associated antigen 17 [Source:VGNC Symbol;Acc:VGNC:35165]	25111140	6681	SPAG17	SPAG17-201
ENSBTAG00000001081	ENSBTAT00000001432	palladin, cytoskeletal associated protein [Source:VGNC Symbol;Acc:VGNC:32557]	571565	3471	PALLD	PALLD-201
ENSBTAG00000001098	ENSBTAT00000001453	pleckstrin homology domain containing A3 [Source:VGNC Symbol;Acc:VGNC:33005]	18410532	1943	PLEKHA3	PLEKHA3-201
ENSBTAG00000001105	ENSBTAT00000001463	annexin A4 [Source:VGNC Symbol;Acc:VGNC:25966]	68070487	2049	ANXA4	ANXA4-201
ENSBTAG00000001114	ENSBTAT00000001474	protein kinase D3 [Source:VGNC Symbol;Acc:VGNC:33338]	19780728	2773	PRKD3	PRKD3-201
ENSBTAG00000001119	ENSBTAT00000001489	ankyrin repeat domain 13B [Source:VGNC Symbol;Acc:VGNC:25913]	21409208	1890	ANKRD13B	ANKRD13B-201
ENSBTAG00000001123	ENSBTAT00000001494	small nuclear ribonucleoprotein U11/U12 subunit 48 [Source:VGNC Symbol;Acc:VGNC:35072]	47663909	1172	SNRNP48	SNRNP48-201
ENSBTAG00000001124	ENSBTAT00000001495	galactosylceramidase [Source:VGNC Symbol;Acc:VGNC:29217]	100789765	2428	GALC	GALC-201
ENSBTAG00000001126	ENSBTAT00000064893		95366324	1600
ENSBTAG00000001126	ENSBTAT00000001500		95385858	2059
ENSBTAG00000001132	ENSBTAT00000001505	glycosyltransferase like domain containing 1 [Source:VGNC Symbol;Acc:VGNC:29690]	52584334	1474	GTDC1	GTDC1-201
ENSBTAG00000001133	ENSBTAT00000001508	von Willebrand factor A domain containing 8 [Source:VGNC Symbol;Acc:VGNC:36856]	12059605	5975	VWA8	VWA8-201
ENSBTAG00000001133	ENSBTAT00000001513	von Willebrand factor A domain containing 8 [Source:VGNC Symbol;Acc:VGNC:36856]	12059605	3149	VWA8	VWA8-203
ENSBTAG00000001133	ENSBTAT00000063788	von Willebrand factor A domain containing 8 [Source:VGNC Symbol;Acc:VGNC:36856]	12059557	3110	VWA8	VWA8-202
ENSBTAG00000001137	ENSBTAT00000001518	clathrin light chain A [Source:VGNC Symbol;Acc:VGNC:27469]	60849478	1110	CLTA	CLTA-203
ENSBTAG00000001137	ENSBTAT00000046425	clathrin light chain A [Source:VGNC Symbol;Acc:VGNC:27469]	60849478	798	CLTA	CLTA-201
ENSBTAG00000001137	ENSBTAT00000055956	clathrin light chain A [Source:VGNC Symbol;Acc:VGNC:27469]	60849478	744	CLTA	CLTA-202
ENSBTAG00000001143	ENSBTAT00000032697		55063830	1940
ENSBTAG00000001144	ENSBTAT00000001522	N-alpha-acetyltransferase 20 [Source:RefSeq peptide;Acc:NP_001193758]	39883240	1039	NAA20	NAA20-201
ENSBTAG00000001152	ENSBTAT00000001533		22023366	1433
ENSBTAG00000001161	ENSBTAT00000001545	SIN3-HDAC complex associated factor [Source:VGNC Symbol;Acc:VGNC:34626]	79034368	2712	SINHCAF	SINHCAF-201
ENSBTAG00000001168	ENSBTAT00000001552	BRCA1 associated protein [Source:VGNC Symbol;Acc:VGNC:26552]	57592743	1967	BRAP	BRAP-201
ENSBTAG00000001171	ENSBTAT00000032397	2-oxoglutarate and iron dependent oxygenase domain containing 1 [Source:VGNC Symbol;Acc:VGNC:32408]	24267636	2288	OGFOD1	OGFOD1-201
ENSBTAG00000001183	ENSBTAT00000001567	kelch like family member 33 [Source:VGNC Symbol;Acc:VGNC:30659]	26728622	4410	KLHL33	KLHL33-201
ENSBTAG00000001187	ENSBTAT00000001573	RAS like family 10 member A [Source:VGNC Symbol;Acc:VGNC:33752]	70727762	1545	RASL10A	RASL10A-201
ENSBTAG00000001188	ENSBTAT00000001574	retinal outer segment membrane protein 1 [Source:VGNC Symbol;Acc:VGNC:34084]	41655047	1545	ROM1	ROM1-201
ENSBTAG00000001191	ENSBTAT00000001579	C-C motif chemokine ligand 17 [Source:VGNC Symbol;Acc:VGNC:26945]	25501849	506	CCL17	CCL17-201
ENSBTAG00000001198	ENSBTAT00000001588		113781704	894	GIMAP7	GIMAP7-201
ENSBTAG00000001209	ENSBTAT00000001599	pleckstrin homology like domain family B member 2 [Source:VGNC Symbol;Acc:VGNC:32838]	57054879	4086	PHLDB2	PHLDB2-201
ENSBTAG00000001219	ENSBTAT00000001613		73089382	1489
ENSBTAG00000001223	ENSBTAT00000001617	caspase activity and apoptosis inhibitor 1 [Source:VGNC Symbol;Acc:VGNC:26660]	17323316	1155	CAAP1	CAAP1-201
ENSBTAG00000001235	ENSBTAT00000001635	Cell surface glycoprotein CD200 receptor 1 [Source:UniProtKB/Swiss-Prot;Acc:A5D7V5]	58125875	2185	CD200R1	CD200R1-201
ENSBTAG00000001242	ENSBTAT00000001639	adrenoceptor beta 1 [Source:HGNC Symbol;Acc:HGNC:285]	34805081	1404	ADRB1	ADRB1-201
ENSBTAG00000001246	ENSBTAT00000001646	ATPase Na+/K+ transporting subunit alpha 1 [Source:VGNC Symbol;Acc:VGNC:26282]	27025641	3152	ATP1A1	ATP1A1-201
ENSBTAG00000001257	ENSBTAT00000001662	ATP/GTP binding protein 1 [Source:VGNC Symbol;Acc:VGNC:25744]	80392851	4237	AGTPBP1	AGTPBP1-201
ENSBTAG00000001274	ENSBTAT00000053250	protein phosphatase, Mg2+/Mn2+ dependent 1L [Source:VGNC Symbol;Acc:VGNC:33216]	107576086	1083	PPM1L	PPM1L-201
ENSBTAG00000001279	ENSBTAT00000034799	membrane palmitoylated protein 2 [Source:VGNC Symbol;Acc:VGNC:31583]	44412456	2017	MPP2	MPP2-201
ENSBTAG00000001283	ENSBTAT00000001692	RIC1 homolog, RAB6A GEF complex partner 1 [Source:VGNC Symbol;Acc:VGNC:33959]	39338213	4346	RIC1	RIC1-201
ENSBTAG00000001287	ENSBTAT00000046015		34974863	1492
ENSBTAG00000001288	ENSBTAT00000001698	monoamine oxidase B [Source:VGNC Symbol;Acc:VGNC:31175]	105235855	2462	MAOB	MAOB-201
ENSBTAG00000001293	ENSBTAT00000001703	MYCBP associated and testis expressed 1 [Source:VGNC Symbol;Acc:VGNC:31126]	65050471	2347	MAATS1	MAATS1-201
ENSBTAG00000001293	ENSBTAT00000066018	MYCBP associated and testis expressed 1 [Source:VGNC Symbol;Acc:VGNC:31126]	65050577	1747	MAATS1	MAATS1-202
ENSBTAG00000001298	ENSBTAT00000001709	STAM binding protein like 1 [Source:VGNC Symbol;Acc:VGNC:35357]	10597573	1667	STAMBPL1	STAMBPL1-201
ENSBTAG00000001321	ENSBTAT00000001745	interleukin 1 beta [Source:HGNC Symbol;Acc:HGNC:5992]	46418787	1739	IL1B	IL1B-201
ENSBTAG00000001325	ENSBTAT00000001749	beta-ureidopropionase 1 [Source:VGNC Symbol;Acc:VGNC:36679]	73527334	1486	UPB1	UPB1-201
ENSBTAG00000001348	ENSBTAT00000039626	COMM domain containing 8 [Source:VGNC Symbol;Acc:VGNC:27588]	67761215	1750	COMMD8	COMMD8-201
ENSBTAG00000001360	ENSBTAT00000001791	40S ribosomal protein S12 [Source:UniProtKB/Swiss-Prot;Acc:Q76I81]	71974860	463	RPS12	RPS12-201
ENSBTAG00000001364	ENSBTAT00000055382	diphthamine biosynthesis 6 [Source:VGNC Symbol;Acc:VGNC:28181]	31109121	1828	DPH6	DPH6-201
ENSBTAG00000001388	ENSBTAT00000001825	neuromedin B [Source:VGNC Symbol;Acc:VGNC:32123]	22744781	639	NMB	NMB-201
ENSBTAG00000001392	ENSBTAT00000001829	retinol dehydrogenase 16 (all-trans) [Source:HGNC Symbol;Acc:HGNC:29674]	56863815	1862	RDH16	RDH16-201
ENSBTAG00000001394	ENSBTAT00000001830	Transmembrane emp24 domain-containing protein 9 [Source:UniProtKB/Swiss-Prot;Acc:Q3T133]	40475155	1389	TMED9	TMED9-201
ENSBTAG00000001408	ENSBTAT00000001847	cannabinoid receptor interacting protein 1 [Source:VGNC Symbol;Acc:VGNC:27531]	66704192	1696	CNRIP1	CNRIP1-201
ENSBTAG00000001435	ENSBTAT00000001883	ADP ribosylation factor like GTPase 6 interacting protein 6 [Source:VGNC Symbol;Acc:VGNC:26152]	43584232	2030	ARL6IP6	ARL6IP6-201
ENSBTAG00000001440	ENSBTAT00000001888	phosphomannomutase 2 [Source:VGNC Symbol;Acc:VGNC:33073]	7700704	2087	PMM2	PMM2-201
ENSBTAG00000001442	ENSBTAT00000052705		67036691	785
ENSBTAG00000001443	ENSBTAT00000007353		27172410	1455
ENSBTAG00000001446	ENSBTAT00000001895	ABRA C-terminal like [Source:VGNC Symbol;Acc:VGNC:25513]	77787555	759	ABRACL	ABRACL-201
ENSBTAG00000001450	ENSBTAT00000043198	amyloid beta precursor protein binding family B member 3 [Source:HGNC Symbol;Acc:HGNC:20708]	53421127	2064	APBB3	APBB3-201
ENSBTAG00000001463	ENSBTAT00000001917	tankyrase [Source:VGNC Symbol;Acc:VGNC:36184]	24632930	4308	TNKS	TNKS-201
ENSBTAG00000001465	ENSBTAT00000001919	purinergic receptor P2Y1 [Source:VGNC Symbol;Acc:VGNC:32523]	115836268	1651	P2RY1	P2RY1-201
ENSBTAG00000001470	ENSBTAT00000001923	deltex E3 ubiquitin ligase 2 [Source:VGNC Symbol;Acc:VGNC:28237]	34979329	2178	DTX2	DTX2-201
ENSBTAG00000001478	ENSBTAT00000052383	desumoylating isopeptidase 2 [Source:VGNC Symbol;Acc:VGNC:28015]	33331173	688	DESI2	DESI2-202
ENSBTAG00000001478	ENSBTAT00000001935	desumoylating isopeptidase 2 [Source:VGNC Symbol;Acc:VGNC:28015]	33304935	670	DESI2	DESI2-201
ENSBTAG00000001484	ENSBTAT00000001942	leucine zipper transcription factor like 1 [Source:VGNC Symbol;Acc:VGNC:31119]	54104730	880	LZTFL1	LZTFL1-201
ENSBTAG00000001485	ENSBTAT00000001944	diphosphoinositol pentakisphosphate kinase 2 [Source:VGNC Symbol;Acc:VGNC:33207]	104559250	6129	PPIP5K2	PPIP5K2-201
ENSBTAG00000001488	ENSBTAT00000001947	ornithine carbamoyltransferase [Source:VGNC Symbol;Acc:VGNC:32482]	110395520	2106	OTC	OTC-201
ENSBTAG00000001492	ENSBTAT00000001953	FYN binding protein 1 [Source:VGNC Symbol;Acc:VGNC:29160]	35248388	3130	FYB1	FYB1-201
ENSBTAG00000001497	ENSBTAT00000052818	muscle RAS oncogene homolog [Source:VGNC Symbol;Acc:VGNC:31597]	131833686	3959	MRAS	MRAS-201
ENSBTAG00000001497	ENSBTAT00000052358	muscle RAS oncogene homolog [Source:VGNC Symbol;Acc:VGNC:31597]	131834001	1949	MRAS	MRAS-202
ENSBTAG00000001499	ENSBTAT00000001967	tripartite motif containing 33 [Source:VGNC Symbol;Acc:VGNC:36329]	28948285	3466	TRIM33	TRIM33-201
ENSBTAG00000001514	ENSBTAT00000038842	ankyrin repeat and SOCS box containing 11 [Source:VGNC Symbol;Acc:VGNC:26188]	135436138	1445	ASB11	ASB11-201
ENSBTAG00000001517	ENSBTAT00000001988	keratin 18 [Source:VGNC Symbol;Acc:VGNC:30719]	27175575	1467	KRT18	KRT18-201
ENSBTAG00000001522	ENSBTAT00000001994	mitochondrial transcription termination factor 3 [Source:VGNC Symbol;Acc:VGNC:31721]	70306723	1547	MTERF3	MTERF3-201
ENSBTAG00000001523	ENSBTAT00000001995	YES proto-oncogene 1, Src family tyrosine kinase [Source:VGNC Symbol;Acc:VGNC:37022]	36038238	4969	YES1	YES1-201
ENSBTAG00000001535	ENSBTAT00000036044	lipase H [Source:VGNC Symbol;Acc:VGNC:30905]	82243015	1455	LIPH	LIPH-201
ENSBTAG00000001538	ENSBTAT00000002015		117506247	565
ENSBTAG00000001546	ENSBTAT00000002024	mannosyl (alpha-1,3-)-glycoprotein beta-1,2-N-acetylglucosaminyltransferase [Source:HGNC Symbol;Acc:HGNC:7044]	41354610	2597	MGAT1	MGAT1-202
ENSBTAG00000001546	ENSBTAT00000066191	mannosyl (alpha-1,3-)-glycoprotein beta-1,2-N-acetylglucosaminyltransferase [Source:HGNC Symbol;Acc:HGNC:7044]	41349616	2648	MGAT1	MGAT1-201
ENSBTAG00000001557	ENSBTAT00000002036	C-C motif chemokine ligand 28 [Source:VGNC Symbol;Acc:VGNC:26953]	31391483	462	CCL28	CCL28-201
ENSBTAG00000001562	ENSBTAT00000002043	nuclear factor, erythroid 2 [Source:VGNC Symbol;Acc:VGNC:32034]	25929035	1488	NFE2	NFE2-201
ENSBTAG00000001562	ENSBTAT00000047424	nuclear factor, erythroid 2 [Source:VGNC Symbol;Acc:VGNC:32034]	25931606	1491	NFE2	NFE2-202
ENSBTAG00000001565	ENSBTAT00000002045	mesoderm development LRP chaperone [Source:VGNC Symbol;Acc:VGNC:31392]	27330423	1637	MESD	MESD-201
ENSBTAG00000001573	ENSBTAT00000002067	jumonji domain containing 1C [Source:VGNC Symbol;Acc:VGNC:30376]	19663523	8073	JMJD1C	JMJD1C-201
ENSBTAG00000001578	ENSBTAT00000002065	ADP dependent glucokinase [Source:VGNC Symbol;Acc:VGNC:25689]	19409943	2600	ADPGK	ADPGK-201
ENSBTAG00000001579	ENSBTAT00000002068	protein argonaute-2 [Source:RefSeq peptide;Acc:NP_991363]	4085146	3578	EIF2C2	EIF2C2-201
ENSBTAG00000001594	ENSBTAT00000002087	ADP ribosylation factor like GTPase 6 interacting protein 4 [Source:HGNC Symbol;Acc:HGNC:18076]	54804869	1178	ARL6IP4	ARL6IP4-201
ENSBTAG00000001599	ENSBTAT00000002101	synaptic vesicle glycoprotein 2A [Source:VGNC Symbol;Acc:VGNC:35494]	20746037	3849	SV2A	SV2A-201
ENSBTAG00000001601	ENSBTAT00000047412	pyruvate kinase M1/2 [Source:HGNC Symbol;Acc:HGNC:9021]	18992445	2273	PKM2	PKM2-201
ENSBTAG00000001604	ENSBTAT00000002103		2598115	4575
ENSBTAG00000001607	ENSBTAT00000002111	transmembrane protein 41B [Source:VGNC Symbol;Acc:VGNC:36086]	43901752	3239	TMEM41B	TMEM41B-201
ENSBTAG00000001608	ENSBTAT00000002110		6939732	858
ENSBTAG00000001614	ENSBTAT00000002117	zinc finger protein 174 [Source:VGNC Symbol;Acc:VGNC:37215]	2835245	2059	ZNF174	ZNF174-201
ENSBTAG00000001619	ENSBTAT00000002123	serine incorporator 5 [Source:VGNC Symbol;Acc:VGNC:34463]	11103578	1618	SERINC5	SERINC5-201
ENSBTAG00000001621	ENSBTAT00000002128		47043850	1593
ENSBTAG00000001628	ENSBTAT00000030549	schlafen like 1 [Source:VGNC Symbol;Acc:VGNC:34959]	105795074	1233	SLFNL1	SLFNL1-201
ENSBTAG00000001635	ENSBTAT00000002142	cutA divalent cation tolerance homolog [Source:VGNC Symbol;Acc:VGNC:27837]	7535613	627	CUTA	CUTA-202
ENSBTAG00000001635	ENSBTAT00000057488	cutA divalent cation tolerance homolog [Source:VGNC Symbol;Acc:VGNC:27837]	7535527	799	CUTA	CUTA-201
ENSBTAG00000001637	ENSBTAT00000002144	FUN14 domain containing 1 [Source:VGNC Symbol;Acc:VGNC:29143]	104529014	891	FUNDC1	FUNDC1-201
ENSBTAG00000001656	ENSBTAT00000002166	transmembrane protein 254 [Source:VGNC Symbol;Acc:VGNC:36063]	35433904	1980	TMEM254	TMEM254-201
ENSBTAG00000001658	ENSBTAT00000002172	aldo-keto reductase family 1 member D1 [Source:VGNC Symbol;Acc:VGNC:25796]	102576438	1421	AKR1D1	AKR1D1-201
ENSBTAG00000001659	ENSBTAT00000045547		36584633	2114	VPS4A	VPS4A-201
ENSBTAG00000001659	ENSBTAT00000065503		36588546	2068	VPS4A	VPS4A-202
ENSBTAG00000001660	ENSBTAT00000002177	SPT2 chromatin protein domain containing 1 [Source:VGNC Symbol;Acc:VGNC:35261]	26356893	2222	SPTY2D1	SPTY2D1-201
ENSBTAG00000001663	ENSBTAT00000002176	peptide deformylase, mitochondrial [Source:HGNC Symbol;Acc:HGNC:30012]	36600210	1054	PDF	PDF-201
ENSBTAG00000001668	ENSBTAT00000002188	Wnt family member 7A [Source:VGNC Symbol;Acc:VGNC:36963]	58809372	1050	WNT7A	WNT7A-201
ENSBTAG00000001673	ENSBTAT00000002193	C2 calcium dependent domain containing 5 [Source:VGNC Symbol;Acc:VGNC:26636]	88099588	4522	C2CD5	C2CD5-201
ENSBTAG00000001692	ENSBTAT00000016824	N-deacetylase and N-sulfotransferase 1 [Source:VGNC Symbol;Acc:VGNC:31942]	63816088	4309	NDST1	NDST1-201
ENSBTAG00000001697	ENSBTAT00000002225	transformer 2 beta homolog [Source:VGNC Symbol;Acc:VGNC:36268]	81878691	1408	TRA2B	TRA2B-201
ENSBTAG00000001708	ENSBTAT00000002240	tubulin tyrosine ligase like 12 [Source:VGNC Symbol;Acc:VGNC:36491]	114627819	3245	TTLL12	TTLL12-201
ENSBTAG00000001712	ENSBTAT00000002243	CKLF like MARVEL transmembrane domain containing 7 [Source:VGNC Symbol;Acc:VGNC:27487]	6894655	1152	CMTM7	CMTM7-201
ENSBTAG00000001737	ENSBTAT00000002277	zinc finger CCHC-type containing 6 [Source:VGNC Symbol;Acc:VGNC:37121]	80899685	4780	ZCCHC6	ZCCHC6-201
ENSBTAG00000001739	ENSBTAT00000002285	cadherin 20 [Source:VGNC Symbol;Acc:VGNC:27099]	60532425	2581	CDH20	CDH20-201
ENSBTAG00000001741	ENSBTAT00000002286	DLG associated protein 4 [Source:VGNC Symbol;Acc:VGNC:28090]	66204671	3052	DLGAP4	DLGAP4-201
ENSBTAG00000001744	ENSBTAT00000002289	Bet1 golgi vesicular membrane trafficking protein like [Source:VGNC Symbol;Acc:VGNC:26476]	107159421	2811	BET1L	BET1L-201
ENSBTAG00000001748	ENSBTAT00000002293	tripartite motif containing 45 [Source:VGNC Symbol;Acc:VGNC:36337]	26213057	2469	TRIM45	TRIM45-201
ENSBTAG00000001749	ENSBTAT00000002296	SUMO1/sentrin/SMT3 specific peptidase 2 [Source:VGNC Symbol;Acc:VGNC:34446]	82210749	2706	SENP2	SENP2-201
ENSBTAG00000001753	ENSBTAT00000002299		179713	1972
ENSBTAG00000001762	ENSBTAT00000002309	regulatory factor X associated ankyrin containing protein [Source:VGNC Symbol;Acc:VGNC:33900]	3991487	1046	RFXANK	RFXANK-201
ENSBTAG00000001762	ENSBTAT00000053592	regulatory factor X associated ankyrin containing protein [Source:VGNC Symbol;Acc:VGNC:33900]	3991487	1407	RFXANK	RFXANK-202
ENSBTAG00000001777	ENSBTAT00000002326	ribosomal protein lateral stalk subunit P2 [Source:VGNC Symbol;Acc:VGNC:34119]	50770791	457	RPLP2	RPLP2-201
ENSBTAG00000001782	ENSBTAT00000002335	mitochondrial ribosomal protein S12 [Source:VGNC Symbol;Acc:VGNC:31656]	48905798	751	MRPS12	MRPS12-201
ENSBTAG00000001788	ENSBTAT00000002341	podoplanin precursor [Source:RefSeq peptide;Acc:NP_001028292]	55442826	2525	bovAggrus	bovAggrus-201
ENSBTAG00000001795	ENSBTAT00000002350	lon peptidase 1, mitochondrial [Source:VGNC Symbol;Acc:VGNC:30947]	19814902	3073	LONP1	LONP1-201
ENSBTAG00000001806	ENSBTAT00000029527	IQ motif containing D [Source:VGNC Symbol;Acc:VGNC:30252]	63497850	1645	IQCD	IQCD-201
ENSBTAG00000001807	ENSBTAT00000002363	A-kinase anchoring protein 8 [Source:VGNC Symbol;Acc:VGNC:25789]	8787435	3335	AKAP8	AKAP8-201
ENSBTAG00000001810	ENSBTAT00000002366	SR-related CTD associated factor 11 [Source:VGNC Symbol;Acc:VGNC:34314]	34430403	4571	SCAF11	SCAF11-201
ENSBTAG00000001814	ENSBTAT00000002375	plexin D1 [Source:VGNC Symbol;Acc:VGNC:33065]	56774467	6018	PLXND1	PLXND1-201
ENSBTAG00000001818	ENSBTAT00000002377	myocyte enhancer factor 2B [Source:HGNC Symbol;Acc:HGNC:6995]	4022381	1328	MEF2B	MEF2B-201
ENSBTAG00000001821	ENSBTAT00000002380	proline rich coiled-coil 2C [Source:VGNC Symbol;Acc:VGNC:33406]	39843441	8875	PRRC2C	PRRC2C-201
ENSBTAG00000001821	ENSBTAT00000002381	proline rich coiled-coil 2C [Source:VGNC Symbol;Acc:VGNC:33406]	39843441	8803	PRRC2C	PRRC2C-202
ENSBTAG00000001824	ENSBTAT00000002385	solute carrier family 2 member 6 [Source:VGNC Symbol;Acc:VGNC:34802]	104424788	2112	SLC2A6	SLC2A6-201
ENSBTAG00000001828	ENSBTAT00000002390	secernin 2 [Source:VGNC Symbol;Acc:VGNC:34367]	39237358	1468	SCRN2	SCRN2-201
ENSBTAG00000001829	ENSBTAT00000044985	solute carrier family 17 member 9 [Source:VGNC Symbol;Acc:VGNC:34704]	54931310	2180	SLC17A9	SLC17A9-201
ENSBTAG00000001832	ENSBTAT00000002395	mitochondrial ribosomal protein L10 [Source:VGNC Symbol;Acc:VGNC:31615]	39245741	1530	MRPL10	MRPL10-201
ENSBTAG00000001844	ENSBTAT00000002408	mannosyl-oligosaccharide glucosidase [Source:HGNC Symbol;Acc:HGNC:24862]	10149024	2166	MOGS	MOGS-201
ENSBTAG00000001848	ENSBTAT00000053556	katanin regulatory subunit B1 [Source:VGNC Symbol;Acc:VGNC:30408]	25785516	2585	KATNB1	KATNB1-201
ENSBTAG00000001852	ENSBTAT00000032460		24827700	1903	BREH1	BREH1-201
ENSBTAG00000001852	ENSBTAT00000002416		24827751	1704	BREH1	BREH1-202
ENSBTAG00000001855	ENSBTAT00000002419	coenzyme Q9 [Source:VGNC Symbol;Acc:VGNC:27618]	25525200	1603	COQ9	COQ9-201
ENSBTAG00000001861	ENSBTAT00000038616	SEC14 domain and spectrin repeat-containing protein 1 [Source:RefSeq peptide;Acc:NP_001178179]	17708890	1293	SESTD1	SESTD1-201
ENSBTAG00000001864	ENSBTAT00000002429	nuclear receptor subfamily 4 group A member 3 [Source:VGNC Symbol;Acc:VGNC:32247]	65341202	2231	NR4A3	NR4A3-201
ENSBTAG00000001868	ENSBTAT00000002434	phosphate cytidylyltransferase 2, ethanolamine [Source:VGNC Symbol;Acc:VGNC:32654]	51592128	1833	PCYT2	PCYT2-201
ENSBTAG00000001885	ENSBTAT00000002453	coordinator of PRMT5 and differentiation stimulator [Source:VGNC Symbol;Acc:VGNC:27598]	18604659	991	COPRS	COPRS-201
ENSBTAG00000001889	ENSBTAT00000002457	Uncharacterized protein C3orf14 homolog [Source:UniProtKB/Swiss-Prot;Acc:Q29S20]	39134228	1427	C22H3orf14	C22H3orf14-201
ENSBTAG00000001898	ENSBTAT00000002468	coiled-coil domain containing 112 [Source:VGNC Symbol;Acc:VGNC:26834]	4085518	2138	CCDC112	CCDC112-201
ENSBTAG00000001898	ENSBTAT00000065809	coiled-coil domain containing 112 [Source:VGNC Symbol;Acc:VGNC:26834]	4085518	1574	CCDC112	CCDC112-202
ENSBTAG00000001917	ENSBTAT00000002494	chromosome 11 open reading frame 16 [Source:HGNC Symbol;Acc:HGNC:1169]	44250291	2030	C11orf16	C11orf16-201
ENSBTAG00000001918	ENSBTAT00000002496	syntaxin binding protein 5 like [Source:VGNC Symbol;Acc:VGNC:35449]	66213612	3935	STXBP5L	STXBP5L-201
ENSBTAG00000001927	ENSBTAT00000032875	ATPase H+ transporting V1 subunit C2 [Source:VGNC Symbol;Acc:VGNC:26320]	86918106	1543	ATP6V1C2	ATP6V1C2-201
ENSBTAG00000001928	ENSBTAT00000002508	protein disulfide isomerase family A member 6 [Source:VGNC Symbol;Acc:VGNC:32700]	86834898	1787	PDIA6	PDIA6-201
ENSBTAG00000001931	ENSBTAT00000002512	traB domain-containing protein [Source:RefSeq peptide;Acc:NP_001029624]	121181282	1400	TRABD	TRABD-201
ENSBTAG00000001937	ENSBTAT00000018478	Anaphase-promoting complex subunit 11 [Source:UniProtKB/Swiss-Prot;Acc:Q3ZCF6]	51609338	862	ANAPC11	ANAPC11-201
ENSBTAG00000001938	ENSBTAT00000002522	CDC28 protein kinase regulatory subunit 2 [Source:VGNC Symbol;Acc:VGNC:27388]	90305611	624	CKS2	CKS2-201
ENSBTAG00000001947	ENSBTAT00000053384	zinc finger protein 514 [Source:VGNC Symbol;Acc:VGNC:37293]	1943563	2107	ZNF514	ZNF514-201
ENSBTAG00000001947	ENSBTAT00000012654	zinc finger protein 514 [Source:VGNC Symbol;Acc:VGNC:37293]	1943563	2258	ZNF514	ZNF514-202
ENSBTAG00000001962	ENSBTAT00000002549	mitochondrial ribosomal protein S27 [Source:VGNC Symbol;Acc:VGNC:31667]	9211237	2179	MRPS27	MRPS27-201
ENSBTAG00000001966	ENSBTAT00000002553	platelet derived growth factor receptor like [Source:VGNC Symbol;Acc:VGNC:32694]	18775559	1545	PDGFRL	PDGFRL-201
ENSBTAG00000001975	ENSBTAT00000002564	dystrophin-related protein 2 [Source:RefSeq peptide;Acc:NP_001193035]	55090125	2883	DRP2	DRP2-201
ENSBTAG00000001983	ENSBTAT00000002572	small cell adhesion glycoprotein [Source:VGNC Symbol;Acc:VGNC:34982]	28683698	1601	SMAGP	SMAGP-201
ENSBTAG00000001987	ENSBTAT00000002578	switching B-cell complex subunit SWAP70 [Source:HGNC Symbol;Acc:HGNC:17070]	43585976	2955	HSPC321	HSPC321-201
ENSBTAG00000001999	ENSBTAT00000002592	NKAP domain containing 1 [Source:HGNC Symbol;Acc:HGNC:25569]	22707913	1703	MGC143285	MGC143285-201
ENSBTAG00000002002	ENSBTAT00000061524	ATPase family, AAA domain containing 2 [Source:VGNC Symbol;Acc:VGNC:26233]	18046447	4206	ATAD2	ATAD2-202
ENSBTAG00000002002	ENSBTAT00000052450	ATPase family, AAA domain containing 2 [Source:VGNC Symbol;Acc:VGNC:26233]	18046447	1252	ATAD2	ATAD2-201
ENSBTAG00000002011	ENSBTAT00000002605	KIAA0895 [Source:VGNC Symbol;Acc:VGNC:30557]	61273629	1896	KIAA0895	KIAA0895-201
ENSBTAG00000002014	ENSBTAT00000044865	sorting nexin 1 [Source:VGNC Symbol;Acc:VGNC:35090]	45936333	1837	SNX1	SNX1-202
ENSBTAG00000002014	ENSBTAT00000002609	sorting nexin 1 [Source:VGNC Symbol;Acc:VGNC:35090]	45933197	1987	SNX1	SNX1-201
ENSBTAG00000002019	ENSBTAT00000002617	serpin family B member 5 [Source:VGNC Symbol;Acc:VGNC:34473]	62248909	1458	SERPINB5	SERPINB5-201
ENSBTAG00000002020	ENSBTAT00000002618	CREB3 regulatory factor [Source:VGNC Symbol;Acc:VGNC:27700]	4684744	3167	CREBRF	CREBRF-202
ENSBTAG00000002020	ENSBTAT00000065187	CREB3 regulatory factor [Source:VGNC Symbol;Acc:VGNC:27700]	4684744	2226	CREBRF	CREBRF-201
ENSBTAG00000002025	ENSBTAT00000002625	adhesion molecule with Ig like domain 2 [Source:VGNC Symbol;Acc:VGNC:25866]	33340318	1566	AMIGO2	AMIGO2-201
ENSBTAG00000002029	ENSBTAT00000002629	immunoglobulin superfamily member 5 isoform 2 precursor [Source:RefSeq peptide;Acc:NP_001193708]	141349995	1192	IGSF5	IGSF5-201
ENSBTAG00000002034	ENSBTAT00000043636	major facilitator superfamily domain containing 2B [Source:VGNC Symbol;Acc:VGNC:31436]	75097310	1514	MFSD2B	MFSD2B-201
ENSBTAG00000002035	ENSBTAT00000002636	ADP ribosylation factor like GTPase 5C [Source:HGNC Symbol;Acc:HGNC:31111]	40319250	679	ARL5C	ARL5C-201
ENSBTAG00000002036	ENSBTAT00000043189	calcium voltage-gated channel auxiliary subunit beta 1 [Source:VGNC Symbol;Acc:VGNC:26683]	40298255	1716	CACNB1	CACNB1-202
ENSBTAG00000002036	ENSBTAT00000002640	calcium voltage-gated channel auxiliary subunit beta 1 [Source:VGNC Symbol;Acc:VGNC:26683]	40298255	1595	CACNB1	CACNB1-201
ENSBTAG00000002039	ENSBTAT00000033253	FERM domain containing 8 [Source:HGNC Symbol;Acc:HGNC:25462]	44248435	3093	FRMD8	FRMD8-201
ENSBTAG00000002041	ENSBTAT00000002645	SAM and SH3 domain containing 3 [Source:VGNC Symbol;Acc:VGNC:34294]	13681411	2691	SASH3	SASH3-201
ENSBTAG00000002045	ENSBTAT00000002650	proteasome 26S subunit, non-ATPase 13 [Source:VGNC Symbol;Acc:VGNC:33464]	107254957	1100	PSMD13	PSMD13-201
ENSBTAG00000002072	ENSBTAT00000002680	ERCC excision repair 2, TFIIH core complex helicase subunit [Source:VGNC Symbol;Acc:VGNC:28569]	53425412	2775	ERCC2	ERCC2-201
ENSBTAG00000002084	ENSBTAT00000039753	unc-5 netrin receptor C [Source:VGNC Symbol;Acc:VGNC:36672]	30595881	2965	UNC5C	UNC5C-201
ENSBTAG00000002095	ENSBTAT00000002705	menin 1 [Source:VGNC Symbol;Acc:VGNC:31385]	43668039	2661	MEN1	MEN1-201
ENSBTAG00000002101	ENSBTAT00000002710	glycerophosphodiester phosphodiesterase 1 [Source:VGNC Symbol;Acc:VGNC:29298]	17237789	1544	GDE1	GDE1-201
ENSBTAG00000002105	ENSBTAT00000047005	protein TEX261 precursor [Source:RefSeq peptide;Acc:NP_001030377]	13438231	3256	TEX261	TEX261-201
ENSBTAG00000002115	ENSBTAT00000002731	chromosome 20 open reading frame 96 [Source:HGNC Symbol;Acc:HGNC:16227]	61265883	1384	C20orf96	C20orf96-201
ENSBTAG00000002122	ENSBTAT00000002742	family with sequence similarity 109 member A [Source:VGNC Symbol;Acc:VGNC:28714]	57353599	735	FAM109A	FAM109A-201
ENSBTAG00000002125	ENSBTAT00000002747	G protein subunit alpha L [Source:VGNC Symbol;Acc:VGNC:29452]	43111844	3173	GNAL	GNAL-201
ENSBTAG00000002126	ENSBTAT00000002753	6-phosphofructo-2-kinase/fructose-2,6-biphosphatase 2 [Source:VGNC Symbol;Acc:VGNC:32770]	4725743	3399	PFKFB2	PFKFB2-201
ENSBTAG00000002126	ENSBTAT00000053481	6-phosphofructo-2-kinase/fructose-2,6-biphosphatase 2 [Source:VGNC Symbol;Acc:VGNC:32770]	4725750	3397	PFKFB2	PFKFB2-202
ENSBTAG00000002137	ENSBTAT00000002771	SGT1 homolog, MIS12 kinetochore complex assembly cochaperone [Source:VGNC Symbol;Acc:VGNC:35465]	11172149	1262	SUGT1	SUGT1-201
ENSBTAG00000002137	ENSBTAT00000002770	SGT1 homolog, MIS12 kinetochore complex assembly cochaperone [Source:VGNC Symbol;Acc:VGNC:35465]	11172149	1178	SUGT1	SUGT1-202
ENSBTAG00000002148	ENSBTAT00000002783	RAB3D, member RAS oncogene family [Source:VGNC Symbol;Acc:VGNC:33652]	16970091	1484	RAB3D	RAB3D-201
ENSBTAG00000002154	ENSBTAT00000002789	G protein-coupled receptor 141 [Source:HGNC Symbol;Acc:HGNC:19997]	60031016	864	GPR141	GPR141-201
ENSBTAG00000002157	ENSBTAT00000002790	leiomodin 2 [Source:VGNC Symbol;Acc:VGNC:30939]	88746219	2076	LMOD2	LMOD2-201
ENSBTAG00000002169	ENSBTAT00000002809		1590817	1326
ENSBTAG00000002170	ENSBTAT00000065126	NOVA alternative splicing regulator 1 [Source:HGNC Symbol;Acc:HGNC:7886]	37184835	1331	NOVA1	NOVA1-201
ENSBTAG00000002170	ENSBTAT00000031237	NOVA alternative splicing regulator 1 [Source:HGNC Symbol;Acc:HGNC:7886]	37184835	1259	NOVA1	NOVA1-202
ENSBTAG00000002170	ENSBTAT00000044049	NOVA alternative splicing regulator 1 [Source:HGNC Symbol;Acc:HGNC:7886]	37273808	1831	NOVA1	NOVA1-203
ENSBTAG00000002175	ENSBTAT00000061045	SRSF protein kinase 2 [Source:VGNC Symbol;Acc:VGNC:35289]	46644956	2065	SRPK2	SRPK2-201
ENSBTAG00000002178	ENSBTAT00000002822	periplakin [Source:VGNC Symbol;Acc:VGNC:33208]	4014117	5238	PPL	PPL-201
ENSBTAG00000002182	ENSBTAT00000002828	COX17, cytochrome c oxidase copper chaperone [Source:VGNC Symbol;Acc:VGNC:27631]	65031968	384	COX17	COX17-201
ENSBTAG00000002185	ENSBTAT00000002831	ring finger protein 7 [Source:VGNC Symbol;Acc:VGNC:34072]	128221733	1131	RNF7	RNF7-201
ENSBTAG00000002190	ENSBTAT00000002840	dedicator of cytokinesis 8 [Source:VGNC Symbol;Acc:VGNC:28162]	44545537	7484	DOCK8	DOCK8-201
ENSBTAG00000002192	ENSBTAT00000002838	Uncharacterized protein C8orf46 homolog [Source:UniProtKB/Swiss-Prot;Acc:Q0VCV7]	32760708	3195	C14H8orf46	C14H8orf46-201
ENSBTAG00000002201	ENSBTAT00000061348	nuclear transcription factor, X-box binding like 1 [Source:VGNC Symbol;Acc:VGNC:32054]	68299616	2773	NFXL1	NFXL1-201
ENSBTAG00000002203	ENSBTAT00000002852	NADH:ubiquinone oxidoreductase core subunit S2 [Source:VGNC Symbol;Acc:VGNC:31969]	8318876	1577	NDUFS2	NDUFS2-201
ENSBTAG00000002211	ENSBTAT00000002865	mitogen-activated protein kinase 8 interacting protein 3 [Source:VGNC Symbol;Acc:VGNC:31226]	1304435	5602	MAPK8IP3	MAPK8IP3-201
ENSBTAG00000002223	ENSBTAT00000002876	POP4 homolog, ribonuclease P/MRP subunit [Source:VGNC Symbol;Acc:VGNC:33164]	40370765	1529	POP4	POP4-201
ENSBTAG00000002233	ENSBTAT00000040344	copine 2 [Source:VGNC Symbol;Acc:VGNC:27659]	25216121	1982	CPNE2	CPNE2-201
ENSBTAG00000002236	ENSBTAT00000002893	transient receptor potential cation channel subfamily C member 4 associated protein [Source:VGNC Symbol;Acc:VGNC:36384]	64981620	2481	TRPC4AP	TRPC4AP-201
ENSBTAG00000002259	ENSBTAT00000054092		106908541	583
ENSBTAG00000002259	ENSBTAT00000053712		106908541	484
ENSBTAG00000002259	ENSBTAT00000028729		106912729	755
ENSBTAG00000002266	ENSBTAT00000002925	N-acetylneuraminate pyruvate lyase [Source:VGNC Symbol;Acc:VGNC:32205]	65330451	1413	NPL	NPL-201
ENSBTAG00000002272	ENSBTAT00000002929	potassium channel tetramerization domain containing 18 [Source:VGNC Symbol;Acc:VGNC:30507]	89471623	2584	KCTD18	KCTD18-201
ENSBTAG00000002277	ENSBTAT00000002936	MLLT1, super elongation complex subunit [Source:VGNC Symbol;Acc:VGNC:31501]	19374861	1779	MLLT1	MLLT1-201
ENSBTAG00000002286	ENSBTAT00000002952	DnaJ homolog subfamily C member 18 [Source:UniProtKB/Swiss-Prot;Acc:Q5EA26]	52337268	4330	DNAJC18	DNAJC18-201
ENSBTAG00000002292	ENSBTAT00000002973	SWI/SNF related, matrix associated, actin dependent regulator of chromatin, subfamily a, member 1 [Source:VGNC Symbol;Acc:VGNC:34985]	13433781	3637	SMARCA1	SMARCA1-201
ENSBTAG00000002296	ENSBTAT00000002962	transmembrane protein 173 [Source:VGNC Symbol;Acc:VGNC:35997]	52368150	2514	TMEM173	TMEM173-201
ENSBTAG00000002297	ENSBTAT00000002971		44185984	1563	CACNB4	CACNB4-201
ENSBTAG00000002305	ENSBTAT00000002975	proprotein convertase subtilisin/kexin type 4 [Source:HGNC Symbol;Acc:HGNC:8746]	45513924	2016	PCSK4	PCSK4-201
ENSBTAG00000002309	ENSBTAT00000002979	Bos taurus chondroitin sulfate proteoglycan 5 (neuroglycan C) (CSPG5), mRNA. [Source:RefSeq mRNA;Acc:NM_001075229]	52649429	1986	CSPG5	CSPG5-201
ENSBTAG00000002317	ENSBTAT00000002983	pleiotrophin [Source:VGNC Symbol;Acc:VGNC:33521]	101795483	1204	PTN	PTN-201
ENSBTAG00000002319	ENSBTAT00000007111	hemicentin 2 [Source:HGNC Symbol;Acc:HGNC:21293]	100603004	15260	HMCN2	HMCN2-201
ENSBTAG00000002323	ENSBTAT00000002998	ubiquitin specific peptidase 28 [Source:VGNC Symbol;Acc:VGNC:36720]	24733111	3701	USP28	USP28-201
ENSBTAG00000002328	ENSBTAT00000003003	lysine demethylase 2B [Source:VGNC Symbol;Acc:VGNC:30524]	55899388	3979	KDM2B	KDM2B-201
ENSBTAG00000002333	ENSBTAT00000003013	HOP homeobox [Source:VGNC Symbol;Acc:VGNC:29907]	73648429	967	HOPX	HOPX-201
ENSBTAG00000002346	ENSBTAT00000003028	hydroxy-delta-5-steroid dehydrogenase, 3 beta- and steroid delta-isomerase 7 [Source:VGNC Symbol;Acc:VGNC:29978]	27375628	1702	HSD3B7	HSD3B7-201
ENSBTAG00000002350	ENSBTAT00000003033	Phosphatidylinositol 3-kinase regulatory subunit beta [Source:UniProtKB/Swiss-Prot;Acc:P23726]	4999686	3673	PIK3R2	PIK3R2-201
ENSBTAG00000002356	ENSBTAT00000003040	RNA binding motif protein 47 [Source:VGNC Symbol;Acc:VGNC:33804]	61069416	1847	RBM47	RBM47-201
ENSBTAG00000002357	ENSBTAT00000003042	TIR domain-containing adapter molecule 2 [Source:UniProtKB/Swiss-Prot;Acc:Q2LGB7]	4391820	2702	TICAM2	TICAM2-201
ENSBTAG00000002367	ENSBTAT00000031534	host cell factor C1 regulator 1 [Source:VGNC Symbol;Acc:VGNC:29772]	2443352	634	HCFC1R1	HCFC1R1-201
ENSBTAG00000002370	ENSBTAT00000017105	zinc finger protein 792 [Source:VGNC Symbol;Acc:VGNC:37348]	45891786	1638	ZNF792	ZNF792-201
ENSBTAG00000002376	ENSBTAT00000003071	peptidylprolyl isomerase like 1 [Source:VGNC Symbol;Acc:VGNC:33201]	10769296	1465	PPIL1	PPIL1-201
ENSBTAG00000002377	ENSBTAT00000003072	proteasome subunit beta 2 [Source:VGNC Symbol;Acc:VGNC:33446]	110720283	805	PSMB2	PSMB2-201
ENSBTAG00000002390	ENSBTAT00000003098	coiled-coil domain containing 184 [Source:VGNC Symbol;Acc:VGNC:26879]	32278883	1876	CCDC184	CCDC184-201
ENSBTAG00000002391	ENSBTAT00000003094	transforming growth factor beta 1 induced transcript 1 [Source:VGNC Symbol;Acc:VGNC:35801]	27760811	1801	TGFB1I1	TGFB1I1-201
ENSBTAG00000002392	ENSBTAT00000003097		13529927	5176
ENSBTAG00000002392	ENSBTAT00000063062		13529927	4167
ENSBTAG00000002392	ENSBTAT00000063504		13529927	6906
ENSBTAG00000002411	ENSBTAT00000043778	catenin delta 1 [Source:VGNC Symbol;Acc:VGNC:27805]	82283934	5725	CTNND1	CTNND1-201
ENSBTAG00000002414	ENSBTAT00000003132	potassium voltage-gated channel subfamily J member 10 [Source:VGNC Symbol;Acc:VGNC:30454]	9720672	5221	KCNJ10	KCNJ10-201
ENSBTAG00000002416	ENSBTAT00000019081		54905023	1737
ENSBTAG00000002434	ENSBTAT00000003156	WD repeat domain 18 [Source:VGNC Symbol;Acc:VGNC:36885]	45121040	1487	WDR18	WDR18-201
ENSBTAG00000002447	ENSBTAT00000003176		6441115	1158
ENSBTAG00000002448	ENSBTAT00000047548	syntrophin gamma 1 [Source:VGNC Symbol;Acc:VGNC:35085]	22212868	1888	SNTG1	SNTG1-201
ENSBTAG00000002450	ENSBTAT00000003182		83602863	1731
ENSBTAG00000002454	ENSBTAT00000003187	ALG2, alpha-1,3/1,6-mannosyltransferase [Source:VGNC Symbol;Acc:VGNC:25827]	64722833	1834	ALG2	ALG2-201
ENSBTAG00000002455	ENSBTAT00000003191	kelch like family member 8 [Source:VGNC Symbol;Acc:VGNC:30670]	103871753	2498	KLHL8	KLHL8-201
ENSBTAG00000002468	ENSBTAT00000003201	ribosomal protein S28 [Source:VGNC Symbol;Acc:VGNC:34136]	18198992	332	RPS28	RPS28-201
ENSBTAG00000002471	ENSBTAT00000032069	cell adhesion molecule L1 like [Source:VGNC Symbol;Acc:VGNC:27296]	26322519	3908	CHL1	CHL1-201
ENSBTAG00000002474	ENSBTAT00000003210	mitotic arrest deficient 1 like 1 [Source:VGNC Symbol;Acc:VGNC:31130]	41535263	2711	MAD1L1	MAD1L1-201
ENSBTAG00000002476	ENSBTAT00000003212	DnaJ heat shock protein family (Hsp40) member C16 [Source:HGNC Symbol;Acc:HGNC:29157]	53248680	5621	DNAJC16	DNAJC16-201
ENSBTAG00000002479	ENSBTAT00000003219	pantothenate kinase 4 [Source:VGNC Symbol;Acc:VGNC:32566]	51589109	2676	PANK4	PANK4-201
ENSBTAG00000002487	ENSBTAT00000049743	ubiquitin protein ligase E3A [Source:VGNC Symbol;Acc:VGNC:36599]	2410193	4573	UBE3A	UBE3A-201
ENSBTAG00000002495	ENSBTAT00000003242	bromodomain containing 4 [Source:VGNC Symbol;Acc:VGNC:26559]	8873859	4139	BRD4	BRD4-201
ENSBTAG00000002512	ENSBTAT00000003262	HAUS augmin like complex subunit 1 [Source:VGNC Symbol;Acc:VGNC:29757]	46312277	1002	HAUS1	HAUS1-201
ENSBTAG00000002520	ENSBTAT00000003274	CUGBP Elav-like family member 1 [Source:VGNC Symbol;Acc:VGNC:27167]	78570865	2243	CELF1	CELF1-201
ENSBTAG00000002524	ENSBTAT00000003273	methylthioribose-1-phosphate isomerase 1 [Source:VGNC Symbol;Acc:VGNC:31604]	12934835	1215	MRI1	MRI1-201
ENSBTAG00000002527	ENSBTAT00000003278	zinc finger SWIM-type containing 4 [Source:VGNC Symbol;Acc:VGNC:37384]	12959854	2979	ZSWIM4	ZSWIM4-201
ENSBTAG00000002531	ENSBTAT00000003283	Rho GTPase activating protein 10 [Source:VGNC Symbol;Acc:VGNC:26074]	10560361	3178	ARHGAP10	ARHGAP10-201
ENSBTAG00000002534	ENSBTAT00000003285		47219514	1660	EEF1E1	EEF1E1-201
ENSBTAG00000002539	ENSBTAT00000042716	TRIO and F-actin binding protein [Source:VGNC Symbol;Acc:VGNC:36357]	110040663	5992	TRIOBP	TRIOBP-201
ENSBTAG00000002539	ENSBTAT00000003297	TRIO and F-actin binding protein [Source:VGNC Symbol;Acc:VGNC:36357]	110069320	1872	TRIOBP	TRIOBP-202
ENSBTAG00000002542	ENSBTAT00000044927	lysine rich coiled-coil 1 [Source:VGNC Symbol;Acc:VGNC:30712]	47874692	1424	KRCC1	KRCC1-201
ENSBTAG00000002554	ENSBTAT00000057182	TRPM8 channel associated factor 1 [Source:VGNC Symbol;Acc:VGNC:35676]	107876940	5613	TCAF1	TCAF1-201
ENSBTAG00000002555	ENSBTAT00000003309	PDZK1 interacting protein 1 [Source:VGNC Symbol;Acc:VGNC:32730]	99641131	778	PDZK1IP1	PDZK1IP1-201
ENSBTAG00000002561	ENSBTAT00000065422	coiled-coil domain containing 120 [Source:VGNC Symbol;Acc:VGNC:26839]	92224131	2436	CCDC120	CCDC120-201
ENSBTAG00000002561	ENSBTAT00000003317	coiled-coil domain containing 120 [Source:VGNC Symbol;Acc:VGNC:26839]	92224309	3566	CCDC120	CCDC120-202
ENSBTAG00000002563	ENSBTAT00000003319	WD repeat domain 45 [Source:HGNC Symbol;Acc:HGNC:28912]	92240178	1489	WDR45	WDR45-201
ENSBTAG00000002568	ENSBTAT00000003325	G-patch domain and KOW motifs [Source:VGNC Symbol;Acc:VGNC:29535]	92265109	1607	GPKOW	GPKOW-201
ENSBTAG00000002573	ENSBTAT00000003333	ubiquitin like modifier activating enzyme 2 [Source:VGNC Symbol;Acc:VGNC:36562]	45036893	2649	UBA2	UBA2-201
ENSBTAG00000002578	ENSBTAT00000003338	zinc finger MYND-type containing 11 [Source:VGNC Symbol;Acc:VGNC:37202]	47256120	3712	ZMYND11	ZMYND11-201
ENSBTAG00000002578	ENSBTAT00000039353	zinc finger MYND-type containing 11 [Source:VGNC Symbol;Acc:VGNC:37202]	47256120	3547	ZMYND11	ZMYND11-202
ENSBTAG00000002590	ENSBTAT00000057296	exosome component 10 [Source:VGNC Symbol;Acc:VGNC:28656]	43403640	3127	EXOSC10	EXOSC10-201
ENSBTAG00000002590	ENSBTAT00000003354	exosome component 10 [Source:VGNC Symbol;Acc:VGNC:28656]	43403640	2793	EXOSC10	EXOSC10-202
ENSBTAG00000002600	ENSBTAT00000003365	EF-hand calcium binding domain 7 [Source:VGNC Symbol;Acc:VGNC:28347]	82389287	2197	EFCAB7	EFCAB7-201
ENSBTAG00000002603	ENSBTAT00000003373	pre-mRNA processing factor 39 [Source:VGNC Symbol;Acc:VGNC:33377]	55289715	3143	PRPF39	PRPF39-201
ENSBTAG00000002614	ENSBTAT00000054280	RUN and FYVE domain containing 2 [Source:VGNC Symbol;Acc:VGNC:34214]	24955300	1657	RUFY2	RUFY2-201
ENSBTAG00000002614	ENSBTAT00000003382	RUN and FYVE domain containing 2 [Source:VGNC Symbol;Acc:VGNC:34214]	24955300	1651	RUFY2	RUFY2-202
ENSBTAG00000002626	ENSBTAT00000003400	Rho GTPase activating protein 6 [Source:VGNC Symbol;Acc:VGNC:26099]	137588934	2880	ARHGAP6	ARHGAP6-201
ENSBTAG00000002634	ENSBTAT00000003411	transmembrane protein 115 [Source:VGNC Symbol;Acc:VGNC:35952]	50559654	2063	TMEM115	TMEM115-201
ENSBTAG00000002635	ENSBTAT00000003414	peptidoglycan recognition protein 1 [Source:VGNC Symbol;Acc:VGNC:32791]	53948160	688	PGLYRP1	PGLYRP1-201
ENSBTAG00000002642	ENSBTAT00000003426	solute carrier family 17 member 2 [Source:VGNC Symbol;Acc:VGNC:34697]	31721014	1985	SLC17A2	SLC17A2-201
ENSBTAG00000002646	ENSBTAT00000003429	dynein cytoplasmic 1 intermediate chain 2 [Source:VGNC Symbol;Acc:VGNC:28271]	24860776	1946	DYNC1I2	DYNC1I2-201
ENSBTAG00000002647	ENSBTAT00000003425	regulator of G protein signaling 10 [Source:VGNC Symbol;Acc:VGNC:33911]	40017296	802	RGS10	RGS10-201
ENSBTAG00000002650	ENSBTAT00000003433	ZPR1 zinc finger [Source:VGNC Symbol;Acc:VGNC:37370]	27869595	1644	ZPR1	ZPR1-201
ENSBTAG00000002655	ENSBTAT00000003439		2850433	1561	ZWINT	ZWINT-201
ENSBTAG00000002668	ENSBTAT00000031586	zinc finger protein 711 [Source:VGNC Symbol;Acc:VGNC:37337]	74999240	2286	ZNF711	ZNF711-201
ENSBTAG00000002670	ENSBTAT00000003460	chromosome 10 open reading frame 10 [Source:HGNC Symbol;Acc:HGNC:23355]	44952355	881	C28H10ORF10	C28H10ORF10-201
ENSBTAG00000002675	ENSBTAT00000003464	coiled-coil domain containing 7 [Source:HGNC Symbol;Acc:HGNC:26533]	20581215	1464	CCDC7	CCDC7-201
ENSBTAG00000002682	ENSBTAT00000003476	microtubule affinity regulating kinase 4 [Source:HGNC Symbol;Acc:HGNC:13538]	53330878	2268	MARK4	MARK4-201
ENSBTAG00000002703	ENSBTAT00000055158	ATPase H+ transporting V1 subunit A [Source:VGNC Symbol;Acc:VGNC:26316]	58880058	4162	ATP6V1A	ATP6V1A-201
ENSBTAG00000002705	ENSBTAT00000003504	REC8 meiotic recombination protein [Source:VGNC Symbol;Acc:VGNC:33846]	20816425	2480	REC8	REC8-201
ENSBTAG00000002709	ENSBTAT00000003509		20796193	2210	TM9SF1	TM9SF1-201
ENSBTAG00000002714	ENSBTAT00000003515	G protein subunit alpha i1 [Source:VGNC Symbol;Acc:VGNC:29449]	41266152	3099	GNAI1	GNAI1-201
ENSBTAG00000002720	ENSBTAT00000003524	pre-mRNA processing factor 38A [Source:VGNC Symbol;Acc:VGNC:33375]	94537949	4549	PRPF38A	PRPF38A-201
ENSBTAG00000002725	ENSBTAT00000003532	RNA guanylyltransferase and 5'-phosphatase [Source:VGNC Symbol;Acc:VGNC:34076]	61993719	2048	RNGTT	RNGTT-201
ENSBTAG00000002728	ENSBTAT00000061484	AT-rich interaction domain 1B [Source:VGNC Symbol;Acc:VGNC:26124]	94882344	5166	ARID1B	ARID1B-201
ENSBTAG00000002728	ENSBTAT00000003537	AT-rich interaction domain 1B [Source:VGNC Symbol;Acc:VGNC:26124]	95193408	5011	ARID1B	ARID1B-202
ENSBTAG00000002730	ENSBTAT00000003541	elongator acetyltransferase complex subunit 3 [Source:VGNC Symbol;Acc:VGNC:28456]	10576397	2899	ELP3	ELP3-201
ENSBTAG00000002734	ENSBTAT00000003545	eukaryotic translation initiation factor 3 subunit G [Source:VGNC Symbol;Acc:VGNC:28397]	15902004	1119	EIF3G	EIF3G-201
ENSBTAG00000002735	ENSBTAT00000003544	methyltransferase like 26 [Source:VGNC Symbol;Acc:VGNC:31410]	545583	945	METTL26	METTL26-201
ENSBTAG00000002739	ENSBTAT00000003553	phosphodiesterase 1C [Source:VGNC Symbol;Acc:VGNC:32673]	64985737	1782	PDE1C	PDE1C-201
ENSBTAG00000002742	ENSBTAT00000003556	mutS homolog 2 [Source:VGNC Symbol;Acc:VGNC:31693]	29648305	3137	MSH2	MSH2-201
ENSBTAG00000002743	ENSBTAT00000003557	O-sialoglycoprotein endopeptidase [Source:VGNC Symbol;Acc:VGNC:32470]	26709552	1301	OSGEP	OSGEP-201
ENSBTAG00000002747	ENSBTAT00000003563	ATP binding cassette subfamily A member 5 [Source:VGNC Symbol;Acc:VGNC:25459]	61873253	4686	ABCA5	ABCA5-201
ENSBTAG00000002748	ENSBTAT00000003561	phosphatidylinositol-4,5-bisphosphate 4-phosphatase 1 [Source:VGNC Symbol;Acc:VGNC:32909]	26702990	1595	PIP4P1	PIP4P1-201
ENSBTAG00000002751	ENSBTAT00000003564	V-set and transmembrane domain-containing protein 5 precursor [Source:RefSeq peptide;Acc:NP_001193893]	978636	510	VSTM5	VSTM5-201
ENSBTAG00000002756	ENSBTAT00000003573		73789127	3121
ENSBTAG00000002763	ENSBTAT00000003584	lysine methyltransferase 2B [Source:VGNC Symbol;Acc:VGNC:30691]	46620836	8312	KMT2B	KMT2B-201
ENSBTAG00000002767	ENSBTAT00000003589	G protein subunit beta 4 [Source:VGNC Symbol;Acc:VGNC:29461]	88225885	1146	GNB4	GNB4-201
ENSBTAG00000002770	ENSBTAT00000029446	transcobalamin 2 [Source:VGNC Symbol;Acc:VGNC:35699]	71711466	2236	TCN2	TCN2-201
ENSBTAG00000002770	ENSBTAT00000003595	transcobalamin 2 [Source:VGNC Symbol;Acc:VGNC:35699]	71711883	1818	TCN2	TCN2-202
ENSBTAG00000002775	ENSBTAT00000003598		82653406	1145
ENSBTAG00000002781	ENSBTAT00000003605	glucosaminyl (N-acetyl) transferase 4, core 2 [Source:HGNC Symbol;Acc:HGNC:17973]	6433552	1365	GCNT4	GCNT4-201
ENSBTAG00000002791	ENSBTAT00000003616	SEC24 homolog C, COPII coat complex component [Source:VGNC Symbol;Acc:VGNC:34415]	29812282	3514	SEC24C	SEC24C-201
ENSBTAG00000002803	ENSBTAT00000003630	sulfotransferase family 1C member 3 [Source:HGNC Symbol;Acc:HGNC:33543]	44785035	915	SULT1C3	SULT1C3-201
ENSBTAG00000002809	ENSBTAT00000003637	calpain 10 [Source:VGNC Symbol;Acc:VGNC:26741]	120339480	1480	CAPN10	CAPN10-201
ENSBTAG00000002813	ENSBTAT00000029804	GRB2 associated binding protein 1 [Source:VGNC Symbol;Acc:VGNC:29183]	14753591	4243	GAB1	GAB1-201
ENSBTAG00000002816	ENSBTAT00000003645	sterile alpha and TIR motif containing 1 [Source:VGNC Symbol;Acc:VGNC:34290]	20419004	4068	SARM1	SARM1-201
ENSBTAG00000002816	ENSBTAT00000053952	sterile alpha and TIR motif containing 1 [Source:VGNC Symbol;Acc:VGNC:34290]	20419004	4370	SARM1	SARM1-202
ENSBTAG00000002817	ENSBTAT00000035283	solute carrier family 46 member 1 [Source:VGNC Symbol;Acc:VGNC:34884]	20449646	2995	SLC46A1	SLC46A1-201
ENSBTAG00000002824	ENSBTAT00000023962	dipeptidase 3 [Source:HGNC Symbol;Acc:HGNC:23029]	35580517	1616	DPEP3	DPEP3-201
ENSBTAG00000002836	ENSBTAT00000003674	TATA-box binding protein associated factor 3 [Source:VGNC Symbol;Acc:VGNC:35574]	16163986	2913	TAF3	TAF3-201
ENSBTAG00000002844	ENSBTAT00000003696	PTPRF interacting protein alpha 3 [Source:VGNC Symbol;Acc:VGNC:33191]	56090692	3671	PPFIA3	PPFIA3-201
ENSBTAG00000002847	ENSBTAT00000003690	D-2-hydroxyglutarate dehydrogenase [Source:VGNC Symbol;Acc:VGNC:27861]	121212557	2691	D2HGDH	D2HGDH-201
ENSBTAG00000002849	ENSBTAT00000065312	interferon regulatory factor 6 [Source:VGNC Symbol;Acc:VGNC:30277]	75401221	2259	IRF6	IRF6-201
ENSBTAG00000002849	ENSBTAT00000003694	interferon regulatory factor 6 [Source:VGNC Symbol;Acc:VGNC:30277]	75401221	2031	IRF6	IRF6-202
ENSBTAG00000002850	ENSBTAT00000003698	HEAT repeat containing 9 [Source:VGNC Symbol;Acc:VGNC:29797]	14834532	1728	HEATR9	HEATR9-201
ENSBTAG00000002855	ENSBTAT00000003702		29666431	1104	LEFTY2	LEFTY2-201
ENSBTAG00000002858	ENSBTAT00000003706	Bos taurus acyl-CoA binding domain containing 7 (ACBD7), mRNA. [Source:RefSeq mRNA;Acc:NM_001113297]	29943624	1608	ACBD7	ACBD7-201
ENSBTAG00000002869	ENSBTAT00000003722	ADP ribosylation factor like GTPase 4A [Source:VGNC Symbol;Acc:VGNC:26144]	20296431	1171	ARL4A	ARL4A-201
ENSBTAG00000002881	ENSBTAT00000003736	adaptor related protein complex 4 mu 1 subunit [Source:VGNC Symbol;Acc:VGNC:25993]	36885596	1619	AP4M1	AP4M1-201
ENSBTAG00000002890	ENSBTAT00000003758	RNA binding motif protein 10 [Source:VGNC Symbol;Acc:VGNC:33783]	90794365	3207	RBM10	RBM10-201
ENSBTAG00000002907	ENSBTAT00000061233	C2 calcium dependent domain containing 3 [Source:VGNC Symbol;Acc:VGNC:26633]	54357467	7131	C2CD3	C2CD3-201
ENSBTAG00000002907	ENSBTAT00000003775	C2 calcium dependent domain containing 3 [Source:VGNC Symbol;Acc:VGNC:26633]	54357467	7128	C2CD3	C2CD3-202
ENSBTAG00000002919	ENSBTAT00000003791	unc-5 family C-terminal like [Source:VGNC Symbol;Acc:VGNC:36673]	14965828	1557	UNC5CL	UNC5CL-201
ENSBTAG00000002920	ENSBTAT00000003798	lysine acetyltransferase 6B [Source:VGNC Symbol;Acc:VGNC:30402]	30807700	5701	KAT6B	KAT6B-201
ENSBTAG00000002929	ENSBTAT00000003812	interferon regulatory factor 4 [Source:VGNC Symbol;Acc:VGNC:30275]	52064928	1465	IRF4	IRF4-201
ENSBTAG00000002931	ENSBTAT00000003810	bestrophin 3 [Source:VGNC Symbol;Acc:VGNC:26473]	43995905	1998	BEST3	BEST3-201
ENSBTAG00000002936	ENSBTAT00000003817	paired related homeobox 2 [Source:HGNC Symbol;Acc:HGNC:21338]	100080558	828	PRRX2	PRRX2-201
ENSBTAG00000002941	ENSBTAT00000003828	FES proto-oncogene, tyrosine kinase [Source:VGNC Symbol;Acc:VGNC:28954]	22204117	2739	FES	FES-201
ENSBTAG00000002948	ENSBTAT00000003838	SET domain containing 2 [Source:VGNC Symbol;Acc:VGNC:34493]	53011796	7756	SETD2	SETD2-201
ENSBTAG00000002960	ENSBTAT00000003855	WD repeat domain 82 [Source:HGNC Symbol;Acc:HGNC:28826]	49182445	3779	TWF2	TWF2-201
ENSBTAG00000002960	ENSBTAT00000045850	WD repeat domain 82 [Source:HGNC Symbol;Acc:HGNC:28826]	49182464	2235	TWF2	TWF2-202
ENSBTAG00000002960	ENSBTAT00000024225	WD repeat domain 82 [Source:HGNC Symbol;Acc:HGNC:28826]	49218179	1611	TWF2	TWF2-203
ENSBTAG00000002979	ENSBTAT00000003878		100565315	1386	PIK3R3	PIK3R3-201
ENSBTAG00000002988	ENSBTAT00000003890	transmembrane protein 57 [Source:VGNC Symbol;Acc:VGNC:36098]	128203726	3063	TMEM57	TMEM57-201
ENSBTAG00000002995	ENSBTAT00000003897	GDP-mannose pyrophosphorylase A [Source:VGNC Symbol;Acc:VGNC:29440]	108153423	1791	GMPPA	GMPPA-201
ENSBTAG00000002996	ENSBTAT00000063694	shroom family member 4 [Source:VGNC Symbol;Acc:VGNC:34610]	93628877	4611	SHROOM4	SHROOM4-201
ENSBTAG00000002996	ENSBTAT00000003899	shroom family member 4 [Source:VGNC Symbol;Acc:VGNC:34610]	93628877	4734	SHROOM4	SHROOM4-202
ENSBTAG00000002999	ENSBTAT00000003902	anaphase promoting complex subunit 15 [Source:VGNC Symbol;Acc:VGNC:25882]	52524607	708	ANAPC15	ANAPC15-201
ENSBTAG00000003002	ENSBTAT00000003908	WD repeat domain 75 [Source:VGNC Symbol;Acc:VGNC:36919]	6916093	3547	WDR75	WDR75-201
ENSBTAG00000003015	ENSBTAT00000034532	sestrin 1 [Source:VGNC Symbol;Acc:VGNC:34488]	41555161	2989	SESN1	SESN1-201
ENSBTAG00000003015	ENSBTAT00000003925	sestrin 1 [Source:VGNC Symbol;Acc:VGNC:34488]	41666967	2645	SESN1	SESN1-202
ENSBTAG00000003018	ENSBTAT00000028801	follistatin like 3 [Source:VGNC Symbol;Acc:VGNC:29136]	44896887	1955	FSTL3	FSTL3-201
ENSBTAG00000003027	ENSBTAT00000003937	empty spiracles homeobox 2 [Source:VGNC Symbol;Acc:VGNC:28486]	38163825	2161	EMX2	EMX2-201
ENSBTAG00000003033	ENSBTAT00000003943	growth arrest and DNA damage inducible gamma [Source:VGNC Symbol;Acc:VGNC:29208]	90018996	1079	GADD45G	GADD45G-201
ENSBTAG00000003039	ENSBTAT00000003955	proteasome subunit beta 8 [Source:VGNC Symbol;Acc:VGNC:33452]	7116676	1081	PSMB8	PSMB8-201
ENSBTAG00000003044	ENSBTAT00000003961	spindlin 1 [Source:VGNC Symbol;Acc:VGNC:35217]	91234089	4292	SPIN1	SPIN1-201
ENSBTAG00000003052	ENSBTAT00000040088	proprotein convertase subtilisin/kexin type 7 [Source:VGNC Symbol;Acc:VGNC:32649]	28351207	3615	PCSK7	PCSK7-201
ENSBTAG00000003058	ENSBTAT00000003974	adhesion regulating molecule 1 [Source:VGNC Symbol;Acc:VGNC:25699]	55439176	1408	ADRM1	ADRM1-202
ENSBTAG00000003058	ENSBTAT00000053803	adhesion regulating molecule 1 [Source:VGNC Symbol;Acc:VGNC:25699]	55439158	1175	ADRM1	ADRM1-201
ENSBTAG00000003062	ENSBTAT00000003978	family with sequence similarity 160 member B1 [Source:VGNC Symbol;Acc:VGNC:28740]	35576492	2889	FAM160B1	FAM160B1-201
ENSBTAG00000003066	ENSBTAT00000003989	Ribosome biogenesis protein NSA2 homolog [Source:UniProtKB/Swiss-Prot;Acc:Q3SX11]	6669039	1076	NSA2	NSA2-201
ENSBTAG00000003069	ENSBTAT00000061594	mannosidase alpha class 1C member 1 [Source:VGNC Symbol;Acc:VGNC:31163]	128008111	2122	MAN1C1	MAN1C1-201
ENSBTAG00000003073	ENSBTAT00000003996	N(alpha)-acetyltransferase 40, NatD catalytic subunit [Source:HGNC Symbol;Acc:HGNC:25845]	43032947	809	NAT11	NAT11-201
ENSBTAG00000003078	ENSBTAT00000004006	collagen type X alpha 1 chain [Source:VGNC Symbol;Acc:VGNC:27553]	34986666	2105	COL10A1	COL10A1-201
ENSBTAG00000003081	ENSBTAT00000004009	RWD domain containing 4 [Source:VGNC Symbol;Acc:VGNC:34229]	13412552	774	RWDD4	RWDD4-201
ENSBTAG00000003087	ENSBTAT00000004020	defective in cullin neddylation 1 domain containing 5 [Source:VGNC Symbol;Acc:VGNC:27938]	5718672	1293	DCUN1D5	DCUN1D5-201
ENSBTAG00000003097	ENSBTAT00000004032	DENN domain containing 4C [Source:VGNC Symbol;Acc:VGNC:28001]	25017689	6335	DENND4C	DENND4C-201
ENSBTAG00000003098	ENSBTAT00000004031	metadherin [Source:VGNC Symbol;Acc:VGNC:31719]	68853740	3418	MTDH	MTDH-201
ENSBTAG00000003112	ENSBTAT00000004047	THUMP domain containing 3 [Source:VGNC Symbol;Acc:VGNC:35855]	17283523	1675	THUMPD3	THUMPD3-201
ENSBTAG00000003116	ENSBTAT00000004052	myotubularin related protein 6 [Source:VGNC Symbol;Acc:VGNC:31744]	34177965	3427	MTMR6	MTMR6-201
ENSBTAG00000003126	ENSBTAT00000004065	peroxisomal biogenesis factor 16 [Source:VGNC Symbol;Acc:VGNC:32757]	76822547	1106	PEX16	PEX16-201
ENSBTAG00000003143	ENSBTAT00000004087	TBCC domain containing 1 [Source:VGNC Symbol;Acc:VGNC:35651]	81256663	2438	TBCCD1	TBCCD1-201
ENSBTAG00000003148	ENSBTAT00000004097	minichromosome maintenance complex component 3 associated protein [Source:VGNC Symbol;Acc:VGNC:31310]	147706423	6069	MCM3AP	MCM3AP-201
ENSBTAG00000003152	ENSBTAT00000004093	interferon alpha-inducible protein 27 [Source:RefSeq peptide;Acc:NP_001033139]	59330563	903
ENSBTAG00000003152	ENSBTAT00000004444	interferon alpha-inducible protein 27 [Source:RefSeq peptide;Acc:NP_001033139]	59335020	424
ENSBTAG00000003163	ENSBTAT00000004108	RBBP8 N-terminal like [Source:VGNC Symbol;Acc:VGNC:33774]	55329942	2021	RBBP8NL	RBBP8NL-201
ENSBTAG00000003176	ENSBTAT00000004124	junctional adhesion molecule 3 [Source:HGNC Symbol;Acc:HGNC:15532]	33577319	3430	JAM3	JAM3-201
ENSBTAG00000003196	ENSBTAT00000004152	3'-phosphoadenosine 5'-phosphosulfate synthase 2 [Source:VGNC Symbol;Acc:VGNC:32574]	9365644	1968	PAPSS2	PAPSS2-201
ENSBTAG00000003200	ENSBTAT00000004156		24233178	6939
ENSBTAG00000003207	ENSBTAT00000004166	Sp5 transcription factor [Source:HGNC Symbol;Acc:HGNC:14529]	25776191	1188	SP5	SP5-201
ENSBTAG00000003212	ENSBTAT00000004170	neuronatin [Source:VGNC Symbol;Acc:VGNC:32142]	67118490	1256	NNAT	NNAT-201
ENSBTAG00000003212	ENSBTAT00000004171	neuronatin [Source:VGNC Symbol;Acc:VGNC:32142]	67118490	1175	NNAT	NNAT-202
ENSBTAG00000003215	ENSBTAT00000004174	kinesin family member 3B [Source:VGNC Symbol;Acc:VGNC:30603]	62290758	5708	KIF3B	KIF3B-201
ENSBTAG00000003220	ENSBTAT00000004179	atypical chemokine receptor 1 (Duffy blood group) [Source:HGNC Symbol;Acc:HGNC:4035]	10648940	1088	ACKR1	ACKR1-201
ENSBTAG00000003234	ENSBTAT00000004193	hydroxysteroid 17-beta dehydrogenase 2 [Source:VGNC Symbol;Acc:VGNC:29973]	8636042	1167	HSD17B2	HSD17B2-201
ENSBTAG00000003235	ENSBTAT00000010328	dehydrodolichyl diphosphate synthase subunit [Source:VGNC Symbol;Acc:VGNC:28035]	127295155	1125	DHDDS	DHDDS-201
ENSBTAG00000003238	ENSBTAT00000004198	mesenchyme homeobox 2 [Source:VGNC Symbol;Acc:VGNC:31387]	24019359	2296	MEOX2	MEOX2-201
ENSBTAG00000003240	ENSBTAT00000004199	uncharacterized protein C9orf152 homolog [Source:RefSeq peptide;Acc:NP_001193106]	101438257	946	C8H9orf152	C8H9orf152-201
ENSBTAG00000003245	ENSBTAT00000063777	breast cancer anti-estrogen resistance 3 [Source:HGNC Symbol;Acc:HGNC:973]	49850609	3234	BCAR3	BCAR3-201
ENSBTAG00000003245	ENSBTAT00000004211	breast cancer anti-estrogen resistance 3 [Source:HGNC Symbol;Acc:HGNC:973]	49943443	3073	BCAR3	BCAR3-202
ENSBTAG00000003255	ENSBTAT00000037742	CD4 molecule [Source:VGNC Symbol;Acc:VGNC:27032]	104017746	1541	CD4	CD4-201
ENSBTAG00000003255	ENSBTAT00000004219	CD4 molecule [Source:VGNC Symbol;Acc:VGNC:27032]	104017746	1364	CD4	CD4-202
ENSBTAG00000003259	ENSBTAT00000061039	transcription elongation regulator 1 [Source:VGNC Symbol;Acc:VGNC:35685]	59633829	3214	TCERG1	TCERG1-201
ENSBTAG00000003263	ENSBTAT00000004227	tubulin folding cofactor A [Source:VGNC Symbol;Acc:VGNC:35648]	8822375	589	TBCA	TBCA-201
ENSBTAG00000003264	ENSBTAT00000004229	nuclear receptor subfamily 1 group H member 2 [Source:VGNC Symbol;Acc:VGNC:32230]	56998860	2050	NR1H2	NR1H2-201
ENSBTAG00000003267	ENSBTAT00000004230	zinc finger protein 132 [Source:HGNC Symbol;Acc:HGNC:12916]	65880106	1818	ZNF132	ZNF132-201
ENSBTAG00000003276	ENSBTAT00000004240	protein kinase C eta [Source:VGNC Symbol;Acc:VGNC:33332]	73694668	2376	PRKCH	PRKCH-201
ENSBTAG00000003280	ENSBTAT00000004247		9851553	547	MGC137055	MGC137055-201
ENSBTAG00000003289	ENSBTAT00000004257		14703961	613
ENSBTAG00000003291	ENSBTAT00000004262	ribosomal modification protein rimK like family member B [Source:VGNC Symbol;Acc:VGNC:33971]	101618950	2272	RIMKLB	RIMKLB-201
ENSBTAG00000003294	ENSBTAT00000004265	mitochondrial ribosomal protein L43 [Source:HGNC Symbol;Acc:HGNC:14517]	21692758	818	MRPL43	MRPL43-201
ENSBTAG00000003301	ENSBTAT00000034421	neural cell adhesion molecule 2 [Source:VGNC Symbol;Acc:VGNC:31899]	15026555	2842	NCAM2	NCAM2-201
ENSBTAG00000003307	ENSBTAT00000004280	inner membrane mitochondrial protein [Source:VGNC Symbol;Acc:VGNC:30181]	48543873	2741	IMMT	IMMT-201
ENSBTAG00000003314	ENSBTAT00000004289	spindle and kinetochore associated complex subunit 3 [Source:VGNC Symbol;Acc:VGNC:34645]	35841563	2320	SKA3	SKA3-202
ENSBTAG00000003314	ENSBTAT00000063452	spindle and kinetochore associated complex subunit 3 [Source:VGNC Symbol;Acc:VGNC:34645]	35841563	813	SKA3	SKA3-201
ENSBTAG00000003315	ENSBTAT00000004291	mitochondrial ribosomal protein L57 [Source:VGNC Symbol;Acc:VGNC:31651]	35841483	978	MRPL57	MRPL57-201
ENSBTAG00000003321	ENSBTAT00000004302	PIH1 domain containing 3 [Source:VGNC Symbol;Acc:VGNC:32885]	60489231	835	PIH1D3	PIH1D3-201
ENSBTAG00000003325	ENSBTAT00000030970	SNF related kinase [Source:HGNC Symbol;Acc:HGNC:30598]	15877258	2082	SNRK	SNRK-201
ENSBTAG00000003328	ENSBTAT00000004316		56487000	1145	TAMM41	TAMM41-201
ENSBTAG00000003332	ENSBTAT00000004325	ribonuclease P/MRP subunit p40 [Source:VGNC Symbol;Acc:VGNC:34125]	49410714	1440	RPP40	RPP40-201
ENSBTAG00000003336	ENSBTAT00000004332	tumor protein D52 like 1 [Source:VGNC Symbol;Acc:VGNC:36245]	26403759	1459	TPD52L1	TPD52L1-201
ENSBTAG00000003338	ENSBTAT00000004335	leucine-rich repeat and coiled-coil domain-containing protein 1 [Source:RefSeq peptide;Acc:NP_001193720]	79848868	3143	LRRCC1	LRRCC1-201
ENSBTAG00000003341	ENSBTAT00000004337	docking protein 2 [Source:VGNC Symbol;Acc:VGNC:28166]	69729317	1831	DOK2	DOK2-201
ENSBTAG00000003345	ENSBTAT00000013316	FAT atypical cadherin 4 [Source:VGNC Symbol;Acc:VGNC:28877]	32889849	14952	FAT4	FAT4-201
ENSBTAG00000003359	ENSBTAT00000004358	ELOVL fatty acid elongase 5 [Source:VGNC Symbol;Acc:VGNC:28451]	25228997	2770	ELOVL5	ELOVL5-201
ENSBTAG00000003371	ENSBTAT00000004373	JNK1/MAPK8 associated membrane protein [Source:VGNC Symbol;Acc:VGNC:30375]	72005597	1754	JKAMP	JKAMP-201
ENSBTAG00000003375	ENSBTAT00000004377	tandem C2 domains, nuclear [Source:VGNC Symbol;Acc:VGNC:35675]	57117586	2256	TC2N	TC2N-201
ENSBTAG00000003381	ENSBTAT00000004384	poly(A) RNA polymerase D7, non-canonical [Source:HGNC Symbol;Acc:HGNC:16705]	66609977	3712	PAPD7	PAPD7-201
ENSBTAG00000003383	ENSBTAT00000004385		70698145	606
ENSBTAG00000003384	ENSBTAT00000004386	centrosomal protein 162 [Source:VGNC Symbol;Acc:VGNC:27195]	66115462	4209	CEP162	CEP162-201
ENSBTAG00000003395	ENSBTAT00000004401	zinc finger RANBP2-type containing 1 [Source:VGNC Symbol;Acc:VGNC:37371]	44841835	2764	ZRANB1	ZRANB1-201
ENSBTAG00000003396	ENSBTAT00000004402	MAF bZIP transcription factor B [Source:VGNC Symbol;Acc:VGNC:31139]	70069181	972	MAFB	MAFB-201
ENSBTAG00000003404	ENSBTAT00000004412	profilin family member 4 [Source:VGNC Symbol;Acc:VGNC:32778]	75023805	725	PFN4	PFN4-201
ENSBTAG00000003405	ENSBTAT00000004413	tumor protein p53 inducible protein 3 [Source:VGNC Symbol;Acc:VGNC:36235]	75033145	1288	TP53I3	TP53I3-201
ENSBTAG00000003408	ENSBTAT00000045349		47104435	958
ENSBTAG00000003408	ENSBTAT00000031540		47121672	926
ENSBTAG00000003415	ENSBTAT00000004431	esterase D [Source:VGNC Symbol;Acc:VGNC:28600]	16788845	2085	ESD	ESD-201
ENSBTAG00000003418	ENSBTAT00000017503	moesin [Source:VGNC Symbol;Acc:VGNC:31703]	100162454	3964	MSN	MSN-201
ENSBTAG00000003419	ENSBTAT00000004437	E2F associated phosphoprotein [Source:VGNC Symbol;Acc:VGNC:28296]	45371985	3491	EAPP	EAPP-201
ENSBTAG00000003422	ENSBTAT00000039411	Sorting nexin-5 [Source:UniProtKB/Swiss-Prot;Acc:Q3ZBM5]	38543948	2014	SNX5	SNX5-201
ENSBTAG00000003425	ENSBTAT00000004442	mitochondrial genome maintenance exonuclease 1 [Source:VGNC Symbol;Acc:VGNC:31450]	38546389	2122	MGME1	MGME1-201
ENSBTAG00000003430	ENSBTAT00000004450	erythropoietin [Source:VGNC Symbol;Acc:VGNC:28549]	36411892	1133	EPO	EPO-201
ENSBTAG00000003434	ENSBTAT00000004459	ceramide synthase 4 [Source:VGNC Symbol;Acc:VGNC:27226]	18128319	1627	CERS4	CERS4-201
ENSBTAG00000003439	ENSBTAT00000053492	A-kinase anchoring protein 10 [Source:VGNC Symbol;Acc:VGNC:25780]	34343306	3617	AKAP10	AKAP10-201
ENSBTAG00000003439	ENSBTAT00000043861	A-kinase anchoring protein 10 [Source:VGNC Symbol;Acc:VGNC:25780]	34343316	2537	AKAP10	AKAP10-202
ENSBTAG00000003447	ENSBTAT00000013096	zinc finger protein 551 [Source:HGNC Symbol;Acc:HGNC:25108]	65291985	1920	ZNF551	ZNF551-201
ENSBTAG00000003447	ENSBTAT00000004324	zinc finger protein 551 [Source:HGNC Symbol;Acc:HGNC:25108]	65315813	1736	ZNF551	ZNF551-202
ENSBTAG00000003450	ENSBTAT00000004482	ATPase H+ transporting V1 subunit H [Source:VGNC Symbol;Acc:VGNC:26326]	23558678	1975	ATP6V1H	ATP6V1H-201
ENSBTAG00000003450	ENSBTAT00000004480	ATPase H+ transporting V1 subunit H [Source:VGNC Symbol;Acc:VGNC:26326]	23558556	1563	ATP6V1H	ATP6V1H-202
ENSBTAG00000003454	ENSBTAT00000004487	regulator of G protein signaling 20 [Source:VGNC Symbol;Acc:VGNC:33919]	23561303	1815	RGS20	RGS20-201
ENSBTAG00000003454	ENSBTAT00000052352	regulator of G protein signaling 20 [Source:VGNC Symbol;Acc:VGNC:33919]	23584200	1588	RGS20	RGS20-202
ENSBTAG00000003460	ENSBTAT00000004499	transcription elongation factor A1 [Source:VGNC Symbol;Acc:VGNC:35679]	23637730	840	TCEA1	TCEA1-201
ENSBTAG00000003467	ENSBTAT00000004510	solute carrier family 5 member 11 [Source:VGNC Symbol;Acc:VGNC:34904]	22780974	2277	SLC5A11	SLC5A11-201
ENSBTAG00000003490	ENSBTAT00000039193	engulfment and cell motility 1 [Source:VGNC Symbol;Acc:VGNC:28438]	60368439	3532	ELMO1	ELMO1-201
ENSBTAG00000003490	ENSBTAT00000004537	engulfment and cell motility 1 [Source:VGNC Symbol;Acc:VGNC:28438]	60698477	2431	ELMO1	ELMO1-202
ENSBTAG00000003492	ENSBTAT00000004538		61032824	1197
ENSBTAG00000003496	ENSBTAT00000004546	androgen induced 1 [Source:VGNC Symbol;Acc:VGNC:25764]	81550367	1148	AIG1	AIG1-201
ENSBTAG00000003497	ENSBTAT00000004552		104417026	609
ENSBTAG00000003499	ENSBTAT00000004547	Bis(5'-adenosyl)-triphosphatase ENPP4 [Source:UniProtKB/Swiss-Prot;Acc:A2VDP5]	19369192	4546	ENPP4	ENPP4-201
ENSBTAG00000003500	ENSBTAT00000004550	DDB1 and CUL4 associated factor 7 [Source:VGNC Symbol;Acc:VGNC:27907]	48516498	1533	DCAF7	DCAF7-201
ENSBTAG00000003504	ENSBTAT00000004559	glutathione synthetase [Source:VGNC Symbol;Acc:VGNC:29683]	64867355	1932	GSS	GSS-201
ENSBTAG00000003510	ENSBTAT00000004563	multimerin 2 [Source:VGNC Symbol;Acc:VGNC:31533]	41901491	2799	MMRN2	MMRN2-201
ENSBTAG00000003514	ENSBTAT00000004568	heat shock transcription factor 4 [Source:VGNC Symbol;Acc:VGNC:29984]	34922999	1686	HSF4	HSF4-201
ENSBTAG00000003519	ENSBTAT00000004574	nucleolar protein 3 [Source:VGNC Symbol;Acc:VGNC:32156]	34928332	916	NOL3	NOL3-201
ENSBTAG00000003525	ENSBTAT00000056141	syntaxin binding protein 1 [Source:VGNC Symbol;Acc:VGNC:35445]	98325785	3916	STXBP1	STXBP1-201
ENSBTAG00000003525	ENSBTAT00000004589	syntaxin binding protein 1 [Source:VGNC Symbol;Acc:VGNC:35445]	98325802	3226	STXBP1	STXBP1-202
ENSBTAG00000003526	ENSBTAT00000004584	spectrin repeat containing nuclear envelope family member 3 [Source:VGNC Symbol;Acc:VGNC:35522]	61963799	2981	SYNE3	SYNE3-201
ENSBTAG00000003527	ENSBTAT00000004583	coiled-coil domain containing 62 [Source:HGNC Symbol;Acc:HGNC:30723]	54994346	2288	CCDC62	CCDC62-201
ENSBTAG00000003527	ENSBTAT00000065548	coiled-coil domain containing 62 [Source:HGNC Symbol;Acc:HGNC:30723]	54983742	1622	CCDC62	CCDC62-202
ENSBTAG00000003529	ENSBTAT00000004585		8690464	2288
ENSBTAG00000003539	ENSBTAT00000036661	rhophilin associated tail protein 1 like [Source:VGNC Symbol;Acc:VGNC:34086]	62931655	1165	ROPN1L	ROPN1L-201
ENSBTAG00000003546	ENSBTAT00000052511	transcription factor A, mitochondrial [Source:VGNC Symbol;Acc:VGNC:35775]	46079446	1250	TFAM	TFAM-201
ENSBTAG00000003550	ENSBTAT00000004617	Ester hydrolase C11orf54 homolog [Source:UniProtKB/Swiss-Prot;Acc:Q2HJH3]	1056464	2231	C29H11orf54	C29H11orf54-201
ENSBTAG00000003553	ENSBTAT00000004621	zinc finger protein 36, C3H1 type-like 2 [Source:RefSeq peptide;Acc:NP_001178120]	25587785	1659	ZFP36L2	ZFP36L2-201
ENSBTAG00000003557	ENSBTAT00000004626	coiled-coil domain containing 117 [Source:VGNC Symbol;Acc:VGNC:26837]	70331048	3615	CCDC117	CCDC117-201
ENSBTAG00000003561	ENSBTAT00000004632	serine/threonine kinase 35 [Source:VGNC Symbol;Acc:VGNC:35397]	53494820	1540	STK35	STK35-201
ENSBTAG00000003564	ENSBTAT00000004635	hemopexin [Source:VGNC Symbol;Acc:VGNC:29949]	47226087	1468	HPX	HPX-201
ENSBTAG00000003565	ENSBTAT00000004636	tripartite motif containing 3 [Source:VGNC Symbol;Acc:VGNC:36326]	47193828	2792	TRIM3	TRIM3-201
ENSBTAG00000003570	ENSBTAT00000004645	ATP-dependent RNA helicase DDX19A [Source:UniProtKB/Swiss-Prot;Acc:Q3ZBV2]	1791283	2446	DDX19L	DDX19L-201
ENSBTAG00000003570	ENSBTAT00000027604	ATP-dependent RNA helicase DDX19A [Source:UniProtKB/Swiss-Prot;Acc:Q3ZBV2]	1791255	1504	DDX19L	DDX19L-202
ENSBTAG00000003577	ENSBTAT00000004656	G1 to S phase transition 1 [Source:VGNC Symbol;Acc:VGNC:29681]	10652097	3035	GSPT1	GSPT1-201
ENSBTAG00000003585	ENSBTAT00000055450	CD47 molecule [Source:VGNC Symbol;Acc:VGNC:27035]	53169038	3001	CD47	CD47-201
ENSBTAG00000003585	ENSBTAT00000004664	CD47 molecule [Source:VGNC Symbol;Acc:VGNC:27035]	53169038	1027	CD47	CD47-202
ENSBTAG00000003589	ENSBTAT00000004668	COMM domain containing 3 [Source:VGNC Symbol;Acc:VGNC:27584]	23741427	753	COMMD3	COMMD3-201
ENSBTAG00000003595	ENSBTAT00000004673	family with sequence similarity 216 member B [Source:VGNC Symbol;Acc:VGNC:28796]	12964735	1416	FAM216B	FAM216B-201
ENSBTAG00000003607	ENSBTAT00000004699	FAM20C, golgi associated secretory pathway kinase [Source:VGNC Symbol;Acc:VGNC:28787]	42728472	1788	FAM20C	FAM20C-201
ENSBTAG00000003619	ENSBTAT00000004721	SEC24 homolog D, COPII coat complex component [Source:VGNC Symbol;Acc:VGNC:34416]	7651891	3252	SEC24D	SEC24D-201
ENSBTAG00000003622	ENSBTAT00000023585	zinc finger protein with KRAB and SCAN domains 7 [Source:RefSeq peptide;Acc:NP_001193741]	16415882	2250	ZKSCAN7	ZKSCAN7-201
ENSBTAG00000003626	ENSBTAT00000061222	myosin IIIB [Source:VGNC Symbol;Acc:VGNC:31825]	26259891	3378	MYO3B	MYO3B-201
ENSBTAG00000003632	ENSBTAT00000004736	cytochrome P450 family 39 subfamily A member 1 [Source:HGNC Symbol;Acc:HGNC:17449]	19860368	2727	CYP39A1	CYP39A1-201
ENSBTAG00000003639	ENSBTAT00000004747	engulfment and cell motility 2 [Source:VGNC Symbol;Acc:VGNC:28439]	75839560	3484	ELMO2	ELMO2-201
ENSBTAG00000003644	ENSBTAT00000004752	HSPA (Hsp70) binding protein 1 [Source:HGNC Symbol;Acc:HGNC:24989]	62643396	1619	HSPBP1	HSPBP1-201
ENSBTAG00000003650	ENSBTAT00000004758	nuclear receptor subfamily 4 group A member 2 [Source:VGNC Symbol;Acc:VGNC:32246]	39999717	2864	NR4A2	NR4A2-201
ENSBTAG00000003653	ENSBTAT00000004763	Ly1 antibody reactive [Source:VGNC Symbol;Acc:VGNC:31095]	107443252	1488	LYAR	LYAR-201
ENSBTAG00000003653	ENSBTAT00000044784	Ly1 antibody reactive [Source:VGNC Symbol;Acc:VGNC:31095]	107443332	1406	LYAR	LYAR-202
ENSBTAG00000003661	ENSBTAT00000004769		17655900	1095
ENSBTAG00000003665	ENSBTAT00000043850	nucleoporin 210 [Source:VGNC Symbol;Acc:VGNC:32356]	59167799	5754	NUP210	NUP210-201
ENSBTAG00000003665	ENSBTAT00000063270	nucleoporin 210 [Source:VGNC Symbol;Acc:VGNC:32356]	59217420	1998	NUP210	NUP210-202
ENSBTAG00000003675	ENSBTAT00000036251	adhesion G protein-coupled receptor L1 [Source:VGNC Symbol;Acc:VGNC:25671]	12610668	5176	ADGRL1	ADGRL1-201
ENSBTAG00000003675	ENSBTAT00000004789	adhesion G protein-coupled receptor L1 [Source:VGNC Symbol;Acc:VGNC:25671]	12610668	5161	ADGRL1	ADGRL1-202
ENSBTAG00000003679	ENSBTAT00000004794	Proteasomal ATPase-associated factor 1 [Source:UniProtKB/Swiss-Prot;Acc:Q148I1]	54131056	1562	PAAF1	PAAF1-201
ENSBTAG00000003687	ENSBTAT00000004805	forkhead box K2 [Source:HGNC Symbol;Acc:HGNC:6036]	50695396	1696	FOXK2	FOXK2-201
ENSBTAG00000003707	ENSBTAT00000043796	GRB2-related adapter protein [Source:UniProtKB/Swiss-Prot;Acc:A6QLK6]	34796322	1664	GRAP	GRAP-201
ENSBTAG00000003713	ENSBTAT00000004835	Sjogren syndrome/scleroderma autoantigen 1 [Source:HGNC Symbol;Acc:HGNC:11328]	44418400	649	SSSCA1	SSSCA1-201
ENSBTAG00000003721	ENSBTAT00000004844	carbohydrate sulfotransferase 1 [Source:VGNC Symbol;Acc:VGNC:27337]	76577430	2238	CHST1	CHST1-201
ENSBTAG00000003737	ENSBTAT00000004864	solute carrier family 51 beta subunit [Source:VGNC Symbol;Acc:VGNC:34901]	11930744	681	SLC51B	SLC51B-201
ENSBTAG00000003748	ENSBTAT00000057053	CCR4-NOT transcription complex subunit 2 [Source:VGNC Symbol;Acc:VGNC:27517]	43494162	2335	CNOT2	CNOT2-202
ENSBTAG00000003748	ENSBTAT00000004880	CCR4-NOT transcription complex subunit 2 [Source:VGNC Symbol;Acc:VGNC:27517]	43404462	2685	CNOT2	CNOT2-201
ENSBTAG00000003752	ENSBTAT00000004885	Calcium-binding mitochondrial carrier protein SCaMC-1 [Source:UniProtKB/Swiss-Prot;Acc:A5PJZ1]	35152469	3523	SLC25A24	SLC25A24-201
ENSBTAG00000003769	ENSBTAT00000004901		26333873	1794
ENSBTAG00000003773	ENSBTAT00000004912	solute carrier family 25 member 13 [Source:VGNC Symbol;Acc:VGNC:34744]	13529584	2999	SLC25A13	SLC25A13-201
ENSBTAG00000003776	ENSBTAT00000004915	Myb/SANT DNA binding domain containing 1 [Source:VGNC Symbol;Acc:VGNC:31688]	107663981	852	MSANTD1	MSANTD1-201
ENSBTAG00000003777	ENSBTAT00000004917	tyrosine kinase with immunoglobulin like and EGF like domains 1 [Source:VGNC Symbol;Acc:VGNC:35861]	103297710	3641	TIE1	TIE1-201
ENSBTAG00000003781	ENSBTAT00000004921	MPL proto-oncogene, thrombopoietin receptor [Source:VGNC Symbol;Acc:VGNC:31578]	103261435	2080	MPL	MPL-201
ENSBTAG00000003786	ENSBTAT00000004926	glucagon receptor [Source:VGNC Symbol;Acc:VGNC:29285]	51677365	1623	GCGR	GCGR-201
ENSBTAG00000003800	ENSBTAT00000004943	leucine rich repeat containing 27 [Source:HGNC Symbol;Acc:HGNC:29346]	51618947	1668	LRRC27	LRRC27-201
ENSBTAG00000003809	ENSBTAT00000044026	phospholipase C delta 4 [Source:VGNC Symbol;Acc:VGNC:32986]	107298620	3212	PLCD4	PLCD4-201
ENSBTAG00000003813	ENSBTAT00000004967	BCS1 homolog, ubiquinol-cytochrome c reductase complex chaperone [Source:VGNC Symbol;Acc:VGNC:26456]	107341872	1628	BCS1L	BCS1L-201
ENSBTAG00000003827	ENSBTAT00000060962	regulating synaptic membrane exocytosis 2 [Source:VGNC Symbol;Acc:VGNC:33972]	62859341	6681	RIMS2	RIMS2-202
ENSBTAG00000003827	ENSBTAT00000005001	regulating synaptic membrane exocytosis 2 [Source:VGNC Symbol;Acc:VGNC:33972]	62569283	3828	RIMS2	RIMS2-201
ENSBTAG00000003835	ENSBTAT00000004992	bone morphogenetic protein 4 [Source:VGNC Symbol;Acc:VGNC:26519]	66755026	1708	BMP4	BMP4-201
ENSBTAG00000003836	ENSBTAT00000005003	ADAM metallopeptidase domain 19 [Source:VGNC Symbol;Acc:VGNC:25608]	71250704	6262	ADAM19	ADAM19-201
ENSBTAG00000003843	ENSBTAT00000005013	SWI/SNF related, matrix associated, actin dependent regulator of chromatin, subfamily a like 1 [Source:VGNC Symbol;Acc:VGNC:34990]	105138334	2823	SMARCAL1	SMARCAL1-201
ENSBTAG00000003851	ENSBTAT00000005025	cyclin L1 [Source:VGNC Symbol;Acc:VGNC:26975]	111318106	2542	CCNL1	CCNL1-201
ENSBTAG00000003857	ENSBTAT00000005032	sushi domain containing 6 [Source:VGNC Symbol;Acc:VGNC:35490]	81751604	822	SUSD6	SUSD6-201
ENSBTAG00000003857	ENSBTAT00000063813	sushi domain containing 6 [Source:VGNC Symbol;Acc:VGNC:35490]	81793016	1037	SUSD6	SUSD6-202
ENSBTAG00000003861	ENSBTAT00000005037	G-patch domain containing 11 [Source:VGNC Symbol;Acc:VGNC:29515]	19564811	936	GPATCH11	GPATCH11-201
ENSBTAG00000003866	ENSBTAT00000005043	protein phosphatase 1 regulatory subunit 8 [Source:VGNC Symbol;Acc:VGNC:33249]	126129768	2156	PPP1R8	PPP1R8-201
ENSBTAG00000003877	ENSBTAT00000005060	zinc finger CCHC-type containing 24 [Source:HGNC Symbol;Acc:HGNC:26911]	35251005	1169	ZCCHC24	ZCCHC24-201
ENSBTAG00000003880	ENSBTAT00000005074	elastin microfibril interfacer 2 [Source:VGNC Symbol;Acc:VGNC:28474]	37496731	3896	EMILIN2	EMILIN2-201
ENSBTAG00000003884	ENSBTAT00000005065	Constitutive coactivator of peroxisome proliferator-activated receptor gamma [Source:UniProtKB/Swiss-Prot;Acc:A6QNT4]	105530205	4515	FAM120B	FAM120B-202
ENSBTAG00000003884	ENSBTAT00000055791	Constitutive coactivator of peroxisome proliferator-activated receptor gamma [Source:UniProtKB/Swiss-Prot;Acc:A6QNT4]	105530205	3871	FAM120B	FAM120B-201
ENSBTAG00000003893	ENSBTAT00000005090		110444196	474
ENSBTAG00000003898	ENSBTAT00000005088	3-hydroxy-3-methylglutaryl-CoA synthase 2 [Source:VGNC Symbol;Acc:VGNC:29881]	23643772	2022	HMGCS2	HMGCS2-201
ENSBTAG00000003901	ENSBTAT00000005094	Bos taurus DNA (cytosine-5-)-methyltransferase 3 beta (DNMT3B), mRNA. [Source:RefSeq mRNA;Acc:NM_181813]	62700411	2662	DNMT3B	DNMT3B-201
ENSBTAG00000003906	ENSBTAT00000005101	SPT7 like, STAGA complex gamma subunit [Source:VGNC Symbol;Acc:VGNC:35482]	72021273	3121	SUPT7L	SUPT7L-201
ENSBTAG00000003907	ENSBTAT00000005102	tetraspanin 14 [Source:VGNC Symbol;Acc:VGNC:36429]	36077428	2373	TSPAN14	TSPAN14-201
ENSBTAG00000003912	ENSBTAT00000005108		46670063	465
ENSBTAG00000003914	ENSBTAT00000005111	multivesicular body subunit 12A [Source:VGNC Symbol;Acc:VGNC:31766]	5615225	1246	MVB12A	MVB12A-201
ENSBTAG00000003921	ENSBTAT00000005118		24056188	2853
ENSBTAG00000003922	ENSBTAT00000061268	M-phase phosphoprotein 8 [Source:VGNC Symbol;Acc:VGNC:31575]	36653042	2865	MPHOSPH8	MPHOSPH8-201
ENSBTAG00000003928	ENSBTAT00000005131	autophagy related 16 like 1 [Source:VGNC Symbol;Acc:VGNC:26253]	113578537	2020	ATG16L1	ATG16L1-201
ENSBTAG00000003936	ENSBTAT00000065941	paroxysmal nonkinesigenic dyskinesia [Source:VGNC Symbol;Acc:VGNC:33080]	107020657	620	PNKD	PNKD-201
ENSBTAG00000003936	ENSBTAT00000005141	paroxysmal nonkinesigenic dyskinesia [Source:VGNC Symbol;Acc:VGNC:33080]	107020666	2934	PNKD	PNKD-202
ENSBTAG00000003937	ENSBTAT00000005143		22813811	525
ENSBTAG00000003949	ENSBTAT00000002491	RNA binding motif protein 39 [Source:VGNC Symbol;Acc:VGNC:33799]	65592912	1868	RBM39	RBM39-201
ENSBTAG00000003954	ENSBTAT00000005172	ASH1 like histone lysine methyltransferase [Source:HGNC Symbol;Acc:HGNC:19088]	15176831	11263	ASH1L	ASH1L-201
ENSBTAG00000003958	ENSBTAT00000005162	transmembrane protein 220 [Source:VGNC Symbol;Acc:VGNC:36042]	30322098	2222	TMEM220	TMEM220-201
ENSBTAG00000003987	ENSBTAT00000005207		53436775	1470
ENSBTAG00000003997	ENSBTAT00000005220	ubiquitin conjugating enzyme E2 D4 (putative) [Source:HGNC Symbol;Acc:HGNC:21647]	322996	1415	UBE2D4	UBE2D4-201
ENSBTAG00000004000	ENSBTAT00000005222	SAP30 like [Source:VGNC Symbol;Acc:VGNC:34284]	67745532	737	SAP30L	SAP30L-201
ENSBTAG00000004005	ENSBTAT00000005230	WD repeat domain 7 [Source:VGNC Symbol;Acc:VGNC:36914]	56467338	4688	WDR7	WDR7-201
ENSBTAG00000004013	ENSBTAT00000005239	fibroblast growth factor 7 [Source:VGNC Symbol;Acc:VGNC:28982]	61068184	1058	FGF7	FGF7-201
ENSBTAG00000004022	ENSBTAT00000005251	PLAG1 zinc finger [Source:VGNC Symbol;Acc:VGNC:32971]	25009296	1500	PLAG1	PLAG1-201
ENSBTAG00000004029	ENSBTAT00000005261		18087603	1299
ENSBTAG00000004039	ENSBTAT00000005281	DEAH-box helicase 35 [Source:VGNC Symbol;Acc:VGNC:28053]	68399158	2432	DHX35	DHX35-201
ENSBTAG00000004046	ENSBTAT00000005289	deltex E3 ubiquitin ligase 4 [Source:HGNC Symbol;Acc:HGNC:29151]	83630777	1682	DTX4	DTX4-201
ENSBTAG00000004050	ENSBTAT00000005294		32382170	639
ENSBTAG00000004059	ENSBTAT00000033962	sterol O-acyltransferase 1 [Source:VGNC Symbol;Acc:VGNC:35116]	62068139	2225	SOAT1	SOAT1-201
ENSBTAG00000004061	ENSBTAT00000005303	protein phosphatase 2C like domain containing 1 [Source:HGNC Symbol;Acc:HGNC:28406]	44770677	1899	PP2D1	PP2D1-201
ENSBTAG00000004061	ENSBTAT00000065926	protein phosphatase 2C like domain containing 1 [Source:HGNC Symbol;Acc:HGNC:28406]	44770677	1113	PP2D1	PP2D1-202
ENSBTAG00000004073	ENSBTAT00000033090	metastasis associated 1 family member 3 [Source:VGNC Symbol;Acc:VGNC:31715]	25016566	2495	MTA3	MTA3-201
ENSBTAG00000004076	ENSBTAT00000005326	oxoeicosanoid receptor 1 [Source:VGNC Symbol;Acc:VGNC:32509]	25184957	1185	OXER1	OXER1-201
ENSBTAG00000004077	ENSBTAT00000005327	tyrosine 3-monooxygenase/tryptophan 5-monooxygenase activation protein gamma [Source:VGNC Symbol;Acc:VGNC:37046]	34906639	1414	YWHAG	YWHAG-201
ENSBTAG00000004081	ENSBTAT00000005332	FAT atypical cadherin 3 [Source:VGNC Symbol;Acc:VGNC:28876]	2605125	13764	FAT3	FAT3-201
ENSBTAG00000004095	ENSBTAT00000005347	family with sequence similarity 166 member A [Source:VGNC Symbol;Acc:VGNC:28748]	105856512	963	FAM166A	FAM166A-201
ENSBTAG00000004104	ENSBTAT00000006227	runt related transcription factor 2 [Source:VGNC Symbol;Acc:VGNC:34220]	18671464	1500	RUNX2	RUNX2-201
ENSBTAG00000004108	ENSBTAT00000005369	centromere protein X [Source:VGNC Symbol;Acc:VGNC:27188]	51494262	724	CENPX	CENPX-201
ENSBTAG00000004111	ENSBTAT00000042654	leucine rich repeat containing 45 [Source:VGNC Symbol;Acc:VGNC:31017]	51493635	2366	LRRC45	LRRC45-201
ENSBTAG00000004115	ENSBTAT00000005377	myosin regulatory light chain interacting protein [Source:VGNC Symbol;Acc:VGNC:31805]	40790973	2938	MYLIP	MYLIP-201
ENSBTAG00000004129	ENSBTAT00000005406	Eotaxin [Source:UniProtKB/Swiss-Prot;Acc:Q9TTS6]	16199525	1307	CCL11	CCL11-201
ENSBTAG00000004139	ENSBTAT00000005416	BTB domain and CNC homolog 1 [Source:VGNC Symbol;Acc:VGNC:26402]	6174155	2226	BACH1	BACH1-201
ENSBTAG00000004161	ENSBTAT00000055723	ubiquitin conjugating enzyme E2 D2 [Source:VGNC Symbol;Acc:VGNC:36580]	52414547	1812	UBE2D2	UBE2D2-201
ENSBTAG00000004168	ENSBTAT00000005457		30722156	5157	STON1	STON1-201
ENSBTAG00000004171	ENSBTAT00000061297	gephyrin [Source:HGNC Symbol;Acc:HGNC:15465]	78906241	2575	GPHN	GPHN-201
ENSBTAG00000004171	ENSBTAT00000005465	gephyrin [Source:HGNC Symbol;Acc:HGNC:15465]	78906241	1860	GPHN	GPHN-202
ENSBTAG00000004178	ENSBTAT00000005472	acyl-CoA oxidase 2 [Source:VGNC Symbol;Acc:VGNC:25553]	43379504	2473	ACOX2	ACOX2-201
ENSBTAG00000004190	ENSBTAT00000005488	Rho GTPase activating protein 29 [Source:VGNC Symbol;Acc:VGNC:26087]	49392814	4144	ARHGAP29	ARHGAP29-201
ENSBTAG00000004191	ENSBTAT00000005487	jumonji domain containing 4 [Source:HGNC Symbol;Acc:HGNC:25724]	3381932	1663	JMJD4	JMJD4-201
ENSBTAG00000004194	ENSBTAT00000032653	ral guanine nucleotide dissociation stimulator [Source:RefSeq peptide;Acc:NP_001095448]	103139619	2444	RALGDS	RALGDS-201
ENSBTAG00000004197	ENSBTAT00000005494	UDP-GlcNAc:betaGal beta-1,3-N-acetylglucosaminyltransferase 4 [Source:VGNC Symbol;Acc:VGNC:26380]	55419667	1086	B3GNT4	B3GNT4-201
ENSBTAG00000004206	ENSBTAT00000005510	leucine rich repeat containing 55 [Source:VGNC Symbol;Acc:VGNC:31022]	81672293	936	LRRC55	LRRC55-201
ENSBTAG00000004221	ENSBTAT00000005529	endothelial cell specific molecule 1 [Source:VGNC Symbol;Acc:VGNC:28602]	24131984	2063	ESM1	ESM1-201
ENSBTAG00000004224	ENSBTAT00000045933	chromosome 19 open reading frame 38 [Source:HGNC Symbol;Acc:HGNC:34073]	16534413	678	C19orf38	C19orf38-201
ENSBTAG00000004231	ENSBTAT00000005543	glycoprotein M6A [Source:HGNC Symbol;Acc:HGNC:4460]	6417208	1195	GPM6A	GPM6A-201
ENSBTAG00000004242	ENSBTAT00000005555	Actin-related protein 2/3 complex subunit 1A [Source:UniProtKB/Swiss-Prot;Acc:Q1JP79]	37587556	1442	ARPC1A	ARPC1A-201
ENSBTAG00000004248	ENSBTAT00000005562		10250180	1637	MLYCD	MLYCD-201
ENSBTAG00000004267	ENSBTAT00000005591		38004587	1026
ENSBTAG00000004268	ENSBTAT00000005590	trafficking protein particle complex 5 [Source:VGNC Symbol;Acc:VGNC:36291]	17750387	641	TRAPPC5	TRAPPC5-201
ENSBTAG00000004270	ENSBTAT00000045513	Fc fragment of IgE receptor II [Source:VGNC Symbol;Acc:VGNC:28932]	17768585	1214	FCER2	FCER2-201
ENSBTAG00000004279	ENSBTAT00000005600	ras homolog family member A [Source:VGNC Symbol;Acc:VGNC:33943]	51277867	806	RHOA	RHOA-201
ENSBTAG00000004282	ENSBTAT00000060968	autophagy and beclin 1 regulator 1 [Source:VGNC Symbol;Acc:VGNC:25858]	77435816	4210	AMBRA1	AMBRA1-201
ENSBTAG00000004284	ENSBTAT00000056937	ubiquitin recognition factor in ER associated degradation 1 [Source:VGNC Symbol;Acc:VGNC:36645]	74730989	1555	UFD1	UFD1-201
ENSBTAG00000004290	ENSBTAT00000005622	DEAD-box helicase 28 [Source:VGNC Symbol;Acc:VGNC:27962]	35602509	1833	DDX28	DDX28-201
ENSBTAG00000004291	ENSBTAT00000005629	septin 6 [Source:VGNC Symbol;Acc:VGNC:34457]	3889945	2057	2018-09-06	SEPT6-201
ENSBTAG00000004295	ENSBTAT00000005628	NADH:ubiquinone oxidoreductase subunit A8 [Source:VGNC Symbol;Acc:VGNC:31951]	93029730	797	NDUFA8	NDUFA8-201
ENSBTAG00000004302	ENSBTAT00000005639	NADH:ubiquinone oxidoreductase complex assembly factor 5 [Source:VGNC Symbol;Acc:VGNC:31957]	7532718	1073	NDUFAF5	NDUFAF5-201
ENSBTAG00000004303	ENSBTAT00000005640	solute carrier family 27 member 2 [Source:VGNC Symbol;Acc:VGNC:34786]	60275998	2159	SLC27A2	SLC27A2-201
ENSBTAG00000004307	ENSBTAT00000005646	vacuolar protein sorting 36 homolog [Source:VGNC Symbol;Acc:VGNC:36819]	21633580	4178	VPS36	VPS36-201
ENSBTAG00000004310	ENSBTAT00000005648	ubiquitin protein ligase E3 component n-recognin 7 (putative) [Source:HGNC Symbol;Acc:HGNC:20344]	58424917	3466	UBR7	UBR7-201
ENSBTAG00000004321	ENSBTAT00000005659	sideroflexin 2 [Source:VGNC Symbol;Acc:VGNC:34531]	23593341	2540	SFXN2	SFXN2-201
ENSBTAG00000004322	ENSBTAT00000005660	Fos proto-oncogene, AP-1 transcription factor subunit [Source:VGNC Symbol;Acc:VGNC:29073]	86883739	2096	FOS	FOS-201
ENSBTAG00000004328	ENSBTAT00000005667	carbohydrate sulfotransferase 10 [Source:VGNC Symbol;Acc:VGNC:27338]	5488597	2447	CHST10	CHST10-201
ENSBTAG00000004329	ENSBTAT00000005668	RELT like 1 [Source:VGNC Symbol;Acc:VGNC:33860]	58660258	919	RELL1	RELL1-201
ENSBTAG00000004333	ENSBTAT00000005672	coatomer protein complex subunit alpha [Source:VGNC Symbol;Acc:VGNC:27592]	9468431	4339	COPA	COPA-201
ENSBTAG00000004348	ENSBTAT00000005688	mitochondrial ribosomal protein L21 [Source:VGNC Symbol;Acc:VGNC:31625]	46923884	688	MRPL21	MRPL21-201
ENSBTAG00000004354	ENSBTAT00000011189		11161738	1742
ENSBTAG00000004355	ENSBTAT00000005697	roundabout guidance receptor 3 [Source:VGNC Symbol;Acc:VGNC:34080]	28699641	4251	ROBO3	ROBO3-201
ENSBTAG00000004378	ENSBTAT00000005745	interleukin 23 subunit alpha [Source:VGNC Symbol;Acc:VGNC:30146]	57335062	593	IL23A	IL23A-201
ENSBTAG00000004383	ENSBTAT00000005756	formin binding protein 1 like [Source:VGNC Symbol;Acc:VGNC:29060]	50146984	3891	FNBP1L	FNBP1L-201
ENSBTAG00000004387	ENSBTAT00000005760	mitochondrial poly(A) polymerase [Source:HGNC Symbol;Acc:HGNC:25532]	35564536	2141	MTPAP	MTPAP-201
ENSBTAG00000004407	ENSBTAT00000005781	potassium two pore domain channel subfamily K member 2 [Source:VGNC Symbol;Acc:VGNC:30472]	70009106	1519	KCNK2	KCNK2-201
ENSBTAG00000004407	ENSBTAT00000043948	potassium two pore domain channel subfamily K member 2 [Source:VGNC Symbol;Acc:VGNC:30472]	70097416	1905	KCNK2	KCNK2-202
ENSBTAG00000004409	ENSBTAT00000005782	Isovaleryl-CoA dehydrogenase, mitochondrial [Source:UniProtKB/Swiss-Prot;Acc:Q3SZI8]	36140626	2870	IVD	IVD-201
ENSBTAG00000004411	ENSBTAT00000005784	cysteine rich secretory protein LCCL domain containing 1 [Source:VGNC Symbol;Acc:VGNC:27714]	40420996	2908	CRISPLD1	CRISPLD1-201
ENSBTAG00000004416	ENSBTAT00000005789	nuclear distribution C, dynein complex regulator [Source:VGNC Symbol;Acc:VGNC:32321]	126873806	1322	NUDC	NUDC-201
ENSBTAG00000004421	ENSBTAT00000005795	carbohydrate sulfotransferase 14 [Source:VGNC Symbol;Acc:VGNC:27342]	36191061	1955	CHST14	CHST14-201
ENSBTAG00000004423	ENSBTAT00000005797	Rho GTPase activating protein 42 [Source:VGNC Symbol;Acc:VGNC:26096]	8359734	2723	ARHGAP42	ARHGAP42-201
ENSBTAG00000004427	ENSBTAT00000005804	oxysterol binding protein like 8 [Source:VGNC Symbol;Acc:VGNC:32466]	5903115	2843	OSBPL8	OSBPL8-201
ENSBTAG00000004432	ENSBTAT00000005810	chordin like 1 [Source:HGNC Symbol;Acc:HGNC:29861]	63590236	1677	CHRDL1	CHRDL1-201
ENSBTAG00000004440	ENSBTAT00000005822	solute carrier family 15 member 1 [Source:VGNC Symbol;Acc:VGNC:34679]	79652128	2723	SLC15A1	SLC15A1-201
ENSBTAG00000004442	ENSBTAT00000005821	1-acylglycerol-3-phosphate O-acyltransferase 1 [Source:VGNC Symbol;Acc:VGNC:25734]	27017065	2233	AGPAT1	AGPAT1-201
ENSBTAG00000004449	ENSBTAT00000005830	diacylglycerol kinase epsilon [Source:VGNC Symbol;Acc:VGNC:28027]	7875201	2542	DGKE	DGKE-201
ENSBTAG00000004452	ENSBTAT00000005837	importin 9 [Source:VGNC Symbol;Acc:VGNC:30246]	49581178	3720	IPO9	IPO9-201
ENSBTAG00000004461	ENSBTAT00000005850	oral-facial-digital syndrome 1 protein [Source:RefSeq peptide;Acc:NP_001179566]	136987149	3535	OFD1	OFD1-201
ENSBTAG00000004475	ENSBTAT00000056064	cyclin dependent kinase 5 regulatory subunit 1 [Source:VGNC Symbol;Acc:VGNC:27128]	18028392	924	CDK5R1	CDK5R1-201
ENSBTAG00000004488	ENSBTAT00000028212	meiotic double-stranded break formation protein 1 [Source:VGNC Symbol;Acc:VGNC:31378]	113277163	3995	MEI1	MEI1-201
ENSBTAG00000004489	ENSBTAT00000005887	amyloid beta precursor protein binding protein 2 [Source:VGNC Symbol;Acc:VGNC:26039]	12752161	2102	APPBP2	APPBP2-201
ENSBTAG00000004494	ENSBTAT00000005893	beta-1,4-N-acetyl-galactosaminyltransferase 1 [Source:VGNC Symbol;Acc:VGNC:26385]	56179509	2466	B4GALNT1	B4GALNT1-201
ENSBTAG00000004509	ENSBTAT00000005923	SLX4 structure-specific endonuclease subunit [Source:VGNC Symbol;Acc:VGNC:34973]	2977159	5618	SLX4	SLX4-201
ENSBTAG00000004514	ENSBTAT00000005930	RAF proto-oncogene serine/threonine-protein kinase [Source:RefSeq peptide;Acc:NP_001095975]	57122412	1215
ENSBTAG00000004517	ENSBTAT00000005936	TAR (HIV-1) RNA binding protein 1 [Source:HGNC Symbol;Acc:HGNC:11568]	7307486	4136	TARBP1	TARBP1-201
ENSBTAG00000004518	ENSBTAT00000005935	grainyhead like transcription factor 2 [Source:VGNC Symbol;Acc:VGNC:29635]	65031370	1915	GRHL2	GRHL2-201
ENSBTAG00000004521	ENSBTAT00000005939	LSM7 homolog, U6 small nuclear RNA and mRNA degradation associated [Source:VGNC Symbol;Acc:VGNC:31059]	22533096	452	LSM7	LSM7-201
ENSBTAG00000004526	ENSBTAT00000005943		2126855	842
ENSBTAG00000004531	ENSBTAT00000044819	chaperonin containing TCP1 subunit 4 [Source:VGNC Symbol;Acc:VGNC:26997]	60410035	1963	CCT4	CCT4-201
ENSBTAG00000004551	ENSBTAT00000005979	ras homolog family member T2 [Source:VGNC Symbol;Acc:VGNC:33954]	552281	2114	RHOT2	RHOT2-201
ENSBTAG00000004558	ENSBTAT00000005987	chromosome 15 open reading frame 48 [Source:HGNC Symbol;Acc:HGNC:29898]	65246838	626	MGC165862	MGC165862-201
ENSBTAG00000004560	ENSBTAT00000005991	C-type lectin domain family 4 member F [Source:VGNC Symbol;Acc:VGNC:27433]	13584924	1668	CLEC4F	CLEC4F-201
ENSBTAG00000004564	ENSBTAT00000005998	muscleblind like splicing regulator 1 [Source:VGNC Symbol;Acc:VGNC:31283]	116394390	1535	MBNL1	MBNL1-201
ENSBTAG00000004568	ENSBTAT00000006001	N-acetylgalactosamine-6-sulfatase precursor [Source:RefSeq peptide;Acc:NP_001193258]	14077096	1586	GALNS	GALNS-201
ENSBTAG00000004569	ENSBTAT00000006002	GLI pathogenesis related 1 like 1 [Source:VGNC Symbol;Acc:VGNC:29403]	4824769	905	GLIPR1L1	GLIPR1L1-201
ENSBTAG00000004590	ENSBTAT00000006026	peptidylprolyl isomerase H [Source:VGNC Symbol;Acc:VGNC:33200]	104159895	770	PPIH	PPIH-201
ENSBTAG00000004599	ENSBTAT00000006033	transgelin 3 [Source:VGNC Symbol;Acc:VGNC:35587]	57178554	1031	TAGLN3	TAGLN3-201
ENSBTAG00000004632	ENSBTAT00000006075		51528822	1756
ENSBTAG00000004639	ENSBTAT00000006085	harbinger transposase derived 1 [Source:VGNC Symbol;Acc:VGNC:29752]	77450257	1661	HARBI1	HARBI1-201
ENSBTAG00000004640	ENSBTAT00000006089		88989468	1968	SPAM1	SPAM1-201
ENSBTAG00000004645	ENSBTAT00000006101	ADAMTS like 3 [Source:HGNC Symbol;Acc:HGNC:14633]	24836070	5141	ADAMTSL3	ADAMTSL3-201
ENSBTAG00000004645	ENSBTAT00000063247	ADAMTS like 3 [Source:HGNC Symbol;Acc:HGNC:14633]	24654839	2509	ADAMTSL3	ADAMTSL3-202
ENSBTAG00000004645	ENSBTAT00000064014	ADAMTS like 3 [Source:HGNC Symbol;Acc:HGNC:14633]	24654818	2468	ADAMTSL3	ADAMTSL3-203
ENSBTAG00000004651	ENSBTAT00000006106	nucleoside diphosphate kinase A 1 [Source:RefSeq peptide;Acc:NP_991387]	36223570	550	NME1	NME1-201
ENSBTAG00000004654	ENSBTAT00000006109	PWP1 homolog, endonuclein [Source:VGNC Symbol;Acc:VGNC:33580]	71280815	1873	PWP1	PWP1-201
ENSBTAG00000004662	ENSBTAT00000006118	solute carrier family 16 member 12 [Source:VGNC Symbol;Acc:VGNC:34686]	11161385	1684	SLC16A12	SLC16A12-201
ENSBTAG00000004672	ENSBTAT00000006129	radixin [Source:VGNC Symbol;Acc:VGNC:33845]	20650077	4112	RDX	RDX-201
ENSBTAG00000004675	ENSBTAT00000006133	zinc finger protein 18 [Source:VGNC Symbol;Acc:VGNC:37216]	31262941	1542	ZNF18	ZNF18-201
ENSBTAG00000004680	ENSBTAT00000006144	solute carrier family 13 member 5 [Source:VGNC Symbol;Acc:VGNC:34677]	25792457	1873	SLC13A5	SLC13A5-201
ENSBTAG00000004680	ENSBTAT00000066121	solute carrier family 13 member 5 [Source:VGNC Symbol;Acc:VGNC:34677]	25792457	1606	SLC13A5	SLC13A5-202
ENSBTAG00000004690	ENSBTAT00000006156		57437658	693
ENSBTAG00000004695	ENSBTAT00000006162	cyclin dependent kinase 9 [Source:VGNC Symbol;Acc:VGNC:27136]	98474464	1722	CDK9	CDK9-201
ENSBTAG00000004705	ENSBTAT00000006175	immunoglobulin like domain containing receptor 1 [Source:VGNC Symbol;Acc:VGNC:30173]	67116669	2490	ILDR1	ILDR1-201
ENSBTAG00000004709	ENSBTAT00000006183	mitogen-activated protein kinase 9 [Source:VGNC Symbol;Acc:VGNC:31227]	826695	1510	MAPK9	MAPK9-201
ENSBTAG00000004714	ENSBTAT00000006187		17746040	751
ENSBTAG00000004716	ENSBTAT00000006189	resistin [Source:VGNC Symbol;Acc:VGNC:33877]	17737516	575	RETN	RETN-201
ENSBTAG00000004738	ENSBTAT00000006219	leucine rich repeat containing 47 [Source:VGNC Symbol;Acc:VGNC:31018]	50540189	3334	LRRC47	LRRC47-201
ENSBTAG00000004739	ENSBTAT00000006221	solute carrier family 18 member A2 [Source:VGNC Symbol;Acc:VGNC:34706]	37895810	2768	SLC18A2	SLC18A2-201
ENSBTAG00000004742	ENSBTAT00000006224	runt-related transcription factor 1 [Source:RefSeq peptide;Acc:NP_001243507]	148773773	1362	RUNX1	RUNX1-201
ENSBTAG00000004747	ENSBTAT00000006231	Signal peptidase complex subunit 1 [Source:UniProtKB/Swiss-Prot;Acc:Q3T134]	48712454	804	SPCS1	SPCS1-201
ENSBTAG00000004750	ENSBTAT00000006235	V-set and transmembrane domain containing 2 like [Source:VGNC Symbol;Acc:VGNC:36844]	67460324	1942	VSTM2L	VSTM2L-201
ENSBTAG00000004751	ENSBTAT00000007434	spectrin beta, non-erythrocytic 4 [Source:VGNC Symbol;Acc:VGNC:35254]	50077666	7899	SPTBN4	SPTBN4-201
ENSBTAG00000004754	ENSBTAT00000006240	DS cell adhesion molecule [Source:VGNC Symbol;Acc:VGNC:28215]	141994082	5695	DSCAM	DSCAM-201
ENSBTAG00000004755	ENSBTAT00000006241	SH3KBP1 binding protein 1 [Source:VGNC Symbol;Acc:VGNC:34602]	50156211	2318	SHKBP1	SHKBP1-201
ENSBTAG00000004768	ENSBTAT00000006264	retinoic acid induced 1 [Source:VGNC Symbol;Acc:VGNC:33695]	35263546	5912	RAI1	RAI1-201
ENSBTAG00000004782	ENSBTAT00000006279	protein tyrosine phosphatase, receptor type C associated protein [Source:VGNC Symbol;Acc:VGNC:33547]	45974235	911	PTPRCAP	PTPRCAP-201
ENSBTAG00000004787	ENSBTAT00000006285	meteorin like, glial cell differentiation regulator [Source:VGNC Symbol;Acc:VGNC:31399]	50258586	1125	METRNL	METRNL-201
ENSBTAG00000004788	ENSBTAT00000047311	short chain dehydrogenase/reductase family 39U member 1 [Source:VGNC Symbol;Acc:VGNC:34396]	20565044	1290	SDR39U1	SDR39U1-201
ENSBTAG00000004792	ENSBTAT00000006291	charged multivesicular body protein 4C [Source:VGNC Symbol;Acc:VGNC:27303]	83231069	1623	CHMP4C	CHMP4C-201
ENSBTAG00000004796	ENSBTAT00000006297	gastrin releasing peptide [Source:VGNC Symbol;Acc:VGNC:29664]	58710084	693	GRP	GRP-201
ENSBTAG00000004797	ENSBTAT00000006298	tRNA methyltransferase 44 homolog [Source:HGNC Symbol;Acc:HGNC:26653]	106552949	2297	TRMT44	TRMT44-201
ENSBTAG00000004804	ENSBTAT00000006308	RNA polymerase I-specific transcription initiation factor RRN3 [Source:RefSeq peptide;Acc:NP_001179361]	13778681	2755	RRN3	RRN3-201
ENSBTAG00000004814	ENSBTAT00000006322	inositol polyphosphate-4-phosphatase type I A [Source:VGNC Symbol;Acc:VGNC:30209]	3686196	2982	INPP4A	INPP4A-201
ENSBTAG00000004817	ENSBTAT00000006325		15498689	618
ENSBTAG00000004820	ENSBTAT00000006328	RNA polymerase II subunit F [Source:VGNC Symbol;Acc:VGNC:33140]	110249249	584	POLR2F	POLR2F-201
ENSBTAG00000004824	ENSBTAT00000006337	receptor accessory protein 1 [Source:VGNC Symbol;Acc:VGNC:33851]	48389168	2635	REEP1	REEP1-201
ENSBTAG00000004829	ENSBTAT00000006343	Yip1 interacting factor homolog A, membrane trafficking protein [Source:VGNC Symbol;Acc:VGNC:37023]	44988709	1103	YIF1A	YIF1A-201
ENSBTAG00000004832	ENSBTAT00000006351	kinesin family member 21A [Source:VGNC Symbol;Acc:VGNC:30595]	42075175	5448	KIF21A	KIF21A-201
ENSBTAG00000004833	ENSBTAT00000006347	nitrilase family member 2 [Source:VGNC Symbol;Acc:VGNC:32090]	44261477	1166	NIT2	NIT2-201
ENSBTAG00000004842	ENSBTAT00000006361	ring finger and SPRY domain containing 1 [Source:VGNC Symbol;Acc:VGNC:34191]	25295242	3439	RSPRY1	RSPRY1-201
ENSBTAG00000004849	ENSBTAT00000006374	immunoglobulin superfamily member 3 [Source:VGNC Symbol;Acc:VGNC:30094]	26735793	3699	IGSF3	IGSF3-201
ENSBTAG00000004851	ENSBTAT00000006377	NCK associated protein 5 like [Source:VGNC Symbol;Acc:VGNC:31917]	30251225	4002	NCKAP5L	NCKAP5L-201
ENSBTAG00000004851	ENSBTAT00000064875	NCK associated protein 5 like [Source:VGNC Symbol;Acc:VGNC:31917]	30251279	3669	NCKAP5L	NCKAP5L-202
ENSBTAG00000004854	ENSBTAT00000006382	solute carrier family 24 member 5 [Source:VGNC Symbol;Acc:VGNC:34740]	62489654	1506	SLC24A5	SLC24A5-201
ENSBTAG00000004862	ENSBTAT00000006391	tubby bipartite transcription factor [Source:VGNC Symbol;Acc:VGNC:36503]	45055126	1527	TUB	TUB-201
ENSBTAG00000004871	ENSBTAT00000006405	NADH:ubiquinone oxidoreductase core subunit V2 [Source:VGNC Symbol;Acc:VGNC:31975]	41855938	1095	NDUFV2	NDUFV2-201
ENSBTAG00000004876	ENSBTAT00000006412		120246487	1591	RABL2B	RABL2B-201
ENSBTAG00000004885	ENSBTAT00000006422	discoidin domain receptor tyrosine kinase 2 [Source:VGNC Symbol;Acc:VGNC:27953]	6847222	3088	DDR2	DDR2-201
ENSBTAG00000004894	ENSBTAT00000031205		114127188	1290	GIMAP5	GIMAP5-201
ENSBTAG00000004902	ENSBTAT00000006451	integrator complex subunit 8 [Source:RefSeq peptide;Acc:NP_001096026]	71848531	2083	INTS8	INTS8-201
ENSBTAG00000004906	ENSBTAT00000006455	cyclin E2 [Source:VGNC Symbol;Acc:VGNC:26967]	71818065	1494	CCNE2	CCNE2-201
ENSBTAG00000004912	ENSBTAT00000006467	ankyrin repeat domain 17 [Source:HGNC Symbol;Acc:HGNC:23575]	90102798	10596	ANKRD17	ANKRD17-201
ENSBTAG00000004913	ENSBTAT00000006464	E3 ubiquitin-protein ligase RNF167 [Source:RefSeq peptide;Acc:NP_001069873]	27087524	1054
ENSBTAG00000004916	ENSBTAT00000056498	ADP ribosylation factor GTPase activating protein 1 [Source:HGNC Symbol;Acc:HGNC:15852]	54769733	1619	ARFGAP3	ARFGAP3-201
ENSBTAG00000004916	ENSBTAT00000006468	ADP ribosylation factor GTPase activating protein 1 [Source:HGNC Symbol;Acc:HGNC:15852]	54769698	1367	ARFGAP3	ARFGAP3-202
ENSBTAG00000004921	ENSBTAT00000056575		92919933	1173
ENSBTAG00000004921	ENSBTAT00000006475		92920621	1162
ENSBTAG00000004926	ENSBTAT00000006480	leucine rich repeat protein 1 [Source:VGNC Symbol;Acc:VGNC:30997]	42685930	1822	LRR1	LRR1-201
ENSBTAG00000004929	ENSBTAT00000006486	chromosome 5 open reading frame 51 [Source:HGNC Symbol;Acc:HGNC:27750]	32650605	919	C5orf51	C5orf51-201
ENSBTAG00000004931	ENSBTAT00000006488	DNA polymerase epsilon 2, accessory subunit [Source:VGNC Symbol;Acc:VGNC:33119]	42747213	1680	POLE2	POLE2-201
ENSBTAG00000004933	ENSBTAT00000006490	kelch domain containing 2 [Source:VGNC Symbol;Acc:VGNC:30635]	42792727	1695	KLHDC2	KLHDC2-201
ENSBTAG00000004934	ENSBTAT00000006491	nuclear export mediator factor [Source:VGNC Symbol;Acc:VGNC:32004]	42862866	3294	NEMF	NEMF-201
ENSBTAG00000004943	ENSBTAT00000006503	cyclin A2 [Source:VGNC Symbol;Acc:VGNC:26957]	3413086	1807	CCNA2	CCNA2-201
ENSBTAG00000004948	ENSBTAT00000006512	family with sequence similarity 84 member A [Source:VGNC Symbol;Acc:VGNC:28840]	83659066	2219	FAM84A	FAM84A-201
ENSBTAG00000004950	ENSBTAT00000006510	Brain ribonuclease [Source:UniProtKB/Swiss-Prot;Acc:P39873]	26288223	844	BRN	BRN-201
ENSBTAG00000004952	ENSBTAT00000006513	major facilitator superfamily domain containing 4A [Source:VGNC Symbol;Acc:VGNC:31438]	3168635	1751	MFSD4A	MFSD4A-201
ENSBTAG00000004962	ENSBTAT00000006527	BCL6 corepressor like 1 [Source:VGNC Symbol;Acc:VGNC:26455]	13866665	5502	BCORL1	BCORL1-201
ENSBTAG00000004966	ENSBTAT00000006538	kinesin family member 1B [Source:VGNC Symbol;Acc:VGNC:30591]	44212899	5481	KIF1B	KIF1B-201
ENSBTAG00000004977	ENSBTAT00000054516	queuine tRNA-ribosyltransferase accessory subunit 2 [Source:VGNC Symbol;Acc:VGNC:33608]	59180323	1519	QTRT2	QTRT2-201
ENSBTAG00000004987	ENSBTAT00000006566	nucleoporin 210 like [Source:VGNC Symbol;Acc:VGNC:32357]	16404892	5733	NUP210L	NUP210L-201
ENSBTAG00000004991	ENSBTAT00000006570	elongator complex protein 1 [Source:VGNC Symbol;Acc:VGNC:28454]	100212829	3791	ELP1	ELP1-201
ENSBTAG00000004993	ENSBTAT00000006568	nuclear transport factor 2 like export factor 1 [Source:VGNC Symbol;Acc:VGNC:32384]	42398735	668	NXT1	NXT1-201
ENSBTAG00000004994	ENSBTAT00000006571		43929798	2124
ENSBTAG00000005018	ENSBTAT00000006606	NFAT activating protein with ITAM motif 1 [Source:VGNC Symbol;Acc:VGNC:32027]	113862537	1050	NFAM1	NFAM1-201
ENSBTAG00000005028	ENSBTAT00000006619	HIRA interacting protein 3 [Source:VGNC Symbol;Acc:VGNC:29862]	26526080	2599	HIRIP3	HIRIP3-201
ENSBTAG00000005029	ENSBTAT00000006622	TAL bHLH transcription factor 1, erythroid differentiation factor [Source:VGNC Symbol;Acc:VGNC:35588]	99610187	2054	TAL1	TAL1-201
ENSBTAG00000005030	ENSBTAT00000057260	INO80 complex subunit E [Source:VGNC Symbol;Acc:VGNC:30207]	26526783	1758	INO80E	INO80E-201
ENSBTAG00000005030	ENSBTAT00000006625	INO80 complex subunit E [Source:VGNC Symbol;Acc:VGNC:30207]	26526215	1299	INO80E	INO80E-202
ENSBTAG00000005055	ENSBTAT00000006670	TXK tyrosine kinase [Source:VGNC Symbol;Acc:VGNC:36529]	68449203	1734	TXK	TXK-201
ENSBTAG00000005057	ENSBTAT00000006666	family with sequence similarity 204 member A [Source:VGNC Symbol;Acc:VGNC:28780]	38945878	843	FAM204A	FAM204A-201
ENSBTAG00000005064	ENSBTAT00000006675	tryptophanyl tRNA synthetase 2, mitochondrial [Source:VGNC Symbol;Acc:VGNC:36864]	24105659	1300	WARS2	WARS2-201
ENSBTAG00000005069	ENSBTAT00000006683	transmembrane 7 superfamily member 2 [Source:VGNC Symbol;Acc:VGNC:35910]	43981731	1643	TM7SF2	TM7SF2-201
ENSBTAG00000005071	ENSBTAT00000006685	disrupted in renal carcinoma 2 [Source:HGNC Symbol;Acc:HGNC:16628]	67722242	2442	DIRC2	DIRC2-201
ENSBTAG00000005072	ENSBTAT00000039417	cubilin [Source:VGNC Symbol;Acc:VGNC:27828]	31826838	11210	CUBN	CUBN-201
ENSBTAG00000005076	ENSBTAT00000006699	E3 ubiquitin-protein ligase synoviolin [Source:RefSeq peptide;Acc:NP_001095369]	44003325	1914	SYVN1	SYVN1-201
ENSBTAG00000005083	ENSBTAT00000045051	tubby like protein 4 [Source:VGNC Symbol;Acc:VGNC:36522]	96258011	4510	TULP4	TULP4-201
ENSBTAG00000005089	ENSBTAT00000063604	rhomboid domain containing 2 [Source:VGNC Symbol;Acc:VGNC:33931]	34634471	1770	RHBDD2	RHBDD2-201
ENSBTAG00000005089	ENSBTAT00000006710	rhomboid domain containing 2 [Source:VGNC Symbol;Acc:VGNC:33931]	34634521	923	RHBDD2	RHBDD2-202
ENSBTAG00000005092	ENSBTAT00000061589	receptor tyrosine kinase like orphan receptor 2 [Source:VGNC Symbol;Acc:VGNC:34087]	87340388	4006	ROR2	ROR2-202
ENSBTAG00000005092	ENSBTAT00000052693	receptor tyrosine kinase like orphan receptor 2 [Source:VGNC Symbol;Acc:VGNC:34087]	87340388	653	ROR2	ROR2-201
ENSBTAG00000005105	ENSBTAT00000006727	platelet activating factor acetylhydrolase 2 [Source:VGNC Symbol;Acc:VGNC:32552]	127684837	2319	PAFAH2	PAFAH2-201
ENSBTAG00000005105	ENSBTAT00000065543	platelet activating factor acetylhydrolase 2 [Source:VGNC Symbol;Acc:VGNC:32552]	127691172	2323	PAFAH2	PAFAH2-202
ENSBTAG00000005107	ENSBTAT00000006725		23629705	1212	CRADD	CRADD-201
ENSBTAG00000005111	ENSBTAT00000006739	bone morphogenetic protein 2 [Source:VGNC Symbol;Acc:VGNC:26517]	49550050	2579	BMP2	BMP2-201
ENSBTAG00000005116	ENSBTAT00000006746	FK506 binding protein 15 [Source:VGNC Symbol;Acc:VGNC:29020]	104171727	3609	FKBP15	FKBP15-201
ENSBTAG00000005122	ENSBTAT00000006755	kininogen 1 [Source:HGNC Symbol;Acc:HGNC:6383]	81121039	1407	KNG1	KNG1-201
ENSBTAG00000005122	ENSBTAT00000053071	kininogen 1 [Source:HGNC Symbol;Acc:HGNC:6383]	81121112	3179	KNG1	KNG1-202
ENSBTAG00000005129	ENSBTAT00000006763	centrosomal protein 55 [Source:VGNC Symbol;Acc:VGNC:27206]	14868831	1663	CEP55	CEP55-201
ENSBTAG00000005140	ENSBTAT00000006779		133634622	835
ENSBTAG00000005141	ENSBTAT00000006780	pellino E3 ubiquitin protein ligase family member 2 [Source:VGNC Symbol;Acc:VGNC:32741]	68778347	1496	PELI2	PELI2-201
ENSBTAG00000005151	ENSBTAT00000006794	WD repeat containing planar cell polarity effector [Source:VGNC Symbol;Acc:VGNC:36879]	61969748	1758	WDPCP	WDPCP-201
ENSBTAG00000005152	ENSBTAT00000006795	thymidine kinase 2, mitochondrial [Source:HGNC Symbol;Acc:HGNC:11831]	34393020	963	TK2	TK2-201
ENSBTAG00000005155	ENSBTAT00000006796	ADP ribosylation factor like GTPase 13B [Source:VGNC Symbol;Acc:VGNC:26138]	37875395	1565	ARL13B	ARL13B-201
ENSBTAG00000005158	ENSBTAT00000006800	NSF attachment protein gamma [Source:VGNC Symbol;Acc:VGNC:31884]	42616054	2958	NAPG	NAPG-201
ENSBTAG00000005162	ENSBTAT00000006804	syntaxin 19 [Source:VGNC Symbol;Acc:VGNC:35435]	37930838	1039	STX19	STX19-201
ENSBTAG00000005166	ENSBTAT00000033894	chromatin target of PRMT1 [Source:VGNC Symbol;Acc:VGNC:27353]	16811320	2009	CHTOP	CHTOP-201
ENSBTAG00000005169	ENSBTAT00000006815	regulator of G protein signaling 7 binding protein [Source:VGNC Symbol;Acc:VGNC:33924]	14941022	2171	RGS7BP	RGS7BP-201
ENSBTAG00000005176	ENSBTAT00000006816	glial cell derived neurotrophic factor [Source:VGNC Symbol;Acc:VGNC:29309]	36635643	636	GDNF	GDNF-201
ENSBTAG00000005180	ENSBTAT00000006826	RNA binding motif single stranded interacting protein 1 [Source:VGNC Symbol;Acc:VGNC:33809]	35960130	1723	RBMS1	RBMS1-201
ENSBTAG00000005183	ENSBTAT00000006828	mevalonate kinase [Source:VGNC Symbol;Acc:VGNC:31768]	65882658	1868	MVK	MVK-201
ENSBTAG00000005190	ENSBTAT00000006842	TSC complex subunit 1 [Source:VGNC Symbol;Acc:VGNC:36407]	103099918	3591	TSC1	TSC1-201
ENSBTAG00000005190	ENSBTAT00000052129	TSC complex subunit 1 [Source:VGNC Symbol;Acc:VGNC:36407]	103099918	639	TSC1	TSC1-202
ENSBTAG00000005195	ENSBTAT00000006843	zinc finger protein 200 [Source:VGNC Symbol;Acc:VGNC:37222]	2686354	3010	ZNF200	ZNF200-201
ENSBTAG00000005197	ENSBTAT00000006848	bromodomain adjacent to zinc finger domain 1B [Source:VGNC Symbol;Acc:VGNC:26429]	34185433	6222	BAZ1B	BAZ1B-201
ENSBTAG00000005203	ENSBTAT00000006854	chromosome 3 open reading frame 33 [Source:HGNC Symbol;Acc:HGNC:26434]	112777479	918	C3orf33	C3orf33-201
ENSBTAG00000005207	ENSBTAT00000006858	COP9 signalosome subunit 7B [Source:VGNC Symbol;Acc:VGNC:27605]	120311157	1981	COPS7B	COPS7B-201
ENSBTAG00000005211	ENSBTAT00000006866	60S ribosomal protein L4 [Source:UniProtKB/Swiss-Prot;Acc:Q58DW0]	13323526	1389	RPL4	RPL4-201
ENSBTAG00000005214	ENSBTAT00000006868	lactase like [Source:VGNC Symbol;Acc:VGNC:30820]	13381791	1945	LCTL	LCTL-201
ENSBTAG00000005221	ENSBTAT00000006875	WNK lysine deficient protein kinase 1 [Source:VGNC Symbol;Acc:VGNC:36949]	108079510	7498	WNK1	WNK1-201
ENSBTAG00000005244	ENSBTAT00000006899	RAS like family 11 member A [Source:VGNC Symbol;Acc:VGNC:33754]	32844825	776	RASL11A	RASL11A-201
ENSBTAG00000005250	ENSBTAT00000047242	biglycan [Source:VGNC Symbol;Acc:VGNC:26481]	39639906	2138	BGN	BGN-201
ENSBTAG00000005263	ENSBTAT00000055600	kelch like family member 2 [Source:VGNC Symbol;Acc:VGNC:30648]	325197	2655	KLHL2	KLHL2-201
ENSBTAG00000005273	ENSBTAT00000006938	interleukin 1 receptor type 1 [Source:VGNC Symbol;Acc:VGNC:30131]	6876948	1716	IL1R1	IL1R1-201
ENSBTAG00000005278	ENSBTAT00000006114	WEE1 G2 checkpoint kinase [Source:VGNC Symbol;Acc:VGNC:36930]	43682433	2999	WEE1	WEE1-202
ENSBTAG00000005278	ENSBTAT00000054711	WEE1 G2 checkpoint kinase [Source:VGNC Symbol;Acc:VGNC:36930]	43680715	2544	WEE1	WEE1-201
ENSBTAG00000005284	ENSBTAT00000006956	serpin family E member 3 [Source:VGNC Symbol;Acc:VGNC:34477]	20856479	1535	SERPINE3	SERPINE3-201
ENSBTAG00000005288	ENSBTAT00000006958	Bos taurus GDNF family receptor alpha 3 (GFRA3), mRNA. [Source:RefSeq mRNA;Acc:NM_001083747]	51308203	1962	GFRA3	GFRA3-201
ENSBTAG00000005290	ENSBTAT00000006960	claudin 2 [Source:VGNC Symbol;Acc:VGNC:27410]	60136956	2670	CLDN2	CLDN2-201
ENSBTAG00000005295	ENSBTAT00000006963	solute carrier family 35 member E1 [Source:VGNC Symbol;Acc:VGNC:34830]	6385007	1557	SLC35E1	SLC35E1-201
ENSBTAG00000005301	ENSBTAT00000006977	kelch like family member 32 [Source:HGNC Symbol;Acc:HGNC:21221]	53421408	1684	KLHL32	KLHL32-201
ENSBTAG00000005304	ENSBTAT00000006978	spermidine synthase [Source:VGNC Symbol;Acc:VGNC:35282]	43445563	1100	SRM	SRM-201
ENSBTAG00000005308	ENSBTAT00000006983	angiopoietin like 5 [Source:HGNC Symbol;Acc:HGNC:19705]	7148661	1665	ANGPTL5	ANGPTL5-201
ENSBTAG00000005311	ENSBTAT00000006987	RNA polymerase III subunit H [Source:VGNC Symbol;Acc:VGNC:33152]	113150601	2401	POLR3H	POLR3H-201
ENSBTAG00000005315	ENSBTAT00000006990		111821112	817
ENSBTAG00000005316	ENSBTAT00000006992	GDP dissociation inhibitor 2 [Source:VGNC Symbol;Acc:VGNC:29308]	43302440	2366	GDI2	GDI2-201
ENSBTAG00000005328	ENSBTAT00000007009	interactor of little elongation complex ELL subunit 2 [Source:VGNC Symbol;Acc:VGNC:30027]	49766411	3482	ICE2	ICE2-201
ENSBTAG00000005333	ENSBTAT00000007014	myoglobin [Source:VGNC Symbol;Acc:VGNC:31270]	74181260	1082	MB	MB-201
ENSBTAG00000005337	ENSBTAT00000007019	RAB3B, member RAS oncogene family [Source:VGNC Symbol;Acc:VGNC:33650]	94917406	1137	RAB3B	RAB3B-201
ENSBTAG00000005338	ENSBTAT00000007021	eukaryotic translation initiation factor 3 subunit M [Source:VGNC Symbol;Acc:VGNC:28403]	64095495	1282	EIF3M	EIF3M-201
ENSBTAG00000005354	ENSBTAT00000007043		117707634	2405	LRRFIP1	LRRFIP1-201
ENSBTAG00000005354	ENSBTAT00000007057		117796596	2732	LRRFIP1	LRRFIP1-202
ENSBTAG00000005357	ENSBTAT00000007042	VPS11, CORVET/HOPS core subunit [Source:VGNC Symbol;Acc:VGNC:36809]	30181557	3200	VPS11	VPS11-201
ENSBTAG00000005362	ENSBTAT00000007050	RAB23, member RAS oncogene family [Source:VGNC Symbol;Acc:VGNC:33630]	2936081	714	RAB23	RAB23-201
ENSBTAG00000005370	ENSBTAT00000007064	transmembrane and tetratricopeptide repeat containing 1 [Source:VGNC Symbol;Acc:VGNC:36146]	80191843	4088	TMTC1	TMTC1-201
ENSBTAG00000005379	ENSBTAT00000007078	solute carrier family 41 member 1 [Source:VGNC Symbol;Acc:VGNC:34873]	3384777	1598	SLC41A1	SLC41A1-201
ENSBTAG00000005386	ENSBTAT00000055725	solute carrier family 2 member 2 [Source:VGNC Symbol;Acc:VGNC:34800]	97220100	2707	SLC2A2	SLC2A2-201
ENSBTAG00000005393	ENSBTAT00000007093	TOR signaling pathway regulator [Source:VGNC Symbol;Acc:VGNC:35878]	472282	1126	TIPRL	TIPRL-201
ENSBTAG00000005394	ENSBTAT00000007094	COX18, cytochrome c oxidase assembly factor [Source:HGNC Symbol;Acc:HGNC:26801]	89932628	1075	COX18	COX18-201
ENSBTAG00000005395	ENSBTAT00000012088		83185491	783
ENSBTAG00000005400	ENSBTAT00000007100	autophagy protein 5 [Source:RefSeq peptide;Acc:NP_001029751]	44166445	771	ATG5	ATG5-201
ENSBTAG00000005403	ENSBTAT00000007112	acireductone dioxygenase 1 [Source:VGNC Symbol;Acc:VGNC:25675]	112948194	1107	ADI1	ADI1-201
ENSBTAG00000005404	ENSBTAT00000046864	musculin [Source:VGNC Symbol;Acc:VGNC:31691]	37551351	1124	MSC	MSC-201
ENSBTAG00000005419	ENSBTAT00000007133	amine oxidase, copper containing 1 [Source:VGNC Symbol;Acc:VGNC:25972]	114249782	3093	AOC1	AOC1-201
ENSBTAG00000005426	ENSBTAT00000007135	proteasome 26S subunit, ATPase 1 [Source:VGNC Symbol;Acc:VGNC:33454]	102920826	1534	PSMC1	PSMC1-201
ENSBTAG00000005434	ENSBTAT00000052388	plasmalemma vesicle associated protein [Source:VGNC Symbol;Acc:VGNC:33056]	5685231	2032	PLVAP	PLVAP-201
ENSBTAG00000005436	ENSBTAT00000007154	SHQ1, H/ACA ribonucleoprotein assembly factor [Source:VGNC Symbol;Acc:VGNC:34607]	28952976	2166	SHQ1	SHQ1-201
ENSBTAG00000005441	ENSBTAT00000007159	zinc finger matrin-type 2 [Source:VGNC Symbol;Acc:VGNC:37191]	53508799	1509	ZMAT2	ZMAT2-201
ENSBTAG00000005446	ENSBTAT00000007165	DNA-directed RNA polymerase II subunit RPB11 [Source:UniProtKB/Swiss-Prot;Acc:Q32P79]	35091300	579	POLR2J	POLR2J-201
ENSBTAG00000005458	ENSBTAT00000007182	TBC1 domain family member 24 [Source:RefSeq peptide;Acc:NP_001039761]	1981117	1804	TBC1D24	TBC1D24-201
ENSBTAG00000005471	ENSBTAT00000007196	Rh family C glycoprotein [Source:VGNC Symbol;Acc:VGNC:33938]	21383111	1872	RHCG	RHCG-201
ENSBTAG00000005474	ENSBTAT00000007201	cAMP responsive element binding protein 1 [Source:VGNC Symbol;Acc:VGNC:27692]	96278110	2023	CREB1	CREB1-201
ENSBTAG00000005476	ENSBTAT00000007203	methyltransferase like 21A [Source:VGNC Symbol;Acc:VGNC:31406]	96349542	1919	METTL21A	METTL21A-201
ENSBTAG00000005489	ENSBTAT00000007218	WD repeat domain 36 [Source:VGNC Symbol;Acc:VGNC:36894]	87686661	3225	WDR36	WDR36-201
ENSBTAG00000005493	ENSBTAT00000039389	TBC1 domain family member 14 [Source:VGNC Symbol;Acc:VGNC:35628]	118212844	4500	TBC1D14	TBC1D14-201
ENSBTAG00000005497	ENSBTAT00000007226	regulation of nuclear pre-mRNA domain containing 1A [Source:VGNC Symbol;Acc:VGNC:34126]	21361884	972	RPRD1A	RPRD1A-202
ENSBTAG00000005497	ENSBTAT00000056481	regulation of nuclear pre-mRNA domain containing 1A [Source:VGNC Symbol;Acc:VGNC:34126]	21361884	2214	RPRD1A	RPRD1A-201
ENSBTAG00000005507	ENSBTAT00000007238		14234516	972
ENSBTAG00000005519	ENSBTAT00000007260	ring finger protein 38 [Source:VGNC Symbol;Acc:VGNC:34064]	61021657	1681	RNF38	RNF38-201
ENSBTAG00000005524	ENSBTAT00000007265	HMG-box transcription factor 1 [Source:VGNC Symbol;Acc:VGNC:29767]	48545066	2609	HBP1	HBP1-201
ENSBTAG00000005530	ENSBTAT00000007273	glycine N-methyltransferase [Source:VGNC Symbol;Acc:VGNC:29475]	16579606	1067	GNMT	GNMT-201
ENSBTAG00000005536	ENSBTAT00000014178	Male-enhanced antigen 1 [Source:UniProtKB/Swiss-Prot;Acc:Q29407]	16626996	868	MEA1	MEA1-201
ENSBTAG00000005540	ENSBTAT00000007283	chromobox protein homolog 3 [Source:RefSeq peptide;Acc:NP_001094668]	264843	546	CBX3	CBX3-201
ENSBTAG00000005546	ENSBTAT00000007292	homeobox B7 [Source:VGNC Symbol;Acc:VGNC:29921]	38518637	676	HOXB7	HOXB7-201
ENSBTAG00000005547	ENSBTAT00000007295	valosin containing protein lysine methyltransferase [Source:VGNC Symbol;Acc:VGNC:36781]	43094843	1271	VCPKMT	VCPKMT-201
ENSBTAG00000005564	ENSBTAT00000047844	protein inhibitor of activated STAT 1 [Source:VGNC Symbol;Acc:VGNC:32856]	14878655	2182	PIAS1	PIAS1-201
ENSBTAG00000005565	ENSBTAT00000007315	CLN6, transmembrane ER protein [Source:VGNC Symbol;Acc:VGNC:27453]	15041922	1644	CLN6	CLN6-201
ENSBTAG00000005571	ENSBTAT00000007321	PHD finger protein 20 [Source:VGNC Symbol;Acc:VGNC:32819]	65616355	4807	PHF20	PHF20-201
ENSBTAG00000005574	ENSBTAT00000007324	Clusterin Clusterin beta chain Clusterin alpha chain [Source:UniProtKB/Swiss-Prot;Acc:P17697]	11043941	1632	CLU	CLU-201
ENSBTAG00000005578	ENSBTAT00000007328	lysine acetyltransferase 5 [Source:VGNC Symbol;Acc:VGNC:30400]	44544726	1956	KAT5	KAT5-201
ENSBTAG00000005581	ENSBTAT00000007331	C-C motif chemokine ligand 25 [Source:VGNC Symbol;Acc:VGNC:26951]	18000484	947	CCL25	CCL25-201
ENSBTAG00000005584	ENSBTAT00000007335		119050744	666
ENSBTAG00000005587	ENSBTAT00000007339	Ski2 like RNA helicase [Source:HGNC Symbol;Acc:HGNC:10898]	27219157	3788	SKIV2L	SKIV2L-201
ENSBTAG00000005592	ENSBTAT00000065500	mucolipin 1 [Source:VGNC Symbol;Acc:VGNC:31318]	17614263	2051	MCOLN1	MCOLN1-202
ENSBTAG00000005592	ENSBTAT00000007344	mucolipin 1 [Source:VGNC Symbol;Acc:VGNC:31318]	17614263	1818	MCOLN1	MCOLN1-201
ENSBTAG00000005595	ENSBTAT00000007346	tRNA 5-methylaminomethyl-2-thiouridylate methyltransferase [Source:VGNC Symbol;Acc:VGNC:36376]	117743264	1506	TRMU	TRMU-201
ENSBTAG00000005615	ENSBTAT00000007371	carcinoembryonic antigen-related cell adhesion molecule 1 precursor [Source:RefSeq peptide;Acc:NP_991357]	51138290	2047	CEACAM1	CEACAM1-201
ENSBTAG00000005615	ENSBTAT00000009007	carcinoembryonic antigen-related cell adhesion molecule 1 precursor [Source:RefSeq peptide;Acc:NP_991357]	51138353	1355	CEACAM1	CEACAM1-202
ENSBTAG00000005620	ENSBTAT00000003962	ribosomal protein S3 [Source:VGNC Symbol;Acc:VGNC:34138]	55370367	829	RPS3	RPS3-201
ENSBTAG00000005629	ENSBTAT00000037934	crystallin beta-gamma domain containing 2 [Source:VGNC Symbol;Acc:VGNC:27740]	127370017	4863	CRYBG2	CRYBG2-201
ENSBTAG00000005631	ENSBTAT00000007404	valyl-tRNA synthetase [Source:VGNC Symbol;Acc:VGNC:36765]	27374077	3082	VARS	VARS-201
ENSBTAG00000005638	ENSBTAT00000031634	calcium binding tyrosine phosphorylation regulated [Source:VGNC Symbol;Acc:VGNC:26669]	32915397	2150	CABYR	CABYR-201
ENSBTAG00000005647	ENSBTAT00000007420	G protein-coupled receptor 132 [Source:VGNC Symbol;Acc:VGNC:29548]	71078924	1125	GPR132	GPR132-201
ENSBTAG00000005650	ENSBTAT00000046037	src kinase associated phosphoprotein 2 [Source:VGNC Symbol;Acc:VGNC:34646]	69580421	3687	SKAP2	SKAP2-201
ENSBTAG00000005653	ENSBTAT00000007432	ATP binding cassette subfamily B member 4 [Source:HGNC Symbol;Acc:HGNC:45]	33120503	3878	ABCB4	ABCB4-201
ENSBTAG00000005657	ENSBTAT00000007431	calcium/calmodulin dependent protein kinase II inhibitor 2 [Source:VGNC Symbol;Acc:VGNC:26724]	83531113	1259	CAMK2N2	CAMK2N2-201
ENSBTAG00000005665	ENSBTAT00000007443	CRK proto-oncogene, adaptor protein [Source:VGNC Symbol;Acc:VGNC:27716]	23159120	3578	CRK	CRK-201
ENSBTAG00000005668	ENSBTAT00000007448	solute carrier family 39 member 8 [Source:VGNC Symbol;Acc:VGNC:34868]	23816193	1653	SLC39A8	SLC39A8-201
ENSBTAG00000005675	ENSBTAT00000045367	solute carrier family 44 member 4 [Source:VGNC Symbol;Acc:VGNC:34878]	27291966	2242	SLC44A4	SLC44A4-201
ENSBTAG00000005678	ENSBTAT00000007459	acetoacetyl-CoA synthetase [Source:VGNC Symbol;Acc:VGNC:25438]	53027510	3124	AACS	AACS-201
ENSBTAG00000005688	ENSBTAT00000007473	mitochondrial ribosomal protein S2 [Source:VGNC Symbol;Acc:VGNC:31660]	106450536	1393	MRPS2	MRPS2-201
ENSBTAG00000005693	ENSBTAT00000007478	coiled-coil domain containing 43 [Source:VGNC Symbol;Acc:VGNC:26897]	45062313	2220	CCDC43	CCDC43-201
ENSBTAG00000005697	ENSBTAT00000036071	MAM domain containing glycosylphosphatidylinositol anchor 2 [Source:VGNC Symbol;Acc:VGNC:31332]	40445335	2796	MDGA2	MDGA2-201
ENSBTAG00000005718	ENSBTAT00000031470	perilipin 2 [Source:VGNC Symbol;Acc:VGNC:33030]	25129168	1410	PLIN2	PLIN2-202
ENSBTAG00000005718	ENSBTAT00000007519	perilipin 2 [Source:VGNC Symbol;Acc:VGNC:33030]	25129168	1824	PLIN2	PLIN2-201
ENSBTAG00000005718	ENSBTAT00000047728	perilipin 2 [Source:VGNC Symbol;Acc:VGNC:33030]	25129178	1815	PLIN2	PLIN2-203
ENSBTAG00000005724	ENSBTAT00000007524	synaptotagmin like 4 [Source:VGNC Symbol;Acc:VGNC:35548]	54571869	2175	SYTL4	SYTL4-201
ENSBTAG00000005725	ENSBTAT00000007525	indoleamine 2,3-dioxygenase 2 [Source:VGNC Symbol;Acc:VGNC:30036]	34707901	1348	IDO2	IDO2-201
ENSBTAG00000005728	ENSBTAT00000007530	cadherin related family member 4 [Source:VGNC Symbol;Acc:VGNC:27111]	51005176	2355	CDHR4	CDHR4-201
ENSBTAG00000005735	ENSBTAT00000007538	ATP synthase F(0) complex subunit C2, mitochondrial [Source:UniProtKB/Swiss-Prot;Acc:P07926]	26539249	597	ATP5G2	ATP5G2-201
ENSBTAG00000005741	ENSBTAT00000046765	distal-less homeobox 2 [Source:VGNC Symbol;Acc:VGNC:28099]	24489074	1261	DLX2	DLX2-201
ENSBTAG00000005743	ENSBTAT00000007547	Survival motor neuron protein [Source:UniProtKB/Swiss-Prot;Acc:O18870]	10034942	973	SMN1	SMN1-201
ENSBTAG00000005748	ENSBTAT00000007553	SRY-box 17 [Source:VGNC Symbol;Acc:VGNC:35144]	23884842	1233	SOX17	SOX17-201
ENSBTAG00000005760	ENSBTAT00000066234	TBC1 domain family member 4 [Source:VGNC Symbol;Acc:VGNC:35644]	50888598	4499	TBC1D4	TBC1D4-201
ENSBTAG00000005760	ENSBTAT00000007574	TBC1 domain family member 4 [Source:VGNC Symbol;Acc:VGNC:35644]	50888598	4493	TBC1D4	TBC1D4-202
ENSBTAG00000005760	ENSBTAT00000065132	TBC1 domain family member 4 [Source:VGNC Symbol;Acc:VGNC:35644]	50762489	2913	TBC1D4	TBC1D4-203
ENSBTAG00000005786	ENSBTAT00000007611	ataxin-3 [Source:RefSeq peptide;Acc:NP_001092686]	57381142	1122
ENSBTAG00000005787	ENSBTAT00000007606	intraflagellar transport 57 [Source:VGNC Symbol;Acc:VGNC:30071]	53368940	1602	IFT57	IFT57-201
ENSBTAG00000005803	ENSBTAT00000007630	protein tyrosine phosphatase domain containing 1 [Source:VGNC Symbol;Acc:VGNC:33527]	86801735	2472	PTPDC1	PTPDC1-201
ENSBTAG00000005809	ENSBTAT00000045701	Golgi pH regulator [Source:RefSeq peptide;Acc:NP_001070438]	21847767	1501	GPR89A	GPR89A-201
ENSBTAG00000005809	ENSBTAT00000007637	Golgi pH regulator [Source:RefSeq peptide;Acc:NP_001070438]	21847767	1405	GPR89A	GPR89A-202
ENSBTAG00000005826	ENSBTAT00000007663	protein prenyltransferase alpha subunit repeat containing 1 [Source:VGNC Symbol;Acc:VGNC:33489]	46180420	1309	PTAR1	PTAR1-201
ENSBTAG00000005826	ENSBTAT00000049249	protein prenyltransferase alpha subunit repeat containing 1 [Source:VGNC Symbol;Acc:VGNC:33489]	46180420	1309	PTAR1	PTAR1-202
ENSBTAG00000005827	ENSBTAT00000007665	FIG4 phosphoinositide 5-phosphatase [Source:VGNC Symbol;Acc:VGNC:29008]	41046003	3086	FIG4	FIG4-201
ENSBTAG00000005832	ENSBTAT00000055962	beta-adrenergic receptor kinase 1 [Source:RefSeq peptide;Acc:NP_777135]	45844928	2087	GRK2	GRK2-201
ENSBTAG00000005833	ENSBTAT00000007669	ethanolamine kinase 1 [Source:VGNC Symbol;Acc:VGNC:28624]	88017062	1516	ETNK1	ETNK1-201
ENSBTAG00000005838	ENSBTAT00000007678	unc-51 like kinase 3 [Source:VGNC Symbol;Acc:VGNC:36660]	34231528	2574	ULK3	ULK3-201
ENSBTAG00000005842	ENSBTAT00000007685	ATP binding cassette subfamily C member 10 [Source:VGNC Symbol;Acc:VGNC:25469]	16961898	4758	ABCC10	ABCC10-201
ENSBTAG00000005847	ENSBTAT00000007691	Rho associated coiled-coil containing protein kinase 2 [Source:VGNC Symbol;Acc:VGNC:34082]	86501577	4039	ROCK2	ROCK2-201
ENSBTAG00000005854	ENSBTAT00000007696	COP9 signalosome subunit 8 [Source:VGNC Symbol;Acc:VGNC:27606]	117179569	1601	COPS8	COPS8-201
ENSBTAG00000005862	ENSBTAT00000007705	structural maintenance of chromosomes 4 [Source:VGNC Symbol;Acc:VGNC:35001]	107928220	3967	SMC4	SMC4-201
ENSBTAG00000005862	ENSBTAT00000052946	structural maintenance of chromosomes 4 [Source:VGNC Symbol;Acc:VGNC:35001]	107928220	1447	SMC4	SMC4-202
ENSBTAG00000005865	ENSBTAT00000007709	mitogen-activated protein kinase 6 [Source:VGNC Symbol;Acc:VGNC:31221]	58449901	2651	MAPK6	MAPK6-201
ENSBTAG00000005870	ENSBTAT00000007713	Fanconi anemia complementation group L [Source:VGNC Symbol;Acc:VGNC:28860]	40744419	1250	FANCL	FANCL-201
ENSBTAG00000005882	ENSBTAT00000007733	zinc finger protein 333 [Source:VGNC Symbol;Acc:VGNC:37250]	12182802	1998	ZNF333	ZNF333-201
ENSBTAG00000005884	ENSBTAT00000007735	WD repeat domain 31 [Source:VGNC Symbol;Acc:VGNC:36891]	104296480	1333	WDR31	WDR31-201
ENSBTAG00000005888	ENSBTAT00000047505	MAM domain containing glycosylphosphatidylinositol anchor 1 [Source:VGNC Symbol;Acc:VGNC:31331]	11594184	3133	MDGA1	MDGA1-201
ENSBTAG00000005893	ENSBTAT00000037320	transmembrane protein 68 [Source:VGNC Symbol;Acc:VGNC:36107]	24747118	2858	TMEM68	TMEM68-201
ENSBTAG00000005897	ENSBTAT00000007751	Protein farnesyltransferase subunit beta [Source:UniProtKB/Swiss-Prot;Acc:P49355]	77421464	2695	FNTB	FNTB-201
ENSBTAG00000005898	ENSBTAT00000007749	trimethylguanosine synthase 1 [Source:VGNC Symbol;Acc:VGNC:35815]	24747219	2725	TGS1	TGS1-201
ENSBTAG00000005905	ENSBTAT00000048966	Bos taurus topoisomerase I binding, arginine/serine-rich, E3 ubiquitin protein ligase (TOPORS), mRNA. [Source:RefSeq mRNA;Acc:NM_001192578]	11391203	3929	TOPORS	TOPORS-201
ENSBTAG00000005908	ENSBTAT00000007760		38551441	2943	RSPH10B	RSPH10B-201
ENSBTAG00000005913	ENSBTAT00000007768	PAT1 homolog 1, processing body mRNA decay factor [Source:VGNC Symbol;Acc:VGNC:32593]	84188567	4067	PATL1	PATL1-201
ENSBTAG00000005917	ENSBTAT00000007772	par-6 family cell polarity regulator gamma [Source:VGNC Symbol;Acc:VGNC:32585]	582652	3276	PARD6G	PARD6G-201
ENSBTAG00000005923	ENSBTAT00000007781	ankyrin repeat and BTB domain containing 2 [Source:VGNC Symbol;Acc:VGNC:25516]	65735623	3084	ABTB2	ABTB2-201
ENSBTAG00000005928	ENSBTAT00000065031	Bos taurus multiple inositol-polyphosphate phosphatase 1 (MINPP1), transcript variant 2, mRNA. [Source:RefSeq mRNA;Acc:NM_001314067]	9170251	1275	MINPP1	MINPP1-202
ENSBTAG00000005928	ENSBTAT00000007784	Bos taurus multiple inositol-polyphosphate phosphatase 1 (MINPP1), transcript variant 2, mRNA. [Source:RefSeq mRNA;Acc:NM_001314067]	9170251	2057	MINPP1	MINPP1-201
ENSBTAG00000005929	ENSBTAT00000007787	spectrin beta, non-erythrocytic 2 [Source:HGNC Symbol;Acc:HGNC:11276]	45438945	7476	SPTBN2	SPTBN2-201
ENSBTAG00000005933	ENSBTAT00000007790	catenin beta interacting protein 1 [Source:VGNC Symbol;Acc:VGNC:27803]	44541239	665	CTNNBIP1	CTNNBIP1-201
ENSBTAG00000005934	ENSBTAT00000007792	tweety family member 3 [Source:VGNC Symbol;Acc:VGNC:36502]	41273562	1622	TTYH3	TTYH3-201
ENSBTAG00000005937	ENSBTAT00000012842	tubulin tyrosine ligase like 9 [Source:VGNC Symbol;Acc:VGNC:36496]	61958857	1394	TTLL9	TTLL9-201
ENSBTAG00000005945	ENSBTAT00000007803	neurexophilin and PC-esterase domain family member 4 [Source:HGNC Symbol;Acc:HGNC:23117]	25434051	2348	NXPE4	NXPE4-201
ENSBTAG00000005957	ENSBTAT00000057219	chromosome segregation 1 like [Source:VGNC Symbol;Acc:VGNC:27752]	77919358	3645	CSE1L	CSE1L-201
ENSBTAG00000005957	ENSBTAT00000007817	chromosome segregation 1 like [Source:VGNC Symbol;Acc:VGNC:27752]	77919378	3153	CSE1L	CSE1L-202
ENSBTAG00000005960	ENSBTAT00000007823	erythrocyte membrane protein band 4.1 like 2 [Source:VGNC Symbol;Acc:VGNC:28521]	70027346	3344	EPB41L2	EPB41L2-201
ENSBTAG00000005965	ENSBTAT00000007831	probable G-protein coupled receptor 123 [Source:RefSeq peptide;Acc:NP_001192775]	50882327	1749	ADGRA1	ADGRA1-201
ENSBTAG00000005971	ENSBTAT00000007836	peripherin 2 [Source:VGNC Symbol;Acc:VGNC:33385]	16390351	1313	PRPH2	PRPH2-201
ENSBTAG00000005972	ENSBTAT00000007837		38400859	651
ENSBTAG00000005976	ENSBTAT00000007841	hydroxysteroid 17-beta dehydrogenase 7 [Source:VGNC Symbol;Acc:VGNC:29976]	6659067	2232	HSD17B7	HSD17B7-201
ENSBTAG00000005979	ENSBTAT00000007848	helicase, lymphoid specific [Source:VGNC Symbol;Acc:VGNC:29805]	15857421	2907	HELLS	HELLS-201
ENSBTAG00000005986	ENSBTAT00000007857	SFT2 domain containing 3 [Source:VGNC Symbol;Acc:VGNC:34526]	4723281	663	SFT2D3	SFT2D3-201
ENSBTAG00000005987	ENSBTAT00000007859	WD repeat domain 33 [Source:VGNC Symbol;Acc:VGNC:36892]	4608435	4165	WDR33	WDR33-201
ENSBTAG00000005990	ENSBTAT00000007861	sphingosine-1-phosphate receptor 1 [Source:VGNC Symbol;Acc:VGNC:34252]	42188752	3030	S1PR1	S1PR1-201
ENSBTAG00000005994	ENSBTAT00000007865	sperm equatorial segment protein 1 [Source:VGNC Symbol;Acc:VGNC:35206]	15743109	1343	SPESP1	SPESP1-201
ENSBTAG00000005997	ENSBTAT00000020806		33026387	4223
ENSBTAG00000005999	ENSBTAT00000007877	fibronectin type III and SPRY domain containing 1 [Source:VGNC Symbol;Acc:VGNC:29129]	20990894	1691	FSD1	FSD1-201
ENSBTAG00000006004	ENSBTAT00000007883	leucine rich repeat containing 69 [Source:HGNC Symbol;Acc:HGNC:34303]	75651194	1316	LRRC69	LRRC69-201
ENSBTAG00000006008	ENSBTAT00000007892	calmodulin regulated spectrin associated protein 1 [Source:VGNC Symbol;Acc:VGNC:26730]	103489544	6326	CAMSAP1	CAMSAP1-201
ENSBTAG00000006015	ENSBTAT00000007900	DNA polymerase eta [Source:VGNC Symbol;Acc:VGNC:33124]	17092572	2133	POLH	POLH-201
ENSBTAG00000006027	ENSBTAT00000064054	ubiquitin specific peptidase 34 [Source:VGNC Symbol;Acc:VGNC:36724]	59987854	10758	USP34	USP34-201
ENSBTAG00000006027	ENSBTAT00000007921	ubiquitin specific peptidase 34 [Source:VGNC Symbol;Acc:VGNC:36724]	59987854	10728	USP34	USP34-202
ENSBTAG00000006045	ENSBTAT00000007943	prolyl 4-hydroxylase subunit beta [Source:VGNC Symbol;Acc:VGNC:32538]	51643765	2423	P4HB	P4HB-201
ENSBTAG00000006048	ENSBTAT00000007945	Dephospho-CoA kinase domain-containing protein [Source:UniProtKB/Swiss-Prot;Acc:Q3ZBS0]	45367549	843	DCAKD	DCAKD-201
ENSBTAG00000006050	ENSBTAT00000007946	BolA-like protein 1 [Source:UniProtKB/Swiss-Prot;Acc:Q3T138]	20760404	977	BOLA1	BOLA1-201
ENSBTAG00000006054	ENSBTAT00000007953	Acyl-CoA-binding domain-containing protein 4 [Source:UniProtKB/Swiss-Prot;Acc:Q2KHT9]	45433968	1720	ACBD4	ACBD4-201
ENSBTAG00000006063	ENSBTAT00000007965	Transmembrane protein 230 [Source:UniProtKB/Swiss-Prot;Acc:Q5E975]	47787910	1527	TMEM230	TMEM230-201
ENSBTAG00000006067	ENSBTAT00000007971	Vimentin-type intermediate filament-associated coiled-coil protein [Source:UniProtKB/Swiss-Prot;Acc:A7YWC8]	19697346	1954	VMAC	VMAC-201
ENSBTAG00000006068	ENSBTAT00000007973	coiled-coil and C2 domain containing 1A [Source:VGNC Symbol;Acc:VGNC:26824]	12890270	3562	CC2D1A	CC2D1A-201
ENSBTAG00000006070	ENSBTAT00000044550	RAN binding protein 3 [Source:VGNC Symbol;Acc:VGNC:33710]	19640261	2863	RANBP3	RANBP3-201
ENSBTAG00000006071	ENSBTAT00000007976	cortactin [Source:VGNC Symbol;Acc:VGNC:27821]	48167168	2681	CTTN	CTTN-201
ENSBTAG00000006073	ENSBTAT00000007981	podocan like 1 [Source:VGNC Symbol;Acc:VGNC:33102]	12866049	1722	PODNL1	PODNL1-201
ENSBTAG00000006078	ENSBTAT00000007987		17623242	755
ENSBTAG00000006081	ENSBTAT00000007990	protein phosphatase, Mg2+/Mn2+ dependent 1J [Source:HGNC Symbol;Acc:HGNC:20785]	30761233	1537	PPM1J	PPM1J-201
ENSBTAG00000006082	ENSBTAT00000007993	deoxyribonuclease 2, lysosomal [Source:VGNC Symbol;Acc:VGNC:28136]	13790587	1362	DNASE2	DNASE2-201
ENSBTAG00000006086	ENSBTAT00000007997	matrix metallopeptidase 28 [Source:VGNC Symbol;Acc:VGNC:31528]	14904920	1753	MMP28	MMP28-201
ENSBTAG00000006103	ENSBTAT00000008020	X-ray repair cross complementing 6 [Source:VGNC Symbol;Acc:VGNC:37007]	113228164	2310	XRCC6	XRCC6-201
ENSBTAG00000006107	ENSBTAT00000008026	SMC5-SMC6 complex localization factor protein 1 [Source:RefSeq peptide;Acc:NP_001095528]	96366971	3225	SLF1	SLF1-201
ENSBTAG00000006111	ENSBTAT00000008028	exocyst complex component 8 [Source:VGNC Symbol;Acc:VGNC:28653]	3358381	2461	EXOC8	EXOC8-201
ENSBTAG00000006114	ENSBTAT00000008035	zinc finger CCHC-type containing 8 [Source:VGNC Symbol;Acc:VGNC:37123]	55192961	2161	ZCCHC8	ZCCHC8-201
ENSBTAG00000006122	ENSBTAT00000008060	HECT, UBA and WWE domain containing 1, E3 ubiquitin protein ligase [Source:VGNC Symbol;Acc:VGNC:30009]	96520246	14016	HUWE1	HUWE1-201
ENSBTAG00000006132	ENSBTAT00000008069	DENN domain containing 3 [Source:VGNC Symbol;Acc:VGNC:27998]	3793653	3822	DENND3	DENND3-201
ENSBTAG00000006133	ENSBTAT00000008070		104576795	942
ENSBTAG00000006135	ENSBTAT00000008072	microtubule associated protein 1 light chain 3 alpha [Source:VGNC Symbol;Acc:VGNC:31179]	64497254	954	MAP1LC3A	MAP1LC3A-201
ENSBTAG00000006140	ENSBTAT00000008078	Peroxisomal membrane protein 11A [Source:UniProtKB/Swiss-Prot;Acc:Q0VCP2]	21530708	2667	PEX11A	PEX11A-201
ENSBTAG00000006141	ENSBTAT00000008080	WD repeat domain 93 [Source:HGNC Symbol;Acc:HGNC:26924]	21540360	2081	WDR93	WDR93-201
ENSBTAG00000006143	ENSBTAT00000008081	cAMP responsive element binding protein 3 like 1 [Source:VGNC Symbol;Acc:VGNC:27694]	77157186	1763	CREB3L1	CREB3L1-201
ENSBTAG00000006156	ENSBTAT00000008097	bone marrow stromal cell antigen 1 [Source:VGNC Symbol;Acc:VGNC:26581]	115687877	945	BST1	BST1-201
ENSBTAG00000006159	ENSBTAT00000008100	potassium voltage-gated channel subfamily J member 3 [Source:VGNC Symbol;Acc:VGNC:30461]	41491255	1568	KCNJ3	KCNJ3-201
ENSBTAG00000006166	ENSBTAT00000044289	ATPase WRNIP1 [Source:RefSeq peptide;Acc:NP_001096576]	50714364	1865	WRNIP1	WRNIP1-201
ENSBTAG00000006170	ENSBTAT00000008112	zinc finger protein 76 [Source:HGNC Symbol;Acc:HGNC:13149]	9196406	2116	ZNF76	ZNF76-201
ENSBTAG00000006177	ENSBTAT00000008119	zinc finger DHHC-type containing 20 [Source:VGNC Symbol;Acc:VGNC:37136]	35781299	1894	ZDHHC20	ZDHHC20-201
ENSBTAG00000006187	ENSBTAT00000008130	microfibril associated protein 4 [Source:VGNC Symbol;Acc:VGNC:31424]	34685357	1476	MFAP4	MFAP4-201
ENSBTAG00000006188	ENSBTAT00000061112	usherin [Source:VGNC Symbol;Acc:VGNC:36706]	20502175	16447	USH2A	USH2A-201
ENSBTAG00000006197	ENSBTAT00000008139	zinc finger DHHC-type containing 21 [Source:VGNC Symbol;Acc:VGNC:37137]	29553187	2229	ZDHHC21	ZDHHC21-201
ENSBTAG00000006199	ENSBTAT00000008142	DR1 associated protein 1 [Source:VGNC Symbol;Acc:VGNC:28203]	44694171	832	DRAP1	DRAP1-201
ENSBTAG00000006202	ENSBTAT00000008146		112636488	3391	ST13	ST13-201
ENSBTAG00000006205	ENSBTAT00000008150	DnaJ heat shock protein family (Hsp40) member B7 [Source:HGNC Symbol;Acc:HGNC:24986]	112642911	1061	DNAJB7	DNAJB7-201
ENSBTAG00000006209	ENSBTAT00000008154	exostosin glycosyltransferase 1 [Source:VGNC Symbol;Acc:VGNC:28665]	48318650	2241	EXT1	EXT1-201
ENSBTAG00000006235	ENSBTAT00000008186	integrator complex subunit 3 [Source:VGNC Symbol;Acc:VGNC:30229]	16724703	4705	INTS3	INTS3-201
ENSBTAG00000006241	ENSBTAT00000008193	Lysosomal alpha-mannosidase Lysosomal alpha-mannosidase A peptide Lysosomal alpha-mannosidase B peptide Lysosomal alpha-mannosidase C peptide Lysosomal alpha-mannosidase D peptide Lysosomal alpha-mannosidase E peptide [Source:UniProtKB/Swiss-Prot;Acc:Q29451]	13954085	3132	MAN2B1	MAN2B1-201
ENSBTAG00000006245	ENSBTAT00000008196	WD repeat domain 83 [Source:VGNC Symbol;Acc:VGNC:36923]	13939754	1155	WDR83	WDR83-201
ENSBTAG00000006253	ENSBTAT00000008207	filamin C [Source:VGNC Symbol;Acc:VGNC:29035]	93609408	8318	FLNC	FLNC-201
ENSBTAG00000006260	ENSBTAT00000008215	KIAA1614 [Source:VGNC Symbol;Acc:VGNC:30573]	63526331	3519	KIAA1614	KIAA1614-201
ENSBTAG00000006262	ENSBTAT00000008216	LIM zinc finger domain containing 2 [Source:VGNC Symbol;Acc:VGNC:30891]	4780176	1779	LIMS2	LIMS2-201
ENSBTAG00000006276	ENSBTAT00000008228	C1q and TNF related 1 [Source:VGNC Symbol;Acc:VGNC:26622]	53984772	2510	C1QTNF1	C1QTNF1-201
ENSBTAG00000006278	ENSBTAT00000008235	family with sequence similarity 83 member C [Source:VGNC Symbol;Acc:VGNC:28834]	65220014	2244	FAM83C	FAM83C-201
ENSBTAG00000006287	ENSBTAT00000025973	neural precursor cell expressed, developmentally down-regulated 9 [Source:VGNC Symbol;Acc:VGNC:31984]	44851677	3306	NEDD9	NEDD9-201
ENSBTAG00000006287	ENSBTAT00000063698	neural precursor cell expressed, developmentally down-regulated 9 [Source:VGNC Symbol;Acc:VGNC:31984]	44955883	4568	NEDD9	NEDD9-202
ENSBTAG00000006288	ENSBTAT00000008254	V-set and transmembrane domain containing 4 [Source:HGNC Symbol;Acc:HGNC:26470]	43749033	1118	VSTM4	VSTM4-201
ENSBTAG00000006291	ENSBTAT00000008257	Ubiquitin carboxyl-terminal hydrolase CYLD [Source:UniProtKB/Swiss-Prot;Acc:Q1RMU2]	19224240	3412	CYLD	CYLD-201
ENSBTAG00000006295	ENSBTAT00000008264	thyroid stimulating hormone beta [Source:VGNC Symbol;Acc:VGNC:36418]	28424798	531	TSHB	TSHB-201
ENSBTAG00000006305	ENSBTAT00000054038	adenylate kinase 1 [Source:VGNC Symbol;Acc:VGNC:25770]	98561576	829	AK1	AK1-201
ENSBTAG00000006330	ENSBTAT00000008305	RNA binding motif protein 5 [Source:VGNC Symbol;Acc:VGNC:33806]	50813736	3102	RBM5	RBM5-201
ENSBTAG00000006354	ENSBTAT00000008335		39179293	1357	HP	HP-201
ENSBTAG00000006368	ENSBTAT00000008355	NEDD4 binding protein 3 [Source:VGNC Symbol;Acc:VGNC:31853]	40573898	1632	N4BP3	N4BP3-201
ENSBTAG00000006379	ENSBTAT00000008368	biphenyl hydrolase like [Source:HGNC Symbol;Acc:HGNC:1094]	50417050	1364	BPHL	BPHL-201
ENSBTAG00000006383	ENSBTAT00000008373		126048949	795
ENSBTAG00000006393	ENSBTAT00000008384	ferrochelatase [Source:VGNC Symbol;Acc:VGNC:28943]	57333273	1747	FECH	FECH-201
ENSBTAG00000006398	ENSBTAT00000008388	mitochondrial import receptor subunit TOM7 homolog [Source:RefSeq peptide;Acc:NP_001106777]	89692771	165	TOMM7	TOMM7-201
ENSBTAG00000006403	ENSBTAT00000008390	chromosome 1 open reading frame 115 [Source:HGNC Symbol;Acc:HGNC:25873]	24876776	450	C16H1orf115	C16H1orf115-201
ENSBTAG00000006413	ENSBTAT00000008409	katanin regulatory subunit B1 like 1 [Source:VGNC Symbol;Acc:VGNC:30409]	28459345	1312	KATNBL1	KATNBL1-201
ENSBTAG00000006414	ENSBTAT00000008410	nuclear transport factor 2 [Source:VGNC Symbol;Acc:VGNC:32371]	35476833	868	NUTF2	NUTF2-201
ENSBTAG00000006417	ENSBTAT00000008416	enhancer of mRNA decapping 4 [Source:VGNC Symbol;Acc:VGNC:28321]	35493612	4668	EDC4	EDC4-201
ENSBTAG00000006428	ENSBTAT00000008427	zinc finger protein 354A [Source:HGNC Symbol;Acc:HGNC:11628]	41179540	2037	ZNF354A	ZNF354A-201
ENSBTAG00000006429	ENSBTAT00000008431	aconitase 2 [Source:VGNC Symbol;Acc:VGNC:25546]	113089139	2744	ACO2	ACO2-201
ENSBTAG00000006441	ENSBTAT00000008447	ATP synthase, H+ transporting, mitochondrial Fo complex subunit B1 [Source:VGNC Symbol;Acc:VGNC:26303]	32020661	1145	ATP5F1	ATP5F1-201
ENSBTAG00000006447	ENSBTAT00000008455	acyl-CoA synthetase medium chain family member 3 [Source:HGNC Symbol;Acc:HGNC:10522]	18605635	1986	ACSM3	ACSM3-201
ENSBTAG00000006452	ENSBTAT00000008462	CD3d molecule [Source:VGNC Symbol;Acc:VGNC:27028]	29460605	1476	CD3D	CD3D-201
ENSBTAG00000006453	ENSBTAT00000046953	CD3g molecule [Source:VGNC Symbol;Acc:VGNC:27031]	29462576	623	CD3G	CD3G-201
ENSBTAG00000006457	ENSBTAT00000008467	alpha hemoglobin stabilizing protein [Source:HGNC Symbol;Acc:HGNC:18075]	27801696	234	AHSP	AHSP-201
ENSBTAG00000006464	ENSBTAT00000008480	golgi associated, gamma adaptin ear containing, ARF binding protein 1 [Source:VGNC Symbol;Acc:VGNC:29335]	109960753	1321	GGA1	GGA1-201
ENSBTAG00000006464	ENSBTAT00000008477	golgi associated, gamma adaptin ear containing, ARF binding protein 1 [Source:VGNC Symbol;Acc:VGNC:29335]	109960769	2774	GGA1	GGA1-202
ENSBTAG00000006471	ENSBTAT00000008486	oxysterol binding protein like 11 [Source:VGNC Symbol;Acc:VGNC:32459]	70664027	3361	OSBPL11	OSBPL11-201
ENSBTAG00000006472	ENSBTAT00000008485	G protein-coupled receptor 143 [Source:HGNC Symbol;Acc:HGNC:20145]	143861798	1577	GPR143	GPR143-201
ENSBTAG00000006479	ENSBTAT00000008495	calpain 7 [Source:VGNC Symbol;Acc:VGNC:26750]	153971502	2632	CAPN7	CAPN7-201
ENSBTAG00000006482	ENSBTAT00000008498	pentatricopeptide repeat domain 3 [Source:VGNC Symbol;Acc:VGNC:33491]	48629215	2615	PTCD3	PTCD3-201
ENSBTAG00000006489	ENSBTAT00000008516	myosin VA [Source:VGNC Symbol;Acc:VGNC:31826]	58026028	5828	MYO5A	MYO5A-201
ENSBTAG00000006489	ENSBTAT00000063531	myosin VA [Source:VGNC Symbol;Acc:VGNC:31826]	58026405	1962	MYO5A	MYO5A-202
ENSBTAG00000006493	ENSBTAT00000008507	cleavage and polyadenylation factor I subunit 1 [Source:VGNC Symbol;Acc:VGNC:27457]	82265071	1749	CLP1	CLP1-201
ENSBTAG00000006510	ENSBTAT00000008529	yrdC N6-threonylcarbamoyltransferase domain containing [Source:VGNC Symbol;Acc:VGNC:37038]	108696802	1736	YRDC	YRDC-201
ENSBTAG00000006529	ENSBTAT00000008576	decaprenyl diphosphate synthase subunit 1 [Source:VGNC Symbol;Acc:VGNC:32719]	18224123	1574	PDSS1	PDSS1-201
ENSBTAG00000006531	ENSBTAT00000015282	disco interacting protein 2 homolog C [Source:VGNC Symbol;Acc:VGNC:28068]	47041229	4923	DIP2C	DIP2C-201
ENSBTAG00000006541	ENSBTAT00000008593	ATPase sarcoplasmic/endoplasmic reticulum Ca2+ transporting 1 [Source:VGNC Symbol;Acc:VGNC:26290]	26204655	3152	ATP2A1	ATP2A1-201
ENSBTAG00000006549	ENSBTAT00000038044	calcium homeostasis modulator family member 6 [Source:VGNC Symbol;Acc:VGNC:26712]	34689575	1030	CALHM6	CALHM6-201
ENSBTAG00000006550	ENSBTAT00000008607	GABA type A receptor associated protein like 2 [Source:VGNC Symbol;Acc:VGNC:29186]	2907580	943	GABARAPL2	GABARAPL2-201
ENSBTAG00000006552	ENSBTAT00000008608	lysosomal associated membrane protein 3 [Source:VGNC Symbol;Acc:VGNC:30777]	84536353	2082	LAMP3	LAMP3-201
ENSBTAG00000006557	ENSBTAT00000008614	RHEB like 1 [Source:VGNC Symbol;Acc:VGNC:33940]	30918838	637	RHEBL1	RHEBL1-201
ENSBTAG00000006561	ENSBTAT00000045329	RasGEF domain family member 1B [Source:VGNC Symbol;Acc:VGNC:33744]	98026691	2925	RASGEF1B	RASGEF1B-201
ENSBTAG00000006567	ENSBTAT00000008625	vasoactive intestinal peptide receptor 1 [Source:VGNC Symbol;Acc:VGNC:36799]	15280708	2705	VIPR1	VIPR1-201
ENSBTAG00000006572	ENSBTAT00000008634	caspase recruitment domain family member 9 [Source:VGNC Symbol;Acc:VGNC:26764]	103883072	1823	CARD9	CARD9-201
ENSBTAG00000006586	ENSBTAT00000008650	karyopherin subunit beta 1 [Source:VGNC Symbol;Acc:VGNC:30707]	39431772	3475	KPNB1	KPNB1-201
ENSBTAG00000006589	ENSBTAT00000053450	cystic fibrosis transmembrane conductance regulator [Source:HGNC Symbol;Acc:HGNC:1884]	51249563	6016	CFTR	CFTR-201
ENSBTAG00000006590	ENSBTAT00000008652	nudix hydrolase 16 like 1 [Source:VGNC Symbol;Acc:VGNC:32331]	3802677	1663	NUDT16L1	NUDT16L1-201
ENSBTAG00000006592	ENSBTAT00000008658	small G protein signaling modulator 1 [Source:VGNC Symbol;Acc:VGNC:34550]	67284515	4598	SGSM1	SGSM1-201
ENSBTAG00000006595	ENSBTAT00000008661		3820876	1937	C16orf71	C16orf71-201
ENSBTAG00000006595	ENSBTAT00000037505		3820876	1666	C16orf71	C16orf71-202
ENSBTAG00000006611	ENSBTAT00000008683	nucleoporin 93 [Source:VGNC Symbol;Acc:VGNC:32366]	24879123	2656	NUP93	NUP93-201
ENSBTAG00000006614	ENSBTAT00000008676	transmembrane and coiled-coil domain family 1 [Source:VGNC Symbol;Acc:VGNC:35925]	56700645	2495	TMCC1	TMCC1-201
ENSBTAG00000006619	ENSBTAT00000008710	megakaryocyte-associated tyrosine kinase [Source:VGNC Symbol;Acc:VGNC:31263]	21421266	1593	MATK	MATK-201
ENSBTAG00000006633	ENSBTAT00000031869	interferon regulatory factor 3 [Source:VGNC Symbol;Acc:VGNC:30274]	56523302	1548	IRF3	IRF3-201
ENSBTAG00000006645	ENSBTAT00000008730	lysophosphatidic acid receptor 6 [Source:VGNC Symbol;Acc:VGNC:30960]	18284006	1850	LPAR6	LPAR6-201
ENSBTAG00000006654	ENSBTAT00000046172	TRAF family member associated NFKB activator [Source:VGNC Symbol;Acc:VGNC:35594]	35342975	2049	TANK	TANK-201
ENSBTAG00000006661	ENSBTAT00000008749	RAS like proto-oncogene A [Source:VGNC Symbol;Acc:VGNC:33698]	81929351	724	RALA	RALA-201
ENSBTAG00000006665	ENSBTAT00000008754	endoplasmic reticulum protein 29 [Source:VGNC Symbol;Acc:VGNC:28596]	64426503	1234	ERP29	ERP29-201
ENSBTAG00000006671	ENSBTAT00000057089	Probable ATP-dependent RNA helicase DDX27 [Source:UniProtKB/Swiss-Prot;Acc:A1A4H6]	78054502	2465	DDX27	DDX27-201
ENSBTAG00000006674	ENSBTAT00000008767	solute carrier family 13 member 1 [Source:VGNC Symbol;Acc:VGNC:34673]	88354594	2215	SLC13A1	SLC13A1-201
ENSBTAG00000006675	ENSBTAT00000008785	proprotein convertase subtilisin/kexin type 6 [Source:HGNC Symbol;Acc:HGNC:8569]	29553201	2824	PCSK6	PCSK6-201
ENSBTAG00000006685	ENSBTAT00000008793	interleukin-10 precursor [Source:RefSeq peptide;Acc:NP_776513]	4406421	748	IL10	IL10-201
ENSBTAG00000006686	ENSBTAT00000029948	nephronectin [Source:VGNC Symbol;Acc:VGNC:32209]	20529959	2368	NPNT	NPNT-201
ENSBTAG00000006690	ENSBTAT00000008799	archain 1 [Source:VGNC Symbol;Acc:VGNC:26057]	29754474	2252	ARCN1	ARCN1-201
ENSBTAG00000006691	ENSBTAT00000008798	gamma-aminobutyric acid type A receptor alpha3 subunit [Source:VGNC Symbol;Acc:VGNC:29192]	35094442	1704	GABRA3	GABRA3-201
ENSBTAG00000006695	ENSBTAT00000008802	valosin containing protein interacting protein 1 [Source:HGNC Symbol;Acc:HGNC:30897]	32908633	3675	VCPIP1	VCPIP1-201
ENSBTAG00000006702	ENSBTAT00000008809	eukaryotic translation initiation factor 3 subunit E [Source:VGNC Symbol;Acc:VGNC:28395]	58397835	1496	EIF3E	EIF3E-201
ENSBTAG00000006715	ENSBTAT00000008831	F-box protein 8 [Source:VGNC Symbol;Acc:VGNC:28920]	6449539	1654	FBXO8	FBXO8-201
ENSBTAG00000006726	ENSBTAT00000008842	coiled-coil domain containing 102B [Source:HGNC Symbol;Acc:HGNC:26295]	8645504	1373	CCDC102B	CCDC102B-201
ENSBTAG00000006729	ENSBTAT00000008847	AT-rich interaction domain 5B [Source:VGNC Symbol;Acc:VGNC:26132]	18003736	3396	ARID5B	ARID5B-201
ENSBTAG00000006730	ENSBTAT00000029404	sushi domain containing 2 [Source:VGNC Symbol;Acc:VGNC:35487]	73408384	3038	SUSD2	SUSD2-201
ENSBTAG00000006744	ENSBTAT00000008872	transmembrane protein 131 [Source:VGNC Symbol;Acc:VGNC:35964]	3160004	5533	TMEM131	TMEM131-201
ENSBTAG00000006745	ENSBTAT00000049554	fibrinogen gamma chain [Source:VGNC Symbol;Acc:VGNC:28990]	2823021	1557	FGG	FGG-201
ENSBTAG00000006745	ENSBTAT00000008877	fibrinogen gamma chain [Source:VGNC Symbol;Acc:VGNC:28990]	2823044	1611	FGG	FGG-202
ENSBTAG00000006759	ENSBTAT00000008894	succinate-CoA ligase ADP-forming beta subunit [Source:VGNC Symbol;Acc:VGNC:35455]	17930933	2137	SUCLA2	SUCLA2-201
ENSBTAG00000006767	ENSBTAT00000008903	mitochondrial ribosomal protein L13 [Source:VGNC Symbol;Acc:VGNC:31617]	84167593	797	MRPL13	MRPL13-201
ENSBTAG00000006776	ENSBTAT00000008911	KIAA0930 [Source:VGNC Symbol;Acc:VGNC:30560]	116355644	1599	KIAA0930	KIAA0930-201
ENSBTAG00000006780	ENSBTAT00000008917	napsin A aspartic peptidase [Source:VGNC Symbol;Acc:VGNC:31886]	56974391	1291	NAPSA	NAPSA-201
ENSBTAG00000006784	ENSBTAT00000061035		37346275	2683	PLA2G4B	PLA2G4B-201
ENSBTAG00000006785	ENSBTAT00000008925	ADP-ribosylation factor 2 [Source:UniProtKB/Swiss-Prot;Acc:P84081]	46248032	664	ARF2	ARF2-201
ENSBTAG00000006790	ENSBTAT00000008931	spectrin beta, non-erythrocytic 5 [Source:VGNC Symbol;Acc:VGNC:35255]	37405210	11772	SPTBN5	SPTBN5-201
ENSBTAG00000006790	ENSBTAT00000065401	spectrin beta, non-erythrocytic 5 [Source:VGNC Symbol;Acc:VGNC:35255]	37405187	5844	SPTBN5	SPTBN5-202
ENSBTAG00000006797	ENSBTAT00000008938	membrane associated ring-CH-type finger 3 [Source:VGNC Symbol;Acc:VGNC:31239]	28238850	1845	2018-03-03	MARCH3-201
ENSBTAG00000006804	ENSBTAT00000053787	kin of IRRE-like protein 3 precursor [Source:RefSeq peptide;Acc:NP_001071553]	30218950	1866	KIRREL3	KIRREL3-201
ENSBTAG00000006811	ENSBTAT00000008955	ephrin type-A receptor 3 precursor [Source:RefSeq peptide;Acc:NP_001193042]	36837036	2383	EPHA3	EPHA3-201
ENSBTAG00000006818	ENSBTAT00000008956	transmembrane protein 185A [Source:VGNC Symbol;Acc:VGNC:36011]	32950185	1550	TMEM185A	TMEM185A-201
ENSBTAG00000006832	ENSBTAT00000032961	solute carrier family 5 member 6 [Source:VGNC Symbol;Acc:VGNC:34909]	72425383	2312	SLC5A6	SLC5A6-201
ENSBTAG00000006836	ENSBTAT00000008982	F-box protein 33 [Source:VGNC Symbol;Acc:VGNC:28906]	49766810	1822	FBXO33	FBXO33-201
ENSBTAG00000006837	ENSBTAT00000008985	ubiquitin like modifier activating enzyme 6 [Source:VGNC Symbol;Acc:VGNC:36565]	85137078	4844	UBA6	UBA6-201
ENSBTAG00000006841	ENSBTAT00000043330	leucine rich repeat containing 4B [Source:VGNC Symbol;Acc:VGNC:31019]	57127435	2197	LRRC4B	LRRC4B-201
ENSBTAG00000006851	ENSBTAT00000008997		100570907	712
ENSBTAG00000006851	ENSBTAT00000065136		100578927	624
ENSBTAG00000006862	ENSBTAT00000009013	Meis homeobox 3 [Source:HGNC Symbol;Acc:HGNC:29537]	54836604	1550	MEIS3	MEIS3-201
ENSBTAG00000006877	ENSBTAT00000061368	matrix metallopeptidase 16 [Source:VGNC Symbol;Acc:VGNC:31521]	76757695	3165	MMP16	MMP16-201
ENSBTAG00000006882	ENSBTAT00000046733	IQ motif containing GTPase activating protein 3 [Source:VGNC Symbol;Acc:VGNC:30260]	14306401	4916	IQGAP3	IQGAP3-201
ENSBTAG00000006884	ENSBTAT00000021887	Polyadenylate-binding protein 2 [Source:UniProtKB/Swiss-Prot;Acc:Q28165]	21434016	3877	PABPN1	PABPN1-201
ENSBTAG00000006884	ENSBTAT00000047156	Polyadenylate-binding protein 2 [Source:UniProtKB/Swiss-Prot;Acc:Q28165]	21432160	1097	PABPN1	PABPN1-202
ENSBTAG00000006907	ENSBTAT00000055345	nebulin [Source:VGNC Symbol;Acc:VGNC:31977]	44546002	14845	NEB	NEB-201
ENSBTAG00000006907	ENSBTAT00000061000	nebulin [Source:VGNC Symbol;Acc:VGNC:31977]	44547340	20768	NEB	NEB-202
ENSBTAG00000006921	ENSBTAT00000009089	ATP binding cassette subfamily A member 6 [Source:VGNC Symbol;Acc:VGNC:25460]	62027821	5238	ABCA6	ABCA6-201
ENSBTAG00000006928	ENSBTAT00000009097	ornithine aminotransferase [Source:HGNC Symbol;Acc:HGNC:8091]	44397476	2375	OAT	OAT-201
ENSBTAG00000006938	ENSBTAT00000009109	protein phosphatase, Mg2+/Mn2+ dependent 1F [Source:VGNC Symbol;Acc:VGNC:33212]	73955266	1257	PPM1F	PPM1F-201
ENSBTAG00000006939	ENSBTAT00000009131	FYVE, RhoGEF and PH domain containing 3 [Source:VGNC Symbol;Acc:VGNC:28966]	85820087	2971	FGD3	FGD3-201
ENSBTAG00000006941	ENSBTAT00000009111	alpha tubulin acetyltransferase 1 [Source:VGNC Symbol;Acc:VGNC:26236]	28169424	1483	ATAT1	ATAT1-201
ENSBTAG00000006941	ENSBTAT00000009133	alpha tubulin acetyltransferase 1 [Source:VGNC Symbol;Acc:VGNC:26236]	28169424	1170	ATAT1	ATAT1-202
ENSBTAG00000006951	ENSBTAT00000009126	LIM domain only 2 [Source:VGNC Symbol;Acc:VGNC:30934]	65407118	1703	LMO2	LMO2-201
ENSBTAG00000006966	ENSBTAT00000035896	Nurim [Source:UniProtKB/Swiss-Prot;Acc:Q32LM8]	28114705	1538	NRM	NRM-201
ENSBTAG00000006974	ENSBTAT00000034300	pleckstrin homology domain containing A7 [Source:VGNC Symbol;Acc:VGNC:33008]	36112951	3707	PLEKHA7	PLEKHA7-201
ENSBTAG00000006985	ENSBTAT00000009179	transmembrane 7 superfamily member 3 [Source:VGNC Symbol;Acc:VGNC:35911]	83206162	3672	TM7SF3	TM7SF3-201
ENSBTAG00000006989	ENSBTAT00000009186	ssemaphorin 4F [Source:VGNC Symbol;Acc:VGNC:34437]	9969422	4096	SEMA4F	SEMA4F-201
ENSBTAG00000006989	ENSBTAT00000056323	ssemaphorin 4F [Source:VGNC Symbol;Acc:VGNC:34437]	9969422	4371	SEMA4F	SEMA4F-202
ENSBTAG00000006990	ENSBTAT00000009187	myelin regulatory factor [Source:VGNC Symbol;Acc:VGNC:31844]	40905008	3438	MYRF	MYRF-201
ENSBTAG00000006995	ENSBTAT00000009208	spectrin beta, non-erythrocytic 1 [Source:VGNC Symbol;Acc:VGNC:35253]	37030009	8298	SPTBN1	SPTBN1-201
ENSBTAG00000006999	ENSBTAT00000009228	ryanodine receptor 1 [Source:VGNC Symbol;Acc:VGNC:34233]	48502352	15265	RYR1	RYR1-201
ENSBTAG00000007003	ENSBTAT00000009214	thymidylate synthetase [Source:VGNC Symbol;Acc:VGNC:36549]	35935176	1590	TYMS	TYMS-201
ENSBTAG00000007012	ENSBTAT00000037194	zinc finger protein 3 [Source:VGNC Symbol;Acc:VGNC:37241]	36905467	2816	ZNF3	ZNF3-201
ENSBTAG00000007013	ENSBTAT00000009229	target of myb1 like 1 membrane trafficking protein [Source:VGNC Symbol;Acc:VGNC:36218]	5221507	2054	TOM1L1	TOM1L1-201
ENSBTAG00000007031	ENSBTAT00000009250	3-oxoacyl-ACP synthase, mitochondrial [Source:VGNC Symbol;Acc:VGNC:32513]	39865112	1536	OXSM	OXSM-201
ENSBTAG00000007041	ENSBTAT00000009261		60994032	1576	SERPINA3-8	SERPINA3-8-201
ENSBTAG00000007047	ENSBTAT00000009267	frizzled class receptor 10 [Source:VGNC Symbol;Acc:VGNC:29166]	47937432	1956	FZD10	FZD10-201
ENSBTAG00000007052	ENSBTAT00000009271	bradykinin receptor B1 [Source:VGNC Symbol;Acc:VGNC:26459]	62760703	1131	BDKRB1	BDKRB1-201
ENSBTAG00000007068	ENSBTAT00000036848	SH3 domain binding glutamate rich protein [Source:VGNC Symbol;Acc:VGNC:34563]	141029893	1083	SH3BGR	SH3BGR-201
ENSBTAG00000007073	ENSBTAT00000009300	carboxypeptidase B2 [Source:VGNC Symbol;Acc:VGNC:27646]	16242341	1448	CPB2	CPB2-201
ENSBTAG00000007084	ENSBTAT00000009316	mitogen-activated protein kinase kinase kinase 14 [Source:VGNC Symbol;Acc:VGNC:31192]	45560686	3645	MAP3K14	MAP3K14-201
ENSBTAG00000007101	ENSBTAT00000009341	coagulation factor III, tissue factor [Source:VGNC Symbol;Acc:VGNC:28687]	49110156	1877	F3	F3-201
ENSBTAG00000007102	ENSBTAT00000054392	G2 and S-phase expressed 1 [Source:VGNC Symbol;Acc:VGNC:29711]	117677522	2686	GTSE1	GTSE1-201
ENSBTAG00000007102	ENSBTAT00000009339	G2 and S-phase expressed 1 [Source:VGNC Symbol;Acc:VGNC:29711]	117677522	1984	GTSE1	GTSE1-202
ENSBTAG00000007105	ENSBTAT00000009343		146844058	3144
ENSBTAG00000007106	ENSBTAT00000009346		146859201	1251	ES1	ES1-201
ENSBTAG00000007109	ENSBTAT00000038558	ankyrin repeat and SOCS box containing 2 [Source:VGNC Symbol;Acc:VGNC:26196]	59160261	2451	ASB2	ASB2-201
ENSBTAG00000007112	ENSBTAT00000009357	heat shock protein family B (small) member 11 [Source:HGNC Symbol;Acc:HGNC:25019]	92831380	682	C3H1ORF41	C3H1ORF41-201
ENSBTAG00000007117	ENSBTAT00000044661	CST telomere replication complex component 1 [Source:VGNC Symbol;Acc:VGNC:27787]	28483634	4077	CTC1	CTC1-201
ENSBTAG00000007121	ENSBTAT00000034713	thymidine kinase 1 [Source:VGNC Symbol;Acc:VGNC:35884]	54596647	1522	TK1	TK1-201
ENSBTAG00000007122	ENSBTAT00000009371	ZFP2 zinc finger protein [Source:HGNC Symbol;Acc:HGNC:26138]	2394402	2314	ZFP2	ZFP2-201
ENSBTAG00000007123	ENSBTAT00000009379	alpha-endosulfine isoform 2 [Source:RefSeq peptide;Acc:NP_001300934]	20141694	2433	ENSA	ENSA-201
ENSBTAG00000007137	ENSBTAT00000009392	replication factor C subunit 5 [Source:VGNC Symbol;Acc:VGNC:33889]	59448907	4262	RFC5	RFC5-201
ENSBTAG00000007147	ENSBTAT00000009405	CUE domain containing 1 [Source:VGNC Symbol;Acc:VGNC:27829]	8974286	2890	CUEDC1	CUEDC1-201
ENSBTAG00000007152	ENSBTAT00000009410	OS9, endoplasmic reticulum lectin [Source:VGNC Symbol;Acc:VGNC:32455]	56104924	2649	OS9	OS9-201
ENSBTAG00000007159	ENSBTAT00000009422	estrogen receptor [Source:RefSeq peptide;Acc:NP_001001443]	89969586	1791	ESR1	ESR1-201
ENSBTAG00000007163	ENSBTAT00000009435	solute carrier family 44 member 1 [Source:HGNC Symbol;Acc:HGNC:18798]	96771691	1959	SLC44A1	SLC44A1-201
ENSBTAG00000007164	ENSBTAT00000009427	fibroblast growth factor receptor 3 precursor [Source:RefSeq peptide;Acc:NP_776743]	109691052	2733	FGFR3	FGFR3-201
ENSBTAG00000007170	ENSBTAT00000009438	solute carrier family 38 member 7 [Source:VGNC Symbol;Acc:VGNC:34854]	26525996	3541	SLC38A7	SLC38A7-201
ENSBTAG00000007176	ENSBTAT00000048450	glycerophosphodiester phosphodiesterase domain containing 1 [Source:VGNC Symbol;Acc:VGNC:29310]	10410438	1184	GDPD1	GDPD1-201
ENSBTAG00000007181	ENSBTAT00000032447	kinesin family member C3 [Source:VGNC Symbol;Acc:VGNC:30613]	25834760	2662	KIFC3	KIFC3-201
ENSBTAG00000007187	ENSBTAT00000012349	inverted formin, FH2 and WH2 domain containing [Source:HGNC Symbol;Acc:HGNC:23791]	70827525	3678	INF2	INF2-201
ENSBTAG00000007190	ENSBTAT00000009462	THAP domain containing 6 [Source:VGNC Symbol;Acc:VGNC:35824]	92076750	3460	THAP6	THAP6-201
ENSBTAG00000007203	ENSBTAT00000009477	STT3A, catalytic subunit of the oligosaccharyltransferase complex [Source:VGNC Symbol;Acc:VGNC:35427]	29374406	2449	STT3A	STT3A-201
ENSBTAG00000007204	ENSBTAT00000007288	keratin 80 [Source:VGNC Symbol;Acc:VGNC:30742]	27886967	3287	KRT80	KRT80-201
ENSBTAG00000007206	ENSBTAT00000009480	striatin interacting protein 2 [Source:VGNC Symbol;Acc:VGNC:35423]	94153704	2518	STRIP2	STRIP2-201
ENSBTAG00000007211	ENSBTAT00000009484	ankyrin repeat and SOCS box containing 12 [Source:VGNC Symbol;Acc:VGNC:26189]	101491186	1128	ASB12	ASB12-201
ENSBTAG00000007213	ENSBTAT00000038306		53710792	3130	SIRPA	SIRPA-201
ENSBTAG00000007213	ENSBTAT00000009488		53710786	2505	SIRPA	SIRPA-202
ENSBTAG00000007223	ENSBTAT00000009501	F-box protein 2 [Source:VGNC Symbol;Acc:VGNC:28897]	42906700	1595	FBXO2	FBXO2-202
ENSBTAG00000007223	ENSBTAT00000054333	F-box protein 2 [Source:VGNC Symbol;Acc:VGNC:28897]	42906700	1296	FBXO2	FBXO2-201
ENSBTAG00000007231	ENSBTAT00000009510	spermatogenesis associated 9 [Source:VGNC Symbol;Acc:VGNC:35192]	97501919	1048	SPATA9	SPATA9-201
ENSBTAG00000007240	ENSBTAT00000009526	zinc finger CCHC-type containing 4 [Source:VGNC Symbol;Acc:VGNC:37120]	46415046	1575	ZCCHC4	ZCCHC4-201
ENSBTAG00000007241	ENSBTAT00000034065	Bos taurus SLAM family member 9 (SLAMF9), mRNA. [Source:RefSeq mRNA;Acc:NM_001302662]	9848246	1038	SLAMF9	SLAMF9-201
ENSBTAG00000007245	ENSBTAT00000047406	intraflagellar transport 140 [Source:VGNC Symbol;Acc:VGNC:30065]	1237269	4540	IFT140	IFT140-201
ENSBTAG00000007266	ENSBTAT00000009556	DEAD-box helicase 55 [Source:VGNC Symbol;Acc:VGNC:27977]	54325984	2167	DDX55	DDX55-201
ENSBTAG00000007270	ENSBTAT00000009561	general transcription factor IIH subunit 3 [Source:VGNC Symbol;Acc:VGNC:29696]	54293683	1404	GTF2H3	GTF2H3-201
ENSBTAG00000007272	ENSBTAT00000009563	ATPase H+ transporting V0 subunit a2 [Source:VGNC Symbol;Acc:VGNC:26308]	54241005	4440	ATP6V0A2	ATP6V0A2-201
ENSBTAG00000007298	ENSBTAT00000009602	testis expressed 29 [Source:VGNC Symbol;Acc:VGNC:35766]	89558328	694	TEX29	TEX29-201
ENSBTAG00000007304	ENSBTAT00000009609	CDC like kinase 3 [Source:VGNC Symbol;Acc:VGNC:27450]	34452116	1861	CLK3	CLK3-201
ENSBTAG00000007308	ENSBTAT00000009613	enhancer of mRNA decapping 3 [Source:VGNC Symbol;Acc:VGNC:28320]	34382785	1667	EDC3	EDC3-202
ENSBTAG00000007308	ENSBTAT00000038729	enhancer of mRNA decapping 3 [Source:VGNC Symbol;Acc:VGNC:28320]	34382785	1497	EDC3	EDC3-201
ENSBTAG00000007312	ENSBTAT00000009621		17814125	780	CD209	CD209-201
ENSBTAG00000007316	ENSBTAT00000064652	N-deacetylase and N-sulfotransferase 3 [Source:HGNC Symbol;Acc:HGNC:7682]	8251738	2938	NDST3	NDST3-201
ENSBTAG00000007316	ENSBTAT00000009623	N-deacetylase and N-sulfotransferase 3 [Source:HGNC Symbol;Acc:HGNC:7682]	8251738	2623	NDST3	NDST3-202
ENSBTAG00000007323	ENSBTAT00000050636	cleavage and polyadenylation specific factor 6 [Source:VGNC Symbol;Acc:VGNC:27674]	44793485	2123	CPSF6	CPSF6-201
ENSBTAG00000007331	ENSBTAT00000031949	procollagen-lysine,2-oxoglutarate 5-dioxygenase 2 [Source:VGNC Symbol;Acc:VGNC:33040]	123322467	3903	PLOD2	PLOD2-201
ENSBTAG00000007335	ENSBTAT00000055321	tumor protein D52 [Source:HGNC Symbol;Acc:HGNC:12005]	45549966	2345	TPD52	TPD52-202
ENSBTAG00000007335	ENSBTAT00000037262	tumor protein D52 [Source:HGNC Symbol;Acc:HGNC:12005]	45549966	2276	TPD52	TPD52-203
ENSBTAG00000007335	ENSBTAT00000054316	tumor protein D52 [Source:HGNC Symbol;Acc:HGNC:12005]	45531243	2093	TPD52	TPD52-201
ENSBTAG00000007336	ENSBTAT00000009651	hematopoietic cell signal transducer [Source:VGNC Symbol;Acc:VGNC:29783]	46778207	263	HCST	HCST-201
ENSBTAG00000007347	ENSBTAT00000009666	ST8 alpha-N-acetyl-neuraminide alpha-2,8-sialyltransferase 3 [Source:VGNC Symbol;Acc:VGNC:35345]	57125861	1426	ST8SIA3	ST8SIA3-201
ENSBTAG00000007356	ENSBTAT00000009677	E74 like ETS transcription factor 1 [Source:VGNC Symbol;Acc:VGNC:28426]	11269367	3562	ELF1	ELF1-201
ENSBTAG00000007361	ENSBTAT00000002174	EH domain-containing protein 1 [Source:RefSeq peptide;Acc:NP_001015578]	43708218	1188	EHD1	EHD1-201
ENSBTAG00000007365	ENSBTAT00000052162	nei like DNA glycosylase 1 [Source:VGNC Symbol;Acc:VGNC:31988]	33861985	1383	NEIL1	NEIL1-201
ENSBTAG00000007365	ENSBTAT00000046326	nei like DNA glycosylase 1 [Source:VGNC Symbol;Acc:VGNC:31988]	33861972	1035	NEIL1	NEIL1-202
ENSBTAG00000007368	ENSBTAT00000009690	mannosidase alpha class 2C member 1 [Source:VGNC Symbol;Acc:VGNC:31166]	33843755	3442	MAN2C1	MAN2C1-201
ENSBTAG00000007370	ENSBTAT00000009691	eukaryotic translation initiation factor 2 alpha kinase 1 [Source:VGNC Symbol;Acc:VGNC:28380]	38611209	2843	EIF2AK1	EIF2AK1-201
ENSBTAG00000007385	ENSBTAT00000009709	ER membrane protein complex subunit 7 [Source:HGNC Symbol;Acc:HGNC:24301]	28548978	1065	C10H15orf24	C10H15orf24-201
ENSBTAG00000007388	ENSBTAT00000009713	zinc finger CCCH-type containing 12D [Source:VGNC Symbol;Acc:VGNC:37100]	87862199	1578	ZC3H12D	ZC3H12D-201
ENSBTAG00000007392	ENSBTAT00000009718		59678093	1464	SERPINA14	SERPINA14-201
ENSBTAG00000007395	ENSBTAT00000060956	ALS2, alsin Rho guanine nucleotide exchange factor [Source:VGNC Symbol;Acc:VGNC:25851]	90712586	5340	ALS2	ALS2-201
ENSBTAG00000007399	ENSBTAT00000065411	lysosomal associated membrane protein 2 [Source:VGNC Symbol;Acc:VGNC:30776]	4846778	1726	LAMP2	LAMP2-202
ENSBTAG00000007399	ENSBTAT00000049397	lysosomal associated membrane protein 2 [Source:VGNC Symbol;Acc:VGNC:30776]	4846778	3227	LAMP2	LAMP2-201
ENSBTAG00000007402	ENSBTAT00000009732	zinc finger AN1-type containing 2A [Source:VGNC Symbol;Acc:VGNC:37149]	42221370	1767	ZFAND2A	ZFAND2A-201
ENSBTAG00000007413	ENSBTAT00000009747	centrosomal protein 41 [Source:VGNC Symbol;Acc:VGNC:27204]	95006794	1207	CEP41	CEP41-201
ENSBTAG00000007417	ENSBTAT00000009755	growth differentiation factor 11 [Source:VGNC Symbol;Acc:VGNC:29300]	57837708	1131	GDF11	GDF11-201
ENSBTAG00000007422	ENSBTAT00000009769	trafficking protein particle complex 11 [Source:VGNC Symbol;Acc:VGNC:36285]	13412793	4463	TRAPPC11	TRAPPC11-201
ENSBTAG00000007434	ENSBTAT00000009774	CD300 molecule like family member g [Source:VGNC Symbol;Acc:VGNC:27024]	44356959	3162	CD300LG	CD300LG-201
ENSBTAG00000007439	ENSBTAT00000061315	teneurin transmembrane protein 4 [Source:VGNC Symbol;Acc:VGNC:35744]	17048263	8354	TENM4	TENM4-201
ENSBTAG00000007441	ENSBTAT00000009785	SEC23 interacting protein [Source:VGNC Symbol;Acc:VGNC:34412]	40346540	3124	SEC23IP	SEC23IP-201
ENSBTAG00000007454	ENSBTAT00000009803	60S ribosomal protein L10 [Source:UniProtKB/Swiss-Prot;Acc:Q9XSI3]	40364802	718	RPL10	RPL10-201
ENSBTAG00000007460	ENSBTAT00000009814	RAB11 family interacting protein 2 [Source:VGNC Symbol;Acc:VGNC:33617]	38657253	2636	RAB11FIP2	RAB11FIP2-201
ENSBTAG00000007467	ENSBTAT00000009822	mindbomb E3 ubiquitin protein ligase 1 [Source:VGNC Symbol;Acc:VGNC:31455]	34901981	3031	MIB1	MIB1-201
ENSBTAG00000007483	ENSBTAT00000009843	unc-119 lipid binding chaperone B [Source:VGNC Symbol;Acc:VGNC:36663]	65206692	806	UNC119B	UNC119B-201
ENSBTAG00000007490	ENSBTAT00000009852	sulfatase 2 [Source:VGNC Symbol;Acc:VGNC:35466]	77005009	3354	SULF2	SULF2-201
ENSBTAG00000007493	ENSBTAT00000009856		96027033	885
ENSBTAG00000007494	ENSBTAT00000035681	SWI/SNF related, matrix associated, actin dependent regulator of chromatin, subfamily a, member 2 [Source:VGNC Symbol;Acc:VGNC:34986]	42830159	5626	SMARCA2	SMARCA2-201
ENSBTAG00000007497	ENSBTAT00000009858	ADP ribosylation factor related protein 1 [Source:VGNC Symbol;Acc:VGNC:26069]	54519582	1603	ARFRP1	ARFRP1-201
ENSBTAG00000007512	ENSBTAT00000009888	phospholipase A2 group XV [Source:VGNC Symbol;Acc:VGNC:32956]	35747167	2732	PLA2G15	PLA2G15-201
ENSBTAG00000007540	ENSBTAT00000009923	glutamate dehydrogenase 1, mitochondrial precursor [Source:RefSeq peptide;Acc:NP_872593]	41979591	2446	GLUD1	GLUD1-201
ENSBTAG00000007543	ENSBTAT00000043676	TATA-box binding protein associated factor, RNA polymerase I subunit B [Source:VGNC Symbol;Acc:VGNC:35570]	87689585	1953	TAF1B	TAF1B-201
ENSBTAG00000007559	ENSBTAT00000009950	URI1, prefoldin like chaperone [Source:VGNC Symbol;Acc:VGNC:36698]	40683382	2522	URI1	URI1-201
ENSBTAG00000007562	ENSBTAT00000009951		36417387	1325	TRAM1	TRAM1-201
ENSBTAG00000007569	ENSBTAT00000065014	TNF receptor superfamily member 11a [Source:HGNC Symbol;Acc:HGNC:11908]	61239109	759	TNFRSF11A	TNFRSF11A-201
ENSBTAG00000007569	ENSBTAT00000009960	TNF receptor superfamily member 11a [Source:HGNC Symbol;Acc:HGNC:11908]	61239664	1842	TNFRSF11A	TNFRSF11A-202
ENSBTAG00000007570	ENSBTAT00000009959	NADH:ubiquinone oxidoreductase complex assembly factor 6 [Source:VGNC Symbol;Acc:VGNC:31958]	71642582	2423	NDUFAF6	NDUFAF6-201
ENSBTAG00000007584	ENSBTAT00000009977	inositol polyphosphate-1-phosphatase [Source:VGNC Symbol;Acc:VGNC:30208]	5903148	1556	INPP1	INPP1-201
ENSBTAG00000007591	ENSBTAT00000009985	conserved helix-loop-helix ubiquitous kinase [Source:VGNC Symbol;Acc:VGNC:27354]	21008277	3421	CHUK	CHUK-201
ENSBTAG00000007594	ENSBTAT00000009988	CWF19 like 1, cell cycle control (S. pombe) [Source:HGNC Symbol;Acc:HGNC:25613]	21035035	1967	CWF19L1	CWF19L1-201
ENSBTAG00000007595	ENSBTAT00000009990	BRO1 domain and CAAX motif containing [Source:VGNC Symbol;Acc:VGNC:26571]	26908537	1604	BROX	BROX-201
ENSBTAG00000007602	ENSBTAT00000039425	integrin subunit alpha 8 [Source:VGNC Symbol;Acc:VGNC:30319]	30527982	3933	ITGA8	ITGA8-201
ENSBTAG00000007606	ENSBTAT00000052059	heterogeneous nuclear ribonucleoprotein U [Source:RefSeq peptide;Acc:NP_001070388]	33163184	2896	HNRNPU	HNRNPU-201
ENSBTAG00000007616	ENSBTAT00000010015	Transmembrane emp24 domain-containing protein 6 [Source:UniProtKB/Swiss-Prot;Acc:Q0VCA9]	36616277	937	TMED6	TMED6-201
ENSBTAG00000007622	ENSBTAT00000010022	cathepsin D precursor [Source:RefSeq peptide;Acc:NP_001159993]	50352064	1986	CTSD	CTSD-201
ENSBTAG00000007626	ENSBTAT00000010033	interleukin 2 receptor subunit gamma [Source:VGNC Symbol;Acc:VGNC:30153]	84816193	1476	IL2RG	IL2RG-201
ENSBTAG00000007630	ENSBTAT00000047188	ring finger protein 170 [Source:VGNC Symbol;Acc:VGNC:34036]	37271896	1102	RNF170	RNF170-201
ENSBTAG00000007634	ENSBTAT00000010044	hook microtubule tethering protein 3 [Source:HGNC Symbol;Acc:HGNC:23576]	37278344	2653	HOOK3	HOOK3-201
ENSBTAG00000007642	ENSBTAT00000010057	Adenosine receptor A3 [Source:UniProtKB/Swiss-Prot;Acc:Q0VC81]	31967841	1686	ADORA3	ADORA3-201
ENSBTAG00000007649	ENSBTAT00000049157	TM2 domain containing 3 [Source:VGNC Symbol;Acc:VGNC:35902]	29342468	590	TM2D3	TM2D3-201
ENSBTAG00000007650	ENSBTAT00000010065	solute carrier family 38 member 11 [Source:VGNC Symbol;Acc:VGNC:34848]	31391774	1629	SLC38A11	SLC38A11-201
ENSBTAG00000007654	ENSBTAT00000010069	carbohydrate sulfotransferase 7 [Source:VGNC Symbol;Acc:VGNC:27347]	90149333	1844	CHST7	CHST7-201
ENSBTAG00000007657	ENSBTAT00000010075	scavenger receptor class A member 3 [Source:VGNC Symbol;Acc:VGNC:34322]	11010083	2076	SCARA3	SCARA3-201
ENSBTAG00000007662	ENSBTAT00000057533	78 kDa glucose-regulated protein precursor [Source:RefSeq peptide;Acc:NP_001068616]	96119306	1964
ENSBTAG00000007675	ENSBTAT00000010098	nephrocystin 1 [Source:VGNC Symbol;Acc:VGNC:32201]	1670784	2735	NPHP1	NPHP1-201
ENSBTAG00000007683	ENSBTAT00000010105	DDB1 and CUL4 associated factor 17 [Source:VGNC Symbol;Acc:VGNC:27904]	25070380	2118	DCAF17	DCAF17-201
ENSBTAG00000007683	ENSBTAT00000064596	DDB1 and CUL4 associated factor 17 [Source:VGNC Symbol;Acc:VGNC:27904]	25070380	1860	DCAF17	DCAF17-202
ENSBTAG00000007684	ENSBTAT00000010107	mutS homolog 3 [Source:VGNC Symbol;Acc:VGNC:31694]	83040940	3984	MSH3	MSH3-201
ENSBTAG00000007690	ENSBTAT00000010113	alanine--glyoxylate aminotransferase 2 [Source:HGNC Symbol;Acc:HGNC:14412]	39156953	1846	AGXT2	AGXT2-201
ENSBTAG00000007694	ENSBTAT00000010118		103936143	1800
ENSBTAG00000007705	ENSBTAT00000047455	collectin subfamily member 12 [Source:VGNC Symbol;Acc:VGNC:27579]	35816269	3785	COLEC12	COLEC12-201
ENSBTAG00000007720	ENSBTAT00000025182		99974365	708	NKG2A	NKG2A-201
ENSBTAG00000007722	ENSBTAT00000010154	molybdenum cofactor synthesis 3 [Source:VGNC Symbol;Acc:VGNC:31549]	79598150	2744	MOCS3	MOCS3-201
ENSBTAG00000007725	ENSBTAT00000010159	ADP-ribosylation factor 1 [Source:UniProtKB/Swiss-Prot;Acc:P84080]	2931918	1797	ARF1	ARF1-201
ENSBTAG00000007743	ENSBTAT00000064991	pseudouridylate synthase 7 (putative) [Source:HGNC Symbol;Acc:HGNC:26033]	46905094	3166	PUS7	PUS7-201
ENSBTAG00000007743	ENSBTAT00000010180	pseudouridylate synthase 7 (putative) [Source:HGNC Symbol;Acc:HGNC:26033]	46912545	3175	PUS7	PUS7-202
ENSBTAG00000007746	ENSBTAT00000010187		25785333	2550	AHR	AHR-201
ENSBTAG00000007749	ENSBTAT00000010191	tonsoku like, DNA repair protein [Source:VGNC Symbol;Acc:VGNC:36220]	1681494	4211	TONSL	TONSL-201
ENSBTAG00000007753	ENSBTAT00000010194	kinesin family member C2 [Source:VGNC Symbol;Acc:VGNC:30612]	1663804	2448	KIFC2	KIFC2-201
ENSBTAG00000007758	ENSBTAT00000010204	phosphodiesterase 10A [Source:VGNC Symbol;Acc:VGNC:32668]	102068801	2382	PDE10A	PDE10A-201
ENSBTAG00000007761	ENSBTAT00000010202	zinc finger and BTB domain containing 5 [Source:VGNC Symbol;Acc:VGNC:37087]	61981732	2609	ZBTB5	ZBTB5-201
ENSBTAG00000007762	ENSBTAT00000010209	acid sensing ion channel subunit 3 [Source:VGNC Symbol;Acc:VGNC:26212]	114424078	1709	ASIC3	ASIC3-201
ENSBTAG00000007765	ENSBTAT00000010210	transcription factor CP2 like 1 [Source:VGNC Symbol;Acc:VGNC:35785]	73441557	1787	TFCP2L1	TFCP2L1-201
ENSBTAG00000007772	ENSBTAT00000010219	solute carrier family 29 member 4 [Source:VGNC Symbol;Acc:VGNC:34795]	39526238	1578	SLC29A4	SLC29A4-201
ENSBTAG00000007773	ENSBTAT00000010220		42725971	2348	VCAM1	VCAM1-201
ENSBTAG00000007773	ENSBTAT00000044539		42725971	2610	VCAM1	VCAM1-202
ENSBTAG00000007776	ENSBTAT00000010224	bromodomain and PHD finger containing 1 [Source:VGNC Symbol;Acc:VGNC:26572]	17022570	3901	BRPF1	BRPF1-201
ENSBTAG00000007784	ENSBTAT00000031069	N-alpha-acetyltransferase 50 [Source:UniProtKB/Swiss-Prot;Acc:Q0IIJ0]	58879203	2934	NAA50	NAA50-201
ENSBTAG00000007788	ENSBTAT00000010247	GRIP1 associated protein 1 [Source:VGNC Symbol;Acc:VGNC:29653]	92178592	2984	GRIPAP1	GRIPAP1-201
ENSBTAG00000007791	ENSBTAT00000010251	potassium voltage-gated channel subfamily Q member 5 [Source:HGNC Symbol;Acc:HGNC:6299]	12697727	1968	KCNQ5	KCNQ5-201
ENSBTAG00000007791	ENSBTAT00000065391	potassium voltage-gated channel subfamily Q member 5 [Source:HGNC Symbol;Acc:HGNC:6299]	12750806	507	KCNQ5	KCNQ5-202
ENSBTAG00000007796	ENSBTAT00000010260	DNA polymerase mu [Source:VGNC Symbol;Acc:VGNC:33128]	77910509	1451	POLM	POLM-201
ENSBTAG00000007798	ENSBTAT00000010259	diacylglycerol O-acyltransferase 2 like 6 [Source:VGNC Symbol;Acc:VGNC:28022]	85577736	1540	DGAT2L6	DGAT2L6-201
ENSBTAG00000007804	ENSBTAT00000010264	Rab interacting lysosomal protein like 2 [Source:VGNC Symbol;Acc:VGNC:33968]	54425952	1369	RILPL2	RILPL2-201
ENSBTAG00000007808	ENSBTAT00000061292	anthrax toxin receptor 1 [Source:VGNC Symbol;Acc:VGNC:25961]	67334898	1645	ANTXR1	ANTXR1-201
ENSBTAG00000007809	ENSBTAT00000065636	protein phosphatase 1 regulatory subunit 36 [Source:VGNC Symbol;Acc:VGNC:33240]	76999737	1295	PPP1R36	PPP1R36-201
ENSBTAG00000007809	ENSBTAT00000010271	protein phosphatase 1 regulatory subunit 36 [Source:VGNC Symbol;Acc:VGNC:33240]	76999737	1247	PPP1R36	PPP1R36-202
ENSBTAG00000007809	ENSBTAT00000064602	protein phosphatase 1 regulatory subunit 36 [Source:VGNC Symbol;Acc:VGNC:33240]	76999737	1182	PPP1R36	PPP1R36-203
ENSBTAG00000007812	ENSBTAT00000010276	NADH:ubiquinone oxidoreductase subunit A13 [Source:VGNC Symbol;Acc:VGNC:31946]	3729808	540	NDUFA13	NDUFA13-201
ENSBTAG00000007813	ENSBTAT00000010275	C-X9-C motif containing 4 [Source:VGNC Symbol;Acc:VGNC:27479]	38788662	817	CMC4	CMC4-201
ENSBTAG00000007816	ENSBTAT00000010279		87555288	870
ENSBTAG00000007826	ENSBTAT00000010297	kirre like nephrin family adhesion molecule 2 [Source:VGNC Symbol;Acc:VGNC:30615]	46743916	2196	KIRREL2	KIRREL2-201
ENSBTAG00000007835	ENSBTAT00000010309	glutamic--pyruvic transaminase [Source:VGNC Symbol;Acc:VGNC:29616]	1626907	1834	GPT	GPT-201
ENSBTAG00000007836	ENSBTAT00000010311	Inorganic pyrophosphatase [Source:UniProtKB/Swiss-Prot;Acc:P37980]	26614511	1261	PPA1	PPA1-201
ENSBTAG00000007838	ENSBTAT00000055203	major facilitator superfamily domain containing 3 [Source:VGNC Symbol;Acc:VGNC:31437]	1622643	1411	MFSD3	MFSD3-201
ENSBTAG00000007841	ENSBTAT00000010314	Wilms tumor protein 1-interacting protein [Source:RefSeq peptide;Acc:NP_001192491]	45075880	2022	WTIP	WTIP-201
ENSBTAG00000007842	ENSBTAT00000026855	glutamate-cysteine ligase modifier subunit [Source:VGNC Symbol;Acc:VGNC:29290]	49741375	1600	GCLM	GCLM-201
ENSBTAG00000007843	ENSBTAT00000010318	inter-alpha-trypsin inhibitor heavy chain 1 [Source:VGNC Symbol;Acc:VGNC:30334]	48669271	2910	ITIH1	ITIH1-201
ENSBTAG00000007860	ENSBTAT00000010340	abnormal spindle microtubule assembly [Source:HGNC Symbol;Acc:HGNC:19048]	77988157	10529	ASPM	ASPM-201
ENSBTAG00000007866	ENSBTAT00000010350		32829907	1167	HS3ST3B1	HS3ST3B1-201
ENSBTAG00000007867	ENSBTAT00000061553	signal transducer and activator of transcription 1-alpha/beta [Source:RefSeq peptide;Acc:NP_001071368]	79973705	4511	STAT1	STAT1-202
ENSBTAG00000007867	ENSBTAT00000010351	signal transducer and activator of transcription 1-alpha/beta [Source:RefSeq peptide;Acc:NP_001071368]	79927096	3537	STAT1	STAT1-201
ENSBTAG00000007867	ENSBTAT00000030584	signal transducer and activator of transcription 1-alpha/beta [Source:RefSeq peptide;Acc:NP_001071368]	79969187	1305	STAT1	STAT1-203
ENSBTAG00000007876	ENSBTAT00000010361	mitogen-activated protein kinase 8 [Source:VGNC Symbol;Acc:VGNC:31223]	43160797	5746	MAPK8	MAPK8-201
ENSBTAG00000007881	ENSBTAT00000010366	interferon induced protein with tetratricopeptide repeats 1 [Source:HGNC Symbol;Acc:HGNC:5407]	11108663	1422	IFIT1	IFIT1-201
ENSBTAG00000007883	ENSBTAT00000010367		11110265	648
ENSBTAG00000007888	ENSBTAT00000032941	EFR3 homolog B [Source:VGNC Symbol;Acc:VGNC:28362]	74174099	2466	EFR3B	EFR3B-201
ENSBTAG00000007890	ENSBTAT00000046931	SEC14 like lipid binding 5 [Source:VGNC Symbol;Acc:VGNC:34405]	4033532	2088	SEC14L5	SEC14L5-201
ENSBTAG00000007893	ENSBTAT00000010381	serine carboxypeptidase 1 [Source:VGNC Symbol;Acc:VGNC:34363]	8018816	1896	SCPEP1	SCPEP1-201
ENSBTAG00000007897	ENSBTAT00000010386	proopiomelanocortin [Source:VGNC Symbol;Acc:VGNC:33155]	74109410	1084	POMC	POMC-201
ENSBTAG00000007906	ENSBTAT00000010396	zinc activated ion channel [Source:VGNC Symbol;Acc:VGNC:37048]	56212672	2085	ZACN	ZACN-201
ENSBTAG00000007923	ENSBTAT00000047833	late endosomal/lysosomal adaptor, MAPK and MTOR activator 3 [Source:VGNC Symbol;Acc:VGNC:30781]	26152253	1414	LAMTOR3	LAMTOR3-201
ENSBTAG00000007934	ENSBTAT00000010431	28S ribosomal protein S17, mitochondrial [Source:UniProtKB/Swiss-Prot;Acc:P82916]	27911080	669	MRPS17	MRPS17-201
ENSBTAG00000007939	ENSBTAT00000010436	charged multivesicular body protein 2B [Source:VGNC Symbol;Acc:VGNC:27301]	34970460	2430	CHMP2B	CHMP2B-201
ENSBTAG00000007952	ENSBTAT00000010451	major vault protein [Source:VGNC Symbol;Acc:VGNC:31769]	26681331	2758	MVP	MVP-201
ENSBTAG00000007956	ENSBTAT00000010458		18430347	828
ENSBTAG00000007960	ENSBTAT00000010466	DNA topoisomerase I [Source:HGNC Symbol;Acc:HGNC:11986]	70383856	2493	TOP1	TOP1-201
ENSBTAG00000007964	ENSBTAT00000010469	Actin-related protein 2/3 complex subunit 4 [Source:UniProtKB/Swiss-Prot;Acc:Q148J6]	16967839	889	ARPC4	ARPC4-201
ENSBTAG00000007966	ENSBTAT00000065735		16955467	2893
ENSBTAG00000007966	ENSBTAT00000030820		16949784	1832
ENSBTAG00000007969	ENSBTAT00000010479	cell death inducing DFFA like effector c [Source:VGNC Symbol;Acc:VGNC:27365]	16909073	1243	CIDEC	CIDEC-201
ENSBTAG00000007994	ENSBTAT00000010509	organic solute carrier partner 1 [Source:VGNC Symbol;Acc:VGNC:32468]	110025912	1397	OSCP1	OSCP1-201
ENSBTAG00000007998	ENSBTAT00000010516	transmembrane and coiled-coil domains 4 [Source:VGNC Symbol;Acc:VGNC:35931]	133502454	2052	TMCO4	TMCO4-201
ENSBTAG00000008004	ENSBTAT00000010525	neutrophil cytosolic factor 2 [Source:VGNC Symbol;Acc:VGNC:31912]	66113913	1875	NCF2	NCF2-201
ENSBTAG00000008004	ENSBTAT00000063771	neutrophil cytosolic factor 2 [Source:VGNC Symbol;Acc:VGNC:31912]	66128113	3352	NCF2	NCF2-202
ENSBTAG00000008016	ENSBTAT00000010541	syntaxin 17 [Source:VGNC Symbol;Acc:VGNC:35433]	65425936	1588	STX17	STX17-201
ENSBTAG00000008021	ENSBTAT00000010544		5668742	634
ENSBTAG00000008022	ENSBTAT00000056377	prostaglandin F2 receptor inhibitor [Source:VGNC Symbol;Acc:VGNC:33508]	26414580	2961	PTGFRN	PTGFRN-201
ENSBTAG00000008033	ENSBTAT00000010568	protein phosphatase 6 catalytic subunit [Source:VGNC Symbol;Acc:VGNC:33273]	96085315	1535	PPP6C	PPP6C-201
ENSBTAG00000008047	ENSBTAT00000010589	zinc finger DHHC-type containing 15 [Source:VGNC Symbol;Acc:VGNC:37130]	80774502	1014	ZDHHC15	ZDHHC15-201
ENSBTAG00000008059	ENSBTAT00000010601	cholinergic receptor muscarinic 3 [Source:VGNC Symbol;Acc:VGNC:27320]	12810767	1773	CHRM3	CHRM3-201
ENSBTAG00000008060	ENSBTAT00000010602	small nuclear ribonucleoprotein U11/U12 subunit 35 [Source:VGNC Symbol;Acc:VGNC:35070]	54408726	939	SNRNP35	SNRNP35-201
ENSBTAG00000008063	ENSBTAT00000010606	peroxisome proliferator activated receptor alpha [Source:VGNC Symbol;Acc:VGNC:33181]	117151549	1945	PPARA	PPARA-201
ENSBTAG00000008078	ENSBTAT00000010623	tripartite motif containing 59 [Source:VGNC Symbol;Acc:VGNC:36344]	107879883	1221	TRIM59	TRIM59-201
ENSBTAG00000008082	ENSBTAT00000010631	centrosomal protein 350 [Source:VGNC Symbol;Acc:VGNC:27203]	62641890	9690	CEP350	CEP350-201
ENSBTAG00000008088	ENSBTAT00000010636	kinesin family member 18B [Source:VGNC Symbol;Acc:VGNC:30588]	45281127	3054	KIF18B	KIF18B-201
ENSBTAG00000008092	ENSBTAT00000010645	RAB37, member RAS oncogene family [Source:VGNC Symbol;Acc:VGNC:33645]	57398998	1577	RAB37	RAB37-201
ENSBTAG00000008097	ENSBTAT00000010650	Wnt family member 2 [Source:VGNC Symbol;Acc:VGNC:36957]	51398056	2251	WNT2	WNT2-201
ENSBTAG00000008101	ENSBTAT00000036658	proprotein convertase subtilisin/kexin type 5 [Source:HGNC Symbol;Acc:HGNC:8747]	52292117	5259	PCSK5	PCSK5-201
ENSBTAG00000008110	ENSBTAT00000010668	Intraflagellar transport protein 20 homolog [Source:UniProtKB/Swiss-Prot;Acc:Q58CS6]	20379655	1068	IFT20	IFT20-201
ENSBTAG00000008114	ENSBTAT00000010674	CD99 antigen precursor [Source:RefSeq peptide;Acc:NP_001231143]	140215657	1156	CD99	CD99-201
ENSBTAG00000008116	ENSBTAT00000010675	DNA polymerase delta interacting protein 2 [Source:VGNC Symbol;Acc:VGNC:33116]	20398885	1466	POLDIP2	POLDIP2-201
ENSBTAG00000008121	ENSBTAT00000010680	R-spondin 3 [Source:HGNC Symbol;Acc:HGNC:20866]	24508267	998	RSPO3	RSPO3-201
ENSBTAG00000008124	ENSBTAT00000030932	Glycerol kinase [Source:UniProtKB/Swiss-Prot;Acc:Q0IID9]	118186827	2005	GK	GK-201
ENSBTAG00000008126	ENSBTAT00000045440	nephrocystin 4 [Source:VGNC Symbol;Acc:VGNC:32203]	48181539	4718	NPHP4	NPHP4-201
ENSBTAG00000008135	ENSBTAT00000043035	SRA stem-loop-interacting RNA-binding protein, mitochondrial [Source:UniProtKB/Swiss-Prot;Acc:Q32P59]	89914334	378	SLIRP	SLIRP-201
ENSBTAG00000008143	ENSBTAT00000010704	serine/threonine-protein kinase 17A [Source:RefSeq peptide;Acc:NP_001076891]	78174798	1263	STK17A	STK17A-201
ENSBTAG00000008147	ENSBTAT00000010714	microtubule associated monooxygenase, calponin and LIM domain containing 1 [Source:VGNC Symbol;Acc:VGNC:31457]	41186215	3561	MICAL1	MICAL1-201
ENSBTAG00000008160	ENSBTAT00000010729	membrane bound O-acyltransferase domain containing 2 [Source:VGNC Symbol;Acc:VGNC:31287]	88390471	1562	MBOAT2	MBOAT2-201
ENSBTAG00000008160	ENSBTAT00000065461	membrane bound O-acyltransferase domain containing 2 [Source:VGNC Symbol;Acc:VGNC:31287]	88432856	1166	MBOAT2	MBOAT2-202
ENSBTAG00000008165	ENSBTAT00000010741	integrin subunit alpha 2b [Source:VGNC Symbol;Acc:VGNC:30314]	44811145	3386	ITGA2B	ITGA2B-202
ENSBTAG00000008165	ENSBTAT00000010738	integrin subunit alpha 2b [Source:VGNC Symbol;Acc:VGNC:30314]	44811117	3142	ITGA2B	ITGA2B-201
ENSBTAG00000008168	ENSBTAT00000010736	StAR related lipid transfer domain containing 6 [Source:VGNC Symbol;Acc:VGNC:35367]	54203204	681	STARD6	STARD6-201
ENSBTAG00000008175	ENSBTAT00000010747	zinc finger protein 713 [Source:VGNC Symbol;Acc:VGNC:37338]	27875669	2391	ZNF713	ZNF713-201
ENSBTAG00000008184	ENSBTAT00000010765	chaperonin containing TCP1 subunit 6A [Source:HGNC Symbol;Acc:HGNC:1620]	27985731	1694	CCT6A	CCT6A-201
ENSBTAG00000008188	ENSBTAT00000052375	chromosome 16 open reading frame 52 [Source:HGNC Symbol;Acc:HGNC:27087]	19975919	776	C16orf52	C16orf52-201
ENSBTAG00000008191	ENSBTAT00000052666	solute carrier family 39 member 7 [Source:VGNC Symbol;Acc:VGNC:34867]	7327198	2339	SLC39A7	SLC39A7-201
ENSBTAG00000008191	ENSBTAT00000010771	solute carrier family 39 member 7 [Source:VGNC Symbol;Acc:VGNC:34867]	7327210	2025	SLC39A7	SLC39A7-202
ENSBTAG00000008195	ENSBTAT00000010780	phosphorylase kinase catalytic subunit gamma 1 [Source:VGNC Symbol;Acc:VGNC:32833]	28014212	1977	PHKG1	PHKG1-201
ENSBTAG00000008197	ENSBTAT00000010781	erythropoietin receptor [Source:VGNC Symbol;Acc:VGNC:28551]	17003707	1527	EPOR	EPOR-201
ENSBTAG00000008201	ENSBTAT00000010785	coiled-coil domain containing 151 [Source:VGNC Symbol;Acc:VGNC:26856]	17034185	2193	CCDC151	CCDC151-201
ENSBTAG00000008203	ENSBTAT00000066166	selenoprotein W [Source:VGNC Symbol;Acc:VGNC:34423]	55112228	956	SELENOW	SELENOW-201
ENSBTAG00000008203	ENSBTAT00000010788	selenoprotein W [Source:VGNC Symbol;Acc:VGNC:34423]	55112228	956	SELENOW	SELENOW-202
ENSBTAG00000008216	ENSBTAT00000010802	ribonucleotide reductase regulatory subunit M2 [Source:VGNC Symbol;Acc:VGNC:34165]	87473817	3039	RRM2	RRM2-201
ENSBTAG00000008222	ENSBTAT00000037485		4130232	1183	EEF2KMT	EEF2KMT-201
ENSBTAG00000008223	ENSBTAT00000010814	NLR family CARD domain containing 4 [Source:VGNC Symbol;Acc:VGNC:32113]	14887359	3123	NLRC4	NLRC4-201
ENSBTAG00000008232	ENSBTAT00000032823	DAB2 interacting protein [Source:VGNC Symbol;Acc:VGNC:27866]	92577651	3683	DAB2IP	DAB2IP-201
ENSBTAG00000008237	ENSBTAT00000010835	toll interacting protein [Source:VGNC Symbol;Acc:VGNC:36216]	51319497	2674	TOLLIP	TOLLIP-201
ENSBTAG00000008267	ENSBTAT00000010879	CCR4-NOT transcription complex subunit 11 [Source:VGNC Symbol;Acc:VGNC:27516]	6195078	1671	CNOT11	CNOT11-201
ENSBTAG00000008272	ENSBTAT00000010887	early B-cell factor 3 [Source:HGNC Symbol;Acc:HGNC:19087]	49540549	1212	EBF3	EBF3-201
ENSBTAG00000008275	ENSBTAT00000010886	growth regulation by estrogen in breast cancer 1 like [Source:HGNC Symbol;Acc:HGNC:31042]	35173407	5774	GREB1L	GREB1L-201
ENSBTAG00000008285	ENSBTAT00000052238	oxidation resistance 1 [Source:HGNC Symbol;Acc:HGNC:15822]	60075278	3243	OXR1	OXR1-202
ENSBTAG00000008285	ENSBTAT00000053824	oxidation resistance 1 [Source:HGNC Symbol;Acc:HGNC:15822]	60025510	1686	OXR1	OXR1-201
ENSBTAG00000008288	ENSBTAT00000022622	ankyrin repeat domain-containing protein 26 [Source:RefSeq peptide;Acc:NP_001107239]	17974166	6076	ANKRD26	ANKRD26-201
ENSBTAG00000008293	ENSBTAT00000010913	glycerophosphocholine phosphodiesterase 1 [Source:VGNC Symbol;Acc:VGNC:29528]	48150177	2204	GPCPD1	GPCPD1-201
ENSBTAG00000008301	ENSBTAT00000065526	WNK lysine deficient protein kinase 2 [Source:VGNC Symbol;Acc:VGNC:36950]	85984692	6627	WNK2	WNK2-202
ENSBTAG00000008301	ENSBTAT00000060961	WNK lysine deficient protein kinase 2 [Source:VGNC Symbol;Acc:VGNC:36950]	85984692	6393	WNK2	WNK2-201
ENSBTAG00000008301	ENSBTAT00000010935	WNK lysine deficient protein kinase 2 [Source:VGNC Symbol;Acc:VGNC:36950]	86091833	2312	WNK2	WNK2-203
ENSBTAG00000008302	ENSBTAT00000057043	RAD50 interactor 1 [Source:VGNC Symbol;Acc:VGNC:33979]	46919802	2598	RINT1	RINT1-201
ENSBTAG00000008308	ENSBTAT00000010936		105140966	909
ENSBTAG00000008314	ENSBTAT00000010949	succinate dehydrogenase complex iron sulfur subunit B [Source:VGNC Symbol;Acc:VGNC:34391]	136125304	968	SDHB	SDHB-201
ENSBTAG00000008333	ENSBTAT00000010973	ETS variant 4 [Source:VGNC Symbol;Acc:VGNC:28630]	44083638	1996	ETV4	ETV4-201
ENSBTAG00000008336	ENSBTAT00000010971	hippocalcin [Source:VGNC Symbol;Acc:VGNC:29936]	121616754	1501	HPCA	HPCA-201
ENSBTAG00000008340	ENSBTAT00000010982	antioxidant 1 copper chaperone [Source:VGNC Symbol;Acc:VGNC:26273]	64961110	441	ATOX1	ATOX1-201
ENSBTAG00000008346	ENSBTAT00000032404		41758531	3110
ENSBTAG00000008350	ENSBTAT00000010998	kelch like family member 21 [Source:VGNC Symbol;Acc:VGNC:30650]	47645900	3114	KLHL21	KLHL21-201
ENSBTAG00000008351	ENSBTAT00000010999	chromosome 12 open reading frame 60 [Source:HGNC Symbol;Acc:HGNC:28726]	95518003	717	C12orf60	C12orf60-201
ENSBTAG00000008366	ENSBTAT00000011014	SH3 and cysteine rich domain 2 [Source:VGNC Symbol;Acc:VGNC:35351]	40352870	1305	STAC2	STAC2-201
ENSBTAG00000008369	ENSBTAT00000011016	RNA binding motif protein 8A [Source:VGNC Symbol;Acc:VGNC:33808]	21553392	744	RBM8A	RBM8A-201
ENSBTAG00000008378	ENSBTAT00000011028	fem-1 homolog B [Source:VGNC Symbol;Acc:VGNC:28945]	15080222	2395	FEM1B	FEM1B-201
ENSBTAG00000008379	ENSBTAT00000011030		79285849	897
ENSBTAG00000008380	ENSBTAT00000011032	integrin subunit alpha 11 [Source:VGNC Symbol;Acc:VGNC:30312]	15196986	3917	ITGA11	ITGA11-201
ENSBTAG00000008385	ENSBTAT00000011036	kelch like family member 36 [Source:VGNC Symbol;Acc:VGNC:30662]	10845506	1981	KLHL36	KLHL36-201
ENSBTAG00000008386	ENSBTAT00000011038	caseinolytic mitochondrial matrix peptidase chaperone subunit [Source:VGNC Symbol;Acc:VGNC:27462]	12071031	1940	CLPX	CLPX-201
ENSBTAG00000008389	ENSBTAT00000011042	HtrA serine peptidase 1 [Source:VGNC Symbol;Acc:VGNC:30004]	42659876	1464	HTRA1	HTRA1-201
ENSBTAG00000008397	ENSBTAT00000011050	zinc finger protein 555 [Source:HGNC Symbol;Acc:HGNC:28382]	22099654	2172	ZNF555	ZNF555-201
ENSBTAG00000008411	ENSBTAT00000011069		45303690	3615	PLEKHO2	PLEKHO2-201
ENSBTAG00000008414	ENSBTAT00000011072	zinc finger RNA binding protein [Source:VGNC Symbol;Acc:VGNC:37171]	41292933	3297	ZFR	ZFR-201
ENSBTAG00000008423	ENSBTAT00000011080	Mitochondrial import inner membrane translocase subunit Tim22 [Source:UniProtKB/Swiss-Prot;Acc:Q5BIN4]	22439070	1589	TIMM22	TIMM22-201
ENSBTAG00000008431	ENSBTAT00000011091	monoacylglycerol O-acyltransferase 1 [Source:VGNC Symbol;Acc:VGNC:31550]	111602255	1118	MOGAT1	MOGAT1-201
ENSBTAG00000008433	ENSBTAT00000011097	post-GPI attachment to proteins 2 [Source:VGNC Symbol;Acc:VGNC:32782]	52089324	1743	PGAP2	PGAP2-201
ENSBTAG00000008434	ENSBTAT00000011095	glycine C-acetyltransferase [Source:VGNC Symbol;Acc:VGNC:29279]	110125415	1430	GCAT	GCAT-201
ENSBTAG00000008441	ENSBTAT00000011106	suppressor of cytokine signaling 3 [Source:VGNC Symbol;Acc:VGNC:35121]	54458856	700	SOCS3	SOCS3-201
ENSBTAG00000008463	ENSBTAT00000011136	solute carrier family 22 member 14 [Source:VGNC Symbol;Acc:VGNC:34722]	11789927	1827	SLC22A14	SLC22A14-201
ENSBTAG00000008480	ENSBTAT00000011166	C-terminal binding protein 1 [Source:VGNC Symbol;Acc:VGNC:27785]	109271813	1391	CTBP1	CTBP1-201
ENSBTAG00000008483	ENSBTAT00000065425	calcitonin receptor like receptor [Source:VGNC Symbol;Acc:VGNC:26705]	8901432	4629	CALCRL	CALCRL-201
ENSBTAG00000008483	ENSBTAT00000011169	calcitonin receptor like receptor [Source:VGNC Symbol;Acc:VGNC:26705]	8901432	4626	CALCRL	CALCRL-202
ENSBTAG00000008487	ENSBTAT00000011185	vacuolar protein sorting-associated protein 37D [Source:RefSeq peptide;Acc:NP_001192647]	34096054	987	VPS37D	VPS37D-201
ENSBTAG00000008491	ENSBTAT00000011191		32385306	729
ENSBTAG00000008492	ENSBTAT00000011195	zinc finger MYM-type containing 3 [Source:VGNC Symbol;Acc:VGNC:37199]	84689654	5533	ZMYM3	ZMYM3-201
ENSBTAG00000008494	ENSBTAT00000036824	transmembrane protein 171 [Source:VGNC Symbol;Acc:VGNC:35996]	8430125	1699	TMEM171	TMEM171-201
ENSBTAG00000008494	ENSBTAT00000011197	transmembrane protein 171 [Source:VGNC Symbol;Acc:VGNC:35996]	8429321	1207	TMEM171	TMEM171-202
ENSBTAG00000008498	ENSBTAT00000011202	Aly/REF export factor [Source:VGNC Symbol;Acc:VGNC:25855]	51609699	1080	ALYREF	ALYREF-201
ENSBTAG00000008499	ENSBTAT00000011203	trophinin associated protein [Source:VGNC Symbol;Acc:VGNC:36378]	30665306	2569	TROAP	TROAP-201
ENSBTAG00000008504	ENSBTAT00000011211	synaptogyrin 3 [Source:VGNC Symbol;Acc:VGNC:35525]	1545800	2070	SYNGR3	SYNGR3-201
ENSBTAG00000008507	ENSBTAT00000011212	sphingosine kinase 1 [Source:VGNC Symbol;Acc:VGNC:35210]	55981068	1383	SPHK1	SPHK1-201
ENSBTAG00000008523	ENSBTAT00000055603	transcription factor binding to IGHM enhancer 3 [Source:VGNC Symbol;Acc:VGNC:35787]	92201107	1352	TFE3	TFE3-202
ENSBTAG00000008523	ENSBTAT00000011237	transcription factor binding to IGHM enhancer 3 [Source:VGNC Symbol;Acc:VGNC:35787]	92200988	3131	TFE3	TFE3-201
ENSBTAG00000008527	ENSBTAT00000011240	serine and arginine rich splicing factor 6 [Source:HGNC Symbol;Acc:HGNC:10788]	72804660	3433	SRSF6	SRSF6-201
ENSBTAG00000008535	ENSBTAT00000011251	suppressor of cytokine signaling 7 [Source:VGNC Symbol;Acc:VGNC:35125]	39648073	1737	SOCS7	SOCS7-201
ENSBTAG00000008539	ENSBTAT00000011255	energy homeostasis associated [Source:VGNC Symbol;Acc:VGNC:28494]	77236116	963	ENHO	ENHO-201
ENSBTAG00000008542	ENSBTAT00000043975	SCO-spondin [Source:VGNC Symbol;Acc:VGNC:35318]	113437377	15536	SSPO	SSPO-201
ENSBTAG00000008551	ENSBTAT00000011273	tumor suppressor candidate 1 [Source:HGNC Symbol;Acc:HGNC:31010]	18568934	865	TUSC1	TUSC1-201
ENSBTAG00000008555	ENSBTAT00000011278	P2Y receptor family member 10 [Source:VGNC Symbol;Acc:VGNC:32524]	78398023	1432	P2RY10	P2RY10-201
ENSBTAG00000008567	ENSBTAT00000011298	deleted in lung and esophageal cancer 1 [Source:HGNC Symbol;Acc:HGNC:2899]	11529070	5277	DLEC1	DLEC1-201
ENSBTAG00000008576	ENSBTAT00000011311	pleckstrin homology and coiled-coil domain containing D1 [Source:VGNC Symbol;Acc:VGNC:33011]	81593974	1870	PLEKHD1	PLEKHD1-201
ENSBTAG00000008591	ENSBTAT00000011330	calmodulin binding transcription activator 2 [Source:VGNC Symbol;Acc:VGNC:26733]	27054328	3732	CAMTA2	CAMTA2-201
ENSBTAG00000008595	ENSBTAT00000011339	periphilin 1 [Source:VGNC Symbol;Acc:VGNC:33194]	38571901	1595	PPHLN1	PPHLN1-201
ENSBTAG00000008600	ENSBTAT00000011347	TRAF3 interacting protein 2 [Source:VGNC Symbol;Acc:VGNC:36274]	39309720	2101	TRAF3IP2	TRAF3IP2-201
ENSBTAG00000008607	ENSBTAT00000011354	AT-rich interaction domain 3A [Source:VGNC Symbol;Acc:VGNC:26126]	45084727	1773	ARID3A	ARID3A-201
ENSBTAG00000008612	ENSBTAT00000015014	complement C1r subcomponent precursor [Source:RefSeq peptide;Acc:NP_001029579]	103737161	2282	C1R	C1R-201
ENSBTAG00000008612	ENSBTAT00000011362	complement C1r subcomponent precursor [Source:RefSeq peptide;Acc:NP_001029579]	103737177	2303	C1R	C1R-202
ENSBTAG00000008613	ENSBTAT00000033022	t-complex 11 like 1 [Source:VGNC Symbol;Acc:VGNC:35703]	64480786	1710	TCP11L1	TCP11L1-201
ENSBTAG00000008624	ENSBTAT00000011374	talin rod domain containing 1 [Source:VGNC Symbol;Acc:VGNC:35899]	27346491	1957	TLNRD1	TLNRD1-201
ENSBTAG00000008632	ENSBTAT00000011383		26389490	289
ENSBTAG00000008646	ENSBTAT00000011401	Multifunctional methyltransferase subunit TRM112-like protein [Source:UniProtKB/Swiss-Prot;Acc:Q2KIA2]	43229598	992	TRMT112	TRMT112-201
ENSBTAG00000008665	ENSBTAT00000040095	DIX domain containing 1 [Source:VGNC Symbol;Acc:VGNC:28077]	22614860	2233	DIXDC1	DIXDC1-201
ENSBTAG00000008674	ENSBTAT00000011436	Protein FAM136A [Source:UniProtKB/Swiss-Prot;Acc:Q2HJI3]	14162023	1763	FAM136A	FAM136A-201
ENSBTAG00000008683	ENSBTAT00000011447	L-lactate dehydrogenase A chain [Source:UniProtKB/Swiss-Prot;Acc:P19858]	26554318	1763	LDHA	LDHA-202
ENSBTAG00000008683	ENSBTAT00000056276	L-lactate dehydrogenase A chain [Source:UniProtKB/Swiss-Prot;Acc:P19858]	26553359	1686	LDHA	LDHA-201
ENSBTAG00000008692	ENSBTAT00000011458	Cytochrome b-c1 complex subunit 10 [Source:UniProtKB/Swiss-Prot;Acc:P07552]	45595693	358	UQCR11	UQCR11-201
ENSBTAG00000008705	ENSBTAT00000011471	Cdk5 and Abl enzyme substrate 1 [Source:VGNC Symbol;Acc:VGNC:26664]	33792573	1611	CABLES1	CABLES1-201
ENSBTAG00000008717	ENSBTAT00000011485	serpin family E member 2 [Source:HGNC Symbol;Acc:HGNC:8951]	112900274	1405	SERPINE2	SERPINE2-201
ENSBTAG00000008721	ENSBTAT00000011489	MANSC domain containing 1 [Source:VGNC Symbol;Acc:VGNC:31172]	97925815	1872	MANSC1	MANSC1-201
ENSBTAG00000008728	ENSBTAT00000011499	MKL1/myocardin like 2 [Source:VGNC Symbol;Acc:VGNC:31489]	13072437	5382	MKL2	MKL2-201
ENSBTAG00000008733	ENSBTAT00000011507	MAGE family member D1 [Source:HGNC Symbol;Acc:HGNC:6813]	95714844	2735	MAGED1	MAGED1-201
ENSBTAG00000008737	ENSBTAT00000011514	down-regulator of transcription 1 [Source:VGNC Symbol;Acc:VGNC:28200]	50265059	4217	DR1	DR1-201
ENSBTAG00000008752	ENSBTAT00000011530	NME/NM23 family member 5 [Source:VGNC Symbol;Acc:VGNC:32127]	51182289	630	NME5	NME5-201
ENSBTAG00000008756	ENSBTAT00000011536	E74 like ETS transcription factor 3 [Source:VGNC Symbol;Acc:VGNC:28428]	70826736	2101	ELF3	ELF3-201
ENSBTAG00000008759	ENSBTAT00000011540	Cell division cycle protein 23 homolog [Source:UniProtKB/Swiss-Prot;Acc:A1A4R8]	51243230	2611	CDC23	CDC23-201
ENSBTAG00000008762	ENSBTAT00000011545		64291518	3786
ENSBTAG00000008772	ENSBTAT00000011562	structural maintenance of chromosomes 2 [Source:VGNC Symbol;Acc:VGNC:34999]	95363016	3776	SMC2	SMC2-201
ENSBTAG00000008774	ENSBTAT00000011563	urocanate hydratase 1 [Source:VGNC Symbol;Acc:VGNC:36700]	61133594	2523	UROC1	UROC1-201
ENSBTAG00000008778	ENSBTAT00000011567	carbohydrate sulfotransferase 13 [Source:VGNC Symbol;Acc:VGNC:27341]	61130341	1631	CHST13	CHST13-201
ENSBTAG00000008793	ENSBTAT00000011586	Ribonuclease pancreatic [Source:UniProtKB/Swiss-Prot;Acc:P61823]	26388180	847	RNASE1	RNASE1-201
ENSBTAG00000008797	ENSBTAT00000063870		20792211	2001
ENSBTAG00000008797	ENSBTAT00000011590		20792211	1527
ENSBTAG00000008800	ENSBTAT00000011592	XK related 8 [Source:VGNC Symbol;Acc:VGNC:36990]	125982957	2040	XKR8	XKR8-201
ENSBTAG00000008807	ENSBTAT00000011600	F-box and leucine-rich protein 22 [Source:UniProtKB/Swiss-Prot;Acc:Q2HJF2]	46466076	1361	FBXL22	FBXL22-201
ENSBTAG00000008812	ENSBTAT00000011605	prefoldin subunit 4 [Source:RefSeq peptide;Acc:NP_001033629]	82399773	660	PFDN4	PFDN4-201
ENSBTAG00000008817	ENSBTAT00000011612	Bos taurus laminin, alpha 4 (LAMA4), mRNA. [Source:RefSeq mRNA;Acc:NM_001205965]	38644310	5812	LAMA4	LAMA4-201
ENSBTAG00000008826	ENSBTAT00000046618	RB binding protein 9, serine hydrolase [Source:VGNC Symbol;Acc:VGNC:33775]	38863391	1386	RBBP9	RBBP9-201
ENSBTAG00000008832	ENSBTAT00000047653	C-C motif chemokine ligand 1 [Source:VGNC Symbol;Acc:VGNC:26943]	16110980	589	CCL1	CCL1-201
ENSBTAG00000008833	ENSBTAT00000011633	apolipoprotein M [Source:VGNC Symbol;Acc:VGNC:26034]	27461382	761	APOM	APOM-201
ENSBTAG00000008836	ENSBTAT00000011635	zinc finger protein 782 [Source:HGNC Symbol;Acc:HGNC:33110]	84937203	1977	ZNF782	ZNF782-201
ENSBTAG00000008836	ENSBTAT00000064954	zinc finger protein 782 [Source:HGNC Symbol;Acc:HGNC:33110]	84937203	2184	ZNF782	ZNF782-202
ENSBTAG00000008839	ENSBTAT00000011639	APC membrane recruitment protein 1 [Source:VGNC Symbol;Acc:VGNC:25861]	101529564	3360	AMER1	AMER1-201
ENSBTAG00000008845	ENSBTAT00000049079	integrator complex subunit 9 [Source:VGNC Symbol;Acc:VGNC:30234]	9692513	2559	INTS9	INTS9-201
ENSBTAG00000008849	ENSBTAT00000011652	sortilin 1 [Source:VGNC Symbol;Acc:VGNC:35133]	34150876	2741	SORT1	SORT1-201
ENSBTAG00000008851	ENSBTAT00000011656		57867573	1017
ENSBTAG00000008866	ENSBTAT00000011675	glucosidase alpha, neutral C [Source:VGNC Symbol;Acc:VGNC:29246]	37754445	3237	GANC	GANC-201
ENSBTAG00000008871	ENSBTAT00000011682	DEAD-box helicase 4 [Source:VGNC Symbol;Acc:VGNC:27966]	23444459	2445	DDX4	DDX4-201
ENSBTAG00000008877	ENSBTAT00000011688	amyloid beta precursor protein binding family A member 1 [Source:VGNC Symbol;Acc:VGNC:26000]	45949526	2508	APBA1	APBA1-201
ENSBTAG00000008881	ENSBTAT00000011694	purine rich element binding protein A [Source:VGNC Symbol;Acc:VGNC:33572]	52983071	969	PURA	PURA-201
ENSBTAG00000008888	ENSBTAT00000011704	mitochondrial intermediate peptidase [Source:VGNC Symbol;Acc:VGNC:31483]	34552573	2303	MIPEP	MIPEP-201
ENSBTAG00000008897	ENSBTAT00000047025	bridging integrator 2 [Source:VGNC Symbol;Acc:VGNC:26498]	28640675	2046	BIN2	BIN2-201
ENSBTAG00000008902	ENSBTAT00000006317	Zinc finger protein 345 [Source:UniProtKB/Swiss-Prot;Acc:Q3SYV7]	47846224	3561	ZNF345	ZNF345-201
ENSBTAG00000008902	ENSBTAT00000026567	Zinc finger protein 345 [Source:UniProtKB/Swiss-Prot;Acc:Q3SYV7]	47792652	2684	ZNF345	ZNF345-202
ENSBTAG00000008913	ENSBTAT00000011732	transmembrane protein 98 [Source:VGNC Symbol;Acc:VGNC:36130]	17634850	1459	TMEM98	TMEM98-201
ENSBTAG00000008932	ENSBTAT00000042923	shisa family member 7 [Source:HGNC Symbol;Acc:HGNC:35409]	62515045	1440	SHISA7	SHISA7-201
ENSBTAG00000008933	ENSBTAT00000011760	major facilitator superfamily domain containing 5 [Source:VGNC Symbol;Acc:VGNC:31440]	26921681	1695	MFSD5	MFSD5-201
ENSBTAG00000008936	ENSBTAT00000047274	ATP binding cassette subfamily C member 2 [Source:VGNC Symbol;Acc:VGNC:25472]	20613538	4765	ABCC2	ABCC2-201
ENSBTAG00000008945	ENSBTAT00000011776	serine dehydratase like [Source:VGNC Symbol;Acc:VGNC:34400]	63289816	1235	SDSL	SDSL-201
ENSBTAG00000008948	ENSBTAT00000011779	purinergic receptor P2X 7 [Source:VGNC Symbol;Acc:VGNC:32522]	56275072	1791	P2RX7	P2RX7-201
ENSBTAG00000008950	ENSBTAT00000011782	probable tRNA methyltransferase 9-like protein [Source:RefSeq peptide;Acc:NP_001070300]	23137025	1382	KIAA1456	KIAA1456-201
ENSBTAG00000008953	ENSBTAT00000048986	transporter 1, ATP binding cassette subfamily B member [Source:VGNC Symbol;Acc:VGNC:35598]	7126822	2972	TAP1	TAP1-201
ENSBTAG00000008953	ENSBTAT00000011787	transporter 1, ATP binding cassette subfamily B member [Source:VGNC Symbol;Acc:VGNC:35598]	7126521	2247	TAP1	TAP1-202
ENSBTAG00000008954	ENSBTAT00000011789	proteasome subunit beta 9 [Source:VGNC Symbol;Acc:VGNC:33453]	7127079	745	PSMB9	PSMB9-201
ENSBTAG00000008958	ENSBTAT00000011793	neutral sphingomyelinase activation associated factor [Source:VGNC Symbol;Acc:VGNC:32278]	26500189	2929	NSMAF	NSMAF-201
ENSBTAG00000008959	ENSBTAT00000035878		27600055	1409
ENSBTAG00000008963	ENSBTAT00000061505	citron rho-interacting serine/threonine kinase [Source:VGNC Symbol;Acc:VGNC:27375]	57819705	6472	CIT	CIT-201
ENSBTAG00000008967	ENSBTAT00000011803	Ras-related protein Rap-1b [Source:UniProtKB/Swiss-Prot;Acc:P61223]	45399175	2012	RAP1B	RAP1B-201
ENSBTAG00000008981	ENSBTAT00000011820	ubiquitin specific peptidase 49 [Source:VGNC Symbol;Acc:VGNC:36734]	15624462	2052	USP49	USP49-201
ENSBTAG00000008991	ENSBTAT00000011840	eukaryotic translation initiation factor 4E nuclear import factor 1 [Source:VGNC Symbol;Acc:VGNC:28414]	72332007	3031	EIF4ENIF1	EIF4ENIF1-201
ENSBTAG00000008994	ENSBTAT00000032762	folylpolyglutamate synthase, mitochondrial [Source:RefSeq peptide;Acc:NP_001019651]	98498179	1328	FPGS	FPGS-201
ENSBTAG00000008994	ENSBTAT00000011844	folylpolyglutamate synthase, mitochondrial [Source:RefSeq peptide;Acc:NP_001019651]	98499739	1156	FPGS	FPGS-202
ENSBTAG00000009005	ENSBTAT00000011856	dual specificity phosphatase 15 [Source:HGNC Symbol;Acc:HGNC:16236]	61950327	885	DUSP15	DUSP15-201
ENSBTAG00000009014	ENSBTAT00000011866	uroplakin 1B [Source:VGNC Symbol;Acc:VGNC:36685]	64576863	2031	UPK1B	UPK1B-201
ENSBTAG00000009019	ENSBTAT00000011874	SH3 and PX domains 2B [Source:VGNC Symbol;Acc:VGNC:34578]	4094221	2667	SH3PXD2B	SH3PXD2B-201
ENSBTAG00000009020	ENSBTAT00000011877	cysteine rich transmembrane BMP regulator 1 [Source:VGNC Symbol;Acc:VGNC:27710]	18835047	3216	CRIM1	CRIM1-201
ENSBTAG00000009021	ENSBTAT00000011880	fasciculation and elongation protein zeta 2 [Source:VGNC Symbol;Acc:VGNC:28958]	19090401	1788	FEZ2	FEZ2-201
ENSBTAG00000009026	ENSBTAT00000011884	phosphofurin acidic cluster sorting protein 1 [Source:VGNC Symbol;Acc:VGNC:32541]	44920590	2513	PACS1	PACS1-201
ENSBTAG00000009029	ENSBTAT00000011887		54537794	1243
ENSBTAG00000009035	ENSBTAT00000011898	centromere protein E [Source:VGNC Symbol;Acc:VGNC:27175]	22959366	8473	CENPE	CENPE-202
ENSBTAG00000009035	ENSBTAT00000063749	centromere protein E [Source:VGNC Symbol;Acc:VGNC:27175]	22959366	7846	CENPE	CENPE-203
ENSBTAG00000009035	ENSBTAT00000063831	centromere protein E [Source:VGNC Symbol;Acc:VGNC:27175]	22959366	8194	CENPE	CENPE-201
ENSBTAG00000009049	ENSBTAT00000011922	uncharacterized protein LOC507581 isoform 2 [Source:RefSeq peptide;Acc:NP_001231099]	57762409	2275
ENSBTAG00000009050	ENSBTAT00000011923	adiponectin receptor 2 [Source:VGNC Symbol;Acc:VGNC:25679]	108705365	1658	ADIPOR2	ADIPOR2-201
ENSBTAG00000009051	ENSBTAT00000011924	matrix metallopeptidase 19 [Source:VGNC Symbol;Acc:VGNC:31523]	57751506	2229	MMP19	MMP19-201
ENSBTAG00000009055	ENSBTAT00000011931	ring finger protein 144B [Source:VGNC Symbol;Acc:VGNC:34027]	39043167	4657	RNF144B	RNF144B-201
ENSBTAG00000009064	ENSBTAT00000011947	colony stimulating factor 2 receptor beta common subunit [Source:VGNC Symbol;Acc:VGNC:27756]	75724620	2886	CSF2RB	CSF2RB-201
ENSBTAG00000009072	ENSBTAT00000011959	zinc finger protein 572 [Source:HGNC Symbol;Acc:HGNC:26758]	16763916	1667	ZNF572	ZNF572-201
ENSBTAG00000009076	ENSBTAT00000011966	adducin 2 [Source:VGNC Symbol;Acc:VGNC:25654]	13698135	3583	ADD2	ADD2-201
ENSBTAG00000009079	ENSBTAT00000054453		50314966	1069
ENSBTAG00000009086	ENSBTAT00000011978	lysyl oxidase like 1 [Source:VGNC Symbol;Acc:VGNC:30952]	35082119	2426	LOXL1	LOXL1-201
ENSBTAG00000009098	ENSBTAT00000011993	DNA polymerase gamma, catalytic subunit [Source:VGNC Symbol;Acc:VGNC:33122]	21215597	4407	POLG	POLG-201
ENSBTAG00000009106	ENSBTAT00000012002	eukaryotic translation initiation factor 2A [Source:VGNC Symbol;Acc:VGNC:28379]	118536744	2527	EIF2A	EIF2A-201
ENSBTAG00000009109	ENSBTAT00000012005	CAS1 domain containing 1 [Source:VGNC Symbol;Acc:VGNC:26775]	11735528	2423	CASD1	CASD1-201
ENSBTAG00000009110	ENSBTAT00000012008	THO complex subunit 7 homolog [Source:UniProtKB/Swiss-Prot;Acc:Q3SZ60]	18735046	899	THOC7	THOC7-201
ENSBTAG00000009117	ENSBTAT00000012015	threonine synthase like 1 [Source:VGNC Symbol;Acc:VGNC:35838]	26122536	2229	THNSL1	THNSL1-201
ENSBTAG00000009123	ENSBTAT00000012025	inhibitor of growth family member 5 [Source:VGNC Symbol;Acc:VGNC:30198]	121192036	757	ING5	ING5-201
ENSBTAG00000009131	ENSBTAT00000042662	tetratricopeptide repeat domain 37 [Source:VGNC Symbol;Acc:VGNC:36473]	97262280	4863	TTC37	TTC37-201
ENSBTAG00000009139	ENSBTAT00000012044	low density lipoprotein receptor class A domain containing 4 [Source:VGNC Symbol;Acc:VGNC:30829]	43861727	1329	LDLRAD4	LDLRAD4-201
ENSBTAG00000009141	ENSBTAT00000012046	family with sequence similarity 210 member A [Source:VGNC Symbol;Acc:VGNC:28788]	43941907	1667	FAM210A	FAM210A-201
ENSBTAG00000009145	ENSBTAT00000012050	solute carrier family 7 member 4 [Source:VGNC Symbol;Acc:VGNC:34930]	74369086	2217	SLC7A4	SLC7A4-201
ENSBTAG00000009150	ENSBTAT00000012059	spondin 1 [Source:VGNC Symbol;Acc:VGNC:35227]	39309268	4063	SPON1	SPON1-201
ENSBTAG00000009154	ENSBTAT00000012063	U2 snRNP associated SURP domain containing [Source:VGNC Symbol;Acc:VGNC:36557]	126987622	3129	U2SURP	U2SURP-201
ENSBTAG00000009163	ENSBTAT00000012078	transmembrane protein 234 [Source:VGNC Symbol;Acc:VGNC:36047]	122136381	1118	TMEM234	TMEM234-201
ENSBTAG00000009167	ENSBTAT00000012083	solute carrier family 15 member 4 [Source:VGNC Symbol;Acc:VGNC:34681]	49336515	1543	SLC15A4	SLC15A4-201
ENSBTAG00000009167	ENSBTAT00000053948	solute carrier family 15 member 4 [Source:VGNC Symbol;Acc:VGNC:34681]	49336515	1127	SLC15A4	SLC15A4-202
ENSBTAG00000009172	ENSBTAT00000031912	branched chain amino acid transaminase 2 [Source:VGNC Symbol;Acc:VGNC:26440]	55876549	2336	BCAT2	BCAT2-201
ENSBTAG00000009175	ENSBTAT00000012092	ribosomal protein S6 kinase B2 [Source:VGNC Symbol;Acc:VGNC:34147]	45965769	1741	RPS6KB2	RPS6KB2-201
ENSBTAG00000009176	ENSBTAT00000048242	ankyrin repeat domain 49 [Source:VGNC Symbol;Acc:VGNC:25933]	1732077	2096	ANKRD49	ANKRD49-201
ENSBTAG00000009180	ENSBTAT00000012095	neurensin 1 [Source:VGNC Symbol;Acc:VGNC:32268]	33288625	2027	NRSN1	NRSN1-201
ENSBTAG00000009186	ENSBTAT00000012105	paired box 9 [Source:VGNC Symbol;Acc:VGNC:32600]	47292474	1232	PAX9	PAX9-201
ENSBTAG00000009201	ENSBTAT00000012121		3561345	3459	CORO7	CORO7-201
ENSBTAG00000009206	ENSBTAT00000012128	forkhead box S1 [Source:VGNC Symbol;Acc:VGNC:29108]	61925629	1308	FOXS1	FOXS1-201
ENSBTAG00000009213	ENSBTAT00000012142	Mitochondrial import receptor subunit TOM40B [Source:UniProtKB/Swiss-Prot;Acc:A6QR22]	8298900	2632	Tom40B	Tom40B-202
ENSBTAG00000009213	ENSBTAT00000054884	Mitochondrial import receptor subunit TOM40B [Source:UniProtKB/Swiss-Prot;Acc:A6QR22]	8298748	2692	Tom40B	Tom40B-201
ENSBTAG00000009214	ENSBTAT00000012144	ETS proto-oncogene 2, transcription factor [Source:VGNC Symbol;Acc:VGNC:28627]	152880454	1638	ETS2	ETS2-201
ENSBTAG00000009216	ENSBTAT00000012146	hydrogen voltage gated channel 1 [Source:VGNC Symbol;Acc:VGNC:30010]	56763493	1036	HVCN1	HVCN1-201
ENSBTAG00000009223	ENSBTAT00000012154	stratifin [Source:VGNC Symbol;Acc:VGNC:34517]	126930878	1344	SFN	SFN-201
ENSBTAG00000009228	ENSBTAT00000012161	signal recognition particle 68 [Source:VGNC Symbol;Acc:VGNC:35286]	56222967	2465	SRP68	SRP68-201
ENSBTAG00000009237	ENSBTAT00000012175	KDEL endoplasmic reticulum protein retention receptor 2 [Source:VGNC Symbol;Acc:VGNC:30519]	38886919	1096	KDELR2	KDELR2-201
ENSBTAG00000009239	ENSBTAT00000012176	solute carrier family 16 member 10 [Source:VGNC Symbol;Acc:VGNC:34684]	39759908	1548	SLC16A10	SLC16A10-201
ENSBTAG00000009242	ENSBTAT00000012184	zinc finger protein 638 [Source:VGNC Symbol;Acc:VGNC:37318]	13235444	6154	ZNF638	ZNF638-201
ENSBTAG00000009243	ENSBTAT00000037995	major facilitator superfamily domain containing 4B [Source:VGNC Symbol;Acc:VGNC:31439]	39627196	1464	MFSD4B	MFSD4B-201
ENSBTAG00000009245	ENSBTAT00000012182	protein phosphatase 2 catalytic subunit beta [Source:VGNC Symbol;Acc:VGNC:33252]	26064654	1561	PPP2CB	PPP2CB-201
ENSBTAG00000009258	ENSBTAT00000012197	NIMA related kinase 11 [Source:HGNC Symbol;Acc:HGNC:18593]	140332232	2075	NEK11	NEK11-201
ENSBTAG00000009265	ENSBTAT00000012207	nuclear receptor subfamily 5 group A member 2 [Source:VGNC Symbol;Acc:VGNC:32249]	80751686	1866	NR5A2	NR5A2-201
ENSBTAG00000009266	ENSBTAT00000012208	CD226 molecule [Source:VGNC Symbol;Acc:VGNC:27013]	7576790	1291	CD226	CD226-201
ENSBTAG00000009278	ENSBTAT00000030541	MSL complex subunit 3 [Source:HGNC Symbol;Acc:HGNC:7370]	142056938	2315	MSL3	MSL3-201
ENSBTAG00000009282	ENSBTAT00000012232	porcupine O-acyltransferase [Source:VGNC Symbol;Acc:VGNC:33170]	91723575	1847	PORCN	PORCN-201
ENSBTAG00000009287	ENSBTAT00000012234	emopamil binding protein (sterol isomerase) [Source:HGNC Symbol;Acc:HGNC:3133]	91735333	1006	EBP	EBP-201
ENSBTAG00000009292	ENSBTAT00000012241	transmembrane protein 100 [Source:VGNC Symbol;Acc:VGNC:35941]	6239838	910	TMEM100	TMEM100-201
ENSBTAG00000009304	ENSBTAT00000012256	programmed cell death 5 [Source:VGNC Symbol;Acc:VGNC:32662]	43254168	554	PDCD5	PDCD5-201
ENSBTAG00000009308	ENSBTAT00000012261	tudor domain containing 3 [Source:VGNC Symbol;Acc:VGNC:35718]	1752049	2462	TDRD3	TDRD3-201
ENSBTAG00000009310	ENSBTAT00000012263	UTP3, small subunit processome component [Source:VGNC Symbol;Acc:VGNC:36746]	87798136	1425	UTP3	UTP3-201
ENSBTAG00000009331	ENSBTAT00000047290	C3 and PZP like, alpha-2-macroglobulin domain containing 8 [Source:VGNC Symbol;Acc:VGNC:27644]	5995888	5554	CPAMD8	CPAMD8-202
ENSBTAG00000009331	ENSBTAT00000036405	C3 and PZP like, alpha-2-macroglobulin domain containing 8 [Source:VGNC Symbol;Acc:VGNC:27644]	5995888	1509	CPAMD8	CPAMD8-201
ENSBTAG00000009334	ENSBTAT00000012287	NADH:ubiquinone oxidoreductase subunit A5 [Source:VGNC Symbol;Acc:VGNC:31949]	88673594	550	NDUFA5	NDUFA5-201
ENSBTAG00000009336	ENSBTAT00000044711	latexin [Source:VGNC Symbol;Acc:VGNC:31087]	109721967	1264	LXN	LXN-201
ENSBTAG00000009341	ENSBTAT00000047247	coiled-coil domain containing 146 [Source:VGNC Symbol;Acc:VGNC:26854]	44198584	2975	CCDC146	CCDC146-201
ENSBTAG00000009353	ENSBTAT00000012309	ecotropic viral integration site 2B [Source:HGNC Symbol;Acc:HGNC:3500]	19027998	1875	EVI2B	EVI2B-201
ENSBTAG00000009357	ENSBTAT00000049652	interleukin 34 [Source:VGNC Symbol;Acc:VGNC:30156]	1608706	1714	IL34	IL34-201
ENSBTAG00000009358	ENSBTAT00000012316	MTSS1L, I-BAR domain containing [Source:VGNC Symbol;Acc:VGNC:31753]	1531382	2130	MTSS1L	MTSS1L-201
ENSBTAG00000009362	ENSBTAT00000012328	spectrin repeat containing nuclear envelope protein 1 [Source:HGNC Symbol;Acc:HGNC:17089]	90670346	27018	SYNE1	SYNE1-201
ENSBTAG00000009362	ENSBTAT00000052410	spectrin repeat containing nuclear envelope protein 1 [Source:HGNC Symbol;Acc:HGNC:17089]	90335558	3659	SYNE1	SYNE1-202
ENSBTAG00000009362	ENSBTAT00000063846	spectrin repeat containing nuclear envelope protein 1 [Source:HGNC Symbol;Acc:HGNC:17089]	90670346	9239	SYNE1	SYNE1-203
ENSBTAG00000009386	ENSBTAT00000012350		42788588	3950
ENSBTAG00000009391	ENSBTAT00000053553	ADP-ribosylarginine hydrolase [Source:VGNC Symbol;Acc:VGNC:25690]	64933574	1062	ADPRH	ADPRH-201
ENSBTAG00000009392	ENSBTAT00000012361	phospholipase A1 member A [Source:VGNC Symbol;Acc:VGNC:32953]	64945861	1724	PLA1A	PLA1A-201
ENSBTAG00000009401	ENSBTAT00000012372	5-methyltetrahydrofolate-homocysteine methyltransferase reductase [Source:HGNC Symbol;Acc:HGNC:7473]	65457155	2151	MTRR	MTRR-201
ENSBTAG00000009407	ENSBTAT00000034943	mbt domain containing 1 [Source:VGNC Symbol;Acc:VGNC:31290]	36170453	1956	MBTD1	MBTD1-201
ENSBTAG00000009414	ENSBTAT00000012391	proteasome 26S subunit, ATPase 4 [Source:VGNC Symbol;Acc:VGNC:33458]	49688182	1415	PSMC4	PSMC4-201
ENSBTAG00000009420	ENSBTAT00000012397	Scm polycomb group protein like 2 [Source:VGNC Symbol;Acc:VGNC:34341]	132323731	2291	SCML2	SCML2-201
ENSBTAG00000009421	ENSBTAT00000038392	CD1e molecule [Source:VGNC Symbol;Acc:VGNC:27008]	11727830	1824	CD1E	CD1E-201
ENSBTAG00000009423	ENSBTAT00000012400	NIPA like domain containing 1 [Source:VGNC Symbol;Acc:VGNC:32081]	68364432	1306	NIPAL1	NIPAL1-201
ENSBTAG00000009427	ENSBTAT00000012404	protein phosphatase, Mg2+/Mn2+ dependent 1D [Source:VGNC Symbol;Acc:VGNC:33210]	12662178	1931	PPM1D	PPM1D-201
ENSBTAG00000009431	ENSBTAT00000012410	solute carrier family 25 member 44 [Source:VGNC Symbol;Acc:VGNC:34769]	14644796	3593	SLC25A44	SLC25A44-201
ENSBTAG00000009435	ENSBTAT00000012415	SMG5, nonsense mediated mRNA decay factor [Source:HGNC Symbol;Acc:HGNC:24644]	14569447	4518	SMG5	SMG5-201
ENSBTAG00000009455	ENSBTAT00000012441	interleukin 12 receptor subunit beta 2 [Source:VGNC Symbol;Acc:VGNC:30113]	78343709	3056	IL12RB2	IL12RB2-201
ENSBTAG00000009468	ENSBTAT00000012465	family with sequence similarity 159 member B [Source:VGNC Symbol;Acc:VGNC:28738]	14746316	709	FAM159B	FAM159B-201
ENSBTAG00000009482	ENSBTAT00000012480	AF4/FMR2 family member 4 [Source:VGNC Symbol;Acc:VGNC:25712]	46161887	3845	AFF4	AFF4-201
ENSBTAG00000009487	ENSBTAT00000012485	transmembrane protein 223 [Source:VGNC Symbol;Acc:VGNC:36044]	41796692	745	TMEM223	TMEM223-201
ENSBTAG00000009491	ENSBTAT00000012489	WD repeat domain 74 [Source:VGNC Symbol;Acc:VGNC:36918]	41846745	1763	WDR74	WDR74-201
ENSBTAG00000009495	ENSBTAT00000012495	Basal cell adhesion molecule [Source:UniProtKB/Swiss-Prot;Acc:Q9MZ08]	52965138	2361	BCAM	BCAM-201
ENSBTAG00000009500	ENSBTAT00000012501	lysine demethylase 1A [Source:VGNC Symbol;Acc:VGNC:30522]	130436531	2751	KDM1A	KDM1A-201
ENSBTAG00000009504	ENSBTAT00000012505	receptor accessory protein 4 [Source:VGNC Symbol;Acc:VGNC:33854]	69957840	1630	REEP4	REEP4-201
ENSBTAG00000009507	ENSBTAT00000012510	family with sequence similarity 109 member B [Source:VGNC Symbol;Acc:VGNC:28715]	113565317	2410	FAM109B	FAM109B-201
ENSBTAG00000009510	ENSBTAT00000012514	adrenoceptor alpha 2B [Source:VGNC Symbol;Acc:VGNC:25696]	2222399	1344	ADRA2B	ADRA2B-201
ENSBTAG00000009514	ENSBTAT00000012520	peptidylprolyl isomerase domain and WD repeat containing 1 [Source:VGNC Symbol;Acc:VGNC:33279]	13952132	2101	PPWD1	PPWD1-201
ENSBTAG00000009517	ENSBTAT00000012523	diazepam binding inhibitor, acyl-CoA binding protein [Source:VGNC Symbol;Acc:VGNC:27889]	71561192	608	DBI	DBI-201
ENSBTAG00000009518	ENSBTAT00000012522	alkB homolog 3, alpha-ketoglutaratedependent dioxygenase [Source:VGNC Symbol;Acc:VGNC:25834]	74847959	1273	ALKBH3	ALKBH3-201
ENSBTAG00000009521	ENSBTAT00000012529	zinc finger protein 565 [Source:VGNC Symbol;Acc:VGNC:37302]	47044484	1866	ZNF565	ZNF565-201
ENSBTAG00000009533	ENSBTAT00000012541	ribosomal protein L3 like [Source:VGNC Symbol;Acc:VGNC:34117]	1515379	1325	RPL3L	RPL3L-201
ENSBTAG00000009534	ENSBTAT00000012542	NADH:ubiquinone oxidoreductase subunit B10 [Source:VGNC Symbol;Acc:VGNC:31960]	1517626	727	NDUFB10	NDUFB10-201
ENSBTAG00000009547	ENSBTAT00000012560	zinc finger DHHC-type containing 4 [Source:VGNC Symbol;Acc:VGNC:37142]	38953354	1343	ZDHHC4	ZDHHC4-201
ENSBTAG00000009554	ENSBTAT00000008891	EH domain binding protein 1 like 1 [Source:VGNC Symbol;Acc:VGNC:28371]	44424071	4940	EHBP1L1	EHBP1L1-201
ENSBTAG00000009562	ENSBTAT00000012578	zinc finger protein 593 [Source:HGNC Symbol;Acc:HGNC:30943]	127524790	748	ZNF593	ZNF593-201
ENSBTAG00000009566	ENSBTAT00000035017		89423692	1183	CCNH	CCNH-201
ENSBTAG00000009569	ENSBTAT00000012587	dedicator of cytokinesis 6 [Source:VGNC Symbol;Acc:VGNC:28160]	16898876	6191	DOCK6	DOCK6-201
ENSBTAG00000009573	ENSBTAT00000039581	chromosome 11 open reading frame 49 [Source:HGNC Symbol;Acc:HGNC:28720]	78044073	1155	C15H11orf49	C15H11orf49-201
ENSBTAG00000009576	ENSBTAT00000012594	protein kinase C and casein kinase substrate in neurons 3 [Source:VGNC Symbol;Acc:VGNC:32544]	78275225	1414	PACSIN3	PACSIN3-201
ENSBTAG00000009596	ENSBTAT00000012629	chromosome 9 open reading frame 43 [Source:HGNC Symbol;Acc:HGNC:23570]	104363265	1569	C8H9orf43	C8H9orf43-201
ENSBTAG00000009600	ENSBTAT00000012633	STAM binding protein [Source:VGNC Symbol;Acc:VGNC:35356]	10795813	1926	STAMBP	STAMBP-201
ENSBTAG00000009603	ENSBTAT00000012635	Cytochrome b-c1 complex subunit 6, mitochondrial [Source:UniProtKB/Swiss-Prot;Acc:P00126]	100401195	866	UQCRH	UQCRH-201
ENSBTAG00000009607	ENSBTAT00000012643	LARGE xylosyl- and glucuronyltransferase 2 [Source:VGNC Symbol;Acc:VGNC:30789]	76826958	2435	LARGE2	LARGE2-201
ENSBTAG00000009617	ENSBTAT00000042960	solute carrier family 2 member 1 [Source:VGNC Symbol;Acc:VGNC:34796]	103902890	2533	SLC2A1	SLC2A1-201
ENSBTAG00000009620	ENSBTAT00000061523	WD repeat domain 27 [Source:HGNC Symbol;Acc:HGNC:21248]	105066196	2556	WDR27	WDR27-201
ENSBTAG00000009625	ENSBTAT00000012679	diencephalon/mesencephalon homeobox 1 [Source:VGNC Symbol;Acc:VGNC:28104]	100223303	1140	DMBX1	DMBX1-201
ENSBTAG00000009631	ENSBTAT00000012691	zinc finger protein 683 [Source:VGNC Symbol;Acc:VGNC:37327]	127356739	1572	ZNF683	ZNF683-201
ENSBTAG00000009638	ENSBTAT00000012699	protein arginine methyltransferase 7 [Source:VGNC Symbol;Acc:VGNC:33352]	35803282	2271	PRMT7	PRMT7-201
ENSBTAG00000009639	ENSBTAT00000012702	sphingomyelin phosphodiesterase 3 [Source:VGNC Symbol;Acc:VGNC:35031]	35872312	2957	SMPD3	SMPD3-201
ENSBTAG00000009641	ENSBTAT00000012704	methylenetetrahydrofolate dehydrogenase, cyclohydrolase and formyltetrahydrofolate synthetase 1 [Source:VGNC Symbol;Acc:VGNC:31730]	76858872	3080	MTHFD1	MTHFD1-201
ENSBTAG00000009643	ENSBTAT00000012706	zinc finger and BTB domain containing 25 [Source:VGNC Symbol;Acc:VGNC:37069]	76960818	1700	ZBTB25	ZBTB25-201
ENSBTAG00000009646	ENSBTAT00000055519	aldehyde dehydrogenase 7 family member A1 [Source:VGNC Symbol;Acc:VGNC:25818]	28572141	4043	ALDH7A1	ALDH7A1-201
ENSBTAG00000009646	ENSBTAT00000012710	aldehyde dehydrogenase 7 family member A1 [Source:VGNC Symbol;Acc:VGNC:25818]	28576505	4028	ALDH7A1	ALDH7A1-202
ENSBTAG00000009650	ENSBTAT00000015350	otoferlin [Source:VGNC Symbol;Acc:VGNC:32484]	72995881	5997	OTOF	OTOF-201
ENSBTAG00000009655	ENSBTAT00000012722	tensin 3 [Source:VGNC Symbol;Acc:VGNC:36209]	75451285	4571	TNS3	TNS3-201
ENSBTAG00000009665	ENSBTAT00000012740	utrophin [Source:VGNC Symbol;Acc:VGNC:36749]	82762003	10294	UTRN	UTRN-201
ENSBTAG00000009668	ENSBTAT00000012742	transmembrane protein 184B [Source:VGNC Symbol;Acc:VGNC:36010]	110536722	3484	TMEM184B	TMEM184B-201
ENSBTAG00000009677	ENSBTAT00000012765	poly(ADP-ribose) polymerase family member 10 [Source:HGNC Symbol;Acc:HGNC:25895]	2024713	3041	PARP10	PARP10-201
ENSBTAG00000009681	ENSBTAT00000012770	protein phosphatase 2 regulatory subunit B''gamma [Source:VGNC Symbol;Acc:VGNC:33259]	45820504	1508	PPP2R3C	PPP2R3C-201
ENSBTAG00000009707	ENSBTAT00000054271	myosin light chain 1 [Source:VGNC Symbol;Acc:VGNC:31799]	98555234	1851	MYL1	MYL1-201
ENSBTAG00000009715	ENSBTAT00000012818	programmed cell death 11 [Source:VGNC Symbol;Acc:VGNC:32659]	24232143	5861	PDCD11	PDCD11-201
ENSBTAG00000009719	ENSBTAT00000012820	calcium homeostasis modulator family member 2 [Source:VGNC Symbol;Acc:VGNC:26708]	24281013	2029	CALHM2	CALHM2-201
ENSBTAG00000009732	ENSBTAT00000012833	nuclear cap binding protein subunit 1 [Source:VGNC Symbol;Acc:VGNC:31907]	63298019	4864	NCBP1	NCBP1-201
ENSBTAG00000009732	ENSBTAT00000061170	nuclear cap binding protein subunit 1 [Source:VGNC Symbol;Acc:VGNC:31907]	63306838	2806	NCBP1	NCBP1-202
ENSBTAG00000009735	ENSBTAT00000012837	alpha-1-B glycoprotein [Source:VGNC Symbol;Acc:VGNC:25433]	65830778	1735	A1BG	A1BG-201
ENSBTAG00000009744	ENSBTAT00000012847	family with sequence similarity 193 member A [Source:VGNC Symbol;Acc:VGNC:28773]	108198645	3854	FAM193A	FAM193A-201
ENSBTAG00000009750	ENSBTAT00000012858	retina and anterior neural fold homeobox 2 [Source:VGNC Symbol;Acc:VGNC:33767]	21432608	1824	RAX2	RAX2-201
ENSBTAG00000009760	ENSBTAT00000012869		12707030	1146
ENSBTAG00000009761	ENSBTAT00000012872	ARP2 actin related protein 2 homolog [Source:VGNC Symbol;Acc:VGNC:25586]	63552997	2680	ACTR2	ACTR2-201
ENSBTAG00000009768	ENSBTAT00000012884	interferon induced protein with tetratricopeptide repeats 3 [Source:VGNC Symbol;Acc:VGNC:30050]	11083267	1978	IFIT3	IFIT3-201
ENSBTAG00000009770	ENSBTAT00000012886	glycerol-3-phosphate dehydrogenase 2 [Source:VGNC Symbol;Acc:VGNC:29531]	39912916	3394	GPD2	GPD2-201
ENSBTAG00000009773	ENSBTAT00000029478	kringle containing transmembrane protein 1 [Source:HGNC Symbol;Acc:HGNC:17550]	70568207	1472	KREMEN1	KREMEN1-201
ENSBTAG00000009775	ENSBTAT00000012893	proline rich and Gla domain 3 [Source:VGNC Symbol;Acc:VGNC:33408]	34402712	746	PRRG3	PRRG3-201
ENSBTAG00000009777	ENSBTAT00000012896	nucleoporin 35 [Source:VGNC Symbol;Acc:VGNC:32359]	13487222	1611	NUP35	NUP35-201
ENSBTAG00000009784	ENSBTAT00000012905	RAB32, member RAS oncogene family [Source:VGNC Symbol;Acc:VGNC:33641]	84937829	1024	RAB32	RAB32-201
ENSBTAG00000009788	ENSBTAT00000012909		85444425	1409
ENSBTAG00000009789	ENSBTAT00000016160	G protein subunit alpha q [Source:VGNC Symbol;Acc:VGNC:29453]	54280697	1119	GNAQ	GNAQ-201
ENSBTAG00000009811	ENSBTAT00000012938	block of proliferation 1 [Source:VGNC Symbol;Acc:VGNC:26540]	1825982	2314	BOP1	BOP1-201
ENSBTAG00000009822	ENSBTAT00000012949	protein phosphatase 4 regulatory subunit 1 [Source:VGNC Symbol;Acc:VGNC:33269]	42121847	3091	PPP4R1	PPP4R1-201
ENSBTAG00000009826	ENSBTAT00000012955	glycerol-3-phosphate dehydrogenase 1 like [Source:VGNC Symbol;Acc:VGNC:29530]	6666781	1422	GPD1L	GPD1L-201
ENSBTAG00000009832	ENSBTAT00000012965	NOBOX oogenesis homeobox [Source:VGNC Symbol;Acc:VGNC:32145]	108493401	2259	NOBOX	NOBOX-201
ENSBTAG00000009836	ENSBTAT00000012973	chromogranin A [Source:VGNC Symbol;Acc:VGNC:27289]	58163028	1922	CHGA	CHGA-201
ENSBTAG00000009842	ENSBTAT00000012972	crystallin mu [Source:VGNC Symbol;Acc:VGNC:27745]	19307061	1318	CRYM	CRYM-201
ENSBTAG00000009846	ENSBTAT00000052076	monofunctional C1-tetrahydrofolate synthase, mitochondrial precursor [Source:RefSeq peptide;Acc:NP_001069486]	89136756	3153	MTHFD1L	MTHFD1L-201
ENSBTAG00000009856	ENSBTAT00000013003	ArfGAP with coiled-coil, ankyrin repeat and PH domains 3 [Source:VGNC Symbol;Acc:VGNC:25528]	52610521	2631	ACAP3	ACAP3-201
ENSBTAG00000009861	ENSBTAT00000013006	fibroblast growth factor receptor substrate 3 [Source:VGNC Symbol;Acc:VGNC:29121]	15601796	2110	FRS3	FRS3-201
ENSBTAG00000009871	ENSBTAT00000013018	RAB18, member RAS oncogene family [Source:VGNC Symbol;Acc:VGNC:33624]	37331999	1749	RAB18	RAB18-201
ENSBTAG00000009872	ENSBTAT00000013019	sphingosine kinase 2 [Source:VGNC Symbol;Acc:VGNC:35211]	55714370	2037	SPHK2	SPHK2-201
ENSBTAG00000009879	ENSBTAT00000013026		24183826	1068	PCGF6	PCGF6-201
ENSBTAG00000009881	ENSBTAT00000013034	ectonucleoside triphosphate diphosphohydrolase 6 [Source:RefSeq peptide;Acc:NP_001039456]	43076853	1215	ENTPD6	ENTPD6-201
ENSBTAG00000009888	ENSBTAT00000013037	DNA damage regulated autophagy modulator 2 [Source:VGNC Symbol;Acc:VGNC:28202]	32376402	1759	DRAM2	DRAM2-201
ENSBTAG00000009891	ENSBTAT00000045161	protein phosphatase 4 regulatory subunit 4 [Source:HGNC Symbol;Acc:HGNC:23788]	59397853	2700	PPP4R4	PPP4R4-201
ENSBTAG00000009895	ENSBTAT00000032217	zinc finger protein 599 [Source:HGNC Symbol;Acc:HGNC:26408]	45746037	2125	ZNF599	ZNF599-201
ENSBTAG00000009902	ENSBTAT00000013082	aldo-keto reductase family 1 member B [Source:HGNC Symbol;Acc:HGNC:381]	99033590	1354	AKR1B1	AKR1B1-201
ENSBTAG00000009903	ENSBTAT00000065176		83533826	1434
ENSBTAG00000009903	ENSBTAT00000013074		83546361	2103
ENSBTAG00000009906	ENSBTAT00000013075	DEAD-box helicase 1 [Source:VGNC Symbol;Acc:VGNC:27955]	82855964	2485	DDX1	DDX1-201
ENSBTAG00000009911	ENSBTAT00000013083	histidine decarboxylase [Source:VGNC Symbol;Acc:VGNC:29784]	60162731	2323	HDC	HDC-201
ENSBTAG00000009912	ENSBTAT00000013076	PAN3 poly(A) specific ribonuclease subunit [Source:HGNC Symbol;Acc:HGNC:29991]	31938625	2039	PAN3	PAN3-201
ENSBTAG00000009912	ENSBTAT00000035758	PAN3 poly(A) specific ribonuclease subunit [Source:HGNC Symbol;Acc:HGNC:29991]	31941991	1756	PAN3	PAN3-202
ENSBTAG00000009917	ENSBTAT00000036688	phosphatidylinositol-4-phosphate 5-kinase type 1 beta [Source:VGNC Symbol;Acc:VGNC:32911]	45219434	1504	PIP5K1B	PIP5K1B-201
ENSBTAG00000009924	ENSBTAT00000064417	major histocompatibility complex, class I-related [Source:VGNC Symbol;Acc:VGNC:31595]	63641808	801	MR1	MR1-201
ENSBTAG00000009924	ENSBTAT00000062929	major histocompatibility complex, class I-related [Source:VGNC Symbol;Acc:VGNC:31595]	63641808	525	MR1	MR1-202
ENSBTAG00000009924	ENSBTAT00000013095	major histocompatibility complex, class I-related [Source:VGNC Symbol;Acc:VGNC:31595]	63641835	1031	MR1	MR1-203
ENSBTAG00000009942	ENSBTAT00000013117	phospholipase C like 2 [Source:VGNC Symbol;Acc:VGNC:32992]	155618262	5143	PLCL2	PLCL2-201
ENSBTAG00000009943	ENSBTAT00000013116		36963321	555
ENSBTAG00000009958	ENSBTAT00000013134	tripartite motif containing 35 [Source:VGNC Symbol;Acc:VGNC:36330]	75697613	1482	TRIM35	TRIM35-201
ENSBTAG00000009962	ENSBTAT00000013139	phosducin like 3 [Source:VGNC Symbol;Acc:VGNC:32667]	5550084	1500	PDCL3	PDCL3-201
ENSBTAG00000009965	ENSBTAT00000013144	enoyl-CoA delta isomerase 1 [Source:VGNC Symbol;Acc:VGNC:28309]	1779723	1268	ECI1	ECI1-201
ENSBTAG00000009969	ENSBTAT00000013151	RNA-binding protein with serine-rich domain 1 [Source:UniProtKB/Swiss-Prot;Acc:A6QR16]	1789539	1852	RNPS1	RNPS1-201
ENSBTAG00000009972	ENSBTAT00000013154	inhibin alpha subunit [Source:VGNC Symbol;Acc:VGNC:30199]	108226858	1137	INHA	INHA-201
ENSBTAG00000009975	ENSBTAT00000013152	PBX homeobox 4 [Source:VGNC Symbol;Acc:VGNC:32610]	3631055	1456	PBX4	PBX4-201
ENSBTAG00000009983	ENSBTAT00000013163	kinesin family member 23 [Source:HGNC Symbol;Acc:HGNC:6392]	16268191	3358	KIF23	KIF23-201
ENSBTAG00000009984	ENSBTAT00000047413	sphingosine-1-phosphate lyase 1 [Source:VGNC Symbol;Acc:VGNC:34547]	27133426	4158	SGPL1	SGPL1-201
ENSBTAG00000009987	ENSBTAT00000013173		46968837	2355	ITGB3	ITGB3-201
ENSBTAG00000009988	ENSBTAT00000013170	SWI/SNF related, matrix associated, actin dependent regulator of chromatin, subfamily b, member 1 [Source:VGNC Symbol;Acc:VGNC:34991]	73222640	1645	SMARCB1	SMARCB1-201
ENSBTAG00000009990	ENSBTAT00000017060	epidermal growth factor receptor pathway substrate 15 like 1 [Source:VGNC Symbol;Acc:VGNC:28554]	6484001	2867	EPS15L1	EPS15L1-201
ENSBTAG00000009991	ENSBTAT00000013171	calcium activated nucleotidase 1 [Source:VGNC Symbol;Acc:VGNC:26735]	54020560	1206	CANT1	CANT1-201
ENSBTAG00000009998	ENSBTAT00000013186	polypeptide N-acetylgalactosaminyltransferase 16 [Source:VGNC Symbol;Acc:VGNC:29229]	81396104	3788	GALNT16	GALNT16-201
ENSBTAG00000010008	ENSBTAT00000013201	tetratricopeptide repeat domain 12 [Source:VGNC Symbol;Acc:VGNC:36454]	24209210	2136	TTC12	TTC12-201
ENSBTAG00000010012	ENSBTAT00000036839	basic transcription factor 3 [Source:VGNC Symbol;Acc:VGNC:26595]	8045160	859	BTF3	BTF3-201
ENSBTAG00000010013	ENSBTAT00000013207	DnaJ heat shock protein family (Hsp40) member A3 [Source:HGNC Symbol;Acc:HGNC:11808]	3569974	2453	DNAJA3	DNAJA3-201
ENSBTAG00000010016	ENSBTAT00000013209	spermatogenesis associated 45 [Source:VGNC Symbol;Acc:VGNC:35185]	72622940	621	SPATA45	SPATA45-201
ENSBTAG00000010026	ENSBTAT00000013226	calcium voltage-gated channel subunit alpha1 D [Source:VGNC Symbol;Acc:VGNC:26674]	48066942	6634	CACNA1D	CACNA1D-201
ENSBTAG00000010029	ENSBTAT00000013237	ELKS/RAB6-interacting/CAST family member 2 [Source:VGNC Symbol;Acc:VGNC:28567]	45094510	2441	ERC2	ERC2-201
ENSBTAG00000010032	ENSBTAT00000013234	neurotrimin [Source:VGNC Symbol;Acc:VGNC:32302]	35575203	1038	NTM	NTM-201
ENSBTAG00000010042	ENSBTAT00000013242	Serine/threonine-protein kinase RIO3 [Source:UniProtKB/Swiss-Prot;Acc:Q1RMT7]	33545584	4309	RIOK3	RIOK3-201
ENSBTAG00000010046	ENSBTAT00000017478		58212122	2000	ZNF350	ZNF350-201
ENSBTAG00000010047	ENSBTAT00000013256	T-cell lymphoma invasion and metastasis 2 [Source:HGNC Symbol;Acc:HGNC:11806]	93127891	5007	TIAM2	TIAM2-201
ENSBTAG00000010052	ENSBTAT00000013255	exonuclease 3'-5' domain containing 2 [Source:VGNC Symbol;Acc:VGNC:28640]	81344977	1887	EXD2	EXD2-201
ENSBTAG00000010057	ENSBTAT00000013262	granzyme B [Source:HGNC Symbol;Acc:HGNC:4709]	35267979	835	GZMB	GZMB-201
ENSBTAG00000010065	ENSBTAT00000013270	transient receptor potential cation channel subfamily C member 5 [Source:VGNC Symbol;Acc:VGNC:36385]	65449919	2925	TRPC5	TRPC5-201
ENSBTAG00000010070	ENSBTAT00000013285	gasdermin A [Source:HGNC Symbol;Acc:HGNC:13311]	40943950	1762	GSDMA	GSDMA-201
ENSBTAG00000010073	ENSBTAT00000035265	flotillin 2 [Source:VGNC Symbol;Acc:VGNC:29037]	20815216	741	FLOT2	FLOT2-201
ENSBTAG00000010073	ENSBTAT00000013288	flotillin 2 [Source:VGNC Symbol;Acc:VGNC:29037]	20815216	1173	FLOT2	FLOT2-202
ENSBTAG00000010077	ENSBTAT00000013299	Fanconi anemia complementation group D2 [Source:VGNC Symbol;Acc:VGNC:28855]	16832321	4696	FANCD2	FANCD2-201
ENSBTAG00000010083	ENSBTAT00000013310	Trifunctional enzyme subunit beta, mitochondrial 3-ketoacyl-CoA thiolase [Source:UniProtKB/Swiss-Prot;Acc:O46629]	73246167	2199	HADHB	HADHB-201
ENSBTAG00000010083	ENSBTAT00000063404	Trifunctional enzyme subunit beta, mitochondrial 3-ketoacyl-CoA thiolase [Source:UniProtKB/Swiss-Prot;Acc:O46629]	73246103	2108	HADHB	HADHB-202
ENSBTAG00000010096	ENSBTAT00000013318	solute carrier family 5 member 2 [Source:VGNC Symbol;Acc:VGNC:34906]	27771621	2261	SLC5A2	SLC5A2-201
ENSBTAG00000010125	ENSBTAT00000012497	signal transducer and activator of transcription 5B [Source:VGNC Symbol;Acc:VGNC:35373]	42996671	2580	STAT5B	STAT5B-201
ENSBTAG00000010127	ENSBTAT00000013360	major intrinsic protein of lens fiber [Source:VGNC Symbol;Acc:VGNC:31482]	57264365	1014	MIP	MIP-201
ENSBTAG00000010136	ENSBTAT00000013373	cytidine monophosphate N-acetylneuraminic acid synthetase [Source:VGNC Symbol;Acc:VGNC:27476]	88580843	1420	CMAS	CMAS-201
ENSBTAG00000010148	ENSBTAT00000013392		42546652	600
ENSBTAG00000010151	ENSBTAT00000013397	carbonic anhydrase 5A [Source:HGNC Symbol;Acc:HGNC:1377]	13412237	1001	CA5A	CA5A-201
ENSBTAG00000010157	ENSBTAT00000013405	Mitochondrial import receptor subunit TOM22 homolog [Source:UniProtKB/Swiss-Prot;Acc:A6QPI6]	110825640	1080	TOMM22	TOMM22-201
ENSBTAG00000010163	ENSBTAT00000013412	sodium channel epithelial 1 gamma subunit [Source:VGNC Symbol;Acc:VGNC:34358]	21080469	2181	SCNN1G	SCNN1G-201
ENSBTAG00000010169	ENSBTAT00000046578	SUN domain containing ossification factor [Source:VGNC Symbol;Acc:VGNC:35459]	40904879	3808	SUCO	SUCO-201
ENSBTAG00000010171	ENSBTAT00000013418	Josephin domain containing 1 [Source:VGNC Symbol;Acc:VGNC:30379]	110839745	3217	JOSD1	JOSD1-201
ENSBTAG00000010174	ENSBTAT00000013422	spermatogenesis associated 46 [Source:VGNC Symbol;Acc:VGNC:35186]	7112318	931	SPATA46	SPATA46-201
ENSBTAG00000010175	ENSBTAT00000013427	collagen type VIII alpha 2 chain [Source:VGNC Symbol;Acc:VGNC:27575]	110299484	2115	COL8A2	COL8A2-201
ENSBTAG00000010182	ENSBTAT00000013434	acrosin [Source:VGNC Symbol;Acc:VGNC:25557]	120222129	1092	ACR	ACR-201
ENSBTAG00000010192	ENSBTAT00000013450	lysM and putative peptidoglycan-binding domain-containing protein 4 [Source:RefSeq peptide;Acc:NP_001074997]	7012012	516
ENSBTAG00000010195	ENSBTAT00000013461	protein kinase N3 [Source:VGNC Symbol;Acc:VGNC:32947]	99232119	2981	PKN3	PKN3-201
ENSBTAG00000010196	ENSBTAT00000045398	nucleoporin 43 [Source:VGNC Symbol;Acc:VGNC:32361]	88066828	3197	NUP43	NUP43-201
ENSBTAG00000010206	ENSBTAT00000013466	UDP-N-acetylglucosamine pyrophosphorylase 1 [Source:VGNC Symbol;Acc:VGNC:36559]	6932034	2172	UAP1	UAP1-201
ENSBTAG00000010210	ENSBTAT00000013472	suppressor of variegation 3-9 homolog 2 [Source:VGNC Symbol;Acc:VGNC:35492]	29813365	1778	SUV39H2	SUV39H2-201
ENSBTAG00000010215	ENSBTAT00000013478	cAMP responsive element binding protein 3 like 3 [Source:VGNC Symbol;Acc:VGNC:27696]	21099619	1977	CREB3L3	CREB3L3-201
ENSBTAG00000010219	ENSBTAT00000013482	KRAB-A domain containing 1 [Source:VGNC Symbol;Acc:VGNC:30711]	113378726	3075	KRBA1	KRBA1-201
ENSBTAG00000010221	ENSBTAT00000013489	coiled-coil domain containing 93 [Source:VGNC Symbol;Acc:VGNC:26934]	70029514	2671	CCDC93	CCDC93-201
ENSBTAG00000010232	ENSBTAT00000013507	NADH:ubiquinone oxidoreductase subunit S5 [Source:VGNC Symbol;Acc:VGNC:31970]	107564198	479	NDUFS5	NDUFS5-201
ENSBTAG00000010234	ENSBTAT00000013522	dehydrogenase/reductase 1 [Source:VGNC Symbol;Acc:VGNC:28039]	20704886	1379	DHRS1	DHRS1-201
ENSBTAG00000010239	ENSBTAT00000043336	family with sequence similarity 71 member D [Source:HGNC Symbol;Acc:HGNC:20101]	79451694	1526	FAM71D	FAM71D-201
ENSBTAG00000010244	ENSBTAT00000013537	chloride intracellular channel 5 [Source:HGNC Symbol;Acc:HGNC:13517]	19333272	1559	CLIC5	CLIC5-201
ENSBTAG00000010254	ENSBTAT00000013549	mitogen-activated protein kinase kinase kinase 6 [Source:VGNC Symbol;Acc:VGNC:31199]	126506015	4131	MAP3K6	MAP3K6-201
ENSBTAG00000010270	ENSBTAT00000013568		85431810	1251
ENSBTAG00000010277	ENSBTAT00000013574	NK2 homeobox 2 [Source:VGNC Symbol;Acc:VGNC:32099]	41107079	1716	NKX2-2	NKX2-2-201
ENSBTAG00000010278	ENSBTAT00000013576	sperm tail PG-rich repeat containing 1 [Source:VGNC Symbol;Acc:VGNC:35416]	129096652	2383	STPG1	STPG1-201
ENSBTAG00000010289	ENSBTAT00000013582	gem nuclear organelle associated protein 8 [Source:VGNC Symbol;Acc:VGNC:29321]	136682021	1151	GEMIN8	GEMIN8-201
ENSBTAG00000010290	ENSBTAT00000013586	gametogenetin binding protein 2 [Source:VGNC Symbol;Acc:VGNC:29342]	13201947	2351	GGNBP2	GGNBP2-201
ENSBTAG00000010292	ENSBTAT00000013601	synergin gamma [Source:VGNC Symbol;Acc:VGNC:35533]	14209164	4618	SYNRG	SYNRG-201
ENSBTAG00000010297	ENSBTAT00000013600	dehydrogenase/reductase 11 [Source:VGNC Symbol;Acc:VGNC:28040]	13237731	1416	DHRS11	DHRS11-201
ENSBTAG00000010321	ENSBTAT00000013634	tetratricopeptide repeat domain 1 [Source:VGNC Symbol;Acc:VGNC:36453]	73708740	1460	TTC1	TTC1-201
ENSBTAG00000010324	ENSBTAT00000013635	GTP binding protein 1 [Source:VGNC Symbol;Acc:VGNC:29708]	110846349	3556	GTPBP1	GTPBP1-202
ENSBTAG00000010324	ENSBTAT00000065429	GTP binding protein 1 [Source:VGNC Symbol;Acc:VGNC:29708]	110846349	1820	GTPBP1	GTPBP1-201
ENSBTAG00000010328	ENSBTAT00000013646	potassium two pore domain channel subfamily K member 17 [Source:VGNC Symbol;Acc:VGNC:30470]	13172869	1461	KCNK17	KCNK17-201
ENSBTAG00000010339	ENSBTAT00000013668	abhydrolase domain containing 11 [Source:VGNC Symbol;Acc:VGNC:25489]	34041448	1071	ABHD11	ABHD11-201
ENSBTAG00000010341	ENSBTAT00000013651	PWWP domain containing 2A [Source:HGNC Symbol;Acc:HGNC:29406]	73797972	2262	PWWP2A	PWWP2A-201
ENSBTAG00000010344	ENSBTAT00000013658	solute carrier family 16 member 14 [Source:VGNC Symbol;Acc:VGNC:34688]	118909613	1539	SLC16A14	SLC16A14-201
ENSBTAG00000010348	ENSBTAT00000013662	glutamine amidotransferase like class 1 domain containing 1 [Source:VGNC Symbol;Acc:VGNC:29273]	50849497	1711	GATD1	GATD1-201
ENSBTAG00000010351	ENSBTAT00000061394	sorting nexin 25 [Source:VGNC Symbol;Acc:VGNC:35104]	14612118	2683	SNX25	SNX25-201
ENSBTAG00000010356	ENSBTAT00000013671	RAB12, member RAS oncogene family [Source:VGNC Symbol;Acc:VGNC:33620]	41532521	960	RAB12	RAB12-201
ENSBTAG00000010359	ENSBTAT00000013678	tRNA-histidine guanylyltransferase 1 like [Source:VGNC Symbol;Acc:VGNC:35837]	71361664	2209	THG1L	THG1L-201
ENSBTAG00000010365	ENSBTAT00000013690	sulfide:quinone oxidoreductase, mitochondrial [Source:RefSeq peptide;Acc:NP_001035601]	65093133	1716	SQOR	SQOR-201
ENSBTAG00000010370	ENSBTAT00000013688	clathrin binding box of aftiphilin containing 1 [Source:HGNC Symbol;Acc:HGNC:20126]	71041900	1740	CLBA1	CLBA1-201
ENSBTAG00000010371	ENSBTAT00000013689	ChaC glutathione specific gamma-glutamylcyclotransferase 1 [Source:VGNC Symbol;Acc:VGNC:27262]	36598394	1499	CHAC1	CHAC1-201
ENSBTAG00000010375	ENSBTAT00000043093	male specific lethal 1 homolog [Source:VGNC Symbol;Acc:VGNC:31698]	41069311	2371	MSL1	MSL1-201
ENSBTAG00000010380	ENSBTAT00000013708	INO80 complex subunit [Source:VGNC Symbol;Acc:VGNC:30205]	36715000	4874	INO80	INO80-201
ENSBTAG00000010381	ENSBTAT00000013701	protein arginine methyltransferase 9 [Source:VGNC Symbol;Acc:VGNC:33354]	10610495	3645	PRMT9	PRMT9-201
ENSBTAG00000010387	ENSBTAT00000013714	MINDY lysine 48 deubiquitinase 3 [Source:VGNC Symbol;Acc:VGNC:31478]	30684245	2285	MINDY3	MINDY3-201
ENSBTAG00000010397	ENSBTAT00000052404	UDP-GlcNAc:betaGal beta-1,3-N-acetylglucosaminyltransferase 5 [Source:VGNC Symbol;Acc:VGNC:26381]	84428658	2177	B3GNT5	B3GNT5-201
ENSBTAG00000010414	ENSBTAT00000013742	DMRT like family A2 [Source:VGNC Symbol;Acc:VGNC:28114]	96451573	2166	DMRTA2	DMRTA2-201
ENSBTAG00000010419	ENSBTAT00000039972	cytochrome P450 family 2 subfamily R member 1 [Source:HGNC Symbol;Acc:HGNC:20580]	38420926	2506	CYP2R1	CYP2R1-201
ENSBTAG00000010419	ENSBTAT00000013747	cytochrome P450 family 2 subfamily R member 1 [Source:HGNC Symbol;Acc:HGNC:20580]	38420948	1854	CYP2R1	CYP2R1-202
ENSBTAG00000010423	ENSBTAT00000013754	LIF receptor alpha [Source:VGNC Symbol;Acc:VGNC:30881]	35917479	3301	LIFR	LIFR-201
ENSBTAG00000010428	ENSBTAT00000037574	ubiquitin specific peptidase 15 [Source:VGNC Symbol;Acc:VGNC:36713]	51510100	2918	USP15	USP15-201
ENSBTAG00000010433	ENSBTAT00000013775		26755560	569	M-SAA3.2	M-SAA3.2-201
ENSBTAG00000010437	ENSBTAT00000013788	Bos taurus muskelin 1, intracellular mediator containing kelch motifs (MKLN1), mRNA. [Source:RefSeq mRNA;Acc:NM_001097999]	95807761	2445	MKLN1	MKLN1-201
ENSBTAG00000010445	ENSBTAT00000013784	deoxyribonuclease 2 beta [Source:VGNC Symbol;Acc:VGNC:28137]	59892332	1323	DNASE2B	DNASE2B-201
ENSBTAG00000010458	ENSBTAT00000013826		8879270	1421
ENSBTAG00000010462	ENSBTAT00000048830	roundabout guidance receptor 2 [Source:VGNC Symbol;Acc:VGNC:34079]	24395321	4260	ROBO2	ROBO2-201
ENSBTAG00000010465	ENSBTAT00000030135		41693633	977	MGC134282	MGC134282-201
ENSBTAG00000010470	ENSBTAT00000013832	ubiquinol-cytochrome c reductase complex assembly factor 3 [Source:VGNC Symbol;Acc:VGNC:36692]	41698905	793	UQCC3	UQCC3-201
ENSBTAG00000010477	ENSBTAT00000048382	tetratricopeptide repeat domain 21A [Source:VGNC Symbol;Acc:VGNC:36459]	12480973	4045	TTC21A	TTC21A-201
ENSBTAG00000010482	ENSBTAT00000013851	phosphatidylinositol transfer protein membrane associated 1 [Source:VGNC Symbol;Acc:VGNC:32921]	46031257	3888	PITPNM1	PITPNM1-201
ENSBTAG00000010492	ENSBTAT00000013862	vacuolar protein sorting 4 homolog B [Source:VGNC Symbol;Acc:VGNC:36825]	62204856	2887	VPS4B	VPS4B-201
ENSBTAG00000010496	ENSBTAT00000013879	cohesin subunit SA-3 [Source:RefSeq peptide;Acc:NP_001179340]	36770974	4147	STAG3	STAG3-201
ENSBTAG00000010497	ENSBTAT00000013869	TNF receptor associated factor 2 [Source:VGNC Symbol;Acc:VGNC:36271]	106311429	1633	TRAF2	TRAF2-201
ENSBTAG00000010502	ENSBTAT00000013876	SERTA domain containing 3 [Source:VGNC Symbol;Acc:VGNC:34485]	50053543	1316	SERTAD3	SERTAD3-201
ENSBTAG00000010503	ENSBTAT00000013873	Mitochondrial import inner membrane translocase subunit Tim9 [Source:UniProtKB/Swiss-Prot;Acc:Q2KIV2]	70932764	802	TIMM9	TIMM9-201
ENSBTAG00000010504	ENSBTAT00000013895	transforming growth factor beta regulator 4 [Source:VGNC Symbol;Acc:VGNC:35664]	77224764	1849	TBRG4	TBRG4-201
ENSBTAG00000010507	ENSBTAT00000028664	solute carrier family 22 member 16 [Source:VGNC Symbol;Acc:VGNC:34724]	40231967	1950	SLC22A16	SLC22A16-201
ENSBTAG00000010514	ENSBTAT00000013884	ankyrin repeat and SOCS box containing 7 [Source:VGNC Symbol;Acc:VGNC:26200]	6206080	1773	ASB7	ASB7-201
ENSBTAG00000010517	ENSBTAT00000013898	envoplakin [Source:HGNC Symbol;Acc:HGNC:3503]	56256889	6102	EVPL	EVPL-201
ENSBTAG00000010519	ENSBTAT00000045089		27668154	5174	NEURL4	NEURL4-201
ENSBTAG00000010520	ENSBTAT00000056838	complement C8 gamma chain [Source:VGNC Symbol;Acc:VGNC:26646]	106286380	1046	C8G	C8G-201
ENSBTAG00000010524	ENSBTAT00000013909	branched chain ketoacid dehydrogenase kinase [Source:VGNC Symbol;Acc:VGNC:26444]	27468636	1784	BCKDK	BCKDK-201
ENSBTAG00000010529	ENSBTAT00000061468	frizzled class receptor 6 [Source:VGNC Symbol;Acc:VGNC:29170]	63392777	2527	FZD6	FZD6-201
ENSBTAG00000010531	ENSBTAT00000013922	cytochrome P450 family 1 subfamily B member 1 [Source:HGNC Symbol;Acc:HGNC:2597]	20499001	2238	CYP1B1	CYP1B1-201
ENSBTAG00000010532	ENSBTAT00000013923	potassium channel tetramerization domain containing 11 [Source:VGNC Symbol;Acc:VGNC:30501]	27685379	2759	KCTD11	KCTD11-201
ENSBTAG00000010541	ENSBTAT00000013938	zinc finger protein 346 [Source:VGNC Symbol;Acc:VGNC:37254]	39894936	2325	ZNF346	ZNF346-201
ENSBTAG00000010543	ENSBTAT00000013942	fibroblast growth factor receptor 4 [Source:VGNC Symbol;Acc:VGNC:28988]	39936164	3139	FGFR4	FGFR4-201
ENSBTAG00000010566	ENSBTAT00000013971	transmembrane protein 11 [Source:VGNC Symbol;Acc:VGNC:35950]	35825642	882	TMEM11	TMEM11-201
ENSBTAG00000010579	ENSBTAT00000013988	acyl-CoA dehydrogenase long chain [Source:VGNC Symbol;Acc:VGNC:25523]	98456944	1753	ACADL	ACADL-201
ENSBTAG00000010581	ENSBTAT00000013997	membrane associated guanylate kinase, WW and PDZ domain containing 1 [Source:VGNC Symbol;Acc:VGNC:31147]	36005378	3987	MAGI1	MAGI1-201
ENSBTAG00000010582	ENSBTAT00000013992	bromodomain containing 3 [Source:VGNC Symbol;Acc:VGNC:26558]	104880077	3034	BRD3	BRD3-201
ENSBTAG00000010587	ENSBTAT00000013990	SH3 domain binding glutamate rich protein like [Source:VGNC Symbol;Acc:VGNC:34564]	70527059	1641	SH3BGRL	SH3BGRL-201
ENSBTAG00000010593	ENSBTAT00000014015	signal recognition particle 72 [Source:VGNC Symbol;Acc:VGNC:35287]	73511906	2563	SRP72	SRP72-201
ENSBTAG00000010597	ENSBTAT00000014010	Gamma-glutamylcyclotransferase [Source:UniProtKB/Swiss-Prot;Acc:Q32LE4]	66204846	1205	GGCT	GGCT-201
ENSBTAG00000010601	ENSBTAT00000014016	dolichol kinase [Source:VGNC Symbol;Acc:VGNC:28170]	99462903	2090	DOLK	DOLK-201
ENSBTAG00000010602	ENSBTAT00000014014	DEAD-box helicase 56 [Source:VGNC Symbol;Acc:VGNC:27978]	77546487	2308	DDX56	DDX56-201
ENSBTAG00000010617	ENSBTAT00000014035	keratinocyte associated protein 2 [Source:VGNC Symbol;Acc:VGNC:30751]	15498847	565	KRTCAP2	KRTCAP2-201
ENSBTAG00000010622	ENSBTAT00000014043	tripartite motif containing 46 [Source:VGNC Symbol;Acc:VGNC:36338]	15498217	3164	TRIM46	TRIM46-201
ENSBTAG00000010627	ENSBTAT00000014050	splicing factor 3b subunit 3 [Source:VGNC Symbol;Acc:VGNC:34511]	1655688	4271	SF3B3	SF3B3-201
ENSBTAG00000010637	ENSBTAT00000014061	arylsulfatase G [Source:RefSeq peptide;Acc:NP_001095437]	62368464	1367	ARSG	ARSG-201
ENSBTAG00000010638	ENSBTAT00000014066	DC-STAMP domain containing 2 [Source:VGNC Symbol;Acc:VGNC:27924]	15619491	2392	DCST2	DCST2-201
ENSBTAG00000010644	ENSBTAT00000014069	carbohydrate sulfotransferase 11 [Source:VGNC Symbol;Acc:VGNC:27339]	68385645	1517	CHST11	CHST11-201
ENSBTAG00000010653	ENSBTAT00000014090	mitoguardin 2 [Source:VGNC Symbol;Acc:VGNC:31474]	99527877	3560	MIGA2	MIGA2-201
ENSBTAG00000010659	ENSBTAT00000014098	cut like homeobox 1 [Source:VGNC Symbol;Acc:VGNC:27839]	35515094	4545	CUX1	CUX1-201
ENSBTAG00000010660	ENSBTAT00000014104	calcium voltage-gated channel subunit alpha1 C [Source:HGNC Symbol;Acc:HGNC:1390]	109152548	6186	CACNA1C	CACNA1C-201
ENSBTAG00000010660	ENSBTAT00000063537	calcium voltage-gated channel subunit alpha1 C [Source:HGNC Symbol;Acc:HGNC:1390]	109252216	2962	CACNA1C	CACNA1C-202
ENSBTAG00000010665	ENSBTAT00000014103	cerebellin 3 precursor [Source:VGNC Symbol;Acc:VGNC:26813]	20579089	945	CBLN3	CBLN3-201
ENSBTAG00000010668	ENSBTAT00000014112	gem nuclear organelle associated protein 7 [Source:VGNC Symbol;Acc:VGNC:29320]	53160659	698	GEMIN7	GEMIN7-201
ENSBTAG00000010676	ENSBTAT00000014122	RNA-binding protein 44 [Source:UniProtKB/Swiss-Prot;Acc:E1BC15]	117880750	3156	RBM44	RBM44-201
ENSBTAG00000010681	ENSBTAT00000014131	nuclear receptor subfamily 1 group H member 3 [Source:VGNC Symbol;Acc:VGNC:32231]	78323084	1676	NR1H3	NR1H3-201
ENSBTAG00000010690	ENSBTAT00000014141	pancreatic and duodenal homeobox 1 [Source:VGNC Symbol;Acc:VGNC:32721]	32357227	892	PDX1	PDX1-201
ENSBTAG00000010696	ENSBTAT00000014152	segment polarity protein dishevelled homolog DVL-1 [Source:RefSeq peptide;Acc:NP_001193530]	52431328	1719	DVL1	DVL1-201
ENSBTAG00000010716	ENSBTAT00000060947	Fraser extracellular matrix complex subunit 1 [Source:HGNC Symbol;Acc:HGNC:19185]	94711652	12006	FRAS1	FRAS1-201
ENSBTAG00000010718	ENSBTAT00000034000	Ral GEF with PH domain and SH3 binding motif 2 [Source:VGNC Symbol;Acc:VGNC:33705]	61559977	1992	RALGPS2	RALGPS2-201
ENSBTAG00000010719	ENSBTAT00000014193	angiopoietin like 1 [Source:VGNC Symbol;Acc:VGNC:25890]	61681733	2550	ANGPTL1	ANGPTL1-201
ENSBTAG00000010724	ENSBTAT00000014202		80704134	582
ENSBTAG00000010727	ENSBTAT00000014200	autophagy related 4D cysteine peptidase [Source:VGNC Symbol;Acc:VGNC:26260]	16279903	1962	ATG4D	ATG4D-201
ENSBTAG00000010727	ENSBTAT00000053355	autophagy related 4D cysteine peptidase [Source:VGNC Symbol;Acc:VGNC:26260]	16279919	1607	ATG4D	ATG4D-202
ENSBTAG00000010731	ENSBTAT00000014209	cyclin dependent kinase inhibitor 2D [Source:VGNC Symbol;Acc:VGNC:27147]	16300588	1236	CDKN2D	CDKN2D-201
ENSBTAG00000010737	ENSBTAT00000014227		52240501	2916	CDC2L1	CDC2L1-201
ENSBTAG00000010737	ENSBTAT00000043619		52242606	1401	CDC2L1	CDC2L1-202
ENSBTAG00000010742	ENSBTAT00000014222	polycystin 2 like 1, transient receptor potential cation channel [Source:VGNC Symbol;Acc:VGNC:32936]	21108833	2423	PKD2L1	PKD2L1-201
ENSBTAG00000010772	ENSBTAT00000014258	tubulin polyglutamylase complex subunit 1 [Source:VGNC Symbol;Acc:VGNC:36247]	44780281	885	TPGS1	TPGS1-201
ENSBTAG00000010786	ENSBTAT00000061158	transforming acidic coiled-coil containing protein 2 [Source:VGNC Symbol;Acc:VGNC:35558]	42323743	8986	TACC2	TACC2-201
ENSBTAG00000010786	ENSBTAT00000014288	transforming acidic coiled-coil containing protein 2 [Source:VGNC Symbol;Acc:VGNC:35558]	42407972	3657	TACC2	TACC2-202
ENSBTAG00000010792	ENSBTAT00000049050	SEH1 like nucleoporin [Source:VGNC Symbol;Acc:VGNC:34420]	43639269	3429	SEH1L	SEH1L-201
ENSBTAG00000010793	ENSBTAT00000014293	coiled-coil domain containing 80 [Source:VGNC Symbol;Acc:VGNC:26918]	57855630	3676	CCDC80	CCDC80-201
ENSBTAG00000010796	ENSBTAT00000014297	spermadhesin-1 precursor [Source:RefSeq peptide;Acc:NP_777041]	42871215	898	SPADH1	SPADH1-201
ENSBTAG00000010799	ENSBTAT00000014304	Myosin light polypeptide 6 [Source:UniProtKB/Swiss-Prot;Acc:P60661]	57489133	691	MYL6	MYL6-201
ENSBTAG00000010799	ENSBTAT00000014306	Myosin light polypeptide 6 [Source:UniProtKB/Swiss-Prot;Acc:P60661]	57489133	646	MYL6	MYL6-202
ENSBTAG00000010801	ENSBTAT00000014308	carboxymethylenebutenolidase homolog [Source:VGNC Symbol;Acc:VGNC:27477]	63065548	1487	CMBL	CMBL-201
ENSBTAG00000010810	ENSBTAT00000014316	uridine-cytidine kinase 1 [Source:VGNC Symbol;Acc:VGNC:36634]	101672198	1885	UCK1	UCK1-201
ENSBTAG00000010814	ENSBTAT00000061123		92898991	375
ENSBTAG00000010815	ENSBTAT00000014336	calcium/calmodulin dependent protein kinase kinase 2 [Source:VGNC Symbol;Acc:VGNC:26726]	56136321	1931	CAMKK2	CAMKK2-201
ENSBTAG00000010819	ENSBTAT00000014352	homeobox containing 1 [Source:VGNC Symbol;Acc:VGNC:29869]	9691300	2220	HMBOX1	HMBOX1-201
ENSBTAG00000010821	ENSBTAT00000014354	alkaline ceramidase 2 [Source:VGNC Symbol;Acc:VGNC:25537]	24856903	828	ACER2	ACER2-201
ENSBTAG00000010843	ENSBTAT00000014390	progesterone receptor membrane component 2 [Source:VGNC Symbol;Acc:VGNC:32802]	29872406	1832	PGRMC2	PGRMC2-201
[truncated: 16,444 more rows]

## Sheet: sheet 3
Table S7. sheet 3	Venn diagram output of Figure 1, showing the list of hepatic non-DE genes commonly shared between Polish-Red vs. Hereford and Polish-HF vs. Hereford.
Gene stable ID	Transcript stable ID	Gene description	Transcription start site (TSS)	Transcript length (including UTRs and CDS)	Gene name	Transcript name
ENSBTAG00000000214	ENSBTAT00000025749		29764545	954
ENSBTAG00000000426	ENSBTAT00000000546		43633307	549
ENSBTAG00000000518	ENSBTAT00000000676		42063213	1599
ENSBTAG00000000518	ENSBTAT00000065124		42063312	1227
ENSBTAG00000000644	ENSBTAT00000000847	S100 calcium binding protein A5 [Source:VGNC Symbol;Acc:VGNC:34245]	16891318	472	S100A5	S100A5-201
ENSBTAG00000000690	ENSBTAT00000000922	thioesterase superfamily member 5 [Source:HGNC Symbol;Acc:HGNC:26755]	18960714	818	THEM5	THEM5-201
ENSBTAG00000001026	ENSBTAT00000048748	beta-carotene oxygenase 1 [Source:VGNC Symbol;Acc:VGNC:26453]	7931947	1822	BCO1	BCO1-201
ENSBTAG00000001063	ENSBTAT00000001409	homeobox A4 [Source:VGNC Symbol;Acc:VGNC:29912]	69366547	1495	HOXA4	HOXA4-201
ENSBTAG00000001063	ENSBTAT00000065144	homeobox A4 [Source:VGNC Symbol;Acc:VGNC:29912]	69366597	1664	HOXA4	HOXA4-202
ENSBTAG00000001067	ENSBTAT00000001415	glutamate metabotropic receptor 2 [Source:VGNC Symbol;Acc:VGNC:29659]	49683245	2619	GRM2	GRM2-201
ENSBTAG00000001250	ENSBTAT00000001651	transcription factor AP-2 alpha [Source:VGNC Symbol;Acc:VGNC:35776]	45480546	2761	TFAP2A	TFAP2A-201
ENSBTAG00000001262	ENSBTAT00000053059	immunity related GTPase Q [Source:VGNC Symbol;Acc:VGNC:30282]	52155244	1869	IRGQ	IRGQ-201
ENSBTAG00000001262	ENSBTAT00000031941	immunity related GTPase Q [Source:VGNC Symbol;Acc:VGNC:30282]	52155244	1752	IRGQ	IRGQ-202
ENSBTAG00000001502	ENSBTAT00000001965		5369374	921
ENSBTAG00000001570	ENSBTAT00000002054	colony stimulating factor 2 [Source:VGNC Symbol;Acc:VGNC:27755]	23696548	767	CSF2	CSF2-201
ENSBTAG00000001734	ENSBTAT00000002270	membrane spanning 4-domains A10 [Source:HGNC Symbol;Acc:HGNC:13368]	37718326	772	MS4A10	MS4A10-201
ENSBTAG00000001751	ENSBTAT00000002291		21984884	447
ENSBTAG00000001845	ENSBTAT00000002409		33749803	980
ENSBTAG00000001845	ENSBTAT00000065346		33753730	1005
ENSBTAG00000001870	ENSBTAT00000002436	copine 6 [Source:VGNC Symbol;Acc:VGNC:27662]	20901462	1939	CPNE6	CPNE6-201
ENSBTAG00000001871	ENSBTAT00000002437	neural retina leucine zipper [Source:HGNC Symbol;Acc:HGNC:8002]	20891740	933	NRL	NRL-201
ENSBTAG00000001873	ENSBTAT00000002439		56180722	1041
ENSBTAG00000001899	ENSBTAT00000002469	potassium voltage-gated channel subfamily H member 7 [Source:VGNC Symbol;Acc:VGNC:30449]	34005801	3288	KCNH7	KCNH7-201
ENSBTAG00000001912	ENSBTAT00000002485	transient receptor potential cation channel subfamily V member 5 [Source:VGNC Symbol;Acc:VGNC:36401]	107062131	2205	TRPV5	TRPV5-201
ENSBTAG00000002001	ENSBTAT00000002595		72300238	705
ENSBTAG00000002024	ENSBTAT00000002623	Bos taurus ankyrin repeat and SOCS box containing 18 (ASB18), mRNA. [Source:RefSeq mRNA;Acc:NM_001302952]	116359129	1464	ASB18	ASB18-201
ENSBTAG00000002081	ENSBTAT00000002690	bone morphogenetic protein receptor type 1B [Source:VGNC Symbol;Acc:VGNC:26525]	30850160	3473	BMPR1B	BMPR1B-201
ENSBTAG00000002284	ENSBTAT00000014774		18508983	1059
ENSBTAG00000002349	ENSBTAT00000022704	syntaxin 1B [Source:VGNC Symbol;Acc:VGNC:35437]	27398020	1236	STX1B	STX1B-201
ENSBTAG00000002355	ENSBTAT00000019132		29102541	1683
ENSBTAG00000002856	ENSBTAT00000003703	meiosis/spermiogenesis associated 1 [Source:VGNC Symbol;Acc:VGNC:31379]	29882066	633	MEIG1	MEIG1-201
ENSBTAG00000002928	ENSBTAT00000003804	amelotin [Source:VGNC Symbol;Acc:VGNC:25876]	87608794	636	AMTN	AMTN-201
ENSBTAG00000002940	ENSBTAT00000003825	Wnt family member 16 [Source:VGNC Symbol;Acc:VGNC:36956]	86598084	2613	WNT16	WNT16-201
ENSBTAG00000003093	ENSBTAT00000004024	testis specific 10 interacting protein [Source:VGNC Symbol;Acc:VGNC:36416]	44716272	2039	TSGA10IP	TSGA10IP-201
ENSBTAG00000003250	ENSBTAT00000004214		28890127	936
ENSBTAG00000003389	ENSBTAT00000004395		120488810	921
ENSBTAG00000003531	ENSBTAT00000061018	ATP binding cassette subfamily A member 13 [Source:HGNC Symbol;Acc:HGNC:14638]	7487703	15431	ABCA13	ABCA13-201
ENSBTAG00000003531	ENSBTAT00000034269	ATP binding cassette subfamily A member 13 [Source:HGNC Symbol;Acc:HGNC:14638]	7281258	2633	ABCA13	ABCA13-202
ENSBTAG00000003751	ENSBTAT00000004882	MACC1, MET transcriptional regulator [Source:HGNC Symbol;Acc:HGNC:30215]	28861721	2052	MACC1	MACC1-201
ENSBTAG00000004032	ENSBTAT00000005264		46315785	927
ENSBTAG00000004088	ENSBTAT00000005341	crystallin beta B2 [Source:VGNC Symbol;Acc:VGNC:27737]	67560185	764	CRYBB2	CRYBB2-201
ENSBTAG00000004093	ENSBTAT00000005346	Tubulin beta-2B chain [Source:UniProtKB/Swiss-Prot;Acc:Q6B856]	50354843	1433	TUBB2B	TUBB2B-201
ENSBTAG00000004093	ENSBTAT00000064631	Tubulin beta-2B chain [Source:UniProtKB/Swiss-Prot;Acc:Q6B856]	50354843	1088	TUBB2B	TUBB2B-202
ENSBTAG00000004176	ENSBTAT00000005468	phosducin [Source:VGNC Symbol;Acc:VGNC:32656]	69013701	1001	PDC	PDC-201
ENSBTAG00000004468	ENSBTAT00000005865	BARX homeobox 1 [Source:VGNC Symbol;Acc:VGNC:26423]	86689386	750	BARX1	BARX1-201
ENSBTAG00000004498	ENSBTAT00000005899	estrogen receptor 2 [Source:VGNC Symbol;Acc:VGNC:28605]	76757370	1611	ESR2	ESR2-201
ENSBTAG00000004557	ENSBTAT00000005986	dehydrogenase/reductase 9 [Source:VGNC Symbol;Acc:VGNC:28046]	27140610	1508	DHRS9	DHRS9-202
ENSBTAG00000004557	ENSBTAT00000063743	dehydrogenase/reductase 9 [Source:VGNC Symbol;Acc:VGNC:28046]	27124151	1474	DHRS9	DHRS9-201
ENSBTAG00000004565	ENSBTAT00000005996		77493712	675
ENSBTAG00000004583	ENSBTAT00000006015	membrane spanning 4-domains A5 [Source:VGNC Symbol;Acc:VGNC:31686]	84584461	731	MS4A5	MS4A5-201
ENSBTAG00000005007	ENSBTAT00000006592		10251024	813
ENSBTAG00000005051	ENSBTAT00000035070	GSG1 like 2 [Source:VGNC Symbol;Acc:VGNC:29678]	29605540	774	GSG1L2	GSG1L2-201
ENSBTAG00000005098	ENSBTAT00000006714		96541498	582
ENSBTAG00000005260	ENSBTAT00000047589	secreted phosphoprotein 1 [Source:VGNC Symbol;Acc:VGNC:35232]	38127577	1361	SPP1	SPP1-201
ENSBTAG00000005260	ENSBTAT00000006929	secreted phosphoprotein 1 [Source:VGNC Symbol;Acc:VGNC:35232]	38127467	1383	SPP1	SPP1-202
ENSBTAG00000005365	ENSBTAT00000007060	ovochymase 1 [Source:HGNC Symbol;Acc:HGNC:23080]	80507658	3159	OVCH1	OVCH1-201
ENSBTAG00000005365	ENSBTAT00000063566	ovochymase 1 [Source:HGNC Symbol;Acc:HGNC:23080]	80508638	2322	OVCH1	OVCH1-202
ENSBTAG00000005424	ENSBTAT00000007132	potassium voltage-gated channel subfamily C member 1 [Source:VGNC Symbol;Acc:VGNC:30432]	35317245	3170	KCNC1	KCNC1-201
ENSBTAG00000005429	ENSBTAT00000007146		58336606	820
ENSBTAG00000005433	ENSBTAT00000065011	ssu-2 homolog (C. elegans) [Source:HGNC Symbol;Acc:HGNC:24809]	17894492	1128	SSUH2	SSUH2-201
ENSBTAG00000005433	ENSBTAT00000007151	ssu-2 homolog (C. elegans) [Source:HGNC Symbol;Acc:HGNC:24809]	17900412	1020	SSUH2	SSUH2-202
ENSBTAG00000005616	ENSBTAT00000007375	bombesin receptor subtype 3 [Source:VGNC Symbol;Acc:VGNC:26574]	20084099	1200	BRS3	BRS3-201
ENSBTAG00000005704	ENSBTAT00000007489	interleukin 1 receptor like 2 [Source:VGNC Symbol;Acc:VGNC:30135]	7020020	1804	IL1RL2	IL1RL2-201
ENSBTAG00000005719	ENSBTAT00000007518	gap junction protein beta 4 [Source:VGNC Symbol;Acc:VGNC:29379]	111522551	1143	GJB4	GJB4-201
ENSBTAG00000005759	ENSBTAT00000007570	Phospholipase A2, membrane associated [Source:UniProtKB/Swiss-Prot;Acc:Q56JZ2]	133289295	837	PLA2G2A	PLA2G2A-201
ENSBTAG00000005784	ENSBTAT00000007609	CUB and Sushi multiple domains 2 [Source:VGNC Symbol;Acc:VGNC:27762]	112558420	10218	CSMD2	CSMD2-201
ENSBTAG00000005800	ENSBTAT00000007628	glutamate ionotropic receptor AMPA type subunit 1 [Source:VGNC Symbol;Acc:VGNC:29638]	66766525	2564	GRIA1	GRIA1-201
ENSBTAG00000005978	ENSBTAT00000063724	phosphoinositide-3-kinase regulatory subunit 5 [Source:VGNC Symbol;Acc:VGNC:32896]	29001212	2779	PIK3R5	PIK3R5-201
ENSBTAG00000005978	ENSBTAT00000007845	phosphoinositide-3-kinase regulatory subunit 5 [Source:VGNC Symbol;Acc:VGNC:32896]	29001212	2773	PIK3R5	PIK3R5-202
ENSBTAG00000005978	ENSBTAT00000065956	phosphoinositide-3-kinase regulatory subunit 5 [Source:VGNC Symbol;Acc:VGNC:32896]	29001212	2764	PIK3R5	PIK3R5-203
ENSBTAG00000006128	ENSBTAT00000008059	Tctex1 domain containing 4 [Source:VGNC Symbol;Acc:VGNC:35707]	101791333	660	TCTEX1D4	TCTEX1D4-201
ENSBTAG00000006236	ENSBTAT00000008185		87652491	570
ENSBTAG00000006370	ENSBTAT00000008358	chaperonin containing TCP1 subunit 3 [Source:VGNC Symbol;Acc:VGNC:26996]	14538748	1939	CCT3	CCT3-201
ENSBTAG00000006370	ENSBTAT00000048248	chaperonin containing TCP1 subunit 3 [Source:VGNC Symbol;Acc:VGNC:26996]	14538814	1871	CCT3	CCT3-202
ENSBTAG00000006387	ENSBTAT00000008380	translin associated factor X interacting protein 1 [Source:VGNC Symbol;Acc:VGNC:36424]	35453981	2133	TSNAXIP1	TSNAXIP1-201
ENSBTAG00000006709	ENSBTAT00000008819	natriuretic peptide A [Source:VGNC Symbol;Acc:VGNC:32210]	42712044	837	NPPA	NPPA-201
ENSBTAG00000006748	ENSBTAT00000065277	Dmx like 1 [Source:VGNC Symbol;Acc:VGNC:28117]	36107754	9227	DMXL1	DMXL1-201
ENSBTAG00000006748	ENSBTAT00000008886	Dmx like 1 [Source:VGNC Symbol;Acc:VGNC:28117]	36107754	9164	DMXL1	DMXL1-202
ENSBTAG00000006815	ENSBTAT00000008960		48251648	966
ENSBTAG00000006868	ENSBTAT00000009023	OTU deubiquitinase 7A [Source:VGNC Symbol;Acc:VGNC:32499]	30667805	2670	OTUD7A	OTUD7A-201
ENSBTAG00000007083	ENSBTAT00000009312		45538595	1248
ENSBTAG00000007243	ENSBTAT00000009529	cilia and flagella associated protein 58 [Source:VGNC Symbol;Acc:VGNC:27247]	25185701	2948	CFAP58	CFAP58-201
ENSBTAG00000007296	ENSBTAT00000009600		82549642	372
ENSBTAG00000007320	ENSBTAT00000009627	phosphatidylinositol 4-kinase beta [Source:VGNC Symbol;Acc:VGNC:32854]	19530666	3892	PI4KB	PI4KB-201
ENSBTAG00000007320	ENSBTAT00000009628	phosphatidylinositol 4-kinase beta [Source:VGNC Symbol;Acc:VGNC:32854]	19530666	3847	PI4KB	PI4KB-202
ENSBTAG00000007477	ENSBTAT00000008008		4815238	1869
ENSBTAG00000007601	ENSBTAT00000009996		38613064	1218
ENSBTAG00000007904	ENSBTAT00000010391	keratin 72 [Source:VGNC Symbol;Acc:VGNC:30736]	27464196	1989	KRT72	KRT72-201
ENSBTAG00000007971	ENSBTAT00000010481	olfactory receptor family 6 subfamily Q member 1 (gene/pseudogene) [Source:HGNC Symbol;Acc:HGNC:15302]	82560717	954	OR6Q1	OR6Q1-201
ENSBTAG00000007977	ENSBTAT00000010487	lysosomal associated membrane protein family member 5 [Source:VGNC Symbol;Acc:VGNC:30778]	2449018	1566	LAMP5	LAMP5-201
ENSBTAG00000008066	ENSBTAT00000062977		117711981	6783
ENSBTAG00000008066	ENSBTAT00000010610		117711981	6405
ENSBTAG00000008148	ENSBTAT00000010709	glial cells missing homolog 1 [Source:VGNC Symbol;Acc:VGNC:29291]	25087445	1503	GCM1	GCM1-201
ENSBTAG00000008193	ENSBTAT00000010779	MICAL C-terminal like [Source:HGNC Symbol;Acc:HGNC:25933]	40981652	2118	MICALCL	MICALCL-201
ENSBTAG00000008193	ENSBTAT00000064901	MICAL C-terminal like [Source:HGNC Symbol;Acc:HGNC:25933]	40981652	2112	MICALCL	MICALCL-202
ENSBTAG00000008193	ENSBTAT00000063100	MICAL C-terminal like [Source:HGNC Symbol;Acc:HGNC:25933]	40981637	2100	MICALCL	MICALCL-203
ENSBTAG00000008307	ENSBTAT00000065611	phospholipase C eta 1 [Source:VGNC Symbol;Acc:VGNC:32990]	112962334	5031	PLCH1	PLCH1-201
ENSBTAG00000008307	ENSBTAT00000010937	phospholipase C eta 1 [Source:VGNC Symbol;Acc:VGNC:32990]	112962334	5028	PLCH1	PLCH1-202
ENSBTAG00000008517	ENSBTAT00000011230		47623803	552
ENSBTAG00000008577	ENSBTAT00000011313	G-rich RNA sequence binding factor 1 [Source:VGNC Symbol;Acc:VGNC:29667]	87941062	2626	GRSF1	GRSF1-202
ENSBTAG00000008577	ENSBTAT00000039551	G-rich RNA sequence binding factor 1 [Source:VGNC Symbol;Acc:VGNC:29667]	87940543	2574	GRSF1	GRSF1-201
ENSBTAG00000008654	ENSBTAT00000011411	hook microtubule tethering protein 2 [Source:VGNC Symbol;Acc:VGNC:29906]	13864084	2759	HOOK2	HOOK2-201
ENSBTAG00000008654	ENSBTAT00000046060	hook microtubule tethering protein 2 [Source:VGNC Symbol;Acc:VGNC:29906]	13864084	2553	HOOK2	HOOK2-202
ENSBTAG00000008687	ENSBTAT00000052049	proprotein convertase subtilisin/kexin type 2 [Source:VGNC Symbol;Acc:VGNC:32648]	37812787	2430	PCSK2	PCSK2-201
ENSBTAG00000008687	ENSBTAT00000011451	proprotein convertase subtilisin/kexin type 2 [Source:VGNC Symbol;Acc:VGNC:32648]	37813045	2078	PCSK2	PCSK2-202
ENSBTAG00000008786	ENSBTAT00000011578		26593959	477
ENSBTAG00000008804	ENSBTAT00000052906	serum amyloid A like 1 [Source:VGNC Symbol;Acc:VGNC:34257]	34930815	2074	SAAL1	SAAL1-201
ENSBTAG00000008804	ENSBTAT00000011597	serum amyloid A like 1 [Source:VGNC Symbol;Acc:VGNC:34257]	34940405	1654	SAAL1	SAAL1-202
ENSBTAG00000008819	ENSBTAT00000011611	BTB domain containing 16 [Source:VGNC Symbol;Acc:VGNC:26586]	42493460	1829	BTBD16	BTBD16-201
ENSBTAG00000008892	ENSBTAT00000011709	olfactory receptor family 52 subfamily W member 1 [Source:HGNC Symbol;Acc:HGNC:15239]	47465611	963	OR52W1	OR52W1-201
ENSBTAG00000008905	ENSBTAT00000011723	folliculogenesis specific bHLH transcription factor [Source:VGNC Symbol;Acc:VGNC:29009]	13612910	582	FIGLA	FIGLA-201
ENSBTAG00000009302	ENSBTAT00000046658	regulator of calcineurin 2 [Source:VGNC Symbol;Acc:VGNC:33821]	19537549	891	RCAN2	RCAN2-202
ENSBTAG00000009302	ENSBTAT00000012254	regulator of calcineurin 2 [Source:VGNC Symbol;Acc:VGNC:33821]	19459166	633	RCAN2	RCAN2-201
ENSBTAG00000009302	ENSBTAT00000053783	regulator of calcineurin 2 [Source:VGNC Symbol;Acc:VGNC:33821]	19667184	732	RCAN2	RCAN2-203
ENSBTAG00000009438	ENSBTAT00000039576	EPH receptor A5 [Source:VGNC Symbol;Acc:VGNC:28535]	82962887	3090	EPHA5	EPHA5-201
ENSBTAG00000009453	ENSBTAT00000040335	Up-regulator of cell proliferation [Source:UniProtKB/Swiss-Prot;Acc:A0JN92]	251230	3520	URGCP	URGCP-202
ENSBTAG00000009453	ENSBTAT00000056458	Up-regulator of cell proliferation [Source:UniProtKB/Swiss-Prot;Acc:A0JN92]	236564	3458	URGCP	URGCP-201
ENSBTAG00000009536	ENSBTAT00000047302	ring finger protein 151 [Source:VGNC Symbol;Acc:VGNC:34030]	1524318	779	RNF151	RNF151-201
ENSBTAG00000009587	ENSBTAT00000012609		38301492	1047
ENSBTAG00000009649	ENSBTAT00000012714	dynein regulatory complex subunit 1 [Source:VGNC Symbol;Acc:VGNC:28205]	73122618	2410	DRC1	DRC1-201
ENSBTAG00000009649	ENSBTAT00000044033	dynein regulatory complex subunit 1 [Source:VGNC Symbol;Acc:VGNC:28205]	73122618	2200	DRC1	DRC1-202
ENSBTAG00000009736	ENSBTAT00000034021	CDC42 binding protein kinase gamma [Source:VGNC Symbol;Acc:VGNC:27071]	43696730	7015	CDC42BPG	CDC42BPG-201
ENSBTAG00000009736	ENSBTAT00000012838	CDC42 binding protein kinase gamma [Source:VGNC Symbol;Acc:VGNC:27071]	43696730	5880	CDC42BPG	CDC42BPG-202
ENSBTAG00000009864	ENSBTAT00000013010	beta-1,4-N-acetyl-galactosaminyltransferase 2 [Source:VGNC Symbol;Acc:VGNC:26386]	38064965	1627	B4GALNT2	B4GALNT2-201
ENSBTAG00000009945	ENSBTAT00000066147	BRICHOS domain containing 5 [Source:VGNC Symbol;Acc:VGNC:26566]	1743503	777	BRICD5	BRICD5-202
ENSBTAG00000009945	ENSBTAT00000013120	BRICHOS domain containing 5 [Source:VGNC Symbol;Acc:VGNC:26566]	1743284	621	BRICD5	BRICD5-201
ENSBTAG00000010164	ENSBTAT00000063447	espin like [Source:VGNC Symbol;Acc:VGNC:28604]	118074855	3024	ESPNL	ESPNL-201
ENSBTAG00000010164	ENSBTAT00000013414	espin like [Source:VGNC Symbol;Acc:VGNC:28604]	118074855	3003	ESPNL	ESPNL-202
ENSBTAG00000010233	ENSBTAT00000013515		44092127	1671
ENSBTAG00000010411	ENSBTAT00000013745	ADAM metallopeptidase with thrombospondin type 1 motif 8 [Source:VGNC Symbol;Acc:VGNC:25629]	37116122	2700	ADAMTS8	ADAMTS8-201
ENSBTAG00000010506	ENSBTAT00000033241	MYST/Esa1 associated factor 6 [Source:VGNC Symbol;Acc:VGNC:31342]	108955161	2234	MEAF6	MEAF6-201
ENSBTAG00000010506	ENSBTAT00000056686	MYST/Esa1 associated factor 6 [Source:VGNC Symbol;Acc:VGNC:31342]	108955161	2204	MEAF6	MEAF6-202
ENSBTAG00000010722	ENSBTAT00000014198		98497589	493
ENSBTAG00000010979	ENSBTAT00000014574	cyclin dependent kinase like 3 [Source:VGNC Symbol;Acc:VGNC:27140]	47524776	1776	CDKL3	CDKL3-201
ENSBTAG00000011057	ENSBTAT00000052700		7662064	1261	GGNBP1	GGNBP1-201
ENSBTAG00000011080	ENSBTAT00000014710	T-cell leukemia homeobox 1 [Source:HGNC Symbol;Acc:HGNC:5056]	21823912	1008	TLX1	TLX1-201
ENSBTAG00000011366	ENSBTAT00000039438	ST8 alpha-N-acetyl-neuraminide alpha-2,8-sialyltransferase 6 [Source:VGNC Symbol;Acc:VGNC:35347]	32187237	2537	ST8SIA6	ST8SIA6-201
ENSBTAG00000011405	ENSBTAT00000015158	centrosomal protein 72 [Source:VGNC Symbol;Acc:VGNC:27212]	71645343	2161	CEP72	CEP72-202
ENSBTAG00000011405	ENSBTAT00000064971	centrosomal protein 72 [Source:VGNC Symbol;Acc:VGNC:27212]	71632615	2092	CEP72	CEP72-201
ENSBTAG00000011646	ENSBTAT00000039336	zinc finger protein 512B [Source:VGNC Symbol;Acc:VGNC:37291]	54353902	2691	ZNF512B	ZNF512B-201
ENSBTAG00000011646	ENSBTAT00000065675	zinc finger protein 512B [Source:VGNC Symbol;Acc:VGNC:37291]	54353925	2775	ZNF512B	ZNF512B-202
ENSBTAG00000011936	ENSBTAT00000061642	ATPase phospholipid transporting 8B4 (putative) [Source:HGNC Symbol;Acc:HGNC:13536]	60431149	3501	ATP8B4	ATP8B4-201
ENSBTAG00000011936	ENSBTAT00000034569	ATPase phospholipid transporting 8B4 (putative) [Source:HGNC Symbol;Acc:HGNC:13536]	60431149	2676	ATP8B4	ATP8B4-202
ENSBTAG00000011936	ENSBTAT00000015838	ATPase phospholipid transporting 8B4 (putative) [Source:HGNC Symbol;Acc:HGNC:13536]	60625000	807	ATP8B4	ATP8B4-203
ENSBTAG00000011938	ENSBTAT00000015847		54076555	906
ENSBTAG00000012078	ENSBTAT00000016021	transmembrane protein 176A [Source:VGNC Symbol;Acc:VGNC:36000]	114208682	978	TMEM176A	TMEM176A-201
ENSBTAG00000012078	ENSBTAT00000052750	transmembrane protein 176A [Source:VGNC Symbol;Acc:VGNC:36000]	114208743	902	TMEM176A	TMEM176A-202
ENSBTAG00000012084	ENSBTAT00000013106		40945291	1185
ENSBTAG00000012084	ENSBTAT00000065706		40945291	417
ENSBTAG00000012254	ENSBTAT00000016244		24538387	597
ENSBTAG00000012285	ENSBTAT00000016290	estrogen related receptor beta [Source:VGNC Symbol;Acc:VGNC:28609]	88763705	1675	ESRRB	ESRRB-201
ENSBTAG00000012320	ENSBTAT00000016356	centrin 1 [Source:VGNC Symbol;Acc:VGNC:27233]	35870001	886	CETN1	CETN1-201
ENSBTAG00000012326	ENSBTAT00000016351		20345647	819
ENSBTAG00000012334	ENSBTAT00000016362	amyotrophic lateral sclerosis 2 chromosome region 12 [Source:HGNC Symbol;Acc:HGNC:14439]	90340658	1683	ALS2CR12	ALS2CR12-201
ENSBTAG00000012334	ENSBTAT00000051960	amyotrophic lateral sclerosis 2 chromosome region 12 [Source:HGNC Symbol;Acc:HGNC:14439]	90340658	1440	ALS2CR12	ALS2CR12-202
ENSBTAG00000012475	ENSBTAT00000016553	arachidonate 12-lipoxygenase, 12R type [Source:VGNC Symbol;Acc:VGNC:25842]	28341331	2100	ALOX12B	ALOX12B-201
ENSBTAG00000012625	ENSBTAT00000016759		96254476	390
ENSBTAG00000012706	ENSBTAT00000016889	receptor transporter protein 1 [Source:VGNC Symbol;Acc:VGNC:34209]	80675983	792	RTP1	RTP1-201
ENSBTAG00000012728	ENSBTAT00000016922	proteasome subunit beta 11 [Source:VGNC Symbol;Acc:VGNC:33445]	21653790	1174	PSMB11	PSMB11-201
ENSBTAG00000012979	ENSBTAT00000017258	zinc finger MYND-type containing 12 [Source:VGNC Symbol;Acc:VGNC:37203]	104315648	1166	ZMYND12	ZMYND12-201
ENSBTAG00000012979	ENSBTAT00000043017	zinc finger MYND-type containing 12 [Source:VGNC Symbol;Acc:VGNC:37203]	104315686	1232	ZMYND12	ZMYND12-202
ENSBTAG00000013093	ENSBTAT00000044598	Aldehyde dehydrogenase family 3 member B1 [Source:UniProtKB/Swiss-Prot;Acc:Q1JPA0]	46188321	2396	ALDH3B1	ALDH3B1-201
ENSBTAG00000013093	ENSBTAT00000017408	Aldehyde dehydrogenase family 3 member B1 [Source:UniProtKB/Swiss-Prot;Acc:Q1JPA0]	46188329	2196	ALDH3B1	ALDH3B1-202
ENSBTAG00000013095	ENSBTAT00000017410	forkhead box N1 [Source:VGNC Symbol;Acc:VGNC:29095]	20548272	2000	FOXN1	FOXN1-201
ENSBTAG00000013321	ENSBTAT00000017716		44393265	1164
ENSBTAG00000013322	ENSBTAT00000017718	protein O-linked mannose N-acetylglucosaminyltransferase 1 (beta 1,2-) [Source:HGNC Symbol;Acc:HGNC:19139]	100472063	2810	POMGNT1	POMGNT1-201
ENSBTAG00000013322	ENSBTAT00000043096	protein O-linked mannose N-acetylglucosaminyltransferase 1 (beta 1,2-) [Source:HGNC Symbol;Acc:HGNC:19139]	100486619	2721	POMGNT1	POMGNT1-202
ENSBTAG00000013492	ENSBTAT00000017940	protein kinase AMP-activated non-catalytic subunit gamma 3 [Source:VGNC Symbol;Acc:VGNC:33323]	107516981	2490	PRKAG3	PRKAG3-201
ENSBTAG00000013756	ENSBTAT00000046856		27809806	1389
ENSBTAG00000013928	ENSBTAT00000066322	WAP four-disulfide core domain 2 [Source:VGNC Symbol;Acc:VGNC:36933]	75077194	683	WFDC2	WFDC2-201
ENSBTAG00000013928	ENSBTAT00000018498	WAP four-disulfide core domain 2 [Source:VGNC Symbol;Acc:VGNC:36933]	75077194	545	WFDC2	WFDC2-202
ENSBTAG00000013959	ENSBTAT00000056582	G protein-coupled receptor 142 [Source:VGNC Symbol;Acc:VGNC:29554]	57708315	1032	GPR142	GPR142-201
ENSBTAG00000014511	ENSBTAT00000057381		52642150	1806	FLJ20584	FLJ20584-201
ENSBTAG00000014511	ENSBTAT00000019289		52642160	1930	FLJ20584	FLJ20584-202
ENSBTAG00000014682	ENSBTAT00000019543		55918416	624	AANAT	AANAT-201
ENSBTAG00000014683	ENSBTAT00000019544	apolipoprotein B mRNA editing enzyme catalytic subunit 1 [Source:VGNC Symbol;Acc:VGNC:26027]	101730873	793	APOBEC1	APOBEC1-201
ENSBTAG00000014770	ENSBTAT00000019647	G protein-coupled receptor 119 [Source:VGNC Symbol;Acc:VGNC:29546]	14261392	1008	GPR119	GPR119-201
ENSBTAG00000015246	ENSBTAT00000038240	taste 1 receptor member 2 [Source:VGNC Symbol;Acc:VGNC:35608]	134390907	2514	TAS1R2	TAS1R2-201
ENSBTAG00000015246	ENSBTAT00000055826	taste 1 receptor member 2 [Source:VGNC Symbol;Acc:VGNC:35608]	134393750	2280	TAS1R2	TAS1R2-202
ENSBTAG00000015299	ENSBTAT00000020343		50828335	999
ENSBTAG00000015335	ENSBTAT00000063222	adhesion G protein-coupled receptor B3 [Source:HGNC Symbol;Acc:HGNC:945]	7914952	4144	ADGRB3	ADGRB3-201
ENSBTAG00000015335	ENSBTAT00000020387	adhesion G protein-coupled receptor B3 [Source:HGNC Symbol;Acc:HGNC:945]	8387843	2353	ADGRB3	ADGRB3-202
ENSBTAG00000015402	ENSBTAT00000020468	protein GREB1 [Source:RefSeq peptide;Acc:NP_001192560]	86268193	5868	GREB1	GREB1-201
ENSBTAG00000015409	ENSBTAT00000020480		105531715	510
ENSBTAG00000015412	ENSBTAT00000020482	transglutaminase 7 [Source:VGNC Symbol;Acc:VGNC:35814]	55579813	2185	TGM7	TGM7-201
ENSBTAG00000015439	ENSBTAT00000063152		53613734	2400
ENSBTAG00000015462	ENSBTAT00000020545	basonuclin 1 [Source:VGNC Symbol;Acc:VGNC:26530]	25237608	3033	BNC1	BNC1-201
ENSBTAG00000015532	ENSBTAT00000020641	nuclear receptor subfamily 0 group B member 1 [Source:VGNC Symbol;Acc:VGNC:32226]	118534503	1733	NR0B1	NR0B1-201
ENSBTAG00000015647	ENSBTAT00000020783	cytochrome P450 family 4 subfamily X member 1 [Source:HGNC Symbol;Acc:HGNC:20244]	99714764	1556	CYP4X1	CYP4X1-201
ENSBTAG00000015724	ENSBTAT00000020875	BPI fold containing family B member 1 [Source:VGNC Symbol;Acc:VGNC:26545]	63284373	1603	BPIFB1	BPIFB1-201
ENSBTAG00000015773	ENSBTAT00000020944	leucine-rich repeat and guanylate kinase domain-containing protein [Source:RefSeq peptide;Acc:NP_001179616]	98639420	2490	LRGUK	LRGUK-201
ENSBTAG00000015854	ENSBTAT00000021074	trichohyalin like 1 [Source:VGNC Symbol;Acc:VGNC:35696]	18686495	3731	TCHHL1	TCHHL1-201
ENSBTAG00000015912	ENSBTAT00000021161	dermokine [Source:VGNC Symbol;Acc:VGNC:28107]	46370903	1614	DMKN	DMKN-201
ENSBTAG00000016005	ENSBTAT00000021305	protein phosphatase 3 catalytic subunit alpha [Source:VGNC Symbol;Acc:VGNC:33265]	24812682	2354	PPP3CA	PPP3CA-201
ENSBTAG00000016005	ENSBTAT00000056385	protein phosphatase 3 catalytic subunit alpha [Source:VGNC Symbol;Acc:VGNC:33265]	24812682	2324	PPP3CA	PPP3CA-202
ENSBTAG00000016179	ENSBTAT00000021537	calcium and integrin binding family member 3 [Source:VGNC Symbol;Acc:VGNC:27361]	7873255	669	CIB3	CIB3-201
ENSBTAG00000016187	ENSBTAT00000021547	glutamate metabotropic receptor 6 [Source:VGNC Symbol;Acc:VGNC:29661]	2313237	2637	GRM6	GRM6-201
ENSBTAG00000016210	ENSBTAT00000021572	LY6/PLAUR domain containing 2 [Source:VGNC Symbol;Acc:VGNC:31100]	2829285	551	LYPD2	LYPD2-201
ENSBTAG00000016213	ENSBTAT00000055834	synaptonemal complex central element protein 2 [Source:VGNC Symbol;Acc:VGNC:35505]	13755274	952	SYCE2	SYCE2-201
ENSBTAG00000016213	ENSBTAT00000021575	synaptonemal complex central element protein 2 [Source:VGNC Symbol;Acc:VGNC:35505]	13755274	868	SYCE2	SYCE2-202
ENSBTAG00000016602	ENSBTAT00000022088	ladybird homeobox 2 [Source:VGNC Symbol;Acc:VGNC:30806]	10120952	591	LBX2	LBX2-201
ENSBTAG00000016624	ENSBTAT00000022113		83683796	1344	HTR3C	HTR3C-201
ENSBTAG00000016677	ENSBTAT00000022175	complement C1q like 3 [Source:HGNC Symbol;Acc:HGNC:19359]	31287466	982	C1QL3	C1QL3-201
ENSBTAG00000016820	ENSBTAT00000022376	Allergen Bos d 2 [Source:UniProtKB/Swiss-Prot;Acc:Q28133]	148337003	772	BDA20	BDA20-201
ENSBTAG00000016926	ENSBTAT00000056553	chromosome 20 open reading frame 85 [Source:HGNC Symbol;Acc:HGNC:16216]	58725285	706	C13H20ORF85	C13H20ORF85-201
ENSBTAG00000017097	ENSBTAT00000047035	pre T-cell antigen receptor alpha [Source:VGNC Symbol;Acc:VGNC:33494]	16554041	1271	PTCRA	PTCRA-201
ENSBTAG00000017391	ENSBTAT00000023123	heparan sulfate-glucosamine 3-sulfotransferase 2 [Source:VGNC Symbol;Acc:VGNC:29959]	20685205	1166	HS3ST2	HS3ST2-201
ENSBTAG00000017509	ENSBTAT00000023273	myopalladin [Source:VGNC Symbol;Acc:VGNC:31843]	24745815	4148	MYPN	MYPN-201
ENSBTAG00000017509	ENSBTAT00000063623	myopalladin [Source:VGNC Symbol;Acc:VGNC:31843]	24797318	2948	MYPN	MYPN-202
ENSBTAG00000017615	ENSBTAT00000023421	prolactin releasing hormone [Source:VGNC Symbol;Acc:VGNC:33344]	117645912	297	PRLH	PRLH-201
ENSBTAG00000017672	ENSBTAT00000023502	hyaluronan synthase 1 [Source:HGNC Symbol;Acc:HGNC:4818]	58036098	1725	HAS1	HAS1-201
ENSBTAG00000017735	ENSBTAT00000023584		12171433	969
ENSBTAG00000017790	ENSBTAT00000023655	B9 domain containing 1 [Source:VGNC Symbol;Acc:VGNC:26396]	34709547	701	B9D1	B9D1-202
ENSBTAG00000017790	ENSBTAT00000052601	B9 domain containing 1 [Source:VGNC Symbol;Acc:VGNC:26396]	34709547	763	B9D1	B9D1-201
ENSBTAG00000017892	ENSBTAT00000023781		106900111	882
ENSBTAG00000018039	ENSBTAT00000024014		95431403	681
ENSBTAG00000018062	ENSBTAT00000043303	KIAA1522 [Source:VGNC Symbol;Acc:VGNC:30570]	121721419	3069	KIAA1522	KIAA1522-201
ENSBTAG00000018062	ENSBTAT00000063688	KIAA1522 [Source:VGNC Symbol;Acc:VGNC:30570]	121721419	3069	KIAA1522	KIAA1522-202
ENSBTAG00000018080	ENSBTAT00000024070		45161780	1161
ENSBTAG00000018162	ENSBTAT00000031787		58494237	906
ENSBTAG00000018340	ENSBTAT00000024401		15979256	654
ENSBTAG00000018460	ENSBTAT00000024569	ADAM metallopeptidase with thrombospondin type 1 motif 16 [Source:VGNC Symbol;Acc:VGNC:25620]	68074413	3216	ADAMTS16	ADAMTS16-201
ENSBTAG00000018507	ENSBTAT00000024635		13865260	1083
ENSBTAG00000018579	ENSBTAT00000024728	docking protein 1 [Source:VGNC Symbol;Acc:VGNC:28165]	10071072	1918	DOK1	DOK1-201
ENSBTAG00000018579	ENSBTAT00000024727	docking protein 1 [Source:VGNC Symbol;Acc:VGNC:28165]	10071090	1871	DOK1	DOK1-202
ENSBTAG00000018610	ENSBTAT00000024766	Keratin-associated protein 12-2 [Source:UniProtKB/Swiss-Prot;Acc:Q05B44]	145996975	692	KRTAP12-2	KRTAP12-2-201
ENSBTAG00000018727	ENSBTAT00000024928	golgi integral membrane protein 4 [Source:VGNC Symbol;Acc:VGNC:29490]	100158667	2457	GOLIM4	GOLIM4-201
ENSBTAG00000018727	ENSBTAT00000064803	golgi integral membrane protein 4 [Source:VGNC Symbol;Acc:VGNC:29490]	100158667	2373	GOLIM4	GOLIM4-202
ENSBTAG00000018727	ENSBTAT00000063751	golgi integral membrane protein 4 [Source:VGNC Symbol;Acc:VGNC:29490]	100158667	2352	GOLIM4	GOLIM4-203
ENSBTAG00000018771	ENSBTAT00000024994	dynein axonemal assembly factor 1 [Source:HGNC Symbol;Acc:HGNC:30539]	10451369	2281	DNAAF1	DNAAF1-201
ENSBTAG00000018778	ENSBTAT00000025003	transmembrane channel like 1 [Source:VGNC Symbol;Acc:VGNC:35917]	49200919	2283	TMC1	TMC1-201
ENSBTAG00000018833	ENSBTAT00000029565	SV2 related protein [Source:VGNC Symbol;Acc:VGNC:35498]	66276572	3263	SVOP	SVOP-202
ENSBTAG00000018833	ENSBTAT00000025070	SV2 related protein [Source:VGNC Symbol;Acc:VGNC:35498]	66276572	1592	SVOP	SVOP-201
ENSBTAG00000018833	ENSBTAT00000063609	SV2 related protein [Source:VGNC Symbol;Acc:VGNC:35498]	66283948	3075	SVOP	SVOP-203
ENSBTAG00000019007	ENSBTAT00000025298		128036022	399
ENSBTAG00000019021	ENSBTAT00000025316	transient receptor potential cation channel subfamily C member 3 [Source:VGNC Symbol;Acc:VGNC:36382]	36566054	2535	TRPC3	TRPC3-201
ENSBTAG00000019021	ENSBTAT00000039875	transient receptor potential cation channel subfamily C member 3 [Source:VGNC Symbol;Acc:VGNC:36382]	36566054	2370	TRPC3	TRPC3-202
ENSBTAG00000019078	ENSBTAT00000025398	urocortin 2 [Source:VGNC Symbol;Acc:VGNC:36638]	51890963	339	UCN2	UCN2-201
ENSBTAG00000019130	ENSBTAT00000050127	family with sequence similarity 149 member B1 [Source:VGNC Symbol;Acc:VGNC:28733]	29399880	2185	FAM149B1	FAM149B1-201
ENSBTAG00000019130	ENSBTAT00000025465	family with sequence similarity 149 member B1 [Source:VGNC Symbol;Acc:VGNC:28733]	29399880	2183	FAM149B1	FAM149B1-202
ENSBTAG00000019217	ENSBTAT00000063070	kinesin family member 13A [Source:HGNC Symbol;Acc:HGNC:14566]	39404303	5100	KIF13A	KIF13A-201
ENSBTAG00000019217	ENSBTAT00000025590	kinesin family member 13A [Source:HGNC Symbol;Acc:HGNC:14566]	39404303	5280	KIF13A	KIF13A-202
ENSBTAG00000019425	ENSBTAT00000025875	tetraspanin 8 [Source:VGNC Symbol;Acc:VGNC:36442]	857389	1022	TSPAN8	TSPAN8-201
ENSBTAG00000019679	ENSBTAT00000026230	nesprin-4 [Source:RefSeq peptide;Acc:NP_001230216]	46869490	1226	SYNE4	SYNE4-201
ENSBTAG00000019679	ENSBTAT00000026227	nesprin-4 [Source:RefSeq peptide;Acc:NP_001230216]	46869490	1082	SYNE4	SYNE4-202
ENSBTAG00000019762	ENSBTAT00000026335		22222422	1626
ENSBTAG00000019813	ENSBTAT00000026395	adiponectin, C1Q and collagen domain containing [Source:VGNC Symbol;Acc:VGNC:25677]	81018328	2483	ADIPOQ	ADIPOQ-201
ENSBTAG00000019880	ENSBTAT00000029807		12705276	369
ENSBTAG00000019880	ENSBTAT00000064057		12705279	294
ENSBTAG00000020007	ENSBTAT00000026648		6150402	288
ENSBTAG00000020513	ENSBTAT00000027332		84745441	1248
ENSBTAG00000020672	ENSBTAT00000027552	neuraminidase 2 [Source:HGNC Symbol;Acc:HGNC:7759]	113369455	1140	NEU2	NEU2-201
ENSBTAG00000020788	ENSBTAT00000045811	solute carrier family 18 member A1 [Source:VGNC Symbol;Acc:VGNC:34705]	67781207	1902	SLC18A1	SLC18A1-201
ENSBTAG00000020828	ENSBTAT00000033051		49396081	1350
ENSBTAG00000020828	ENSBTAT00000063399		49393099	885
ENSBTAG00000020828	ENSBTAT00000065969		49392390	969
ENSBTAG00000020929	ENSBTAT00000061467	armadillo repeat containing 3 [Source:VGNC Symbol;Acc:VGNC:26157]	24241794	2705	ARMC3	ARMC3-202
ENSBTAG00000020929	ENSBTAT00000047350	armadillo repeat containing 3 [Source:VGNC Symbol;Acc:VGNC:26157]	24241794	1965	ARMC3	ARMC3-201
ENSBTAG00000020995	ENSBTAT00000027962		102288349	378
ENSBTAG00000021120	ENSBTAT00000028141	SET and MYND domain containing 1 [Source:VGNC Symbol;Acc:VGNC:35042]	47848713	5834	SMYD1	SMYD1-201
ENSBTAG00000021122	ENSBTAT00000028146		58068156	936
ENSBTAG00000021283	ENSBTAT00000028357	potassium voltage-gated channel modifier subfamily F member 1 [Source:VGNC Symbol;Acc:VGNC:30441]	86761647	2310	KCNF1	KCNF1-201
ENSBTAG00000021360	ENSBTAT00000028478	RasGEF domain family member 1C [Source:HGNC Symbol;Acc:HGNC:27400]	1003251	1999	RASGEF1C	RASGEF1C-201
ENSBTAG00000021364	ENSBTAT00000028482	tyrosine kinase non receptor 2 [Source:VGNC Symbol;Acc:VGNC:36183]	71230157	4304	TNK2	TNK2-201
ENSBTAG00000021364	ENSBTAT00000046471	tyrosine kinase non receptor 2 [Source:VGNC Symbol;Acc:VGNC:36183]	71230157	4259	TNK2	TNK2-202
ENSBTAG00000021365	ENSBTAT00000046754	cadherin related family member 3 [Source:VGNC Symbol;Acc:VGNC:27110]	47319496	2658	CDHR3	CDHR3-201
ENSBTAG00000021493	ENSBTAT00000046692	Sperm protamine P1 [Source:UniProtKB/Swiss-Prot;Acc:P02318]	9999359	401	PRM1	PRM1-201
ENSBTAG00000021591	ENSBTAT00000046490	Bos taurus ornithine decarboxylase antizyme 3 (OAZ3), mRNA. [Source:RefSeq mRNA;Acc:NM_001172708]	19057123	849	OAZ3	OAZ3-201
ENSBTAG00000021621	ENSBTAT00000038127		57968814	963
ENSBTAG00000021904	ENSBTAT00000063889	kinesin family member 26A [Source:HGNC Symbol;Acc:HGNC:20226]	70313782	5361	KIF26A	KIF26A-201
ENSBTAG00000021904	ENSBTAT00000029205	kinesin family member 26A [Source:HGNC Symbol;Acc:HGNC:20226]	70313791	5337	KIF26A	KIF26A-202
ENSBTAG00000022741	ENSBTAT00000030870	Neuroblastoma breakpoint family member 6-like protein [Source:UniProtKB/Swiss-Prot;Acc:Q32LC2]	20975445	1326	MGC134040	MGC134040-201
ENSBTAG00000022847	ENSBTAT00000031031	HEAT repeat containing 5A [Source:VGNC Symbol;Acc:VGNC:29794]	42339622	6336	HEATR5A	HEATR5A-201
ENSBTAG00000022847	ENSBTAT00000065848	HEAT repeat containing 5A [Source:VGNC Symbol;Acc:VGNC:29794]	42339622	6234	HEATR5A	HEATR5A-202
ENSBTAG00000022947	ENSBTAT00000031184		21965413	348
ENSBTAG00000023007	ENSBTAT00000065524		73899731	2044
ENSBTAG00000023007	ENSBTAT00000031254		73899731	1813
ENSBTAG00000023187	ENSBTAT00000052308		91156716	915
ENSBTAG00000023318	ENSBTAT00000031714		61716757	504
ENSBTAG00000023434	ENSBTAT00000055955	Seminal plasma protein PDC-109 [Source:UniProtKB/Swiss-Prot;Acc:P02784]	51949246	624	BSP1	BSP1-201
ENSBTAG00000023541	ENSBTAT00000001192		26726417	1919
ENSBTAG00000023556	ENSBTAT00000032178	olfactory receptor family 10 subfamily K member 2 [Source:HGNC Symbol;Acc:HGNC:14826]	11458292	939	OR10K2	OR10K2-201
ENSBTAG00000023752	ENSBTAT00000032540	poly(A) binding protein nuclear 1 like, cytoplasmic [Source:HGNC Symbol;Acc:HGNC:37237]	14089008	873	PABPN1L	PABPN1L-201
ENSBTAG00000023784	ENSBTAT00000044963	transmembrane protein 88B [Source:VGNC Symbol;Acc:VGNC:36121]	52373541	2498	TMEM88B	TMEM88B-201
ENSBTAG00000023954	ENSBTAT00000029934		127878	2448
ENSBTAG00000024019	ENSBTAT00000033078		36567516	399
ENSBTAG00000024085	ENSBTAT00000033218		113205856	987
ENSBTAG00000024115	ENSBTAT00000033274	forkhead box O6 [Source:HGNC Symbol;Acc:HGNC:24814]	105435303	1849	FOXO6	FOXO6-201
ENSBTAG00000024115	ENSBTAT00000066323	forkhead box O6 [Source:HGNC Symbol;Acc:HGNC:24814]	105435272	1542	FOXO6	FOXO6-202
ENSBTAG00000024186	ENSBTAT00000033376	Histone H3.1 [Source:UniProtKB/Swiss-Prot;Acc:P68432]	30715880	411
ENSBTAG00000024319	ENSBTAT00000006677		29496518	501
ENSBTAG00000024507	ENSBTAT00000034072	potassium voltage-gated channel subfamily J member 9 [Source:VGNC Symbol;Acc:VGNC:30464]	9709562	1218	KCNJ9	KCNJ9-201
ENSBTAG00000024765	ENSBTAT00000034480		29229333	558
ENSBTAG00000025310	ENSBTAT00000002303		10239900	548
ENSBTAG00000025837	ENSBTAT00000000169	regulatory factor X4 [Source:VGNC Symbol;Acc:VGNC:33896]	70323198	3400	RFX4	RFX4-201
ENSBTAG00000026085	ENSBTAT00000036982	zona pellucida glycoprotein 4 [Source:VGNC Symbol;Acc:VGNC:37367]	10671377	1659	ZP4	ZP4-201
ENSBTAG00000026122	ENSBTAT00000016310	zinc finger protein 804A [Source:VGNC Symbol;Acc:VGNC:37350]	11598298	3369	ZNF804A	ZNF804A-201
ENSBTAG00000026344	ENSBTAT00000037397	MAF bZIP transcription factor A [Source:VGNC Symbol;Acc:VGNC:31138]	2426857	1056	MAFA	MAFA-201
ENSBTAG00000026385	ENSBTAT00000037486		119678058	870
ENSBTAG00000026611	ENSBTAT00000037884		88504328	858
ENSBTAG00000027080	ENSBTAT00000022798	solute carrier family 8 member A3 [Source:VGNC Symbol;Acc:VGNC:34937]	82273227	2784	SLC8A3	SLC8A3-201
ENSBTAG00000027444	ENSBTAT00000052009		34965892	4716
ENSBTAG00000027444	ENSBTAT00000027591		34946720	3285
ENSBTAG00000027444	ENSBTAT00000064043		34965895	2785
ENSBTAG00000027534	ENSBTAT00000039582		90636202	996
ENSBTAG00000027782	ENSBTAT00000014524		42420006	963
ENSBTAG00000027854	ENSBTAT00000040162	Rho GDP dissociation inhibitor gamma [Source:VGNC Symbol;Acc:VGNC:26103]	307203	850	ARHGDIG	ARHGDIG-201
ENSBTAG00000028229	ENSBTAT00000040611	U1 spliceosomal RNA [Source:RFAM;Acc:RF00003]	9952212	162	U1	U1-201
ENSBTAG00000028373	ENSBTAT00000040755	U1 spliceosomal RNA [Source:RFAM;Acc:RF00003]	111118494	152	U1	U1-201
ENSBTAG00000028860	ENSBTAT00000041240	5S ribosomal RNA [Source:RFAM;Acc:RF00001]	114202408	131	5S_rRNA	5S_rRNA-201
ENSBTAG00000029055	ENSBTAT00000041435	U1 spliceosomal RNA [Source:RFAM;Acc:RF00003]	63563544	161	U1	U1-201
ENSBTAG00000029080	ENSBTAT00000041460	5S ribosomal RNA [Source:RFAM;Acc:RF00001]	75108708	119	5S_rRNA	5S_rRNA-201
ENSBTAG00000029119	ENSBTAT00000041499	5S ribosomal RNA [Source:RFAM;Acc:RF00001]	66902096	110	5S_rRNA	5S_rRNA-201
ENSBTAG00000029179	ENSBTAT00000041558	5S ribosomal RNA [Source:RFAM;Acc:RF00001]	19083250	106	5S_rRNA	5S_rRNA-201
ENSBTAG00000029206	ENSBTAT00000041585	5S ribosomal RNA [Source:RFAM;Acc:RF00001]	16731171	120	5S_rRNA	5S_rRNA-201
ENSBTAG00000029291	ENSBTAT00000041670	5S ribosomal RNA [Source:RFAM;Acc:RF00001]	7564682	113	5S_rRNA	5S_rRNA-201
ENSBTAG00000029452	ENSBTAT00000041831	5S ribosomal RNA [Source:RFAM;Acc:RF00001]	93356880	111	5S_rRNA	5S_rRNA-201
ENSBTAG00000029474	ENSBTAT00000041853	5S ribosomal RNA [Source:RFAM;Acc:RF00001]	8607480	119	5S_rRNA	5S_rRNA-201
ENSBTAG00000029789	ENSBTAT00000042168		67593241	108
ENSBTAG00000029793	ENSBTAT00000042172	bta-mir-103-2 [Source:miRBase;Acc:MI0005456]	51742496	80	bta-mir-103-2	bta-mir-103-2-201
ENSBTAG00000029804	ENSBTAT00000042183	bta-mir-30a [Source:miRBase;Acc:MI0005054]	10768347	67	bta-mir-30a	bta-mir-30a-201
ENSBTAG00000029843	ENSBTAT00000042222	bta-mir-107 [Source:miRBase;Acc:MI0005006]	11288076	87	bta-mir-107	bta-mir-107-201
ENSBTAG00000029846	ENSBTAT00000042225	bta-mir-27b [Source:miRBase;Acc:MI0004760]	83009823	97	bta-mir-27b	bta-mir-27b-201
ENSBTAG00000029848	ENSBTAT00000042227	bta-mir-365-1 [Source:miRBase;Acc:MI0005465]	13344234	87	bta-mir-365-1	bta-mir-365-1-201
ENSBTAG00000029855	ENSBTAT00000042234	bta-mir-101-1 [Source:miRBase;Acc:MI0009721]	80666417	83	bta-mir-101-1	bta-mir-101-1-201
ENSBTAG00000029863	ENSBTAT00000042242		21369591	83
ENSBTAG00000029918	ENSBTAT00000042297	bta-mir-99b [Source:miRBase;Acc:MI0005469]	58014868	70	bta-mir-99b	bta-mir-99b-201
ENSBTAG00000029925	ENSBTAT00000042304	bta-mir-125b-1 [Source:miRBase;Acc:MI0004753]	33298902	88	bta-mir-125b-1	bta-mir-125b-1-201
ENSBTAG00000029951	ENSBTAT00000042330	bta-mir-17 [Source:miRBase;Acc:MI0005031]	66226554	84	bta-mir-17	bta-mir-17-201
ENSBTAG00000029967	ENSBTAT00000042346	bta-mir-103-1 [Source:miRBase;Acc:MI0004736]	189928	72	bta-mir-103-1	bta-mir-103-1-201
ENSBTAG00000029987	ENSBTAT00000042366	bta-mir-30d [Source:miRBase;Acc:MI0004747]	8080292	70	bta-mir-30d	bta-mir-30d-201
ENSBTAG00000030020	ENSBTAT00000042399	bta-mir-599 [Source:miRBase;Acc:MI0009876]	66995149	95	bta-mir-599	bta-mir-599-201
ENSBTAG00000030046	ENSBTAT00000042425	bta-mir-216b [Source:miRBase;Acc:MI0009778]	38511202	86	bta-mir-216b	bta-mir-216b-201
ENSBTAG00000030060	ENSBTAT00000042439	bta-mir-584-2 [Source:miRBase;Acc:MI0009868]	36871898	89	bta-mir-584-2	bta-mir-584-2-201
ENSBTAG00000030085	ENSBTAT00000042464	bta-mir-584-3 [Source:miRBase;Acc:MI0009869]	30855851	85	bta-mir-584-3	bta-mir-584-3-201
ENSBTAG00000030102	ENSBTAT00000042481	bta-mir-760 [Source:miRBase;Acc:MI0009894]	49797206	117	bta-mir-760	bta-mir-760-201
ENSBTAG00000030105	ENSBTAT00000042484		149720302	91
ENSBTAG00000030108	ENSBTAT00000042487	bta-mir-769 [Source:miRBase;Acc:MI0009898]	53945876	119	bta-mir-769	bta-mir-769-201
ENSBTAG00000030109	ENSBTAT00000042488	bta-mir-744 [Source:miRBase;Acc:MI0009891]	31333512	100	bta-mir-744	bta-mir-744-201
ENSBTAG00000030124	ENSBTAT00000042502		5378510	92
ENSBTAG00000030186	ENSBTAT00000042591	Up-regulated during skeletal muscle growth protein 5 [Source:UniProtKB/Swiss-Prot;Acc:Q3ZBI7]	53108151	294	USMG5	USMG5-201
ENSBTAG00000030204	ENSBTAT00000019097		105360594	825
ENSBTAG00000030439	ENSBTAT00000042977		17200480	396
ENSBTAG00000030483	ENSBTAT00000020123	kallikrein related peptidase 7 [Source:VGNC Symbol;Acc:VGNC:30681]	57425155	1485	KLK7	KLK7-201
ENSBTAG00000030490	ENSBTAT00000009737		49070144	625
ENSBTAG00000030532	ENSBTAT00000043104	kinocilin [Source:VGNC Symbol;Acc:VGNC:30696]	100179028	306	KNCN	KNCN-201
ENSBTAG00000030672	ENSBTAT00000043364		105846149	1350
ENSBTAG00000030676	ENSBTAT00000043371	olfactory receptor family 1 subfamily K member 1 [Source:HGNC Symbol;Acc:HGNC:8212]	93969256	951	OR1K1	OR1K1-201
ENSBTAG00000030678	ENSBTAT00000039063		93927978	789
ENSBTAG00000030764	ENSBTAT00000043477	5S ribosomal RNA [Source:RFAM;Acc:RF00001]	147136983	116	5S_rRNA	5S_rRNA-201
ENSBTAG00000030796	ENSBTAT00000043525	WAP four-disulfide core domain 10A [Source:HGNC Symbol;Acc:HGNC:16139]	75176403	237	WFDC10A	WFDC10A-201
ENSBTAG00000031004	ENSBTAT00000043887	cornifelin [Source:VGNC Symbol;Acc:VGNC:27496]	51240178	690	CNFN	CNFN-201
ENSBTAG00000031031	ENSBTAT00000007734	olfactory receptor family 10 subfamily P member 1 [Source:HGNC Symbol;Acc:HGNC:15378]	57953673	939	OR10P1	OR10P1-201
ENSBTAG00000031115	ENSBTAT00000044029		57789251	711
ENSBTAG00000031266	ENSBTAT00000041741	5S ribosomal RNA [Source:RFAM;Acc:RF00001]	49142964	109	5S_rRNA	5S_rRNA-201
ENSBTAG00000031306	ENSBTAT00000044362	phospholipid scramblase 1 [Source:RefSeq peptide;Acc:NP_001098976]	123009129	926	PLSCR1	PLSCR1-201
ENSBTAG00000031573	ENSBTAT00000044763	nicotinamide riboside kinase 2 [Source:RefSeq peptide;Acc:NP_001073111]	21294189	500	NMRK2	NMRK2-201
ENSBTAG00000031625	ENSBTAT00000020802	histamine receptor H3 [Source:VGNC Symbol;Acc:VGNC:29955]	55519323	1098	HRH3	HRH3-201
ENSBTAG00000031677	ENSBTAT00000044912	5S ribosomal RNA [Source:RFAM;Acc:RF00001]	47609106	121	5S_rRNA	5S_rRNA-201
ENSBTAG00000031753	ENSBTAT00000045021	butyrophilin subfamily 1 member A1 precursor [Source:RefSeq peptide;Acc:NP_776933]	31361715	1173
ENSBTAG00000031753	ENSBTAT00000045016	butyrophilin subfamily 1 member A1 precursor [Source:RefSeq peptide;Acc:NP_776933]	31361715	1089
ENSBTAG00000032293	ENSBTAT00000045792	tetraspanin 16 [Source:VGNC Symbol;Acc:VGNC:36431]	16931822	857	TSPAN16	TSPAN16-201
ENSBTAG00000032340	ENSBTAT00000056746	kinetochore localized astrin/SPAG5 binding protein [Source:VGNC Symbol;Acc:VGNC:30698]	36117898	1631	KNSTRN	KNSTRN-201
ENSBTAG00000032340	ENSBTAT00000045876	kinetochore localized astrin/SPAG5 binding protein [Source:VGNC Symbol;Acc:VGNC:30698]	36117898	1575	KNSTRN	KNSTRN-202
ENSBTAG00000032424	ENSBTAT00000056513	follicle stimulating hormone receptor [Source:VGNC Symbol;Acc:VGNC:29132]	31305197	2375	FSHR	FSHR-201
ENSBTAG00000032424	ENSBTAT00000045992	follicle stimulating hormone receptor [Source:VGNC Symbol;Acc:VGNC:29132]	31305140	911	FSHR	FSHR-202
ENSBTAG00000032467	ENSBTAT00000046034		24740901	945
ENSBTAG00000032538	ENSBTAT00000046168	tumor protein p63 regulated 1 [Source:VGNC Symbol;Acc:VGNC:36261]	78758431	1341	TPRG1	TPRG1-201
ENSBTAG00000032576	ENSBTAT00000025066	CKLF like MARVEL transmembrane domain containing 2 [Source:VGNC Symbol;Acc:VGNC:27482]	34427370	1019	CMTM2	CMTM2-201
ENSBTAG00000032631	ENSBTAT00000046319		33913533	2307
ENSBTAG00000032650	ENSBTAT00000046335	dpy-19 like 2 [Source:HGNC Symbol;Acc:HGNC:19414]	62259290	2467	DPY19L2	DPY19L2-201
ENSBTAG00000032853	ENSBTAT00000046641		41492302	834
ENSBTAG00000032893	ENSBTAT00000046701		39657081	1557
ENSBTAG00000032947	ENSBTAT00000046779	glutaredoxin and cysteine rich domain containing 1 [Source:HGNC Symbol;Acc:HGNC:31673]	63347075	870	GRXCR1	GRXCR1-201
ENSBTAG00000033122	ENSBTAT00000047052	forkhead box D4 like 1 [Source:HGNC Symbol;Acc:HGNC:18521]	44631718	1341	FOXD4L1	FOXD4L1-201
ENSBTAG00000033377	ENSBTAT00000047481		29596363	387
ENSBTAG00000033389	ENSBTAT00000049975		1167351	960
ENSBTAG00000033509	ENSBTAT00000035023	olfactory receptor family 4 subfamily D member 9 [Source:HGNC Symbol;Acc:HGNC:15178]	84074993	936	OR4D9	OR4D9-201
ENSBTAG00000033531	ENSBTAT00000055147		23394921	1032
ENSBTAG00000033531	ENSBTAT00000047664		23394921	1047
ENSBTAG00000033535	ENSBTAT00000008602	calcium homeostasis modulator family member 4 [Source:VGNC Symbol;Acc:VGNC:26710]	34613344	3688	CALHM4	CALHM4-201
ENSBTAG00000033562	ENSBTAT00000047689	LIM homeobox 1 [Source:VGNC Symbol;Acc:VGNC:30871]	13611604	2126	LHX1	LHX1-201
ENSBTAG00000033600	ENSBTAT00000047748		22333869	405
ENSBTAG00000033622	ENSBTAT00000047772	U1 spliceosomal RNA [Source:RFAM;Acc:RF00003]	26380557	164	U1	U1-201
ENSBTAG00000034145	ENSBTAT00000048418		17873659	633
ENSBTAG00000034320	ENSBTAT00000048614		23035515	573
ENSBTAG00000034411	ENSBTAT00000048749	shisa family member 3 [Source:VGNC Symbol;Acc:VGNC:34599]	62877287	717	SHISA3	SHISA3-201
ENSBTAG00000034433	ENSBTAT00000023331		12845367	630
ENSBTAG00000034644	ENSBTAT00000049073		59134535	1317
ENSBTAG00000034665	ENSBTAT00000049259	protease, serine 55 [Source:HGNC Symbol;Acc:HGNC:30824]	8591243	1007	PRSS55	PRSS55-201
ENSBTAG00000034761	ENSBTAT00000049218		51648371	1629
ENSBTAG00000034879	ENSBTAT00000049345		10283741	957
ENSBTAG00000035438	ENSBTAT00000065773		143490914	3741
ENSBTAG00000035438	ENSBTAT00000066029		143490945	3450
ENSBTAG00000035438	ENSBTAT00000049934		143490945	3138
ENSBTAG00000035480	ENSBTAT00000040332		69985404	110
ENSBTAG00000036222	ENSBTAT00000050251		17742124	3907
ENSBTAG00000036222	ENSBTAT00000050712		17742133	3973
ENSBTAG00000036343	ENSBTAT00000050846		128149769	1226
ENSBTAG00000036365	ENSBTAT00000050865	bta-mir-29e [Source:miRBase;Acc:MI0010454]	77561999	81	bta-mir-29e	bta-mir-29e-201
ENSBTAG00000036399	ENSBTAT00000050899		67563551	104
ENSBTAG00000036403	ENSBTAT00000050903	bta-mir-502a-2 [Source:miRBase;Acc:MI0009853]	92893818	90	bta-mir-502a-2	bta-mir-502a-2-201
ENSBTAG00000036404	ENSBTAT00000050904	bta-mir-155 [Source:miRBase;Acc:MI0009752]	10227340	65	bta-mir-155	bta-mir-155-201
ENSBTAG00000036422	ENSBTAT00000050922	bta-mir-95 [Source:miRBase;Acc:MI0009910]	119145984	81	bta-mir-95	bta-mir-95-201
ENSBTAG00000036437	ENSBTAT00000050937	bta-mir-33b [Source:miRBase;Acc:MI0009808]	35249052	94	bta-mir-33b	bta-mir-33b-201
ENSBTAG00000036578	ENSBTAT00000051078	5S ribosomal RNA [Source:RFAM;Acc:RF00001]	67558796	119	5S_rRNA	5S_rRNA-201
ENSBTAG00000036587	ENSBTAT00000051087	Small nucleolar RNA U3 [Source:RFAM;Acc:RF00012]	100463078	208	U3	U3-201
ENSBTAG00000036644	ENSBTAT00000051144	5S ribosomal RNA [Source:RFAM;Acc:RF00001]	34666362	113	5S_rRNA	5S_rRNA-201
ENSBTAG00000036902	ENSBTAT00000051402	5S ribosomal RNA [Source:RFAM;Acc:RF00001]	68580404	118	5S_rRNA	5S_rRNA-201
ENSBTAG00000036933	ENSBTAT00000051433	5S ribosomal RNA [Source:RFAM;Acc:RF00001]	90393138	118	5S_rRNA	5S_rRNA-201
ENSBTAG00000036962	ENSBTAT00000051462	5S ribosomal RNA [Source:RFAM;Acc:RF00001]	62710865	120	5S_rRNA	5S_rRNA-201
ENSBTAG00000036995	ENSBTAT00000051495	5S ribosomal RNA [Source:RFAM;Acc:RF00001]	70106220	101	5S_rRNA	5S_rRNA-201
ENSBTAG00000037072	ENSBTAT00000051572	U1 spliceosomal RNA [Source:RFAM;Acc:RF00003]	45211154	163	U1	U1-201
ENSBTAG00000037206	ENSBTAT00000051706	U1 spliceosomal RNA [Source:RFAM;Acc:RF00003]	39331423	151	U1	U1-201
ENSBTAG00000037268	ENSBTAT00000051768		16064876	86
ENSBTAG00000037304	ENSBTAT00000051804		93691971	84
ENSBTAG00000037307	ENSBTAT00000051807	bta-mir-874 [Source:miRBase;Acc:MI0009900]	50687499	76	bta-mir-874	bta-mir-874-201
ENSBTAG00000037418	ENSBTAT00000054521	KISS1 receptor [Source:VGNC Symbol;Acc:VGNC:30617]	45067547	1179	KISS1R	KISS1R-201
ENSBTAG00000037462	ENSBTAT00000055915		27836993	975
ENSBTAG00000037464	ENSBTAT00000002338	transglutaminase 6 [Source:VGNC Symbol;Acc:VGNC:35813]	53196424	2133	TGM6	TGM6-201
ENSBTAG00000037529	ENSBTAT00000055401		24707451	1035
ENSBTAG00000037718	ENSBTAT00000054907	trace amine associated receptor 1 [Source:VGNC Symbol;Acc:VGNC:35553]	71804207	1011	TAAR1	TAAR1-201
ENSBTAG00000037758	ENSBTAT00000050476		58114643	939
ENSBTAG00000037822	ENSBTAT00000055458		93866953	1047
ENSBTAG00000037983	ENSBTAT00000019915	carcinoembryonic antigen related cell adhesion molecule 16 [Source:VGNC Symbol;Acc:VGNC:27161]	52882809	1272	CEACAM16	CEACAM16-201
ENSBTAG00000038073	ENSBTAT00000057495		68149541	136
ENSBTAG00000038075	ENSBTAT00000047554	Bos taurus olfactory receptor, family 52, subfamily J, member 3-like (LOC788703), mRNA. [Source:RefSeq mRNA;Acc:NM_001206686]	50535336	960
ENSBTAG00000038257	ENSBTAT00000055463		26705	951
ENSBTAG00000038307	ENSBTAT00000052905		106541484	342
ENSBTAG00000038364	ENSBTAT00000052281		57927	948
ENSBTAG00000038385	ENSBTAT00000056089		106487478	355
ENSBTAG00000038412	ENSBTAT00000053654	BPI fold containing family B member 4 [Source:HGNC Symbol;Acc:HGNC:16179]	62927643	1854	BPIFB4	BPIFB4-201
ENSBTAG00000038562	ENSBTAT00000054810		29518307	990
ENSBTAG00000038665	ENSBTAT00000056786		93885139	942
ENSBTAG00000038690	ENSBTAT00000053610		106523231	339
ENSBTAG00000038711	ENSBTAT00000021335	transmembrane protein 91 [Source:VGNC Symbol;Acc:VGNC:36126]	50804598	513	TMEM91	TMEM91-201
ENSBTAG00000038779	ENSBTAT00000054079		78480270	623
ENSBTAG00000038822	ENSBTAT00000056710		93835432	1038
ENSBTAG00000038848	ENSBTAT00000052552	bta-mir-1301 [Source:miRBase;Acc:MI0010460]	73977000	80	bta-mir-1301	bta-mir-1301-201
ENSBTAG00000038873	ENSBTAT00000053461	Small nucleolar RNA U3 [Source:RFAM;Acc:RF00012]	44199004	138	U3	U3-201
ENSBTAG00000038943	ENSBTAT00000053520		106506512	395
ENSBTAG00000039021	ENSBTAT00000053776		77457766	4005
ENSBTAG00000039052	ENSBTAT00000045174		29581529	951
ENSBTAG00000039059	ENSBTAT00000055945	glycoprotein Ib platelet beta subunit [Source:HGNC Symbol;Acc:HGNC:4440]	74811513	606	GP1BB	GP1BB-201
ENSBTAG00000039105	ENSBTAT00000046979	S100 calcium binding protein A3 [Source:VGNC Symbol;Acc:VGNC:34243]	16880769	616	S100A3	S100A3-201
ENSBTAG00000039119	ENSBTAT00000034708		55905449	624
ENSBTAG00000039353	ENSBTAT00000055095		89735919	1053
ENSBTAG00000039353	ENSBTAT00000065569		89735901	1074
ENSBTAG00000039773	ENSBTAT00000052933		49317902	960
ENSBTAG00000039834	ENSBTAT00000057263		21712824	969
ENSBTAG00000039847	ENSBTAT00000028129		102324544	3381
ENSBTAG00000039847	ENSBTAT00000057422		102324719	2706
ENSBTAG00000039849	ENSBTAT00000056283		60586354	381
ENSBTAG00000040000	ENSBTAT00000056191		2870945	1312	CHST6	CHST6-201
ENSBTAG00000040026	ENSBTAT00000055482		29662505	861
ENSBTAG00000040040	ENSBTAT00000055191	taste 2 receptor member 40 [Source:VGNC Symbol;Acc:VGNC:35614]	107447957	966	TAS2R40	TAS2R40-201
ENSBTAG00000040075	ENSBTAT00000055865		51456050	954
ENSBTAG00000040134	ENSBTAT00000054741		35187216	893
ENSBTAG00000040141	ENSBTAT00000057215		24833500	362
ENSBTAG00000040202	ENSBTAT00000055882		17496572	1509
ENSBTAG00000040208	ENSBTAT00000053875		17721650	1603	THAP10	THAP10-201
ENSBTAG00000040254	ENSBTAT00000053580	bta-mir-1193 [Source:miRBase;Acc:MI0010469]	67570008	105	bta-mir-1193	bta-mir-1193-201
ENSBTAG00000040261	ENSBTAT00000050415		106549714	345
ENSBTAG00000040305	ENSBTAT00000053421		8999056	945
ENSBTAG00000040305	ENSBTAT00000057213		8999056	945
ENSBTAG00000040418	ENSBTAT00000045897		19865715	993
ENSBTAG00000040460	ENSBTAT00000052645	keratin 23 [Source:VGNC Symbol;Acc:VGNC:30722]	41789002	1529	KRT23	KRT23-201
ENSBTAG00000040504	ENSBTAT00000053793		25034411	441
ENSBTAG00000042091	ENSBTAT00000059083	U6 spliceosomal RNA [Source:RFAM;Acc:RF00026]	32589404	104	U6	U6-201
ENSBTAG00000042094	ENSBTAT00000059086	Small nucleolar RNA SNORD66 [Source:RFAM;Acc:RF00572]	83475510	76	SNORD66	SNORD66-201
ENSBTAG00000042115	ENSBTAT00000059107	Small nucleolar RNA SNORD116 [Source:RFAM;Acc:RF00108]	2138852	91	SNORD116	SNORD116-201
ENSBTAG00000042173	ENSBTAT00000059165	U6 spliceosomal RNA [Source:RFAM;Acc:RF00026]	54044418	108	U6	U6-201
ENSBTAG00000042175	ENSBTAT00000059167	U6 spliceosomal RNA [Source:RFAM;Acc:RF00026]	46078164	107	U6	U6-201
ENSBTAG00000042185	ENSBTAT00000059177	Small nucleolar RNA SNORD61 [Source:RFAM;Acc:RF00270]	20461163	72	SNORD61	SNORD61-201
ENSBTAG00000042189	ENSBTAT00000059181	U4 spliceosomal RNA [Source:RFAM;Acc:RF00015]	29065066	82	U4	U4-201
ENSBTAG00000042211	ENSBTAT00000059203	Small nucleolar RNA SNORA2/SNORA34 family [Source:RFAM;Acc:RF00410]	71337383	136	SNORA2	SNORA2-201
ENSBTAG00000042219	ENSBTAT00000059211	U6 spliceosomal RNA [Source:RFAM;Acc:RF00026]	75551696	107	U6	U6-201
ENSBTAG00000042255	ENSBTAT00000059247	U6 spliceosomal RNA [Source:RFAM;Acc:RF00026]	109463613	107	U6	U6-201
ENSBTAG00000042279	ENSBTAT00000059271	U6 spliceosomal RNA [Source:RFAM;Acc:RF00026]	18021757	104	U6	U6-201
ENSBTAG00000042312	ENSBTAT00000059304	U6 spliceosomal RNA [Source:RFAM;Acc:RF00026]	54511861	107	U6	U6-201
ENSBTAG00000042315	ENSBTAT00000059307	U6 spliceosomal RNA [Source:RFAM;Acc:RF00026]	30748350	107	U6	U6-201
ENSBTAG00000042325	ENSBTAT00000059317	U6 spliceosomal RNA [Source:RFAM;Acc:RF00026]	40259603	108	U6	U6-201
ENSBTAG00000042365	ENSBTAT00000059357	Small nucleolar RNA SNORD113/SNORD114 family [Source:RFAM;Acc:RF00181]	67532232	72	SNORD113	SNORD113-201
ENSBTAG00000042378	ENSBTAT00000059370	Small nucleolar RNA SNORA70 [Source:RFAM;Acc:RF00156]	29686623	134	SNORA70	SNORA70-201
ENSBTAG00000042389	ENSBTAT00000059381	U6 spliceosomal RNA [Source:RFAM;Acc:RF00026]	71922535	105	U6	U6-201
ENSBTAG00000042430	ENSBTAT00000059422	Small nucleolar RNA SNORA11 [Source:RFAM;Acc:RF00614]	15272749	130	SNORA11	SNORA11-201
ENSBTAG00000042432	ENSBTAT00000059424	U6 spliceosomal RNA [Source:RFAM;Acc:RF00026]	61666833	107	U6	U6-201
ENSBTAG00000042501	ENSBTAT00000059493	Small nucleolar RNA SNORA73 family [Source:RFAM;Acc:RF00045]	64227615	185	SNORA73	SNORA73-201
ENSBTAG00000042503	ENSBTAT00000059495	U4 spliceosomal RNA [Source:RFAM;Acc:RF00015]	99074243	140	U4	U4-201
ENSBTAG00000042563	ENSBTAT00000059555	U6 spliceosomal RNA [Source:RFAM;Acc:RF00026]	9732393	107	U6	U6-201
ENSBTAG00000042565	ENSBTAT00000059557	U6 spliceosomal RNA [Source:RFAM;Acc:RF00026]	104235861	107	U6	U6-201
ENSBTAG00000042593	ENSBTAT00000059585	U6 spliceosomal RNA [Source:RFAM;Acc:RF00026]	58736244	107	U6	U6-201
ENSBTAG00000042594	ENSBTAT00000059586	U5 spliceosomal RNA [Source:RFAM;Acc:RF00020]	12184643	118	U5	U5-201
ENSBTAG00000042604	ENSBTAT00000059596	U6 spliceosomal RNA [Source:RFAM;Acc:RF00026]	83907159	107	U6	U6-201
ENSBTAG00000042620	ENSBTAT00000059612	Small nucleolar RNA SNORA42/SNORA80 family [Source:RFAM;Acc:RF00406]	47440618	135	SNORA42	SNORA42-201
ENSBTAG00000042624	ENSBTAT00000059616	Small nucleolar RNA SNORA36 family [Source:RFAM;Acc:RF00340]	55546805	124	SNORA36	SNORA36-201
ENSBTAG00000042637	ENSBTAT00000059629	U6 spliceosomal RNA [Source:RFAM;Acc:RF00026]	22759777	103	U6	U6-201
ENSBTAG00000042664	ENSBTAT00000059656	U6 spliceosomal RNA [Source:RFAM;Acc:RF00026]	112850120	101	U6	U6-201
ENSBTAG00000042674	ENSBTAT00000059666	U6 spliceosomal RNA [Source:RFAM;Acc:RF00026]	74377790	107	U6	U6-201
ENSBTAG00000042719	ENSBTAT00000059711	Small nucleolar RNA SNORD115 [Source:RFAM;Acc:RF00105]	2239029	80	SNORD115	SNORD115-201
ENSBTAG00000042738	ENSBTAT00000059730	U6 spliceosomal RNA [Source:RFAM;Acc:RF00026]	106752650	107	U6	U6-201
ENSBTAG00000042750	ENSBTAT00000059742	U6atac minor spliceosomal RNA [Source:RFAM;Acc:RF00619]	36826308	128	U6atac	U6atac-201
ENSBTAG00000042780	ENSBTAT00000059772	Small nucleolar RNA SNORD91 family [Source:RFAM;Acc:RF00580]	23879967	95	SNORD91	SNORD91-201
ENSBTAG00000042799	ENSBTAT00000059791	U6 spliceosomal RNA [Source:RFAM;Acc:RF00026]	16165876	107	U6	U6-201
ENSBTAG00000042825	ENSBTAT00000059817	U6 spliceosomal RNA [Source:RFAM;Acc:RF00026]	131814028	108	U6	U6-201
ENSBTAG00000042830	ENSBTAT00000059822	U6 spliceosomal RNA [Source:RFAM;Acc:RF00026]	37920177	107	U6	U6-201
ENSBTAG00000042841	ENSBTAT00000059833	U6 spliceosomal RNA [Source:RFAM;Acc:RF00026]	99693541	108	U6	U6-201
ENSBTAG00000042852	ENSBTAT00000059844	Small nucleolar RNA SNORA43 [Source:RFAM;Acc:RF00416]	36589183	134	SNORA43	SNORA43-201
ENSBTAG00000042870	ENSBTAT00000059862	Small nucleolar RNA U2-19 [Source:RFAM;Acc:RF00494]	37069361	80	snoU2_19	snoU2_19-201
ENSBTAG00000042920	ENSBTAT00000059912	U6 spliceosomal RNA [Source:RFAM;Acc:RF00026]	2528373	109	U6	U6-201
ENSBTAG00000042923	ENSBTAT00000059915	Small nucleolar RNA SNORA62/SNORA6 family [Source:RFAM;Acc:RF00091]	72613870	150	SNORA62	SNORA62-201
ENSBTAG00000042928	ENSBTAT00000059920	U6 spliceosomal RNA [Source:RFAM;Acc:RF00026]	48996775	107	U6	U6-201
ENSBTAG00000042942	ENSBTAT00000059934	U6 spliceosomal RNA [Source:RFAM;Acc:RF00026]	10122125	106	U6	U6-201
ENSBTAG00000042981	ENSBTAT00000059973	U6 spliceosomal RNA [Source:RFAM;Acc:RF00026]	37530716	103	U6	U6-201
ENSBTAG00000042990	ENSBTAT00000059982	U6 spliceosomal RNA [Source:RFAM;Acc:RF00026]	48237730	105	U6	U6-201
ENSBTAG00000043024	ENSBTAT00000060016	U6 spliceosomal RNA [Source:RFAM;Acc:RF00026]	118777020	104	U6	U6-201
ENSBTAG00000043066	ENSBTAT00000060058	U6 spliceosomal RNA [Source:RFAM;Acc:RF00026]	10817956	104	U6	U6-201
ENSBTAG00000043072	ENSBTAT00000060064	Small nucleolar RNA U2-30 [Source:RFAM;Acc:RF00493]	51238642	58	snoU2-30	snoU2-30-201
ENSBTAG00000043073	ENSBTAT00000060065	U6 spliceosomal RNA [Source:RFAM;Acc:RF00026]	56660781	107	U6	U6-201
ENSBTAG00000043079	ENSBTAT00000060071	Small nucleolar RNA SNORA16B/SNORA16A family [Source:RFAM;Acc:RF00190]	50229830	135	SNORA16	SNORA16-201
ENSBTAG00000043122	ENSBTAT00000060114	Small nucleolar RNA SNORA61 [Source:RFAM;Acc:RF00420]	75509909	123	SNORA61	SNORA61-201
ENSBTAG00000043128	ENSBTAT00000060120	Small nucleolar RNA SNORA69 [Source:RFAM;Acc:RF00265]	3998712	134	SNORA69	SNORA69-201
ENSBTAG00000043133	ENSBTAT00000060125	U6 spliceosomal RNA [Source:RFAM;Acc:RF00026]	41248767	105	U6	U6-201
ENSBTAG00000043190	ENSBTAT00000060182	Small nucleolar RNA SNORD36 [Source:RFAM;Acc:RF00049]	14406369	69	SNORD36	SNORD36-201
ENSBTAG00000043193	ENSBTAT00000060185	Small nucleolar RNA SNORA70 [Source:RFAM;Acc:RF00156]	99632946	135	SNORA70	SNORA70-201
ENSBTAG00000043229	ENSBTAT00000060221	U6 spliceosomal RNA [Source:RFAM;Acc:RF00026]	107980499	120	U6	U6-201
ENSBTAG00000043256	ENSBTAT00000060248	U6 spliceosomal RNA [Source:RFAM;Acc:RF00026]	17320540	107	U6	U6-201
ENSBTAG00000043264	ENSBTAT00000060256	Small nucleolar RNA U2-19 [Source:RFAM;Acc:RF00494]	73738525	80	snoU2_19	snoU2_19-201
ENSBTAG00000043313	ENSBTAT00000060305	U6 spliceosomal RNA [Source:RFAM;Acc:RF00026]	65091920	112	U6	U6-201
ENSBTAG00000043335	ENSBTAT00000060327	U6 spliceosomal RNA [Source:RFAM;Acc:RF00026]	64324632	107	U6	U6-201
ENSBTAG00000043343	ENSBTAT00000060335	U6 spliceosomal RNA [Source:RFAM;Acc:RF00026]	80935519	105	U6	U6-201
ENSBTAG00000043356	ENSBTAT00000060348	U5 spliceosomal RNA [Source:RFAM;Acc:RF00020]	6986659	116	U5	U5-201
ENSBTAG00000043373	ENSBTAT00000060365	Small nucleolar RNA SNORD62 [Source:RFAM;Acc:RF00153]	101635011	86	SNORD62	SNORD62-201
ENSBTAG00000043382	ENSBTAT00000060374	Mammalian CPEB3 ribozyme [Source:RFAM;Acc:RF00622]	13739113	78	CPEB3_ribozyme	CPEB3_ribozyme-201
ENSBTAG00000043410	ENSBTAT00000060402	U6 spliceosomal RNA [Source:RFAM;Acc:RF00026]	68662954	104	U6	U6-201
ENSBTAG00000043411	ENSBTAT00000060403	U6 spliceosomal RNA [Source:RFAM;Acc:RF00026]	23248813	103	U6	U6-201
ENSBTAG00000043422	ENSBTAT00000060414	U6 spliceosomal RNA [Source:RFAM;Acc:RF00026]	12980639	102	U6	U6-201
ENSBTAG00000043426	ENSBTAT00000060418	Small nucleolar RNA SNORA8 [Source:RFAM;Acc:RF00393]	28380112	138	SNORA8	SNORA8-201
ENSBTAG00000043444	ENSBTAT00000060436	Small nucleolar RNA SNORD14 [Source:RFAM;Acc:RF00016]	31327871	90	SNORD14	SNORD14-201
ENSBTAG00000043464	ENSBTAT00000060456	U6 spliceosomal RNA [Source:RFAM;Acc:RF00026]	124915369	104	U6	U6-201
ENSBTAG00000043483	ENSBTAT00000060475	Small nucleolar RNA SNORD83 [Source:RFAM;Acc:RF00137]	27571312	77	SNORD83	SNORD83-201
ENSBTAG00000043503	ENSBTAT00000060495	U6 spliceosomal RNA [Source:RFAM;Acc:RF00026]	28378974	107	U6	U6-201
ENSBTAG00000043542	ENSBTAT00000060534	U6 spliceosomal RNA [Source:RFAM;Acc:RF00026]	13349087	103	U6	U6-201
ENSBTAG00000043562	ENSBTAT00000060560		1386	67
ENSBTAG00000043579	ENSBTAT00000060564		5308	67
ENSBTAG00000043611	ENSBTAT00000060603	U6 spliceosomal RNA [Source:RFAM;Acc:RF00026]	71111346	98	U6	U6-201
ENSBTAG00000043625	ENSBTAT00000060617	U4 spliceosomal RNA [Source:RFAM;Acc:RF00015]	32720823	76	U4	U4-201
ENSBTAG00000043649	ENSBTAT00000060641	Small nucleolar RNA SNORA79 [Source:RFAM;Acc:RF00600]	28790482	141	SNORA79	SNORA79-201
ENSBTAG00000043661	ENSBTAT00000060653	7SK RNA [Source:RFAM;Acc:RF00100]	67419494	330	7SK	7SK-201
ENSBTAG00000043721	ENSBTAT00000060713	5S ribosomal RNA [Source:RFAM;Acc:RF00001]	38778769	138	5S_rRNA	5S_rRNA-201
ENSBTAG00000043751	ENSBTAT00000060743	U2 spliceosomal RNA [Source:RFAM;Acc:RF00004]	24817331	145	U2	U2-201
ENSBTAG00000043768	ENSBTAT00000060760	7SK RNA [Source:RFAM;Acc:RF00100]	65666305	318	7SK	7SK-201
ENSBTAG00000043784	ENSBTAT00000060776	7SK RNA [Source:RFAM;Acc:RF00100]	28734154	315	7SK	7SK-201
ENSBTAG00000043805	ENSBTAT00000060797	5S ribosomal RNA [Source:RFAM;Acc:RF00001]	16928510	102	5S_rRNA	5S_rRNA-201
ENSBTAG00000043826	ENSBTAT00000060818	U6 spliceosomal RNA [Source:RFAM;Acc:RF00026]	54338297	75	U6	U6-201
ENSBTAG00000043841	ENSBTAT00000060833	U4 spliceosomal RNA [Source:RFAM;Acc:RF00015]	35170557	159	U4	U4-201
ENSBTAG00000043846	ENSBTAT00000060838	5S ribosomal RNA [Source:RFAM;Acc:RF00001]	41593241	130	5S_rRNA	5S_rRNA-201
ENSBTAG00000043853	ENSBTAT00000060845	5S ribosomal RNA [Source:RFAM;Acc:RF00001]	29708364	99	5S_rRNA	5S_rRNA-201
ENSBTAG00000043857	ENSBTAT00000060849	7SK RNA [Source:RFAM;Acc:RF00100]	67452350	299	7SK	7SK-201
ENSBTAG00000043872	ENSBTAT00000060864	U2 spliceosomal RNA [Source:RFAM;Acc:RF00004]	97923987	180	U2	U2-201
ENSBTAG00000043875	ENSBTAT00000060867	U2 spliceosomal RNA [Source:RFAM;Acc:RF00004]	63120846	130	U2	U2-201
ENSBTAG00000043907	ENSBTAT00000060899	U2 spliceosomal RNA [Source:RFAM;Acc:RF00004]	74190951	97	U2	U2-201
ENSBTAG00000043908	ENSBTAT00000060900	7SK RNA [Source:RFAM;Acc:RF00100]	68391715	379	7SK	7SK-201
ENSBTAG00000044009	ENSBTAT00000060951	protein phosphatase 1 regulatory inhibitor subunit 1C [Source:VGNC Symbol;Acc:VGNC:33235]	14623643	330	PPP1R1C	PPP1R1C-201
ENSBTAG00000044093	ENSBTAT00000061294	alpha 1,3-galactosyltransferase 2 [Source:HGNC Symbol;Acc:HGNC:30005]	121232762	789	A3GALT2	A3GALT2-201
ENSBTAG00000044107	ENSBTAT00000061156	family with sequence similarity 159 member A [Source:VGNC Symbol;Acc:VGNC:28737]	94308840	567	FAM159A	FAM159A-201
ENSBTAG00000044137	ENSBTAT00000064091		24519647	539
ENSBTAG00000044137	ENSBTAT00000061590		24578813	1581
ENSBTAG00000044141	ENSBTAT00000061627	maestro heat-like repeat-containing protein family member 7 [Source:RefSeq peptide;Acc:NP_001071417]	92165969	2577
ENSBTAG00000044202	ENSBTAT00000061509	connector enhancer of kinase suppressor of Ras 2 [Source:VGNC Symbol;Acc:VGNC:27505]	129117572	3394	CNKSR2	CNKSR2-201
ENSBTAG00000044230	ENSBTAT00000061663	Small nucleolar RNA U89 [Source:RFAM;Acc:RF01294]	38259284	216	snoU89	snoU89-201
ENSBTAG00000044237	ENSBTAT00000061670	U6 spliceosomal RNA [Source:RFAM;Acc:RF00026]	8655922	104	U6	U6-201
ENSBTAG00000044260	ENSBTAT00000061693	Small Cajal body specific RNA 8 [Source:RFAM;Acc:RF00286]	25184208	134	SCARNA8	SCARNA8-201
ENSBTAG00000044262	ENSBTAT00000061695	bta-mir-2407 [Source:miRBase;Acc:MI0011450]	44088087	73	bta-mir-2407	bta-mir-2407-201
ENSBTAG00000044272	ENSBTAT00000061705		17373082	74
ENSBTAG00000044291	ENSBTAT00000061724	7SK RNA [Source:RFAM;Acc:RF00100]	93280759	261	7SK	7SK-201
ENSBTAG00000044294	ENSBTAT00000061727	bta-mir-2418 [Source:miRBase;Acc:MI0011464]	49304527	76	bta-mir-2418	bta-mir-2418-201
ENSBTAG00000044332	ENSBTAT00000061765	U6 spliceosomal RNA [Source:RFAM;Acc:RF00026]	56643456	104	U6	U6-201
ENSBTAG00000044345	ENSBTAT00000061778	Small nucleolar RNA SNORD112 [Source:RFAM;Acc:RF01169]	67444058	77	SNORD112	SNORD112-201
ENSBTAG00000044380	ENSBTAT00000061813	Small nucleolar RNA SNORA70 [Source:RFAM;Acc:RF00156]	81564027	147	SNORA70	SNORA70-201
ENSBTAG00000044410	ENSBTAT00000061843	U6 spliceosomal RNA [Source:RFAM;Acc:RF00026]	7789881	104	U6	U6-201
ENSBTAG00000044412	ENSBTAT00000061845	bta-mir-2381 [Source:miRBase;Acc:MI0011418]	49737880	70	bta-mir-2381	bta-mir-2381-201
ENSBTAG00000044430	ENSBTAT00000061863	Small nucleolar RNA SNORA70 [Source:RFAM;Acc:RF00156]	34572054	133	SNORA70	SNORA70-201
ENSBTAG00000044436	ENSBTAT00000061869		117482295	92
ENSBTAG00000044458	ENSBTAT00000061891	bta-mir-2489 [Source:miRBase;Acc:MI0011326]	48094677	78	bta-mir-2489	bta-mir-2489-201
ENSBTAG00000044469	ENSBTAT00000061902	bta-mir-2296 [Source:miRBase;Acc:MI0011306]	37182428	70	bta-mir-2296	bta-mir-2296-201
ENSBTAG00000044472	ENSBTAT00000061905	5S ribosomal RNA [Source:RFAM;Acc:RF00001]	115730326	134	5S_rRNA	5S_rRNA-201
ENSBTAG00000044513	ENSBTAT00000061946		44003221	80
ENSBTAG00000044514	ENSBTAT00000061947	Small nucleolar RNA SNORA70 [Source:RFAM;Acc:RF00156]	11277716	123	SNORA70	SNORA70-201
ENSBTAG00000044589	ENSBTAT00000062022	bta-mir-2313 [Source:miRBase;Acc:MI0011330]	34628901	74	bta-mir-2313	bta-mir-2313-201
ENSBTAG00000044622	ENSBTAT00000062055	bta-mir-2295 [Source:miRBase;Acc:MI0011305]	10862252	67	bta-mir-2295	bta-mir-2295-201
ENSBTAG00000044661	ENSBTAT00000062094	bta-mir-2314 [Source:miRBase;Acc:MI0011333]	40356921	61	bta-mir-2314	bta-mir-2314-201
ENSBTAG00000044699	ENSBTAT00000062132	U6 spliceosomal RNA [Source:RFAM;Acc:RF00026]	44211334	106	U6	U6-201
ENSBTAG00000044706	ENSBTAT00000062139	Small nucleolar RNA SNORA42/SNORA80 family [Source:RFAM;Acc:RF00406]	70122796	127	SNORA42	SNORA42-201
ENSBTAG00000044713	ENSBTAT00000062146	Small nucleolar RNA U3 [Source:RFAM;Acc:RF00012]	88672352	94	U3	U3-201
ENSBTAG00000044764	ENSBTAT00000062197	Small nucleolar RNA SNORA25 [Source:RFAM;Acc:RF00402]	30296182	127	SNORA25	SNORA25-201
ENSBTAG00000044782	ENSBTAT00000062215	5S ribosomal RNA [Source:RFAM;Acc:RF00001]	65529890	110	5S_rRNA	5S_rRNA-201
ENSBTAG00000044802	ENSBTAT00000062235	Small Cajal body specific RNA 11 [Source:RFAM;Acc:RF00564]	68160606	139	SCARNA11	SCARNA11-201
ENSBTAG00000044805	ENSBTAT00000062238	7SK RNA [Source:RFAM;Acc:RF00100]	18745670	285	7SK	7SK-201
ENSBTAG00000044842	ENSBTAT00000062275	Small nucleolar RNA SNORA76 [Source:RFAM;Acc:RF00598]	72549211	132	SNORA76	SNORA76-201
ENSBTAG00000044854	ENSBTAT00000062287	U6 spliceosomal RNA [Source:RFAM;Acc:RF00026]	61590492	105	U6	U6-201
ENSBTAG00000044873	ENSBTAT00000062306	U6 spliceosomal RNA [Source:RFAM;Acc:RF00026]	51328406	103	U6	U6-201
ENSBTAG00000044884	ENSBTAT00000062317	bta-mir-2343 [Source:miRBase;Acc:MI0011371]	45204997	74	bta-mir-2343	bta-mir-2343-201
ENSBTAG00000044897	ENSBTAT00000062330	bta-mir-2438 [Source:miRBase;Acc:MI0011491]	110023643	67	bta-mir-2438	bta-mir-2438-201
ENSBTAG00000044906	ENSBTAT00000062339	Small nucleolar RNA U2-19 [Source:RFAM;Acc:RF00494]	85557597	76	snoU2_19	snoU2_19-201
ENSBTAG00000044924	ENSBTAT00000062357	Small nucleolar RNA U105B [Source:RFAM;Acc:RF01173]	15892655	75	snoU105B	snoU105B-201
ENSBTAG00000044931	ENSBTAT00000062364	U6 spliceosomal RNA [Source:RFAM;Acc:RF00026]	7635340	104	U6	U6-201
ENSBTAG00000044944	ENSBTAT00000062377	U6 spliceosomal RNA [Source:RFAM;Acc:RF00026]	50927705	108	U6	U6-201
ENSBTAG00000044962	ENSBTAT00000062395		88843397	96
ENSBTAG00000044971	ENSBTAT00000062404	Small nucleolar RNA SNORD86 [Source:RFAM;Acc:RF00594]	64018894	85	SNORD86	SNORD86-201
ENSBTAG00000044981	ENSBTAT00000062414	bta-mir-2478 [Source:miRBase;Acc:MI0011540]	28046356	77	bta-mir-2478	bta-mir-2478-201
ENSBTAG00000044998	ENSBTAT00000062431		30096635	81
ENSBTAG00000045025	ENSBTAT00000062458	U1 spliceosomal RNA [Source:RFAM;Acc:RF00003]	25655008	176	U1	U1-201
ENSBTAG00000045027	ENSBTAT00000062460	bta-mir-2372 [Source:miRBase;Acc:MI0011407]	56699826	77	bta-mir-2372	bta-mir-2372-201
ENSBTAG00000045040	ENSBTAT00000062473	bta-mir-2410 [Source:miRBase;Acc:MI0011453]	51051771	76	bta-mir-2410	bta-mir-2410-201
ENSBTAG00000045060	ENSBTAT00000062493	Small nucleolar RNA SNORA70 [Source:RFAM;Acc:RF00156]	18373100	86	SNORA70	SNORA70-201
ENSBTAG00000045071	ENSBTAT00000062504	Small nucleolar RNA SNORA64/SNORA10 family [Source:RFAM;Acc:RF00264]	95982801	110	SNORA64	SNORA64-201
ENSBTAG00000045074	ENSBTAT00000062507	bta-mir-2355 [Source:miRBase;Acc:MI0011384]	95834636	87	bta-mir-2355	bta-mir-2355-201
ENSBTAG00000045082	ENSBTAT00000062515	small Cajal body-specific RNA 17 [Source:RFAM;Acc:RF00492]	20756089	143	SCARNA17	SCARNA17-201
ENSBTAG00000045115	ENSBTAT00000062548	U6 spliceosomal RNA [Source:RFAM;Acc:RF00026]	36974677	87	U6	U6-201
ENSBTAG00000045142	ENSBTAT00000062575	U6 spliceosomal RNA [Source:RFAM;Acc:RF00026]	58135805	53	U6	U6-201
ENSBTAG00000045144	ENSBTAT00000062577	bta-mir-2414 [Source:miRBase;Acc:MI0011460]	102310324	74	bta-mir-2414	bta-mir-2414-201
ENSBTAG00000045168	ENSBTAT00000062601	U5 spliceosomal RNA [Source:RFAM;Acc:RF00020]	81707613	136	U5	U5-201
ENSBTAG00000045185	ENSBTAT00000062618	7SK RNA [Source:RFAM;Acc:RF00100]	24208433	337	7SK	7SK-201
ENSBTAG00000045244	ENSBTAT00000062677	bta-mir-2409 [Source:miRBase;Acc:MI0011452]	50439199	64	bta-mir-2409	bta-mir-2409-201
ENSBTAG00000045262	ENSBTAT00000062695	U6 spliceosomal RNA [Source:RFAM;Acc:RF00026]	79320445	101	U6	U6-201
ENSBTAG00000045269	ENSBTAT00000062702	bta-mir-2284l [Source:miRBase;Acc:MI0011325]	39024820	73	bta-mir-2284l	bta-mir-2284l-201
ENSBTAG00000045312	ENSBTAT00000062745	U6 spliceosomal RNA [Source:RFAM;Acc:RF00026]	105296545	102	U6	U6-201
ENSBTAG00000045338	ENSBTAT00000062771	Vault RNA [Source:RFAM;Acc:RF00006]	60752971	79	Vault	Vault-201
ENSBTAG00000045350	ENSBTAT00000062783	5S ribosomal RNA [Source:RFAM;Acc:RF00001]	82971429	103	5S_rRNA	5S_rRNA-201
ENSBTAG00000045361	ENSBTAT00000062794	U6 spliceosomal RNA [Source:RFAM;Acc:RF00026]	51909329	108	U6	U6-201
ENSBTAG00000045364	ENSBTAT00000062797	U1 spliceosomal RNA [Source:RFAM;Acc:RF00003]	50677370	109	U1	U1-201
ENSBTAG00000045371	ENSBTAT00000062804	5S ribosomal RNA [Source:RFAM;Acc:RF00001]	4295226	128	5S_rRNA	5S_rRNA-201
ENSBTAG00000045373	ENSBTAT00000062806	bta-mir-2320 [Source:miRBase;Acc:MI0011342]	50502447	75	bta-mir-2320	bta-mir-2320-201
ENSBTAG00000045449	ENSBTAT00000062882	bta-mir-2349 [Source:miRBase;Acc:MI0011377]	54221249	65	bta-mir-2349	bta-mir-2349-201
ENSBTAG00000045451	ENSBTAT00000062884	Small nucleolar RNA SNORA18 [Source:RFAM;Acc:RF00425]	3870244	96	SNORA18	SNORA18-201
ENSBTAG00000045458	ENSBTAT00000062891	bta-mir-2458 [Source:miRBase;Acc:MI0011517]	28718809	67	bta-mir-2458	bta-mir-2458-201
ENSBTAG00000045460	ENSBTAT00000062893	Small Cajal body specific RNA 11 [Source:RFAM;Acc:RF00564]	104207320	138	SCARNA11	SCARNA11-201
ENSBTAG00000045469	ENSBTAT00000062902	bta-mir-2439 [Source:miRBase;Acc:MI0011492]	112367027	78	bta-mir-2439	bta-mir-2439-201
ENSBTAG00000045484	ENSBTAT00000062917	5S ribosomal RNA [Source:RFAM;Acc:RF00001]	20743797	97	5S_rRNA	5S_rRNA-201
ENSBTAG00000045518	ENSBTAT00000064151	5S ribosomal RNA [Source:RFAM;Acc:RF00001]	1894766	119	5S_rRNA	5S_rRNA-201
ENSBTAG00000045553	ENSBTAT00000064721	U6 spliceosomal RNA [Source:RFAM;Acc:RF00026]	18063639	107	U6	U6-201
ENSBTAG00000045635	ENSBTAT00000063762		15662298	2184
ENSBTAG00000045671	ENSBTAT00000063890		70650514	585
ENSBTAG00000045721	ENSBTAT00000063066	bta-mir-2892 [Source:miRBase;Acc:MI0013067]	81323251	104	bta-mir-2892	bta-mir-2892-201
ENSBTAG00000045732	ENSBTAT00000065517	chromosome 17 open reading frame 105 [Source:HGNC Symbol;Acc:HGNC:37241]	44296165	749	C17orf105	C17orf105-201
ENSBTAG00000045750	ENSBTAT00000065838	DEAD (Asp-Glu-Ala-Asp) box polypeptide 3, Y-linked [Source:RefSeq peptide;Acc:NP_001166066]	143375658	2769	DDX3Y	DDX3Y-201
ENSBTAG00000045811	ENSBTAT00000064993	U2 spliceosomal RNA [Source:RFAM;Acc:RF00004]	64805989	191	U2	U2-201
ENSBTAG00000045818	ENSBTAT00000065876	Metazoan signal recognition particle RNA [Source:RFAM;Acc:RF00017]	78440225	297	Metazoa_SRP	Metazoa_SRP-201
ENSBTAG00000045823	ENSBTAT00000065217		20196696	70
ENSBTAG00000045830	ENSBTAT00000065592		20592773	906
ENSBTAG00000045836	ENSBTAT00000063992		71493560	78
ENSBTAG00000045841	ENSBTAT00000065020		26558249	432
ENSBTAG00000045851	ENSBTAT00000063288		60293999	825
ENSBTAG00000045954	ENSBTAT00000064557	leucine rich repeat containing 14B [Source:VGNC Symbol;Acc:VGNC:31000]	71989365	1536	LRRC14B	LRRC14B-201
ENSBTAG00000045963	ENSBTAT00000065230	5S ribosomal RNA [Source:RFAM;Acc:RF00001]	57844399	119	5S_rRNA	5S_rRNA-201
ENSBTAG00000046011	ENSBTAT00000023715		9019	939
ENSBTAG00000046068	ENSBTAT00000013033		29703282	492
ENSBTAG00000046069	ENSBTAT00000063388	Sperm acrosome-associated protein 5 [Source:UniProtKB/Swiss-Prot;Acc:Q32PD6]	92801705	613	SPACA5	SPACA5-201
ENSBTAG00000046084	ENSBTAT00000063613		148326780	790	MGC151921	MGC151921-201
ENSBTAG00000046135	ENSBTAT00000065600		69160054	747
ENSBTAG00000046164	ENSBTAT00000065554		106472836	406
ENSBTAG00000046206	ENSBTAT00000065751	U6 spliceosomal RNA [Source:RFAM;Acc:RF00026]	71972507	114	U6	U6-201
ENSBTAG00000046240	ENSBTAT00000063345		17730115	70
ENSBTAG00000046293	ENSBTAT00000063960		23556081	2181
ENSBTAG00000046294	ENSBTAT00000056398		54179414	1509
ENSBTAG00000046305	ENSBTAT00000066019		24120630	360
ENSBTAG00000046322	ENSBTAT00000030641		75145211	327
ENSBTAG00000046322	ENSBTAT00000063989		75145211	348
ENSBTAG00000046329	ENSBTAT00000063050		137148728	846
ENSBTAG00000046330	ENSBTAT00000063832		35086887	153
ENSBTAG00000046365	ENSBTAT00000063040		48771241	531
ENSBTAG00000046368	ENSBTAT00000047733	Histone H3.2 [Source:UniProtKB/Swiss-Prot;Acc:P84227]	20805719	414
ENSBTAG00000046374	ENSBTAT00000063995		9176500	522
ENSBTAG00000046386	ENSBTAT00000064972	serine rich and transmembrane domain containing 1 [Source:VGNC Symbol;Acc:VGNC:34487]	24926477	321	SERTM1	SERTM1-201
ENSBTAG00000046393	ENSBTAT00000063573	U4 spliceosomal RNA [Source:RFAM;Acc:RF00015]	35649390	107	U4	U4-201
ENSBTAG00000046411	ENSBTAT00000050486	5S ribosomal RNA [Source:RFAM;Acc:RF00001]	57803213	119	5S_rRNA	5S_rRNA-201
ENSBTAG00000046443	ENSBTAT00000054467		22954216	639	IFNAC	IFNAC-201
ENSBTAG00000046513	ENSBTAT00000049823		10557186	927
ENSBTAG00000046614	ENSBTAT00000064458		74507152	983
ENSBTAG00000046622	ENSBTAT00000065974	Metazoan signal recognition particle RNA [Source:RFAM;Acc:RF00017]	28507684	310	Metazoa_SRP	Metazoa_SRP-201
ENSBTAG00000046629	ENSBTAT00000064068		23016040	588
ENSBTAG00000046637	ENSBTAT00000063209	zinc finger BED-type containing 2 [Source:VGNC Symbol;Acc:VGNC:37053]	56759922	657	ZBED2	ZBED2-201
ENSBTAG00000046661	ENSBTAT00000065652	bta-mir-2881 [Source:miRBase;Acc:MI0013054]	13754307	71	bta-mir-2881	bta-mir-2881-201
ENSBTAG00000046662	ENSBTAT00000064700	transient receptor potential cation channel subfamily M member 5 [Source:VGNC Symbol;Acc:VGNC:36391]	49817287	3402	TRPM5	TRPM5-201
ENSBTAG00000046675	ENSBTAT00000065644		47180463	76
ENSBTAG00000046676	ENSBTAT00000065833		49265076	381
ENSBTAG00000046721	ENSBTAT00000065960		113842282	426
ENSBTAG00000046727	ENSBTAT00000062985		25763970	954
ENSBTAG00000046754	ENSBTAT00000063167	U6 spliceosomal RNA [Source:RFAM;Acc:RF00026]	2486	107	U6	U6-201
ENSBTAG00000046766	ENSBTAT00000065762		22441638	963
ENSBTAG00000046815	ENSBTAT00000056009		23045591	588
ENSBTAG00000046834	ENSBTAT00000064128	bta-mir-2450a [Source:miRBase;Acc:MI0011506]	107740257	73	bta-mir-2450a	bta-mir-2450a-201
ENSBTAG00000046863	ENSBTAT00000065761	5S ribosomal RNA [Source:RFAM;Acc:RF00001]	12325402	117	5S_rRNA	5S_rRNA-201
ENSBTAG00000046887	ENSBTAT00000064598		65456341	381
ENSBTAG00000046897	ENSBTAT00000064178		23498662	369
ENSBTAG00000046912	ENSBTAT00000064653	Metazoan signal recognition particle RNA [Source:RFAM;Acc:RF00017]	42878191	297	Metazoa_SRP	Metazoa_SRP-201
ENSBTAG00000046926	ENSBTAT00000063044		51944664	522
ENSBTAG00000046952	ENSBTAT00000044940		84683743	453
ENSBTAG00000046953	ENSBTAT00000066268		44131060	942
ENSBTAG00000046967	ENSBTAT00000065677		23253528	558
ENSBTAG00000047001	ENSBTAT00000066245		23549910	369
ENSBTAG00000047045	ENSBTAT00000064985		54750219	507
ENSBTAG00000047068	ENSBTAT00000065700		143378430	531
ENSBTAG00000047081	ENSBTAT00000063935		25050205	612
ENSBTAG00000047101	ENSBTAT00000065003	coiled-coil domain containing 177 [Source:VGNC Symbol;Acc:VGNC:26873]	81677905	2097	CCDC177	CCDC177-201
ENSBTAG00000047122	ENSBTAT00000064298	5S ribosomal RNA [Source:RFAM;Acc:RF00001]	60891399	119	5S_rRNA	5S_rRNA-201
ENSBTAG00000047138	ENSBTAT00000065044	arginine vasopressin receptor 2 [Source:VGNC Symbol;Acc:VGNC:26360]	40036423	1443	AVPR2	AVPR2-201
ENSBTAG00000047164	ENSBTAT00000065130		49617544	604
ENSBTAG00000047261	ENSBTAT00000063615		82120702	90
ENSBTAG00000047262	ENSBTAT00000066349		42484047	777
ENSBTAG00000047291	ENSBTAT00000064576	Small nucleolar RNA SNORA24 [Source:RFAM;Acc:RF00399]	12787175	119	SNORA24	SNORA24-201
ENSBTAG00000047296	ENSBTAT00000064046	bta-mir-378d [Source:miRBase;Acc:MI0031501]	8714961	91	bta-mir-378d	bta-mir-378d-201
ENSBTAG00000047341	ENSBTAT00000064552		115296206	4152
ENSBTAG00000047341	ENSBTAT00000063811		115296206	4299
ENSBTAG00000047356	ENSBTAT00000064222		49340178	441
ENSBTAG00000047380	ENSBTAT00000066189		38044615	784	CT	CT-201
ENSBTAG00000047423	ENSBTAT00000065598	glutamate rich 4 [Source:VGNC Symbol;Acc:VGNC:28584]	50856438	679	ERICH4	ERICH4-201
ENSBTAG00000047443	ENSBTAT00000004850		51587278	1887
ENSBTAG00000047443	ENSBTAT00000063868		51587269	1392
ENSBTAG00000047445	ENSBTAT00000064795		66272623	57
ENSBTAG00000047455	ENSBTAT00000064877	5S ribosomal RNA [Source:RFAM;Acc:RF00001]	54612881	120	5S_rRNA	5S_rRNA-201
ENSBTAG00000047459	ENSBTAT00000064889		111541950	168
ENSBTAG00000047490	ENSBTAT00000064941		99704435	501
ENSBTAG00000047491	ENSBTAT00000065568	calcium voltage-gated channel subunit alpha1 S [Source:HGNC Symbol;Acc:HGNC:1397]	81527902	5305	CACNA1S	CACNA1S-201
ENSBTAG00000047491	ENSBTAT00000065901	calcium voltage-gated channel subunit alpha1 S [Source:HGNC Symbol;Acc:HGNC:1397]	81527931	5443	CACNA1S	CACNA1S-202
ENSBTAG00000047551	ENSBTAT00000054734	interferon tau c1 precursor [Source:RefSeq peptide;Acc:NP_001026935]	22634001	1177	IFN-tau-c1	IFN-tau-c1-201
ENSBTAG00000047559	ENSBTAT00000065135		68936718	381
ENSBTAG00000047625	ENSBTAT00000004553	protocadherin Fat 2 precursor [Source:RefSeq peptide;Acc:NP_001179501]	64773693	3564
ENSBTAG00000047651	ENSBTAT00000065991	U1 spliceosomal RNA [Source:RFAM;Acc:RF00003]	94556235	151	U1	U1-201
ENSBTAG00000047698	ENSBTAT00000064927		22815284	582	IFN-TAU	IFN-TAU-201
ENSBTAG00000047745	ENSBTAT00000064704		22825910	579
ENSBTAG00000047821	ENSBTAT00000064772		33473374	153
ENSBTAG00000047836	ENSBTAT00000064188		64587266	300
ENSBTAG00000047848	ENSBTAT00000063934		102201491	780
ENSBTAG00000047850	ENSBTAT00000064976		45559476	939
ENSBTAG00000047861	ENSBTAT00000063008		135102419	312
ENSBTAG00000047885	ENSBTAT00000065328	actin like 10 [Source:HGNC Symbol;Acc:HGNC:16127]	63695917	738	ACTL10	ACTL10-201
ENSBTAG00000047893	ENSBTAT00000065256		21960710	939
ENSBTAG00000047909	ENSBTAT00000063881		23727821	511
ENSBTAG00000047923	ENSBTAT00000064888	Small nucleolar RNA SNORD116 [Source:RFAM;Acc:RF00108]	3678569	93	SNORD116	SNORD116-201
ENSBTAG00000047939	ENSBTAT00000056058		19117275	1189
ENSBTAG00000047946	ENSBTAT00000023649		54224730	579
ENSBTAG00000047968	ENSBTAT00000065999	BTB domain containing 18 [Source:HGNC Symbol;Acc:HGNC:37214]	82377891	2022	BTBD18	BTBD18-201
ENSBTAG00000047982	ENSBTAT00000064855		23102227	588
ENSBTAG00000047995	ENSBTAT00000063081	U6 spliceosomal RNA [Source:RFAM;Acc:RF00026]	17525724	105	U6	U6-201
ENSBTAG00000048009	ENSBTAT00000063334		61501526	126
ENSBTAG00000048016	ENSBTAT00000065196		106455792	339
ENSBTAG00000048070	ENSBTAT00000065363	Small nucleolar RNA SNORD53/SNORD92 [Source:RFAM;Acc:RF00325]	70872348	85	SNORD53_SNORD92	SNORD53_SNORD92-201
ENSBTAG00000048076	ENSBTAT00000063837	bta-mir-3432a-1 [Source:miRBase;Acc:MI0014500]	55746877	97	bta-mir-3432a-1	bta-mir-3432a-1-201
ENSBTAG00000048110	ENSBTAT00000066285		138151889	72
ENSBTAG00000048132	ENSBTAT00000063445	U6 spliceosomal RNA [Source:RFAM;Acc:RF00026]	45051049	107	U6	U6-201
ENSBTAG00000048164	ENSBTAT00000063638		40336983	1047
ENSBTAG00000048171	ENSBTAT00000063757	Tracheal antimicrobial peptide [Source:UniProtKB/Swiss-Prot;Acc:P25068]	4890323	431	TAP	TAP-201
ENSBTAG00000048179	ENSBTAT00000064605		83474966	399
ENSBTAG00000048268	ENSBTAT00000064623		71530013	458
ENSBTAG00000048268	ENSBTAT00000064325		71530013	443
ENSBTAG00000048279	ENSBTAT00000064600		10584324	1315	BCAR4	BCAR4-201
ENSBTAG00000048303	ENSBTAT00000013415		24396858	981
ENSBTAG00000048315	ENSBTAT00000065875		42178276	960

## Sheet: sheet 4
Table S7. sheet 4	Venn diagram output of Figure 1, showing the list of hepatic non-DE genes commonly shared between Polish-Red vs. Hereford and Polish-HF vs. Polish-Red.
Gene stable ID	Transcript stable ID	Gene description	Transcription start site (TSS)	Transcript length (including UTRs and CDS)	Gene name	Transcript name
ENSBTAG00000000008	ENSBTAT00000000008	potassium voltage-gated channel subfamily J member 1 [Source:VGNC Symbol;Acc:VGNC:30453]	32787597	1511	KCNJ1	KCNJ1-201
ENSBTAG00000000309	ENSBTAT00000000401	protein tyrosine phosphatase, receptor type T [Source:HGNC Symbol;Acc:HGNC:9682]	71678072	2802	PTPRT	PTPRT-201
ENSBTAG00000000470	ENSBTAT00000000595	integrin binding sialoprotein [Source:VGNC Symbol;Acc:VGNC:30021]	38323305	1035	IBSP	IBSP-201
ENSBTAG00000000606	ENSBTAT00000000798	synaptotagmin 10 [Source:VGNC Symbol;Acc:VGNC:35536]	76692598	1572	SYT10	SYT10-201
ENSBTAG00000000749	ENSBTAT00000000995	lamin tail domain containing 1 [Source:VGNC Symbol;Acc:VGNC:30932]	84856328	1442	LMNTD1	LMNTD1-201
ENSBTAG00000000792	ENSBTAT00000001048	adherens junctions associated protein 1 [Source:VGNC Symbol;Acc:VGNC:25768]	49851221	1330	AJAP1	AJAP1-201
ENSBTAG00000000853	ENSBTAT00000001135		20913363	990
ENSBTAG00000000914	ENSBTAT00000001209	opioid receptor kappa 1 [Source:VGNC Symbol;Acc:VGNC:32439]	23395443	1258	OPRK1	OPRK1-201
ENSBTAG00000000930	ENSBTAT00000001231		63225954	704
ENSBTAG00000000972	ENSBTAT00000043653		146077070	741	KRTAP10-2	KRTAP10-2-201
ENSBTAG00000000997	ENSBTAT00000001320		28242450	486
ENSBTAG00000001128	ENSBTAT00000001499	ring finger protein 165 [Source:VGNC Symbol;Acc:VGNC:34032]	46619513	1053	RNF165	RNF165-201
ENSBTAG00000001213	ENSBTAT00000053281		71550674	2166
ENSBTAG00000001221	ENSBTAT00000001615	NK3 homeobox 1 [Source:VGNC Symbol;Acc:VGNC:32105]	71666501	732	NKX3-1	NKX3-1-201
ENSBTAG00000001231	ENSBTAT00000001628	cadherin related family member 1 [Source:VGNC Symbol;Acc:VGNC:27108]	39475993	2941	CDHR1	CDHR1-201
ENSBTAG00000001530	ENSBTAT00000002001	fibroblast growth factor 8 [Source:VGNC Symbol;Acc:VGNC:28983]	22380835	933	FGF8	FGF8-201
ENSBTAG00000001610	ENSBTAT00000002116	solute carrier family 4 member 1 (Diego blood group) [Source:HGNC Symbol;Acc:HGNC:11027]	44708381	3460	BKB3	BKB3-201
ENSBTAG00000001610	ENSBTAT00000002081	solute carrier family 4 member 1 (Diego blood group) [Source:HGNC Symbol;Acc:HGNC:11027]	44702693	2876	BKB3	BKB3-202
ENSBTAG00000001729	ENSBTAT00000002265	dual specificity phosphatase 10 [Source:VGNC Symbol;Acc:VGNC:28249]	25936856	2575	DUSP10	DUSP10-201
ENSBTAG00000001729	ENSBTAT00000054652	dual specificity phosphatase 10 [Source:VGNC Symbol;Acc:VGNC:28249]	25936864	2494	DUSP10	DUSP10-202
ENSBTAG00000001780	ENSBTAT00000002334	serine--tRNA ligase, mitochondrial precursor [Source:RefSeq peptide;Acc:NP_776882]	48905610	1907	SARS2	SARS2-202
ENSBTAG00000001780	ENSBTAT00000032066	serine--tRNA ligase, mitochondrial precursor [Source:RefSeq peptide;Acc:NP_776882]	48905591	1887	SARS2	SARS2-201
ENSBTAG00000001865	ENSBTAT00000002431	sarcoglycan gamma [Source:VGNC Symbol;Acc:VGNC:34539]	34954970	1554	SGCG	SGCG-201
ENSBTAG00000001925	ENSBTAT00000002505	transmembrane protease, serine 11D [Source:HGNC Symbol;Acc:HGNC:24059]	85318173	1329	TMPRSS11D	TMPRSS11D-201
ENSBTAG00000001969	ENSBTAT00000064331	coiled-coil domain-containing protein 39 [Source:RefSeq peptide;Acc:NP_001192985]	86953445	3223	CCDC39	CCDC39-201
ENSBTAG00000001969	ENSBTAT00000002557	coiled-coil domain-containing protein 39 [Source:RefSeq peptide;Acc:NP_001192985]	86953445	3217	CCDC39	CCDC39-202
ENSBTAG00000001979	ENSBTAT00000066188	TATA-box binding protein associated factor 7 like [Source:VGNC Symbol;Acc:VGNC:35580]	55144665	1362	TAF7L	TAF7L-202
ENSBTAG00000001979	ENSBTAT00000002568	TATA-box binding protein associated factor 7 like [Source:VGNC Symbol;Acc:VGNC:35580]	55143817	1204	TAF7L	TAF7L-201
ENSBTAG00000002075	ENSBTAT00000002681	membrane metalloendopeptidase [Source:VGNC Symbol;Acc:VGNC:31514]	113502393	3722	MME	MME-201
ENSBTAG00000002164	ENSBTAT00000044392	axonemal dynein light chain domain containing 1 [Source:VGNC Symbol;Acc:VGNC:26363]	62138403	2941	AXDND1	AXDND1-202
ENSBTAG00000002164	ENSBTAT00000065930	axonemal dynein light chain domain containing 1 [Source:VGNC Symbol;Acc:VGNC:26363]	62138403	2620	AXDND1	AXDND1-201
ENSBTAG00000002401	ENSBTAT00000003109	neuropeptide FF-amide peptide precursor [Source:VGNC Symbol;Acc:VGNC:32198]	26679274	321	NPFF	NPFF-201
ENSBTAG00000002581	ENSBTAT00000003342		7011924	1641	BOLA-DYA	BOLA-DYA-201
ENSBTAG00000002629	ENSBTAT00000003404	testis expressed 45 [Source:HGNC Symbol;Acc:HGNC:24745]	17590554	1518	TEX45	TEX45-201
ENSBTAG00000002661	ENSBTAT00000003445	immunoglobulin superfamily containing leucine rich repeat 2 [Source:VGNC Symbol;Acc:VGNC:30299]	34952418	2253	ISLR2	ISLR2-201
ENSBTAG00000002943	ENSBTAT00000003831		36064471	507
ENSBTAG00000003308	ENSBTAT00000004281	Grid2 interacting protein [Source:VGNC Symbol;Acc:VGNC:29641]	38934907	3633	GRID2IP	GRID2IP-201
ENSBTAG00000003353	ENSBTAT00000004354	solute carrier family 6 member 2 [Source:VGNC Symbol;Acc:VGNC:34920]	23962442	3194	SLC6A2	SLC6A2-201
ENSBTAG00000003568	ENSBTAT00000056559	claudin 10 [Source:VGNC Symbol;Acc:VGNC:27403]	76758754	1133	CLDN10	CLDN10-201
ENSBTAG00000003568	ENSBTAT00000004641	claudin 10 [Source:VGNC Symbol;Acc:VGNC:27403]	76844430	929	CLDN10	CLDN10-202
ENSBTAG00000003975	ENSBTAT00000005195	lectin, mannose binding 2 like [Source:VGNC Symbol;Acc:VGNC:30921]	2672003	2064	LMAN2L	LMAN2L-201
ENSBTAG00000003975	ENSBTAT00000049716	lectin, mannose binding 2 like [Source:VGNC Symbol;Acc:VGNC:30921]	2672003	2031	LMAN2L	LMAN2L-202
ENSBTAG00000004292	ENSBTAT00000005625	collapsin response mediator protein 1 [Source:VGNC Symbol;Acc:VGNC:27720]	105105248	2640	CRMP1	CRMP1-201
ENSBTAG00000004499	ENSBTAT00000061169	regulator of G protein signaling 3 [Source:VGNC Symbol;Acc:VGNC:33922]	104422822	3951	RGS3	RGS3-201
ENSBTAG00000004499	ENSBTAT00000005904	regulator of G protein signaling 3 [Source:VGNC Symbol;Acc:VGNC:33922]	104444149	3589	RGS3	RGS3-202
ENSBTAG00000004624	ENSBTAT00000006068		3159664	1335
ENSBTAG00000004743	ENSBTAT00000006228		29475634	477
ENSBTAG00000004770	ENSBTAT00000006265	sodium voltage-gated channel alpha subunit 4 [Source:VGNC Symbol;Acc:VGNC:34350]	48825660	5505	SCN4A	SCN4A-201
ENSBTAG00000004785	ENSBTAT00000006283	calcium binding protein 4 [Source:VGNC Symbol;Acc:VGNC:26666]	45988625	1221	CABP4	CABP4-201
ENSBTAG00000005222	ENSBTAT00000055552	family with sequence similarity 221 member B [Source:VGNC Symbol;Acc:VGNC:28800]	60409620	1224	FAM221B	FAM221B-201
ENSBTAG00000005378	ENSBTAT00000007077	XK-related protein 2 [Source:RefSeq peptide;Acc:NP_001192843]	54863403	1374	XKRX	XKRX-201
ENSBTAG00000005527	ENSBTAT00000007271	gastric inhibitory polypeptide receptor [Source:VGNC Symbol;Acc:VGNC:29367]	53668986	1401	GIPR	GIPR-201
ENSBTAG00000005568	ENSBTAT00000007319	FERM and PDZ domain containing 2 [Source:HGNC Symbol;Acc:HGNC:28572]	43003209	3939	FRMPD2	FRMPD2-201
ENSBTAG00000005606	ENSBTAT00000007361	homeobox C9 [Source:VGNC Symbol;Acc:VGNC:29928]	26191440	871	HOXC9	HOXC9-201
ENSBTAG00000005714	ENSBTAT00000007504	actin, alpha, cardiac muscle 1 [Source:VGNC Symbol;Acc:VGNC:25574]	30367052	1385	ACTC1	ACTC1-201
ENSBTAG00000005859	ENSBTAT00000007701	lactalbumin alpha [Source:VGNC Symbol;Acc:VGNC:30768]	31347861	724	LALBA	LALBA-201
ENSBTAG00000005895	ENSBTAT00000007745		47210063	669
[truncated: 451 more rows]

## Sheet: sheet 5
Table S7. sheet 5	Venn diagram output of Figure 1, showing the list of hepatic non-DE genes commonly shared between Polish-HF vs. Hereford and Polish-HF vs. Polish-Red
[truncated: 484 more rows]
