# Supplementary material for: Comparative Analysis of the Liver Transcriptome among Cattle Breeds Using RNA-seq
Source: Vet Sci. 2019 Mar 29;6(2):36. doi: 10.3390/vetsci6020036 (PMC6631511; doi:10.3390/vetsci6020036)
Supplement: Supplementary file 1 [file vetsci-06-00036-s001.zip › Supplementary Table S5.xlsx]

## Sheet: Supp Table 5 Legends
Comparative analysis of the liver transcriptome among cattle breeds using RNA-seq.
*Chandra Shekhar Pareek, Mateusz Sachajko, Jedrzej M. Jaskowski, Magdalena Herudzinska, Mariusz Skowronski, Krzysztof Domagalski, Joanna Szczepanek, Urszula Czarnik, Przymeslaw Sobiech, Dominika Wysocka, Mariusz Pierzchala, Ewa Polawska, Edyta Juszczuk-Kubiak, Yaping Feng, Dibyendu Kumar.
Table S5. Identifications of significant DE genes counts (p <0.01) expressed in bovine liver tissues by comparing all three breeds using DEseq and EdgeR pipelines as shown in Venn Figure 2.
Sheet 1	Venn diagram output of Figure 2, showing the lists of all DE genes (p<0.01) among investigated cattle breeds
Sheet 2	Venn diagram output of Figure 2, showing the lists of DE genes (with Ensembl gene ID with cutoff p<0.01) commonly shared among all three breed comparisons. [P-HFvsHer, PRvsHer, and PRvsP-HF]
Sheet 3	Venn diagram output of Figure 2, showing the lists of DE genes (with Ensembl gene ID with cutoff p<0.01) commonly shared between Polish-Red vs. Hereford and Polish-HF vs. Polish-Red.
Sheet 4	Venn diagram output of Figure 2, showing the lists of DE genes (with Ensembl gene ID with cutoff p<0.01) commonly shared between Polish-Red vs. Hereford and Polish-HF vs. Hereford.
Sheet 5	Venn diagram output of Figure 2, showing the lists of DE genes (with Ensembl gene ID with cutoff p<0.01) commonly shared between Polish-HF vs. Hereford and Polish-HF vs. Polish-Red
Sheet 6	Venn diagram output of Figure 2, showing the lists of DE genes (with Ensembl gene ID with cutoff p<0.01) uniquely present in Polish-Red vs. Hereford breed comparison.
Sheet 7	Venn diagram output of Figure 2, showing the lists of DE genes (with Ensembl gene ID with cutoff p<0.01) uniquely present in Polish-HF vs. Polish-Red breed comparison.
Sheet 8	Venn diagram output of Figure 2, showing the lists of DE genes (with Ensembl gene ID with cutoff p<0.01) uniquely present in Polish-HF vs. Hereford breed comparison.

## Sheet: sheet1
Table S8. sheet 1	Venn diagram output of Figure 2, showing the lists of all DE genes (p<0.01) among investigated cattle breeds
Breed comparisons	total	List of identified DE gene-transcripts
P-HFvsHer PRvsHer PRvsP-HF	75	ENSBTAG00000020602
		ENSBTAG00000011666
		ENSBTAG00000016472
		ENSBTAG00000037527
		ENSBTAG00000047790
		ENSBTAG00000046695
		ENSBTAG00000016227
		ENSBTAG00000045965
		ENSBTAG00000026181
		ENSBTAG00000003222
		ENSBTAG00000046537
		ENSBTAG00000047852
		ENSBTAG00000005243
		ENSBTAG00000002705
		ENSBTAG00000040409
		ENSBTAG00000019770
		ENSBTAG00000047918
		ENSBTAG00000017220
		ENSBTAG00000019588
		ENSBTAG00000047381
		ENSBTAG00000020789
		ENSBTAG00000007881
		ENSBTAG00000033367
		ENSBTAG00000022590
		ENSBTAG00000022294
		ENSBTAG00000045657
		ENSBTAG00000006383
		ENSBTAG00000015208
		ENSBTAG00000048094
		ENSBTAG00000007883
		ENSBTAG00000035959
		ENSBTAG00000021588
		ENSBTAG00000037605
		ENSBTAG00000021407
		ENSBTAG00000011624
		ENSBTAG00000015274
		ENSBTAG00000046133
		ENSBTAG00000046874
		ENSBTAG00000046250
		ENSBTAG00000014439
		ENSBTAG00000018563
		ENSBTAG00000016801
		ENSBTAG00000046768
		ENSBTAG00000017765
		ENSBTAG00000020406
		ENSBTAG00000048174
		ENSBTAG00000002340
		ENSBTAG00000006326
		ENSBTAG00000027962
		ENSBTAG00000026163
		ENSBTAG00000048000
		ENSBTAG00000012083
		ENSBTAG00000047042
		ENSBTAG00000018365
		ENSBTAG00000015505
		ENSBTAG00000011908
		ENSBTAG00000002473
		ENSBTAG00000002559
		ENSBTAG00000001740
		ENSBTAG00000025554
		ENSBTAG00000047370
		ENSBTAG00000032954
		ENSBTAG00000039808
		ENSBTAG00000045632
		ENSBTAG00000004272
		ENSBTAG00000016138
		ENSBTAG00000045728
		ENSBTAG00000013303
		ENSBTAG00000021050
		ENSBTAG00000034323
		ENSBTAG00000020116
		ENSBTAG00000003737
		ENSBTAG00000027419
		ENSBTAG00000015727
		ENSBTAG00000045494
PRvsHer PRvsP-HF	160	ENSBTAG00000048167
		ENSBTAG00000001842
		ENSBTAG00000006536
		ENSBTAG00000017362
		ENSBTAG00000011022
		ENSBTAG00000021368
		ENSBTAG00000038058
		ENSBTAG00000005142
		ENSBTAG00000002094
		ENSBTAG00000018189
		ENSBTAG00000009230
		ENSBTAG00000001582
		ENSBTAG00000034867
		ENSBTAG00000001828
		ENSBTAG00000032265
		ENSBTAG00000045989
		ENSBTAG00000002027
		ENSBTAG00000016520
		ENSBTAG00000025903
		ENSBTAG00000042662
		ENSBTAG00000046588
		ENSBTAG00000006745
		ENSBTAG00000043086
		ENSBTAG00000017328
		ENSBTAG00000047766
		ENSBTAG00000003359
		ENSBTAG00000017496
		ENSBTAG00000020661
		ENSBTAG00000025385
		ENSBTAG00000007101
		ENSBTAG00000001308
		ENSBTAG00000047376
		ENSBTAG00000013103
		ENSBTAG00000038706
		ENSBTAG00000004560
		ENSBTAG00000019733
		ENSBTAG00000001745
		ENSBTAG00000003033
		ENSBTAG00000008471
		ENSBTAG00000048135
		ENSBTAG00000043158
		ENSBTAG00000001851
		ENSBTAG00000036099
		ENSBTAG00000008737
		ENSBTAG00000047501
		ENSBTAG00000008612
		ENSBTAG00000042475
		ENSBTAG00000033806
		ENSBTAG00000039980
		ENSBTAG00000017670
		ENSBTAG00000014227
		ENSBTAG00000017298
		ENSBTAG00000020536
		ENSBTAG00000034827
		ENSBTAG00000038085
		ENSBTAG00000019065
		ENSBTAG00000014522
		ENSBTAG00000013472
		ENSBTAG00000017375
		ENSBTAG00000008688
		ENSBTAG00000002714
		ENSBTAG00000047680
		ENSBTAG00000040323
		ENSBTAG00000000808
		ENSBTAG00000037931
		ENSBTAG00000037937
		ENSBTAG00000017448
		ENSBTAG00000010738
		ENSBTAG00000013606
		ENSBTAG00000042458
		ENSBTAG00000016296
		ENSBTAG00000037509
		ENSBTAG00000014707
		ENSBTAG00000012908
		ENSBTAG00000043250
		ENSBTAG00000006259
		ENSBTAG00000039664
		ENSBTAG00000005715
		ENSBTAG00000045235
		ENSBTAG00000047865
		ENSBTAG00000011758
		ENSBTAG00000019386
		ENSBTAG00000009772
		ENSBTAG00000013860
		ENSBTAG00000025666
		ENSBTAG00000006884
		ENSBTAG00000016738
		ENSBTAG00000017531
		ENSBTAG00000015739
		ENSBTAG00000046842
		ENSBTAG00000013578
		ENSBTAG00000018326
		ENSBTAG00000028359
		ENSBTAG00000013717
		ENSBTAG00000024272
		ENSBTAG00000005772
		ENSBTAG00000009050
		ENSBTAG00000044861
		ENSBTAG00000011667
		ENSBTAG00000030164
		ENSBTAG00000043461
		ENSBTAG00000032402
		ENSBTAG00000027630
		ENSBTAG00000000345
		ENSBTAG00000045857
		ENSBTAG00000020807
		ENSBTAG00000043564
		ENSBTAG00000000177
		ENSBTAG00000020243
		ENSBTAG00000026278
		ENSBTAG00000023487
		ENSBTAG00000010431
		ENSBTAG00000019315
		ENSBTAG00000005496
		ENSBTAG00000007754
		ENSBTAG00000001801
		ENSBTAG00000045661
		ENSBTAG00000005182
		ENSBTAG00000011458
		ENSBTAG00000007705
		ENSBTAG00000045275
		ENSBTAG00000012088
		ENSBTAG00000039237
		ENSBTAG00000043545
		ENSBTAG00000007969
		ENSBTAG00000033884
		ENSBTAG00000036373
		ENSBTAG00000005623
		ENSBTAG00000006108
		ENSBTAG00000011766
		ENSBTAG00000002278
		ENSBTAG00000000163
		ENSBTAG00000019517
		ENSBTAG00000003492
		ENSBTAG00000010971
		ENSBTAG00000037539
		ENSBTAG00000021378
		ENSBTAG00000016388
		ENSBTAG00000020180
		ENSBTAG00000002182
		ENSBTAG00000019808
		ENSBTAG00000001376
		ENSBTAG00000005670
		ENSBTAG00000019652
		ENSBTAG00000016991
		ENSBTAG00000004411
		ENSBTAG00000012855
		ENSBTAG00000001725
		ENSBTAG00000021066
		ENSBTAG00000038625
		ENSBTAG00000044741
		ENSBTAG00000017514
		ENSBTAG00000002963
		ENSBTAG00000019616
		ENSBTAG00000001595
		ENSBTAG00000005122
		ENSBTAG00000012182
		ENSBTAG00000019627
		ENSBTAG00000023471
		ENSBTAG00000006645
P-HFvsHer PRvsHer	70	ENSBTAG00000010814
		ENSBTAG00000046181
		ENSBTAG00000003113
		ENSBTAG00000016276
		ENSBTAG00000030674
		ENSBTAG00000038128
		ENSBTAG00000006631
		ENSBTAG00000047957
		ENSBTAG00000006928
		ENSBTAG00000002650
		ENSBTAG00000030493
		ENSBTAG00000026779
		ENSBTAG00000005976
		ENSBTAG00000002224
		ENSBTAG00000024291
		ENSBTAG00000011082
		ENSBTAG00000006338
		ENSBTAG00000019554
		ENSBTAG00000021077
		ENSBTAG00000018723
		ENSBTAG00000037899
		ENSBTAG00000007829
		ENSBTAG00000021964
		ENSBTAG00000008160
		ENSBTAG00000015094
		ENSBTAG00000010463
		ENSBTAG00000001675
		ENSBTAG00000010509
		ENSBTAG00000043553
		ENSBTAG00000023955
		ENSBTAG00000025485
		ENSBTAG00000040580
		ENSBTAG00000008571
		ENSBTAG00000016312
		ENSBTAG00000031166
		ENSBTAG00000010555
		ENSBTAG00000007077
		ENSBTAG00000006986
		ENSBTAG00000010462
		ENSBTAG00000031863
		ENSBTAG00000011952
		ENSBTAG00000003502
		ENSBTAG00000002069
		ENSBTAG00000037673
		ENSBTAG00000003871
		ENSBTAG00000032642
		ENSBTAG00000000259
		ENSBTAG00000033299
		ENSBTAG00000018543
		ENSBTAG00000020990
		ENSBTAG00000044179
		ENSBTAG00000002258
		ENSBTAG00000000507
		ENSBTAG00000006474
		ENSBTAG00000021565
		ENSBTAG00000011100
		ENSBTAG00000016048
		ENSBTAG00000000575
		ENSBTAG00000034077
		ENSBTAG00000016413
		ENSBTAG00000039803
		ENSBTAG00000011328
		ENSBTAG00000006599
		ENSBTAG00000020517
		ENSBTAG00000004459
		ENSBTAG00000005596
		ENSBTAG00000003120
		ENSBTAG00000014848
		ENSBTAG00000024000
		ENSBTAG00000006769
P-HFvsHer PRvsP-HF	38	ENSBTAG00000032057
		ENSBTAG00000048205
		ENSBTAG00000009836
		ENSBTAG00000016615
		ENSBTAG00000009876
		ENSBTAG00000038748
		ENSBTAG00000007554
		ENSBTAG00000009868
		ENSBTAG00000010371
		ENSBTAG00000005498
		ENSBTAG00000011839
		ENSBTAG00000038735
		ENSBTAG00000006295
		ENSBTAG00000006185
		ENSBTAG00000003152
		ENSBTAG00000009703
		ENSBTAG00000006354
		ENSBTAG00000004905
		ENSBTAG00000032613
		ENSBTAG00000013054
		ENSBTAG00000030629
		ENSBTAG00000020928
		ENSBTAG00000021162
		ENSBTAG00000009583
		ENSBTAG00000016514
		ENSBTAG00000014234
		ENSBTAG00000003068
		ENSBTAG00000001292
		ENSBTAG00000040367
		ENSBTAG00000021118
		ENSBTAG00000047029
		ENSBTAG00000004594
		ENSBTAG00000043993
		ENSBTAG00000000604
		ENSBTAG00000047547
		ENSBTAG00000007897
		ENSBTAG00000001992
		ENSBTAG00000011782
PRvsHer	440	ENSBTAG00000009658
		ENSBTAG00000011319
		ENSBTAG00000044106
		ENSBTAG00000048122
		ENSBTAG00000009183
		ENSBTAG00000047914
		ENSBTAG00000011662
		ENSBTAG00000032719
		ENSBTAG00000010303
		ENSBTAG00000047154
		ENSBTAG00000003151
		ENSBTAG00000010907
		ENSBTAG00000023384
		ENSBTAG00000038888
		ENSBTAG00000003989
		ENSBTAG00000047046
		ENSBTAG00000031020
		ENSBTAG00000032598
		ENSBTAG00000013167
		ENSBTAG00000015303
		ENSBTAG00000007176
		ENSBTAG00000007325
		ENSBTAG00000010372
		ENSBTAG00000007901
		ENSBTAG00000012514
		ENSBTAG00000039275
		ENSBTAG00000018165
		ENSBTAG00000002096
		ENSBTAG00000005386
		ENSBTAG00000012931
		ENSBTAG00000018810
		ENSBTAG00000039520
		ENSBTAG00000014665
		ENSBTAG00000013557
		ENSBTAG00000021211
		ENSBTAG00000017177
		ENSBTAG00000020646
		ENSBTAG00000038495
		ENSBTAG00000011647
		ENSBTAG00000002416
		ENSBTAG00000004587
		ENSBTAG00000026885
		ENSBTAG00000023144
		ENSBTAG00000009284
		ENSBTAG00000046612
		ENSBTAG00000008587
		ENSBTAG00000015609
		ENSBTAG00000001303
		ENSBTAG00000042711
		ENSBTAG00000006187
		ENSBTAG00000010760
		ENSBTAG00000021414
		ENSBTAG00000032503
		ENSBTAG00000019497
		ENSBTAG00000021853
		ENSBTAG00000019272
		ENSBTAG00000006054
		ENSBTAG00000002675
		ENSBTAG00000013147
		ENSBTAG00000046744
		ENSBTAG00000010153
		ENSBTAG00000001822
		ENSBTAG00000015107
		ENSBTAG00000012898
		ENSBTAG00000042916
		ENSBTAG00000038112
		ENSBTAG00000047323
		ENSBTAG00000032914
		ENSBTAG00000027442
		ENSBTAG00000038532
		ENSBTAG00000002902
		ENSBTAG00000022489
		ENSBTAG00000017981
		ENSBTAG00000017042
		ENSBTAG00000035615
		ENSBTAG00000003326
		ENSBTAG00000015056
		ENSBTAG00000018451
		ENSBTAG00000017604
		ENSBTAG00000011793
		ENSBTAG00000008182
		ENSBTAG00000018955
		ENSBTAG00000015978
		ENSBTAG00000013569
		ENSBTAG00000031544
		ENSBTAG00000002606
		ENSBTAG00000002080
		ENSBTAG00000045659
		ENSBTAG00000016542
		ENSBTAG00000018119
		ENSBTAG00000046257
		ENSBTAG00000030845
		ENSBTAG00000005215
		ENSBTAG00000019277
		ENSBTAG00000016841
		ENSBTAG00000010507
		ENSBTAG00000031231
		ENSBTAG00000003846
		ENSBTAG00000002795
		ENSBTAG00000009061
		ENSBTAG00000004432
		ENSBTAG00000026437
		ENSBTAG00000010083
		ENSBTAG00000005892
		ENSBTAG00000011234
		ENSBTAG00000005299
		ENSBTAG00000015779
		ENSBTAG00000037996
		ENSBTAG00000018416
		ENSBTAG00000004208
		ENSBTAG00000039686
		ENSBTAG00000001406
		ENSBTAG00000001585
		ENSBTAG00000003166
		ENSBTAG00000013010
		ENSBTAG00000031631
		ENSBTAG00000004269
		ENSBTAG00000017194
		ENSBTAG00000047229
		ENSBTAG00000017354
		ENSBTAG00000034349
		ENSBTAG00000002999
		ENSBTAG00000022058
		ENSBTAG00000038131
		ENSBTAG00000007626
		ENSBTAG00000019953
		ENSBTAG00000018473
		ENSBTAG00000019866
		ENSBTAG00000035907
		ENSBTAG00000006350
		ENSBTAG00000023600
		ENSBTAG00000007116
		ENSBTAG00000037791
		ENSBTAG00000003923
		ENSBTAG00000020643
		ENSBTAG00000010361
		ENSBTAG00000017056
		ENSBTAG00000006158
		ENSBTAG00000016661
		ENSBTAG00000045203
		ENSBTAG00000031301
		ENSBTAG00000020715
		ENSBTAG00000020853
		ENSBTAG00000030591
		ENSBTAG00000015571
		ENSBTAG00000015780
		ENSBTAG00000016656
		ENSBTAG00000008913
		ENSBTAG00000002555
		ENSBTAG00000009417
		ENSBTAG00000045822
		ENSBTAG00000018367
		ENSBTAG00000017165
		ENSBTAG00000005585
		ENSBTAG00000038639
		ENSBTAG00000009214
		ENSBTAG00000011091
		ENSBTAG00000007103
		ENSBTAG00000018123
		ENSBTAG00000010661
		ENSBTAG00000003144
		ENSBTAG00000001829
		ENSBTAG00000020710
		ENSBTAG00000021196
		ENSBTAG00000003191
		ENSBTAG00000002046
		ENSBTAG00000045588
		ENSBTAG00000025257
		ENSBTAG00000002020
		ENSBTAG00000012771
		ENSBTAG00000012816
		ENSBTAG00000004222
		ENSBTAG00000047874
		ENSBTAG00000002624
		ENSBTAG00000038464
		ENSBTAG00000007321
		ENSBTAG00000019267
		ENSBTAG00000013081
		ENSBTAG00000007382
		ENSBTAG00000017875
		ENSBTAG00000009974
		ENSBTAG00000033222
		ENSBTAG00000007870
		ENSBTAG00000012994
		ENSBTAG00000024394
		ENSBTAG00000009768
		ENSBTAG00000000283
		ENSBTAG00000020056
		ENSBTAG00000037917
		ENSBTAG00000021520
		ENSBTAG00000003208
		ENSBTAG00000007460
		ENSBTAG00000020619
		ENSBTAG00000017062
		ENSBTAG00000030424
		ENSBTAG00000006869
		ENSBTAG00000016876
		ENSBTAG00000007746
		ENSBTAG00000038067
		ENSBTAG00000026676
		ENSBTAG00000012778
		ENSBTAG00000017958
		ENSBTAG00000009104
		ENSBTAG00000002468
		ENSBTAG00000012991
		ENSBTAG00000008288
		ENSBTAG00000046668
		ENSBTAG00000013371
		ENSBTAG00000019730
		ENSBTAG00000047383
		ENSBTAG00000009846
		ENSBTAG00000027321
		ENSBTAG00000020229
		ENSBTAG00000017135
		ENSBTAG00000000835
		ENSBTAG00000014068
		ENSBTAG00000040298
		ENSBTAG00000020558
		ENSBTAG00000014315
		ENSBTAG00000008384
		ENSBTAG00000017797
		ENSBTAG00000019091
		ENSBTAG00000017140
		ENSBTAG00000008329
		ENSBTAG00000001700
		ENSBTAG00000003366
		ENSBTAG00000017457
		ENSBTAG00000030259
		ENSBTAG00000023523
		ENSBTAG00000037949
		ENSBTAG00000004679
		ENSBTAG00000014689
		ENSBTAG00000039861
		ENSBTAG00000014958
		ENSBTAG00000034402
		ENSBTAG00000048151
		ENSBTAG00000018994
		ENSBTAG00000035785
		ENSBTAG00000040034
		ENSBTAG00000011325
		ENSBTAG00000011597
		ENSBTAG00000044904
		ENSBTAG00000020801
		ENSBTAG00000011207
		ENSBTAG00000008294
		ENSBTAG00000048173
		ENSBTAG00000001143
		ENSBTAG00000017834
		ENSBTAG00000018082
		ENSBTAG00000039993
		ENSBTAG00000000911
		ENSBTAG00000047442
		ENSBTAG00000007312
		ENSBTAG00000000445
		ENSBTAG00000016590
		ENSBTAG00000016751
		ENSBTAG00000037795
		ENSBTAG00000013821
		ENSBTAG00000019755
		ENSBTAG00000005413
		ENSBTAG00000018571
		ENSBTAG00000009983
		ENSBTAG00000005858
		ENSBTAG00000026886
		ENSBTAG00000039523
		ENSBTAG00000008340
		ENSBTAG00000018417
		ENSBTAG00000047776
		ENSBTAG00000045514
		ENSBTAG00000003601
		ENSBTAG00000017367
		ENSBTAG00000003234
		ENSBTAG00000001462
		ENSBTAG00000014782
		ENSBTAG00000018294
		ENSBTAG00000026172
		ENSBTAG00000027655
		ENSBTAG00000005718
		ENSBTAG00000014021
		ENSBTAG00000007331
		ENSBTAG00000047727
		ENSBTAG00000009002
		ENSBTAG00000007079
		ENSBTAG00000001299
		ENSBTAG00000044038
		ENSBTAG00000010888
		ENSBTAG00000043032
		ENSBTAG00000023787
		ENSBTAG00000027789
		ENSBTAG00000008703
		ENSBTAG00000042474
		ENSBTAG00000008997
		ENSBTAG00000040543
		ENSBTAG00000005495
		ENSBTAG00000001165
		ENSBTAG00000001021
		ENSBTAG00000019741
		ENSBTAG00000042256
		ENSBTAG00000039208
		ENSBTAG00000014771
		ENSBTAG00000005287
		ENSBTAG00000024647
		ENSBTAG00000020480
		ENSBTAG00000026995
		ENSBTAG00000047379
		ENSBTAG00000031295
		ENSBTAG00000003523
		ENSBTAG00000012403
		ENSBTAG00000045547
		ENSBTAG00000011511
		ENSBTAG00000008127
		ENSBTAG00000031797
		ENSBTAG00000039696
		ENSBTAG00000006864
		ENSBTAG00000004322
		ENSBTAG00000013366
		ENSBTAG00000047324
		ENSBTAG00000001488
		ENSBTAG00000022227
		ENSBTAG00000023670
		ENSBTAG00000012370
		ENSBTAG00000010609
		ENSBTAG00000032557
		ENSBTAG00000001414
		ENSBTAG00000032026
		ENSBTAG00000011525
		ENSBTAG00000030913
		ENSBTAG00000009290
		ENSBTAG00000047331
		ENSBTAG00000045039
		ENSBTAG00000042377
		ENSBTAG00000037890
		ENSBTAG00000047502
		ENSBTAG00000003889
		ENSBTAG00000023529
		ENSBTAG00000011252
		ENSBTAG00000003236
		ENSBTAG00000047801
		ENSBTAG00000037452
		ENSBTAG00000009888
		ENSBTAG00000016061
		ENSBTAG00000013980
		ENSBTAG00000030932
		ENSBTAG00000005146
		ENSBTAG00000046503
		ENSBTAG00000012692
		ENSBTAG00000002279
		ENSBTAG00000015520
		ENSBTAG00000011129
		ENSBTAG00000019341
		ENSBTAG00000018873
		ENSBTAG00000010977
		ENSBTAG00000002333
		ENSBTAG00000022128
		ENSBTAG00000016546
		ENSBTAG00000009051
		ENSBTAG00000014824
		ENSBTAG00000009477
		ENSBTAG00000008338
		ENSBTAG00000002287
		ENSBTAG00000019979
		ENSBTAG00000009933
		ENSBTAG00000012760
		ENSBTAG00000003619
		ENSBTAG00000044027
		ENSBTAG00000015441
		ENSBTAG00000014197
		ENSBTAG00000011334
		ENSBTAG00000037738
		ENSBTAG00000006208
		ENSBTAG00000020236
		ENSBTAG00000014619
		ENSBTAG00000025462
		ENSBTAG00000020099
		ENSBTAG00000019084
		ENSBTAG00000045973
		ENSBTAG00000006811
		ENSBTAG00000005419
		ENSBTAG00000044659
		ENSBTAG00000007933
		ENSBTAG00000014529
		ENSBTAG00000015474
		ENSBTAG00000007519
		ENSBTAG00000042837
		ENSBTAG00000001448
		ENSBTAG00000004440
		ENSBTAG00000016712
		ENSBTAG00000003401
		ENSBTAG00000002627
		ENSBTAG00000008223
		ENSBTAG00000011515
		ENSBTAG00000034633
		ENSBTAG00000004934
		ENSBTAG00000010229
		ENSBTAG00000033680
		ENSBTAG00000018138
		ENSBTAG00000000067
		ENSBTAG00000026119
		ENSBTAG00000013631
		ENSBTAG00000006549
		ENSBTAG00000008388
		ENSBTAG00000042414
		ENSBTAG00000021958
		ENSBTAG00000017680
		ENSBTAG00000046189
		ENSBTAG00000014113
		ENSBTAG00000001537
		ENSBTAG00000012335
		ENSBTAG00000020166
		ENSBTAG00000021791
		ENSBTAG00000016637
		ENSBTAG00000023659
		ENSBTAG00000019358
		ENSBTAG00000013429
		ENSBTAG00000003586
		ENSBTAG00000024904
		ENSBTAG00000011784
		ENSBTAG00000020199
		ENSBTAG00000047136
		ENSBTAG00000006223
		ENSBTAG00000005998
		ENSBTAG00000043657
		ENSBTAG00000018773
		ENSBTAG00000042124
		ENSBTAG00000025311
		ENSBTAG00000008431
		ENSBTAG00000026650
		ENSBTAG00000020520
		ENSBTAG00000044774
		ENSBTAG00000045209
		ENSBTAG00000015654
		ENSBTAG00000006033
		ENSBTAG00000021072
		ENSBTAG00000013004
		ENSBTAG00000006377
		ENSBTAG00000014669
		ENSBTAG00000034918
		ENSBTAG00000007490
		ENSBTAG00000010322
		ENSBTAG00000043549
PRvsP-HF	225	ENSBTAG00000017677
		ENSBTAG00000022689
		ENSBTAG00000018531
		ENSBTAG00000001631
		ENSBTAG00000021672
		ENSBTAG00000014326
		ENSBTAG00000000229
		ENSBTAG00000008409
		ENSBTAG00000018643
		ENSBTAG00000018542
		ENSBTAG00000031871
		ENSBTAG00000010350
		ENSBTAG00000012861
		ENSBTAG00000006697
		ENSBTAG00000009421
		ENSBTAG00000048049
		ENSBTAG00000027728
		ENSBTAG00000045633
		ENSBTAG00000019884
		ENSBTAG00000020495
		ENSBTAG00000047789
		ENSBTAG00000037440
		ENSBTAG00000011044
		ENSBTAG00000017212
		ENSBTAG00000005010
		ENSBTAG00000022246
		ENSBTAG00000011985
		ENSBTAG00000000434
		ENSBTAG00000048185
		ENSBTAG00000047998
		ENSBTAG00000047986
		ENSBTAG00000015744
		ENSBTAG00000014158
		ENSBTAG00000013009
		ENSBTAG00000016235
		ENSBTAG00000014878
		ENSBTAG00000038990
		ENSBTAG00000032705
		ENSBTAG00000009819
		ENSBTAG00000012186
		ENSBTAG00000008219
		ENSBTAG00000015875
		ENSBTAG00000008758
		ENSBTAG00000010889
		ENSBTAG00000035064
		ENSBTAG00000013612
		ENSBTAG00000002395
		ENSBTAG00000039991
		ENSBTAG00000031962
		ENSBTAG00000005799
		ENSBTAG00000009851
		ENSBTAG00000001835
		ENSBTAG00000014718
		ENSBTAG00000014208
		ENSBTAG00000001219
		ENSBTAG00000004495
		ENSBTAG00000039380
		ENSBTAG00000008155
		ENSBTAG00000021069
		ENSBTAG00000021962
		ENSBTAG00000047316
		ENSBTAG00000007173
		ENSBTAG00000015900
		ENSBTAG00000006472
		ENSBTAG00000011059
		ENSBTAG00000007840
		ENSBTAG00000018010
		ENSBTAG00000008401
		ENSBTAG00000011527
		ENSBTAG00000031473
		ENSBTAG00000009517
		ENSBTAG00000031214
		ENSBTAG00000044006
		ENSBTAG00000013863
		ENSBTAG00000010384
		ENSBTAG00000009661
		ENSBTAG00000011584
		ENSBTAG00000008717
		ENSBTAG00000012184
		ENSBTAG00000011937
		ENSBTAG00000031458
		ENSBTAG00000014318
		ENSBTAG00000008755
		ENSBTAG00000000559
		ENSBTAG00000019116
		ENSBTAG00000045727
		ENSBTAG00000010109
		ENSBTAG00000000609
		ENSBTAG00000004014
		ENSBTAG00000039555
		ENSBTAG00000018861
		ENSBTAG00000027361
		ENSBTAG00000013669
		ENSBTAG00000019285
		ENSBTAG00000002492
		ENSBTAG00000004620
		ENSBTAG00000019262
		ENSBTAG00000014239
		ENSBTAG00000046671
		ENSBTAG00000020739
		ENSBTAG00000002804
		ENSBTAG00000010500
		ENSBTAG00000013099
		ENSBTAG00000014628
		ENSBTAG00000047896
		ENSBTAG00000008021
		ENSBTAG00000009844
		ENSBTAG00000038337
		ENSBTAG00000012505
		ENSBTAG00000032846
		ENSBTAG00000007804
		ENSBTAG00000000873
		ENSBTAG00000012659
		ENSBTAG00000005936
		ENSBTAG00000045710
		ENSBTAG00000019777
		ENSBTAG00000006882
		ENSBTAG00000024700
		ENSBTAG00000018172
		ENSBTAG00000001108
		ENSBTAG00000043559
		ENSBTAG00000016442
		ENSBTAG00000019743
		ENSBTAG00000013761
		ENSBTAG00000021695
		ENSBTAG00000046587
		ENSBTAG00000016359
		ENSBTAG00000047783
		ENSBTAG00000038178
		ENSBTAG00000006044
		ENSBTAG00000015587
		ENSBTAG00000045751
		ENSBTAG00000008952
		ENSBTAG00000013205
		ENSBTAG00000009012
		ENSBTAG00000009150
		ENSBTAG00000001717
		ENSBTAG00000008573
		ENSBTAG00000042919
		ENSBTAG00000003941
		ENSBTAG00000018131
		ENSBTAG00000016366
		ENSBTAG00000020796
		ENSBTAG00000014380
		ENSBTAG00000024420
		ENSBTAG00000014146
		ENSBTAG00000014979
		ENSBTAG00000006988
		ENSBTAG00000015416
		ENSBTAG00000014670
		ENSBTAG00000005344
		ENSBTAG00000037651
		ENSBTAG00000015337
		ENSBTAG00000040494
		ENSBTAG00000000183
		ENSBTAG00000000106
		ENSBTAG00000011104
		ENSBTAG00000016208
		ENSBTAG00000026369
		ENSBTAG00000024449
		ENSBTAG00000004909
		ENSBTAG00000018254
		ENSBTAG00000025161
		ENSBTAG00000007213
		ENSBTAG00000016766
		ENSBTAG00000019300
		ENSBTAG00000040551
		ENSBTAG00000001956
		ENSBTAG00000010445
		ENSBTAG00000016465
		ENSBTAG00000016260
		ENSBTAG00000009586
		ENSBTAG00000013573
		ENSBTAG00000023601
		ENSBTAG00000009177
		ENSBTAG00000045520
		ENSBTAG00000016932
		ENSBTAG00000001343
		ENSBTAG00000005257
		ENSBTAG00000002151
		ENSBTAG00000018201
		ENSBTAG00000012454
		ENSBTAG00000003971
		ENSBTAG00000014899
		ENSBTAG00000010161
		ENSBTAG00000001877
		ENSBTAG00000018775
		ENSBTAG00000017081
		ENSBTAG00000038262
		ENSBTAG00000001460
		ENSBTAG00000007330
		ENSBTAG00000020499
		ENSBTAG00000020542
		ENSBTAG00000004494
		ENSBTAG00000006934
		ENSBTAG00000013537
		ENSBTAG00000015549
		ENSBTAG00000014435
		ENSBTAG00000047434
		ENSBTAG00000006731
		ENSBTAG00000003575
		ENSBTAG00000024726
		ENSBTAG00000009383
		ENSBTAG00000016746
		ENSBTAG00000043402
		ENSBTAG00000047694
		ENSBTAG00000013919
		ENSBTAG00000007237
		ENSBTAG00000018848
		ENSBTAG00000005691
		ENSBTAG00000009085
		ENSBTAG00000009400
		ENSBTAG00000008216
		ENSBTAG00000010721
		ENSBTAG00000005841
		ENSBTAG00000008353
		ENSBTAG00000017020
		ENSBTAG00000020468
		ENSBTAG00000014007
		ENSBTAG00000003809
		ENSBTAG00000007075
		ENSBTAG00000003263
		ENSBTAG00000008692
		ENSBTAG00000002918
		ENSBTAG00000015534
P-HFvsHer	82	ENSBTAG00000037404
		ENSBTAG00000014533
		ENSBTAG00000009315
		ENSBTAG00000000804
		ENSBTAG00000023551
		ENSBTAG00000014464
		ENSBTAG00000000279
		ENSBTAG00000018667
		ENSBTAG00000017592
		ENSBTAG00000034302
		ENSBTAG00000020375
		ENSBTAG00000010549
		ENSBTAG00000033643
		ENSBTAG00000000668
		ENSBTAG00000011187
		ENSBTAG00000008441
		ENSBTAG00000012997
		ENSBTAG00000016169
		ENSBTAG00000000169
		ENSBTAG00000022020
		ENSBTAG00000039688
		ENSBTAG00000015980
		ENSBTAG00000034138
		ENSBTAG00000005069
		ENSBTAG00000024406
		ENSBTAG00000024756
		ENSBTAG00000035081
		ENSBTAG00000005638
		ENSBTAG00000015147
		ENSBTAG00000015074
		ENSBTAG00000021615
		ENSBTAG00000046351
		ENSBTAG00000000087
		ENSBTAG00000003045
		ENSBTAG00000021287
		ENSBTAG00000015005
		ENSBTAG00000031658
		ENSBTAG00000030520
		ENSBTAG00000003047
		ENSBTAG00000011689
		ENSBTAG00000011582
		ENSBTAG00000007012
		ENSBTAG00000008564
		ENSBTAG00000019807
		ENSBTAG00000007247
		ENSBTAG00000003457
		ENSBTAG00000046979
		ENSBTAG00000008323
		ENSBTAG00000008959
		ENSBTAG00000002028
		ENSBTAG00000004799
		ENSBTAG00000021803
		ENSBTAG00000007302
		ENSBTAG00000004131
		ENSBTAG00000007175
		ENSBTAG00000000042
		ENSBTAG00000010345
		ENSBTAG00000019460
		ENSBTAG00000012119
		ENSBTAG00000010801
		ENSBTAG00000020391
		ENSBTAG00000006349
		ENSBTAG00000020698
		ENSBTAG00000012046
		ENSBTAG00000010255
		ENSBTAG00000027879
		ENSBTAG00000009386
		ENSBTAG00000009849
		ENSBTAG00000004772
		ENSBTAG00000013406
		ENSBTAG00000017969
		ENSBTAG00000011723
		ENSBTAG00000003938
		ENSBTAG00000047875
		ENSBTAG00000011338
		ENSBTAG00000008726
		ENSBTAG00000003177
		ENSBTAG00000007616
		ENSBTAG00000011733
		ENSBTAG00000035998
		ENSBTAG00000001441
		ENSBTAG00000040028

## Sheet: Sheet2
Table S8. sheet 2	Venn diagram output of Figure 2, showing the lists of DE genes (with Ensembl gene ID with cutoff p<0.01) commonly shared among all three breed comparisons. [P-HFvsHer, PRvsHer, and PRvsP-HF]
Gene stable ID	Transcript stable ID	Gene description	Transcription start site (TSS)	Transcript length (including UTRs and CDS)	Gene name	Transcript name
ENSBTAG00000001740	ENSBTAT00000002282	hyaluronan and proteoglycan link protein 3 [Source:VGNC Symbol;Acc:VGNC:29751]	20886141	1863	HAPLN3	HAPLN3-201
ENSBTAG00000002340	ENSBTAT00000030838	STEAP4 metalloreductase [Source:VGNC Symbol;Acc:VGNC:35381]	72862043	1474	STEAP4	STEAP4-201
ENSBTAG00000002473	ENSBTAT00000003204	angiopoietin like 4 [Source:VGNC Symbol;Acc:VGNC:25893]	18236517	1904	ANGPTL4	ANGPTL4-201
ENSBTAG00000002559	ENSBTAT00000003315	inositol oxygenase [Source:RefSeq peptide;Acc:NP_001094535]	120002247	677
ENSBTAG00000002705	ENSBTAT00000003504	REC8 meiotic recombination protein [Source:VGNC Symbol;Acc:VGNC:33846]	20816425	2480	REC8	REC8-201
ENSBTAG00000003222	ENSBTAT00000004181	Asparagine synthetase [glutamine-hydrolyzing] [Source:UniProtKB/Swiss-Prot;Acc:Q1LZA3]	15183208	1949	ASNS	ASNS-201
ENSBTAG00000003737	ENSBTAT00000004864	solute carrier family 51 beta subunit [Source:VGNC Symbol;Acc:VGNC:34901]	11930744	681	SLC51B	SLC51B-201
ENSBTAG00000004272	ENSBTAT00000005596		59310738	753	ISG12(B)	ISG12(B)-201
ENSBTAG00000005243	ENSBTAT00000037844	ovostatin 2 precursor [Source:RefSeq peptide;Acc:NP_001157496]	101133130	4523	OVOS2	OVOS2-201
ENSBTAG00000006326	ENSBTAT00000008298	aldehyde dehydrogenase 1 family member L2 [Source:VGNC Symbol;Acc:VGNC:25812]	68928003	3060	ALDH1L2	ALDH1L2-201
ENSBTAG00000006383	ENSBTAT00000008373		126048949	795
ENSBTAG00000007881	ENSBTAT00000010366	interferon induced protein with tetratricopeptide repeats 1 [Source:HGNC Symbol;Acc:HGNC:5407]	11108663	1422	IFIT1	IFIT1-201
ENSBTAG00000007883	ENSBTAT00000010367		11110265	648
ENSBTAG00000011624	ENSBTAT00000015438	fibroblast growth factor 21 [Source:VGNC Symbol;Acc:VGNC:28977]	55834675	630	FGF21	FGF21-201
ENSBTAG00000011666	ENSBTAT00000015490	thyroid hormone responsive [Source:VGNC Symbol;Acc:VGNC:35848]	18090595	1398	THRSP	THRSP-201
ENSBTAG00000011908	ENSBTAT00000015799	carboxypeptidase Q [Source:VGNC Symbol;Acc:VGNC:27668]	69893052	1959	CPQ	CPQ-201
ENSBTAG00000012083	ENSBTAT00000016022	iroquois homeobox 3 [Source:VGNC Symbol;Acc:VGNC:30287]	22694550	1712	IRX3	IRX3-201
ENSBTAG00000013303	ENSBTAT00000017694	acyl-CoA synthetase short chain family member 2 [Source:VGNC Symbol;Acc:VGNC:25571]	64794728	2898	ACSS2	ACSS2-201
ENSBTAG00000014439	ENSBTAT00000034160	kynurenine 3-monooxygenase [Source:VGNC Symbol;Acc:VGNC:30689]	36045361	1540	KMO	KMO-201
ENSBTAG00000015208	ENSBTAT00000061091	capping protein regulator and myosin 1 linker 3 [Source:VGNC Symbol;Acc:VGNC:26770]	20921516	4518	CARMIL3	CARMIL3-201
ENSBTAG00000015274	ENSBTAT00000020313	Prolactin [Source:UniProtKB/Swiss-Prot;Acc:P01239]	35113759	902	PRL	PRL-201
ENSBTAG00000015505	ENSBTAT00000020610	fatty acid desaturase 2 [Source:VGNC Symbol;Acc:VGNC:28702]	41045232	2956	FADS2	FADS2-201
ENSBTAG00000015727	ENSBTAT00000020877		41840054	1793	IFI47	IFI47-201
ENSBTAG00000016138	ENSBTAT00000021481	glycoprotein hormones, alpha polypeptide [Source:VGNC Symbol;Acc:VGNC:27257]	63677991	742	CGA	CGA-201
ENSBTAG00000016227	ENSBTAT00000021592	achaete-scute family bHLH transcription factor 1 [Source:VGNC Symbol;Acc:VGNC:26206]	67070164	660	ASCL1	ASCL1-201
ENSBTAG00000016472	ENSBTAT00000045072		33834874	1077
ENSBTAG00000016801	ENSBTAT00000022350	retinoid X receptor gamma [Source:VGNC Symbol;Acc:VGNC:34232]	3576688	2011	RXRG	RXRG-201
ENSBTAG00000017220	ENSBTAT00000022885	Somatotropin [Source:UniProtKB/Swiss-Prot;Acc:P01246]	48772014	817	GH1	GH1-201
ENSBTAG00000017765	ENSBTAT00000023627	Glutathione S-transferase Mu 1 [Source:UniProtKB/Swiss-Prot;Acc:Q9N0V4]	33816442	1138	GSTM1	GSTM1-201
ENSBTAG00000017765	ENSBTAT00000045071	Glutathione S-transferase Mu 1 [Source:UniProtKB/Swiss-Prot;Acc:Q9N0V4]	33816442	703	GSTM1	GSTM1-202
ENSBTAG00000018365	ENSBTAT00000024437	cytochrome P450 family 2 subfamily E member 1 [Source:HGNC Symbol;Acc:HGNC:2631]	50561259	1898	CYP2E1	CYP2E1-201
ENSBTAG00000018563	ENSBTAT00000029841	secreted frizzled related protein 2 [Source:VGNC Symbol;Acc:VGNC:34521]	3829564	1998	SFRP2	SFRP2-201
ENSBTAG00000019588	ENSBTAT00000026100		25863045	1184	BLA-DQB	BLA-DQB-201
ENSBTAG00000019770	ENSBTAT00000026345	apolipoprotein A4 [Source:VGNC Symbol;Acc:VGNC:26024]	27909370	1409	APOA4	APOA4-201
ENSBTAG00000020116	ENSBTAT00000011795	MHC Class I JSP.1 precursor [Source:RefSeq peptide;Acc:NP_001035588]	28473401	1431	JSP.1	JSP.1-201
ENSBTAG00000020406	ENSBTAT00000027192	glypican 3 [Source:VGNC Symbol;Acc:VGNC:29525]	17770661	1743	GPC3	GPC3-201
ENSBTAG00000020602	ENSBTAT00000027449	indoleamine 2,3-dioxygenase 1 [Source:VGNC Symbol;Acc:VGNC:30035]	34686577	1679	IDO1	IDO1-201
ENSBTAG00000020789	ENSBTAT00000027703	steroid sulfatase [Source:HGNC Symbol;Acc:HGNC:11425]	146751829	2203	STS	STS-201
ENSBTAG00000021050	ENSBTAT00000028037	endothelin converting enzyme like 1 [Source:VGNC Symbol;Acc:VGNC:28304]	120933239	2667	ECEL1	ECEL1-201
ENSBTAG00000021407	ENSBTAT00000048500		2578661	1435
ENSBTAG00000021588	ENSBTAT00000028766	secretogranin II [Source:VGNC Symbol;Acc:VGNC:34332]	112555375	2362	SCG2	SCG2-201
ENSBTAG00000022294	ENSBTAT00000030146	fatty acid desaturase 1 [Source:VGNC Symbol;Acc:VGNC:28701]	40952888	1532	FADS1	FADS1-201
ENSBTAG00000022590	ENSBTAT00000035874		27863067	2486
ENSBTAG00000025554	ENSBTAT00000035975	leucine rich repeat containing 73 [Source:VGNC Symbol;Acc:VGNC:31026]	17028655	1168	LRRC73	LRRC73-201
ENSBTAG00000026163	ENSBTAT00000037068		26354780	612
ENSBTAG00000026181	ENSBTAT00000006163	UDP glucuronosyltransferase family 1 member A1 [Source:HGNC Symbol;Acc:HGNC:12530]	113907720	1590	UGT1A6	UGT1A6-201
ENSBTAG00000026181	ENSBTAT00000037089	UDP glucuronosyltransferase family 1 member A1 [Source:HGNC Symbol;Acc:HGNC:12530]	114017939	2270	UGT1A6	UGT1A6-202
ENSBTAG00000027419	ENSBTAT00000014037		43864284	846
ENSBTAG00000027962	ENSBTAT00000040333		112675322	674
ENSBTAG00000032954	ENSBTAT00000035337	ATP synthase subunit epsilon, mitochondrial [Source:UniProtKB/Swiss-Prot;Acc:P05632]	35335190	392	ATP5E	ATP5E-201
ENSBTAG00000033367	ENSBTAT00000013892	D-aspartate oxidase [Source:VGNC Symbol;Acc:VGNC:27951]	40275982	1974	DDO	DDO-201
ENSBTAG00000034323	ENSBTAT00000048616	solute carrier family 2, facilitated glucose transporter member 5 [Source:RefSeq peptide;Acc:NP_001094512]	45252621	1355
ENSBTAG00000035959	ENSBTAT00000050449		29962663	1383
ENSBTAG00000037527	ENSBTAT00000002019	2',5'-oligoadenylate synthetase 1, 40/46kDa [Source:RefSeq peptide;Acc:NP_835209]	63678163	1124	OAS1Z	OAS1Z-201
ENSBTAG00000037527	ENSBTAT00000044986	2',5'-oligoadenylate synthetase 1, 40/46kDa [Source:RefSeq peptide;Acc:NP_835209]	63678163	1584	OAS1Z	OAS1Z-202
ENSBTAG00000037605	ENSBTAT00000019939		25430097	857
ENSBTAG00000039808	ENSBTAT00000023402	serpin family A member 6 [Source:VGNC Symbol;Acc:VGNC:34468]	59530028	1344	SERPINA6	SERPINA6-201
ENSBTAG00000040409	ENSBTAT00000055302	uncharacterized protein LOC790886 precursor [Source:RefSeq peptide;Acc:NP_001098497]	5876373	882
ENSBTAG00000045494	ENSBTAT00000064425	bta-mir-2904-1 [Source:miRBase;Acc:MI0013080]	50714475	70	bta-mir-2904-3	bta-mir-2904-3-201
ENSBTAG00000045632	ENSBTAT00000065289	bta-mir-2904-1 [Source:miRBase;Acc:MI0013080]	50715480	70	bta-mir-2904-3	bta-mir-2904-3-201
ENSBTAG00000045657	ENSBTAT00000065339	bta-mir-2904-1 [Source:miRBase;Acc:MI0013080]	92538758	70	bta-mir-2904-3	bta-mir-2904-3-201
ENSBTAG00000045728	ENSBTAT00000063883	acyl-CoA desaturase [Source:RefSeq peptide;Acc:NP_776384]	21148318	997
ENSBTAG00000045965	ENSBTAT00000064977	bta-mir-2904-1 [Source:miRBase;Acc:MI0013080]	92540268	70	bta-mir-2904-3	bta-mir-2904-3-201
ENSBTAG00000046133	ENSBTAT00000066283	bta-mir-2887-1 [Source:miRBase;Acc:MI0013060]	59158037	57	bta-mir-2887-2	bta-mir-2887-2-201
ENSBTAG00000046250	ENSBTAT00000064388		120010543	404
ENSBTAG00000046537	ENSBTAT00000064613	bta-mir-2904-1 [Source:miRBase;Acc:MI0013080]	92539369	70	bta-mir-2904-3	bta-mir-2904-3-201
ENSBTAG00000046695	ENSBTAT00000064933		59157114	57
ENSBTAG00000046768	ENSBTAT00000064194	insulin like growth factor binding protein 1 [Source:VGNC Symbol;Acc:VGNC:30083]	76725301	917	IGFBP1	IGFBP1-201
ENSBTAG00000046874	ENSBTAT00000063499	bta-mir-2887-1 [Source:miRBase;Acc:MI0013060]	92540381	57	bta-mir-2887-1	bta-mir-2887-1-201
ENSBTAG00000047042	ENSBTAT00000066303	bta-mir-2904-1 [Source:miRBase;Acc:MI0013080]	66273058	70	bta-mir-2904-3	bta-mir-2904-3-201
ENSBTAG00000047370	ENSBTAT00000066193	bta-mir-2887-1 [Source:miRBase;Acc:MI0013060]	50716387	57	bta-mir-2887-2	bta-mir-2887-2-201
ENSBTAG00000047381	ENSBTAT00000063224	bta-mir-2904-1 [Source:miRBase;Acc:MI0013080]	53471266	70	bta-mir-2904-3	bta-mir-2904-3-201
ENSBTAG00000047790	ENSBTAT00000065571	bta-mir-2887-1 [Source:miRBase;Acc:MI0013060]	66273171	57	bta-mir-2887-2	bta-mir-2887-2-201
ENSBTAG00000047852	ENSBTAT00000063157	bta-mir-2904-1 [Source:miRBase;Acc:MI0013080]	53472310	70	bta-mir-2904-3	bta-mir-2904-3-201
ENSBTAG00000047918	ENSBTAT00000066022	bta-mir-2887-1 [Source:miRBase;Acc:MI0013060]	50715367	57	bta-mir-2887-2	bta-mir-2887-2-201
ENSBTAG00000048000	ENSBTAT00000064132	bta-mir-2904-1 [Source:miRBase;Acc:MI0013080]	50716500	70	bta-mir-2904-3	bta-mir-2904-3-201
ENSBTAG00000048094	ENSBTAT00000038516		61687616	1431
ENSBTAG00000048174	ENSBTAT00000063001	bta-mir-2887-1 [Source:miRBase;Acc:MI0013060]	50714362	57	bta-mir-2887-2	bta-mir-2887-2-201

## Sheet: Sheet3
Table S8. sheet 3	Venn diagram output of Figure 2, showing the lists of DE genes (with Ensembl gene ID with cutoff p<0.01) commonly shared between Polish-Red vs. Hereford and Polish-HF vs. Polish-Red.
Gene stable ID	Transcript stable ID	Gene description	Transcription start site (TSS)	Transcript length (including UTRs and CDS)	Gene name	Transcript name
ENSBTAG00000000163	ENSBTAT00000000187	DNA damage inducible transcript 4 [Source:VGNC Symbol;Acc:VGNC:27948]	28483403	1613	DDIT4	DDIT4-201
ENSBTAG00000000177	ENSBTAT00000000202		649253	1422	MSLN	MSLN-201
ENSBTAG00000000345	ENSBTAT00000000450	claudin 15 [Source:VGNC Symbol;Acc:VGNC:27405]	36040355	1370	CLDN15	CLDN15-201
ENSBTAG00000000808	ENSBTAT00000001069	COX14, cytochrome c oxidase assembly factor [Source:VGNC Symbol;Acc:VGNC:27628]	29956382	464	COX14	COX14-201
ENSBTAG00000001308	ENSBTAT00000001728		20193047	2410
ENSBTAG00000001376	ENSBTAT00000001812	RAD21 cohesin complex component like 1 [Source:VGNC Symbol;Acc:VGNC:33681]	60446557	1763	RAD21L1	RAD21L1-201
ENSBTAG00000001582	ENSBTAT00000002073		99118954	1326	AKR1B10	AKR1B10-201
ENSBTAG00000001595	ENSBTAT00000002088		24118787	387	MT1E	MT1E-201
ENSBTAG00000001725	ENSBTAT00000039533	C-X-C motif chemokine ligand 10 [Source:VGNC Symbol;Acc:VGNC:27846]	92625937	1178	CXCL10	CXCL10-201
ENSBTAG00000001745	ENSBTAT00000002279	lumican [Source:VGNC Symbol;Acc:VGNC:31081]	21044658	1811	LUM	LUM-201
ENSBTAG00000001801	ENSBTAT00000002357	synaptotagmin 4 [Source:VGNC Symbol;Acc:VGNC:35543]	12950391	3877	SYT4	SYT4-201
ENSBTAG00000001828	ENSBTAT00000002390	secernin 2 [Source:VGNC Symbol;Acc:VGNC:34367]	39237358	1468	SCRN2	SCRN2-201
ENSBTAG00000001842	ENSBTAT00000016865	glutathione S-transferase mu 3 [Source:VGNC Symbol;Acc:VGNC:29686]	33768050	730	GSTM3	GSTM3-201
ENSBTAG00000001851	ENSBTAT00000032461		24066409	1937
ENSBTAG00000002027	ENSBTAT00000002627	family with sequence similarity 167 member B [Source:VGNC Symbol;Acc:VGNC:28751]	122117248	963	FAM167B	FAM167B-201
ENSBTAG00000002094	ENSBTAT00000043764	ATP synthase, H+ transporting, mitochondrial Fo complex subunit F2 [Source:VGNC Symbol;Acc:VGNC:26305]	37494182	383	ATP5J2	ATP5J2-201
ENSBTAG00000002182	ENSBTAT00000002828	COX17, cytochrome c oxidase copper chaperone [Source:VGNC Symbol;Acc:VGNC:27631]	65031968	384	COX17	COX17-201
ENSBTAG00000002278	ENSBTAT00000002944	fibrillin 1 [Source:VGNC Symbol;Acc:VGNC:28885]	61877808	8947	FBN1	FBN1-201
ENSBTAG00000002714	ENSBTAT00000003515	G protein subunit alpha i1 [Source:VGNC Symbol;Acc:VGNC:29449]	41266152	3099	GNAI1	GNAI1-201
ENSBTAG00000002963	ENSBTAT00000003858	Serum amyloid A-4 protein [Source:UniProtKB/Swiss-Prot;Acc:Q32L76]	26722511	833	SAA4	SAA4-201
ENSBTAG00000003033	ENSBTAT00000003943	growth arrest and DNA damage inducible gamma [Source:VGNC Symbol;Acc:VGNC:29208]	90018996	1079	GADD45G	GADD45G-201
ENSBTAG00000003359	ENSBTAT00000004358	ELOVL fatty acid elongase 5 [Source:VGNC Symbol;Acc:VGNC:28451]	25228997	2770	ELOVL5	ELOVL5-201
ENSBTAG00000003492	ENSBTAT00000004538		61032824	1197
ENSBTAG00000004411	ENSBTAT00000005784	cysteine rich secretory protein LCCL domain containing 1 [Source:VGNC Symbol;Acc:VGNC:27714]	40420996	2908	CRISPLD1	CRISPLD1-201
ENSBTAG00000004560	ENSBTAT00000005991	C-type lectin domain family 4 member F [Source:VGNC Symbol;Acc:VGNC:27433]	13584924	1668	CLEC4F	CLEC4F-201
ENSBTAG00000005122	ENSBTAT00000006755	kininogen 1 [Source:HGNC Symbol;Acc:HGNC:6383]	81121039	1407	KNG1	KNG1-201
ENSBTAG00000005122	ENSBTAT00000053071	kininogen 1 [Source:HGNC Symbol;Acc:HGNC:6383]	81121112	3179	KNG1	KNG1-202
ENSBTAG00000005142	ENSBTAT00000006781	60S ribosomal protein L37 [Source:UniProtKB/Swiss-Prot;Acc:P79244]	33667205	369	RPL37	RPL37-201
ENSBTAG00000005182	ENSBTAT00000031166	Bos taurus major histocompatibility complex, class I, A (BoLA), mRNA. [Source:RefSeq mRNA;Acc:NM_001114855]	27647069	1432	BoLA	BoLA-201
ENSBTAG00000005496	ENSBTAT00000007225	RP2, ARL3 GTPase activating protein [Source:VGNC Symbol;Acc:VGNC:34092]	90487298	1297	RP2	RP2-201
ENSBTAG00000005496	ENSBTAT00000049336	RP2, ARL3 GTPase activating protein [Source:VGNC Symbol;Acc:VGNC:34092]	90490318	3423	RP2	RP2-202
ENSBTAG00000005623	ENSBTAT00000007392	sterol O-acyltransferase 2 [Source:VGNC Symbol;Acc:VGNC:35117]	27042825	2089	SOAT2	SOAT2-201
ENSBTAG00000005670	ENSBTAT00000007450	Rho guanine nucleotide exchange factor 19 [Source:VGNC Symbol;Acc:VGNC:26110]	136480737	2860	ARHGEF19	ARHGEF19-201
ENSBTAG00000005715	ENSBTAT00000007505	fucose mutarotase [Source:VGNC Symbol;Acc:VGNC:29145]	25872737	732	FUOM	FUOM-201
ENSBTAG00000005772	ENSBTAT00000007590	speedy/RINGO cell cycle regulator family member C [Source:VGNC Symbol;Acc:VGNC:35199]	44049774	873	SPDYC	SPDYC-201
ENSBTAG00000006108	ENSBTAT00000008025	matrix metallopeptidase 11 [Source:VGNC Symbol;Acc:VGNC:31517]	73216822	1694	MMP11	MMP11-201
ENSBTAG00000006259	ENSBTAT00000047356	MOB kinase activator 1A [Source:VGNC Symbol;Acc:VGNC:31541]	10460094	1911	MOB1A	MOB1A-201
ENSBTAG00000006536	ENSBTAT00000018649	Conglutinin [Source:UniProtKB/Swiss-Prot;Acc:P23805]	35591906	1305	CGN1	CGN1-201
ENSBTAG00000006536	ENSBTAT00000025788	Conglutinin [Source:UniProtKB/Swiss-Prot;Acc:P23805]	35592783	1310	CGN1	CGN1-202
ENSBTAG00000006645	ENSBTAT00000008730	lysophosphatidic acid receptor 6 [Source:VGNC Symbol;Acc:VGNC:30960]	18284006	1850	LPAR6	LPAR6-201
ENSBTAG00000006745	ENSBTAT00000049554	fibrinogen gamma chain [Source:VGNC Symbol;Acc:VGNC:28990]	2823021	1557	FGG	FGG-201
ENSBTAG00000006745	ENSBTAT00000008877	fibrinogen gamma chain [Source:VGNC Symbol;Acc:VGNC:28990]	2823044	1611	FGG	FGG-202
ENSBTAG00000006884	ENSBTAT00000021887	Polyadenylate-binding protein 2 [Source:UniProtKB/Swiss-Prot;Acc:Q28165]	21434016	3877	PABPN1	PABPN1-201
ENSBTAG00000006884	ENSBTAT00000047156	Polyadenylate-binding protein 2 [Source:UniProtKB/Swiss-Prot;Acc:Q28165]	21432160	1097	PABPN1	PABPN1-202
ENSBTAG00000007101	ENSBTAT00000009341	coagulation factor III, tissue factor [Source:VGNC Symbol;Acc:VGNC:28687]	49110156	1877	F3	F3-201
ENSBTAG00000007705	ENSBTAT00000047455	collectin subfamily member 12 [Source:VGNC Symbol;Acc:VGNC:27579]	35816269	3785	COLEC12	COLEC12-201
ENSBTAG00000007754	ENSBTAT00000010193	NADH dehydrogenase [ubiquinone] 1 alpha subcomplex subunit 3 [Source:UniProtKB/Swiss-Prot;Acc:Q02371]	63466137	358	NDUFA3	NDUFA3-201
ENSBTAG00000007969	ENSBTAT00000010479	cell death inducing DFFA like effector c [Source:VGNC Symbol;Acc:VGNC:27365]	16909073	1243	CIDEC	CIDEC-201
ENSBTAG00000008471	ENSBTAT00000011146	MX dynamin like GTPase 2 [Source:HGNC Symbol;Acc:HGNC:7533]	143119272	2966	MX2	MX2-201
ENSBTAG00000008612	ENSBTAT00000015014	complement C1r subcomponent precursor [Source:RefSeq peptide;Acc:NP_001029579]	103737161	2282	C1R	C1R-201
ENSBTAG00000008612	ENSBTAT00000011362	complement C1r subcomponent precursor [Source:RefSeq peptide;Acc:NP_001029579]	103737177	2303	C1R	C1R-202
ENSBTAG00000008688	ENSBTAT00000011453	hes related family bHLH transcription factor with YRPW motif-like [Source:VGNC Symbol;Acc:VGNC:29830]	107032468	3292	HEYL	HEYL-201
ENSBTAG00000008737	ENSBTAT00000011514	down-regulator of transcription 1 [Source:VGNC Symbol;Acc:VGNC:28200]	50265059	4217	DR1	DR1-201
ENSBTAG00000009050	ENSBTAT00000011923	adiponectin receptor 2 [Source:VGNC Symbol;Acc:VGNC:25679]	108705365	1658	ADIPOR2	ADIPOR2-201
ENSBTAG00000009230	ENSBTAT00000012159	fibulin 7 [Source:VGNC Symbol;Acc:VGNC:28884]	230642	1296	FBLN7	FBLN7-201
ENSBTAG00000009772	ENSBTAT00000034970	limb and CNS expressed 1 [Source:VGNC Symbol;Acc:VGNC:30912]	99003794	4576	LIX1	LIX1-201
ENSBTAG00000010431	ENSBTAT00000035504	leucine rich adaptor protein 1 like [Source:VGNC Symbol;Acc:VGNC:31083]	31636215	1741	LURAP1L	LURAP1L-201
ENSBTAG00000010738	ENSBTAT00000014215	C-C motif chemokine ligand 14 [Source:HGNC Symbol;Acc:HGNC:10612]	14775262	893	CCL14	CCL14-201
ENSBTAG00000010971	ENSBTAT00000014566	LIM zinc finger domain containing 1 [Source:HGNC Symbol;Acc:HGNC:6616]	44658623	2134	MGC142792	MGC142792-201
ENSBTAG00000011022	ENSBTAT00000022929	cAMP regulated phosphoprotein 19 [Source:VGNC Symbol;Acc:VGNC:26167]	57923246	1190	ARPP19	ARPP19-201
ENSBTAG00000011022	ENSBTAT00000014642	cAMP regulated phosphoprotein 19 [Source:VGNC Symbol;Acc:VGNC:26167]	57932635	1961	ARPP19	ARPP19-202
ENSBTAG00000011458	ENSBTAT00000053534	carboxypeptidase X, M14 family member 1 [Source:VGNC Symbol;Acc:VGNC:27681]	52844182	2375	CPXM1	CPXM1-201
ENSBTAG00000011458	ENSBTAT00000039309	carboxypeptidase X, M14 family member 1 [Source:VGNC Symbol;Acc:VGNC:27681]	52844204	1446	CPXM1	CPXM1-202
ENSBTAG00000011667	ENSBTAT00000015493	peptidase M20 domain containing 2 [Source:VGNC Symbol;Acc:VGNC:33067]	61861891	1287	PM20D2	PM20D2-201
ENSBTAG00000011758	ENSBTAT00000015617		104740723	550
ENSBTAG00000011766	ENSBTAT00000056663	complement C7 [Source:VGNC Symbol;Acc:VGNC:26643]	33606517	3649	C7	C7-201
ENSBTAG00000012088	ENSBTAT00000016040	fibulin 1 [Source:VGNC Symbol;Acc:VGNC:28881]	116616200	2362	FBLN1	FBLN1-201
ENSBTAG00000012182	ENSBTAT00000016159	DIRAS family GTPase 3 [Source:VGNC Symbol;Acc:VGNC:28071]	77571199	1581	DIRAS3	DIRAS3-201
ENSBTAG00000012855	ENSBTAT00000017086	lipoprotein lipase [Source:VGNC Symbol;Acc:VGNC:30969]	67481089	3573	LPL	LPL-201
ENSBTAG00000012908	ENSBTAT00000017155	Heat shock 70 kDa protein 13 [Source:UniProtKB/Swiss-Prot;Acc:Q2TBX4]	22290120	2088	HSPA13	HSPA13-201
ENSBTAG00000013103	ENSBTAT00000017420	collagen type I alpha 1 chain [Source:VGNC Symbol;Acc:VGNC:27560]	37088246	4735	COL1A1	COL1A1-201
ENSBTAG00000013472	ENSBTAT00000033863	collagen type I alpha 2 chain [Source:VGNC Symbol;Acc:VGNC:27561]	11624470	4624	COL1A2	COL1A2-201
ENSBTAG00000013578	ENSBTAT00000018054	chitinase 3 like 2 [Source:VGNC Symbol;Acc:VGNC:27291]	32284496	1185	CHI3L2	CHI3L2-201
ENSBTAG00000013606	ENSBTAT00000018091	peptidyl-prolyl cis-trans isomerase FKBP2 isoform 2 precursor [Source:RefSeq peptide;Acc:NP_001032558]	43159739	592	FKBP2	FKBP2-201
ENSBTAG00000013717	ENSBTAT00000018224	proline rich acidic protein 1 [Source:HGNC Symbol;Acc:HGNC:23304]	25885322	566	PRAP1	PRAP1-201
ENSBTAG00000013860	ENSBTAT00000033450	growth arrest and DNA damage inducible alpha [Source:VGNC Symbol;Acc:VGNC:29206]	77975265	1287	GADD45A	GADD45A-201
ENSBTAG00000014227	ENSBTAT00000018911	Nedd4 family interacting protein 2 [Source:VGNC Symbol;Acc:VGNC:31935]	54923989	2448	NDFIP2	NDFIP2-201
ENSBTAG00000014522	ENSBTAT00000019303	small integral membrane protein 14 [Source:VGNC Symbol;Acc:VGNC:35016]	60336533	1152	SMIM14	SMIM14-201
ENSBTAG00000014707	ENSBTAT00000019573	ISG15 ubiquitin-like modifier [Source:VGNC Symbol;Acc:VGNC:30293]	52715665	602	ISG15	ISG15-201
ENSBTAG00000015739	ENSBTAT00000020897	mannose receptor C type 2 [Source:VGNC Symbol;Acc:VGNC:31599]	47721711	4587	MRC2	MRC2-201
ENSBTAG00000016296	ENSBTAT00000021683	glycerol-3-phosphate dehydrogenase 1 [Source:VGNC Symbol;Acc:VGNC:29529]	29964085	1626	GPD1	GPD1-201
ENSBTAG00000016388	ENSBTAT00000021795	solute carrier organic anion transporter family member 4A1 [Source:VGNC Symbol;Acc:VGNC:34954]	55172423	2331	SLCO4A1	SLCO4A1-201
ENSBTAG00000016520	ENSBTAT00000009636		989247	1055	TPSB1	TPSB1-201
ENSBTAG00000016738	ENSBTAT00000022253	deltex E3 ubiquitin ligase 1 [Source:VGNC Symbol;Acc:VGNC:28236]	63358582	3064	DTX1	DTX1-201
ENSBTAG00000016991	ENSBTAT00000035350	ephrin B2 [Source:VGNC Symbol;Acc:VGNC:28360]	86263272	1285	EFNB2	EFNB2-201
ENSBTAG00000017298	ENSBTAT00000022993	adipogenesis associated Mth938 domain containing [Source:VGNC Symbol;Acc:VGNC:25444]	18284062	480	AAMDC	AAMDC-201
ENSBTAG00000017328	ENSBTAT00000023042		74947760	907
ENSBTAG00000017362	ENSBTAT00000023088	CCR4-NOT transcription complex subunit 6 [Source:VGNC Symbol;Acc:VGNC:27520]	574753	3519	CNOT6	CNOT6-201
ENSBTAG00000017375	ENSBTAT00000023103	family with sequence similarity 241 member A [Source:VGNC Symbol;Acc:VGNC:28806]	14565920	2493	FAM241A	FAM241A-201
ENSBTAG00000017448	ENSBTAT00000023206	EGF containing fibulin like extracellular matrix protein 1 [Source:VGNC Symbol;Acc:VGNC:28348]	38408288	2060	EFEMP1	EFEMP1-201
ENSBTAG00000017496	ENSBTAT00000023255	ATP synthase subunit e, mitochondrial [Source:UniProtKB/Swiss-Prot;Acc:Q00361]	108852813	302	ATP5I	ATP5I-201
ENSBTAG00000017514	ENSBTAT00000023277	cyclin D1 [Source:VGNC Symbol;Acc:VGNC:26962]	47544380	1166	CCND1	CCND1-201
ENSBTAG00000017531	ENSBTAT00000023309	fetuin B [Source:VGNC Symbol;Acc:VGNC:28955]	81166512	1434	FETUB	FETUB-201
ENSBTAG00000017670	ENSBTAT00000023500		54323003	1881
ENSBTAG00000018189	ENSBTAT00000024208		146532166	583	CSTB	CSTB-201
ENSBTAG00000018326	ENSBTAT00000024386	FXYD domain containing ion transport regulator 7 [Source:VGNC Symbol;Acc:VGNC:29159]	46057592	645	FXYD7	FXYD7-201
ENSBTAG00000019065	ENSBTAT00000033712	endonuclease/exonuclease/phosphatase family domain containing 1 [Source:VGNC Symbol;Acc:VGNC:28338]	61476979	2734	EEPD1	EEPD1-201
ENSBTAG00000019315	ENSBTAT00000025719	phospholipase A2 group VII [Source:VGNC Symbol;Acc:VGNC:32965]	19945051	1708	PLA2G7	PLA2G7-201
ENSBTAG00000019386	ENSBTAT00000021451	non-classical MHC class I antigen precursor [Source:RefSeq peptide;Acc:NP_001099086]	28358332	1033	BOLA-NC1	BOLA-NC1-201
ENSBTAG00000019517	ENSBTAT00000057593	elastin [Source:HGNC Symbol;Acc:HGNC:3327]	33820672	2695	ELN	ELN-201
ENSBTAG00000019616	ENSBTAT00000026133	amyloid P component, serum [Source:VGNC Symbol;Acc:VGNC:26009]	10246803	928	APCS	APCS-201
ENSBTAG00000019627	ENSBTAT00000026146	Thy-1 cell surface antigen [Source:VGNC Symbol;Acc:VGNC:35856]	30515399	1924	THY1	THY1-201
ENSBTAG00000019652	ENSBTAT00000026189	serine/threonine kinase 26 [Source:VGNC Symbol;Acc:VGNC:35392]	15811930	3211	STK26	STK26-201
ENSBTAG00000019733	ENSBTAT00000026299	adhesion G protein-coupled receptor L4 [Source:VGNC Symbol;Acc:VGNC:25672]	65921137	3414	ADGRL4	ADGRL4-201
ENSBTAG00000019808	ENSBTAT00000026390	coiled-coil serine rich protein 1 [Source:VGNC Symbol;Acc:VGNC:26993]	35938394	3543	CCSER1	CCSER1-201
ENSBTAG00000020180	ENSBTAT00000032159	transmembrane p24 trafficking protein 5 [Source:VGNC Symbol;Acc:VGNC:35938]	50448643	1813	TMED5	TMED5-201
ENSBTAG00000020243	ENSBTAT00000001939	sushi, von Willebrand factor type A, EGF and pentraxin domain containing 1 [Source:HGNC Symbol;Acc:HGNC:15985]	101799168	10719	SVEP1	SVEP1-201
ENSBTAG00000020536	ENSBTAT00000027362	HECT and RLD domain containing E3 ubiquitin protein ligase family member 6 [Source:VGNC Symbol;Acc:VGNC:29815]	37793279	3377	HERC6	HERC6-201
ENSBTAG00000020661	ENSBTAT00000027538	ATP binding cassette subfamily A member 1 [Source:VGNC Symbol;Acc:VGNC:25455]	96390357	7427	ABCA1	ABCA1-201
ENSBTAG00000020807	ENSBTAT00000027728		43991956	449
ENSBTAG00000021066	ENSBTAT00000004690	calpain 11 [Source:VGNC Symbol;Acc:VGNC:26742]	17807298	2675	CAPN11	CAPN11-201
ENSBTAG00000021368	ENSBTAT00000039350		44018812	1002
ENSBTAG00000021378	ENSBTAT00000028499	S100 calcium binding protein A13 [Source:VGNC Symbol;Acc:VGNC:34239]	16818414	427	S100A13	S100A13-201
ENSBTAG00000023471	ENSBTAT00000032006		28525103	394
ENSBTAG00000023487	ENSBTAT00000007369	cytochrome c oxidase subunit 6B1 [Source:RefSeq peptide;Acc:NP_788848]	94363786	479	COX6B1	COX6B1-201
ENSBTAG00000024272	ENSBTAT00000033527		54790802	1822
ENSBTAG00000025385	ENSBTAT00000009155	60S ribosomal protein L12 [Source:UniProtKB/Swiss-Prot;Acc:P61284]	83481217	630	RPL12	RPL12-201
ENSBTAG00000025666	ENSBTAT00000014734	ribosomal protein S29 [Source:VGNC Symbol;Acc:VGNC:34137]	26815069	171	RPS29	RPS29-201
ENSBTAG00000025903	ENSBTAT00000036700	glycine decarboxylase [Source:VGNC Symbol;Acc:VGNC:29395]	38468513	3971	GLDC	GLDC-201
ENSBTAG00000026278	ENSBTAT00000037275	claudin 4 [Source:VGNC Symbol;Acc:VGNC:27416]	33989662	1546	CLDN4	CLDN4-201
ENSBTAG00000027630	ENSBTAT00000039792	CDGSH iron sulfur domain 2 [Source:VGNC Symbol;Acc:VGNC:27372]	23302661	1064	CISD2	CISD2-201
ENSBTAG00000028359	ENSBTAT00000040741	Small nucleolar RNA U3 [Source:RFAM;Acc:RF00012]	9799131	214	U3	U3-201
ENSBTAG00000030164	ENSBTAT00000042547	60S ribosomal protein L38 [Source:UniProtKB/Swiss-Prot;Acc:Q32PB9]	57839034	325	RPL38	RPL38-201
ENSBTAG00000032265	ENSBTAT00000045760		80506904	1727	RTP4	RTP4-201
ENSBTAG00000032402	ENSBTAT00000045971	U1 spliceosomal RNA [Source:RFAM;Acc:RF00003]	22861984	164	U1	U1-201
ENSBTAG00000033806	ENSBTAT00000009936		31693514	747
ENSBTAG00000033884	ENSBTAT00000030222	Translation machinery-associated protein 7 [Source:UniProtKB/Swiss-Prot;Acc:A1A4Q4]	11308520	195	TMA7	TMA7-201
ENSBTAG00000034827	ENSBTAT00000049292	platelet derived growth factor D [Source:VGNC Symbol;Acc:VGNC:32691]	4501435	2055	PDGFD	PDGFD-201
ENSBTAG00000034867	ENSBTAT00000005404	transmembrane protein 38B [Source:VGNC Symbol;Acc:VGNC:36081]	97151938	1467	TMEM38B	TMEM38B-201
ENSBTAG00000036099	ENSBTAT00000054100		99352446	876
ENSBTAG00000036373	ENSBTAT00000050873	bta-mir-568 [Source:miRBase;Acc:MI0009866]	59398366	94	bta-mir-568	bta-mir-568-201
ENSBTAG00000037509	ENSBTAT00000023297		43668774	1131	AKR1C4	AKR1C4-201
ENSBTAG00000037539	ENSBTAT00000044541		42766060	3059	VCAM1	VCAM1-201
ENSBTAG00000037931	ENSBTAT00000057287	Bos taurus ribosomal protein L39 (RPL39), mRNA. [Source:RefSeq mRNA;Acc:NM_001105455]	97605063	379	RPL39	RPL39-201
ENSBTAG00000037937	ENSBTAT00000055625		46854183	4308
ENSBTAG00000038058	ENSBTAT00000016645		83406167	1599
ENSBTAG00000038085	ENSBTAT00000051914		86392280	1520
ENSBTAG00000038085	ENSBTAT00000056737		86404311	1636
ENSBTAG00000038625	ENSBTAT00000054825		54828097	1951
ENSBTAG00000038706	ENSBTAT00000046456		24114381	401	MT1E	MT1E-201
ENSBTAG00000039237	ENSBTAT00000049105		72870659	321
ENSBTAG00000039664	ENSBTAT00000052413		49660685	790
ENSBTAG00000039980	ENSBTAT00000052038		100762265	1080	CLECL1	CLECL1-201
ENSBTAG00000040323	ENSBTAT00000057166		51104746	2019	SECTM1	SECTM1-202
ENSBTAG00000040323	ENSBTAT00000004331		51104746	755	SECTM1	SECTM1-201
ENSBTAG00000042458	ENSBTAT00000059450	RNase MRP [Source:RFAM;Acc:RF00030]	60244343	278	RNase_MRP	RNase_MRP-201
ENSBTAG00000042475	ENSBTAT00000059467	Small nucleolar RNA SNORA63 [Source:RFAM;Acc:RF00092]	81060551	132	SNORA63	SNORA63-201
ENSBTAG00000042662	ENSBTAT00000059654	Small nucleolar RNA SNORD17 [Source:RFAM;Acc:RF00567]	38538084	236	SNORD17	SNORD17-201
ENSBTAG00000043086	ENSBTAT00000060078	Y RNA [Source:RFAM;Acc:RF00019]	112975253	112	Y_RNA	Y_RNA-201
ENSBTAG00000043158	ENSBTAT00000060150	Small nucleolar RNA SNORD89 [Source:RFAM;Acc:RF00578]	6211670	114	SNORD89	SNORD89-201
ENSBTAG00000043250	ENSBTAT00000060242	7SK RNA [Source:RFAM;Acc:RF00100]	24977642	331	7SK	7SK-201
ENSBTAG00000043461	ENSBTAT00000060453	Y RNA [Source:RFAM;Acc:RF00019]	112970775	102	Y_RNA	Y_RNA-201
ENSBTAG00000043545	ENSBTAT00000060545		7299	71
ENSBTAG00000043564	ENSBTAT00000060553	ATP synthase protein 8 [Source:UniProtKB/Swiss-Prot;Acc:P03929]	8129	201	ATP8	ATP8-201
ENSBTAG00000044741	ENSBTAT00000062174	Small nucleolar RNA SNORD97 [Source:RFAM;Acc:RF01291]	42441794	152	SNORD97	SNORD97-201
ENSBTAG00000044861	ENSBTAT00000062294	Small Cajal body specific RNA 6 [Source:RFAM;Acc:RF00478]	113598483	274	SCARNA6	SCARNA6-201
ENSBTAG00000045235	ENSBTAT00000062668	small Cajal body-specific RNA 18 [Source:RFAM;Acc:RF00283]	49943668	83	SCARNA18	SCARNA18-201
ENSBTAG00000045275	ENSBTAT00000062708	Small Cajal body-specific RNA 7 [Source:RFAM;Acc:RF01295]	107819768	323	SCARNA7	SCARNA7-201
ENSBTAG00000045661	ENSBTAT00000062960	Metazoan signal recognition particle RNA [Source:RFAM;Acc:RF00017]	42671324	297	Metazoa_SRP	Metazoa_SRP-201
ENSBTAG00000045857	ENSBTAT00000003640	MAPK regulated corepressor interacting protein 2 [Source:HGNC Symbol;Acc:HGNC:14142]	578685	881	MCRIP2	MCRIP2-201
ENSBTAG00000045989	ENSBTAT00000064815	CDC42 effector protein 5 [Source:VGNC Symbol;Acc:VGNC:27076]	63124888	673	CDC42EP5	CDC42EP5-201
ENSBTAG00000046588	ENSBTAT00000064412	DnaJ heat shock protein family (Hsp40) member B9 [Source:HGNC Symbol;Acc:HGNC:6968]	59973819	1967	DNAJB9	DNAJB9-201
ENSBTAG00000046842	ENSBTAT00000059254	U4 spliceosomal RNA [Source:RFAM;Acc:RF00015]	64875846	141	U4	U4-201
ENSBTAG00000047376	ENSBTAT00000063342	peptidylprolyl cis/trans isomerase, NIMA-interacting 4 [Source:VGNC Symbol;Acc:VGNC:32903]	83616158	465	PIN4	PIN4-201
ENSBTAG00000047501	ENSBTAT00000064355	bta-mir-2887-1 [Source:miRBase;Acc:MI0013060]	92538871	57	bta-mir-2887-2	bta-mir-2887-2-201
ENSBTAG00000047680	ENSBTAT00000065006	interferon regulatory factor 7 [Source:VGNC Symbol;Acc:VGNC:30278]	50903719	1910	IRF7	IRF7-201
ENSBTAG00000047766	ENSBTAT00000065273	G0/G1 switch 2 [Source:VGNC Symbol;Acc:VGNC:29174]	75540404	759	G0S2	G0S2-201
ENSBTAG00000047865	ENSBTAT00000065163	Small nucleolar RNA SNORD107 [Source:RFAM;Acc:RF01164]	3611984	74	SNORD107	SNORD107-201
ENSBTAG00000048135	ENSBTAT00000066155		71902471	981
ENSBTAG00000048167	ENSBTAT00000066175	U4 spliceosomal RNA [Source:RFAM;Acc:RF00015]	64875048	141	U4	U4-201

## Sheet: Sheet4
Table S8. sheet 4	Venn diagram output of Figure 2, showing the lists of DE genes (with Ensembl gene ID with cutoff p<0.01) commonly shared between Polish-Red vs. Hereford and Polish-HF vs. Hereford.
Gene stable ID	Transcript stable ID	Gene description	Transcription start site (TSS)	Transcript length (including UTRs and CDS)	Gene name	Transcript name
ENSBTAG00000000259	ENSBTAT00000000324	chitinase, acidic [Source:HGNC Symbol;Acc:HGNC:17432]	32203685	1525	CHIA	CHIA-201
ENSBTAG00000000507	ENSBTAT00000000648	nuclear receptor subfamily 4 group A member 1 [Source:VGNC Symbol;Acc:VGNC:32245]	27992869	2561	NR4A1	NR4A1-202
ENSBTAG00000000507	ENSBTAT00000046887	nuclear receptor subfamily 4 group A member 1 [Source:VGNC Symbol;Acc:VGNC:32245]	27985786	1066	NR4A1	NR4A1-201
ENSBTAG00000000575	ENSBTAT00000000752	tenascin C [Source:VGNC Symbol;Acc:VGNC:36152]	106067887	7557	TNC	TNC-201
ENSBTAG00000000575	ENSBTAT00000000753	tenascin C [Source:VGNC Symbol;Acc:VGNC:36152]	106067887	6192	TNC	TNC-202
ENSBTAG00000001675	ENSBTAT00000002194	inositol-trisphosphate 3-kinase A [Source:VGNC Symbol;Acc:VGNC:30344]	37035180	1793	ITPKA	ITPKA-201
ENSBTAG00000002069	ENSBTAT00000031167	MHC class I heavy chain isoform 1 precursor [Source:RefSeq peptide;Acc:NP_001033607]	28506312	1409	BOLA	BOLA-201
ENSBTAG00000002224	ENSBTAT00000044908	ubiquitin like with PHD and ring finger domains 1 [Source:VGNC Symbol;Acc:VGNC:36654]	20469912	3902	UHRF1	UHRF1-201
ENSBTAG00000002258	ENSBTAT00000002914	apolipoprotein A1 [Source:VGNC Symbol;Acc:VGNC:26022]	27934085	899	APOA1	APOA1-201
ENSBTAG00000002650	ENSBTAT00000003433	ZPR1 zinc finger [Source:VGNC Symbol;Acc:VGNC:37370]	27869595	1644	ZPR1	ZPR1-201
ENSBTAG00000003113	ENSBTAT00000004048	ring finger protein 125 [Source:VGNC Symbol;Acc:VGNC:34017]	25496186	873	RNF125	RNF125-201
ENSBTAG00000003120	ENSBTAT00000030828	zinc finger protein 385B [Source:VGNC Symbol;Acc:VGNC:37264]	17084655	1437	ZNF385B	ZNF385B-201
ENSBTAG00000003502	ENSBTAT00000004556	SPARC/osteonectin, cwcv and kazal like domains proteoglycan 1 [Source:HGNC Symbol;Acc:HGNC:11251]	49995991	1012	SPOCK1	SPOCK1-201
ENSBTAG00000003871	ENSBTAT00000043951		50581387	2248	CYP2B6	CYP2B6-201
ENSBTAG00000004459	ENSBTAT00000005845		45281219	1462	TMEM45A	TMEM45A-201
ENSBTAG00000005596	ENSBTAT00000007349	insulin like growth factor binding protein 2 [Source:VGNC Symbol;Acc:VGNC:30084]	105338358	1141	IGFBP2	IGFBP2-201
ENSBTAG00000005976	ENSBTAT00000007841	hydroxysteroid 17-beta dehydrogenase 7 [Source:VGNC Symbol;Acc:VGNC:29976]	6659067	2232	HSD17B7	HSD17B7-201
ENSBTAG00000006338	ENSBTAT00000055812	MYCL proto-oncogene, bHLH transcription factor [Source:VGNC Symbol;Acc:VGNC:31787]	106787761	1233	MYCL	MYCL-201
ENSBTAG00000006338	ENSBTAT00000008314	MYCL proto-oncogene, bHLH transcription factor [Source:VGNC Symbol;Acc:VGNC:31787]	106787791	1095	MYCL	MYCL-202
ENSBTAG00000006474	ENSBTAT00000008487	epithelial cell adhesion molecule [Source:VGNC Symbol;Acc:VGNC:28529]	29626087	1566	EPCAM	EPCAM-201
ENSBTAG00000006599	ENSBTAT00000008663	inhibin beta E subunit [Source:VGNC Symbol;Acc:VGNC:30203]	56335809	1319	INHBE	INHBE-201
ENSBTAG00000006631	ENSBTAT00000008704	GLI family zinc finger 1 [Source:VGNC Symbol;Acc:VGNC:29399]	56331773	3584	GLI1	GLI1-201
ENSBTAG00000006769	ENSBTAT00000010992	3 beta-hydroxysteroid dehydrogenase/Delta 5-->4-isomerase 3-beta-hydroxy-Delta(5)-steroid dehydrogenase Steroid Delta-isomerase [Source:UniProtKB/Swiss-Prot;Acc:P14893]	23823807	1631	HSD3B	HSD3B-201
ENSBTAG00000006928	ENSBTAT00000009097	ornithine aminotransferase [Source:HGNC Symbol;Acc:HGNC:8091]	44397476	2375	OAT	OAT-201
ENSBTAG00000006986	ENSBTAT00000048431		26695825	1346	ADH6	ADH6-201
ENSBTAG00000007077	ENSBTAT00000009303	abhydrolase domain containing 1 [Source:VGNC Symbol;Acc:VGNC:25487]	72504279	1302	ABHD1	ABHD1-201
ENSBTAG00000007829	ENSBTAT00000010305	cysteine sulfinic acid decarboxylase [Source:VGNC Symbol;Acc:VGNC:27749]	26985263	1555	CSAD	CSAD-201
ENSBTAG00000007829	ENSBTAT00000010303	cysteine sulfinic acid decarboxylase [Source:VGNC Symbol;Acc:VGNC:27749]	26985485	2313	CSAD	CSAD-202
ENSBTAG00000008160	ENSBTAT00000010729	membrane bound O-acyltransferase domain containing 2 [Source:VGNC Symbol;Acc:VGNC:31287]	88390471	1562	MBOAT2	MBOAT2-201
ENSBTAG00000008160	ENSBTAT00000065461	membrane bound O-acyltransferase domain containing 2 [Source:VGNC Symbol;Acc:VGNC:31287]	88432856	1166	MBOAT2	MBOAT2-202
ENSBTAG00000008571	ENSBTAT00000029615	cut like homeobox 2 [Source:VGNC Symbol;Acc:VGNC:27840]	57065816	7270	CUX2	CUX2-201
ENSBTAG00000010462	ENSBTAT00000048830	roundabout guidance receptor 2 [Source:VGNC Symbol;Acc:VGNC:34079]	24395321	4260	ROBO2	ROBO2-201
ENSBTAG00000010463	ENSBTAT00000013812		14368145	20508
ENSBTAG00000010509	ENSBTAT00000013885	cyclin dependent kinase 3 [Source:HGNC Symbol;Acc:HGNC:1772]	56279838	1551	CDK3	CDK3-201
ENSBTAG00000010555	ENSBTAT00000013956	leucine rich single-pass membrane protein 1 [Source:VGNC Symbol;Acc:VGNC:31061]	55868557	1205	LSMEM1	LSMEM1-201
ENSBTAG00000010814	ENSBTAT00000061123		92898991	375
ENSBTAG00000011082	ENSBTAT00000014713	insulin like growth factor 1 [Source:VGNC Symbol;Acc:VGNC:30076]	66604734	862	IGF1	IGF1-201
ENSBTAG00000011082	ENSBTAT00000063328	insulin like growth factor 1 [Source:VGNC Symbol;Acc:VGNC:30076]	66604734	1051	IGF1	IGF1-203
ENSBTAG00000011082	ENSBTAT00000043595	insulin like growth factor 1 [Source:VGNC Symbol;Acc:VGNC:30076]	66602683	821	IGF1	IGF1-202
ENSBTAG00000011100	ENSBTAT00000014735	cathepsin C [Source:VGNC Symbol;Acc:VGNC:27814]	7433482	1932	CTSC	CTSC-201
ENSBTAG00000011328	ENSBTAT00000044138	cell growth regulator with EF-hand domain 1 [Source:HGNC Symbol;Acc:HGNC:16962]	72521482	1472	CGREF1	CGREF1-201
ENSBTAG00000011952	ENSBTAT00000015862	sulfotransferase family 1E member 1 [Source:VGNC Symbol;Acc:VGNC:35467]	87094952	1809	SULT1E1	SULT1E1-201
ENSBTAG00000014848	ENSBTAT00000019772	nuclear receptor subfamily 0 group B member 2 [Source:VGNC Symbol;Acc:VGNC:32227]	126892710	783	NR0B2	NR0B2-201
ENSBTAG00000015094	ENSBTAT00000020086	vanin 1 [Source:VGNC Symbol;Acc:VGNC:36807]	71851906	1687	VNN1	VNN1-201
ENSBTAG00000016048	ENSBTAT00000021357	carnitine palmitoyltransferase 1B [Source:VGNC Symbol;Acc:VGNC:27677]	120106718	2968	CPT1B	CPT1B-201
ENSBTAG00000016276	ENSBTAT00000021649	histidine ammonia-lyase [Source:VGNC Symbol;Acc:VGNC:29744]	60641990	3504	HAL	HAL-201
ENSBTAG00000016312	ENSBTAT00000021701	galectin 4 [Source:VGNC Symbol;Acc:VGNC:30854]	48810095	1157	LGALS4	LGALS4-201
ENSBTAG00000016413	ENSBTAT00000021830	dual specificity phosphatase 26 [Source:VGNC Symbol;Acc:VGNC:28258]	28969954	1541	DUSP26	DUSP26-201
ENSBTAG00000018543	ENSBTAT00000024683	villin 1 [Source:VGNC Symbol;Acc:VGNC:36794]	107145491	2634	VIL1	VIL1-201
ENSBTAG00000018723	ENSBTAT00000024921	solute carrier family 25 member 34 [Source:VGNC Symbol;Acc:VGNC:34760]	53074055	2659	SLC25A34	SLC25A34-201
ENSBTAG00000019554	ENSBTAT00000026056	fructose-bisphosphatase 2 [Source:VGNC Symbol;Acc:VGNC:28888]	82438817	1281	FBP2	FBP2-201
ENSBTAG00000020517	ENSBTAT00000027336	mediator complex subunit 9 [Source:VGNC Symbol;Acc:VGNC:31370]	35432081	1337	MED9	MED9-201
ENSBTAG00000020990	ENSBTAT00000027950	purinergic receptor P2Y14 [Source:VGNC Symbol;Acc:VGNC:32527]	117785180	1845	P2RY14	P2RY14-201
ENSBTAG00000021077	ENSBTAT00000046279		25375270	1381	BOLA-DQB	BOLA-DQB-201
ENSBTAG00000021565	ENSBTAT00000028731		106887844	808	PRSS2	PRSS2-201
ENSBTAG00000021964	ENSBTAT00000045860	cadherin 17 [Source:VGNC Symbol;Acc:VGNC:27096]	72437129	3303	CDH17	CDH17-201
ENSBTAG00000023955	ENSBTAT00000007005		16231617	1541
ENSBTAG00000024000	ENSBTAT00000033053	atonal bHLH transcription factor 8 [Source:VGNC Symbol;Acc:VGNC:26272]	48996567	1988	ATOH8	ATOH8-201
ENSBTAG00000024291	ENSBTAT00000033556	family with sequence similarity 71 member F2 [Source:HGNC Symbol;Acc:HGNC:27998]	93475459	1148	FAM71F2	FAM71F2-201
ENSBTAG00000025485	ENSBTAT00000035828		24872822	689
ENSBTAG00000026779	ENSBTAT00000038266	Lysozyme C, non-stomach isozyme [Source:UniProtKB/Swiss-Prot;Acc:P80189]	44720976	1597	LYZ	LYZ-201
ENSBTAG00000030493	ENSBTAT00000043032	RERG like [Source:VGNC Symbol;Acc:VGNC:33874]	92432331	859	RERGL	RERGL-201
ENSBTAG00000030674	ENSBTAT00000043366	adenylate kinase 4 [Source:VGNC Symbol;Acc:VGNC:25773]	80582219	2092	AK4	AK4-201
ENSBTAG00000031166	ENSBTAT00000044119	zinc finger DBF-type containing 2 [Source:HGNC Symbol;Acc:HGNC:29313]	95040253	6693	ZDBF2	ZDBF2-201
ENSBTAG00000031863	ENSBTAT00000045181		93460874	1201	HIG2	HIG2-201
ENSBTAG00000032642	ENSBTAT00000002908		24957718	911	GSTA3	GSTA3-201
ENSBTAG00000033299	ENSBTAT00000047326	Bos taurus insulin-like growth factor binding protein, acid labile subunit (IGFALS), mRNA. [Source:RefSeq mRNA;Acc:NM_001075963]	1368479	1833	IGFALS	IGFALS-201
ENSBTAG00000034077	ENSBTAT00000048322	agouti signaling protein [Source:VGNC Symbol;Acc:VGNC:26214]	64234645	402	ASIP	ASIP-201
ENSBTAG00000037673	ENSBTAT00000021896		33880598	1128	GSTM4	GSTM4-201
ENSBTAG00000037899	ENSBTAT00000056239	delta like non-canonical Notch ligand 1 [Source:VGNC Symbol;Acc:VGNC:28092]	67274800	1314	DLK1	DLK1-201
ENSBTAG00000038128	ENSBTAT00000046285		25411643	1218	BOLA-DQA5	BOLA-DQA5-201
ENSBTAG00000038128	ENSBTAT00000019800		25411643	833	BOLA-DQA5	BOLA-DQA5-202
ENSBTAG00000039803	ENSBTAT00000061382	myosin VIIB [Source:VGNC Symbol;Acc:VGNC:31831]	4901074	6570	MYO7B	MYO7B-201
ENSBTAG00000040580	ENSBTAT00000053602		20163194	2499
ENSBTAG00000043553	ENSBTAT00000060554	glutathione peroxidase 3 [Source:VGNC Symbol;Acc:VGNC:29619]	64286948	1564	GPX3	GPX3-201
ENSBTAG00000044179	ENSBTAT00000061640	ceramide synthase 6 [Source:VGNC Symbol;Acc:VGNC:27228]	27758923	1155	CERS6	CERS6-201
ENSBTAG00000046181	ENSBTAT00000063415		71462434	687
ENSBTAG00000046181	ENSBTAT00000063514		71462434	768
ENSBTAG00000047957	ENSBTAT00000064053		21132751	703

## Sheet: Sheet5
Table S8. sheet 5	Venn diagram output of Figure 2, showing the lists of DE genes (with Ensembl gene ID with cutoff p<0.01) commonly shared between Polish-HF vs. Hereford and Polish-HF vs. Polish-Red
Gene stable ID	Transcript stable ID	Gene description	Transcription start site (TSS)	Transcript length (including UTRs and CDS)	Gene name	Transcript name
ENSBTAG00000000604	ENSBTAT00000000796	glycoprotein nmb [Source:VGNC Symbol;Acc:VGNC:29541]	32010892	2805	GPNMB	GPNMB-201
ENSBTAG00000001292	ENSBTAT00000001704	lactotransferrin [Source:VGNC Symbol;Acc:VGNC:31077]	53521906	2457	LTF	LTF-201
ENSBTAG00000001992	ENSBTAT00000002582	Lanosterol 14-alpha demethylase [Source:UniProtKB/Swiss-Prot;Acc:Q4PJW3]	9323252	2650	CYP51A1	CYP51A1-201
ENSBTAG00000003068	ENSBTAT00000003991	methylsterol monooxygenase 1 [Source:VGNC Symbol;Acc:VGNC:31701]	489024	1812	MSMO1	MSMO1-201
ENSBTAG00000003152	ENSBTAT00000004093	interferon alpha-inducible protein 27 [Source:RefSeq peptide;Acc:NP_001033139]	59330563	903
ENSBTAG00000003152	ENSBTAT00000004444	interferon alpha-inducible protein 27 [Source:RefSeq peptide;Acc:NP_001033139]	59335020	424
ENSBTAG00000004594	ENSBTAT00000006029	matrix metallopeptidase 7 [Source:VGNC Symbol;Acc:VGNC:31529]	6390160	1077	MMP7	MMP7-201
ENSBTAG00000004905	ENSBTAT00000006450	keratin 19 [Source:VGNC Symbol;Acc:VGNC:30720]	42370493	1389	KRT19	KRT19-201
ENSBTAG00000005498	ENSBTAT00000007228	squalene epoxidase [Source:VGNC Symbol;Acc:VGNC:35264]	16745626	2153	SQLE	SQLE-201
ENSBTAG00000006185	ENSBTAT00000008128	SPC24, NDC80 kinetochore complex component [Source:VGNC Symbol;Acc:VGNC:35195]	16817517	705	SPC24	SPC24-201
ENSBTAG00000006295	ENSBTAT00000008264	thyroid stimulating hormone beta [Source:VGNC Symbol;Acc:VGNC:36418]	28424798	531	TSHB	TSHB-201
ENSBTAG00000006354	ENSBTAT00000008335		39179293	1357	HP	HP-201
ENSBTAG00000007554	ENSBTAT00000009939	interferon alpha inducible protein 6 [Source:VGNC Symbol;Acc:VGNC:30047]	126246561	652	IFI6	IFI6-201
ENSBTAG00000007897	ENSBTAT00000010386	proopiomelanocortin [Source:VGNC Symbol;Acc:VGNC:33155]	74109410	1084	POMC	POMC-201
ENSBTAG00000009583	ENSBTAT00000012607	solute carrier family 22 member 2 [Source:HGNC Symbol;Acc:HGNC:10966]	97840973	1704	SLC22A2	SLC22A2-201
ENSBTAG00000009703	ENSBTAT00000061306	myosin-7 [Source:RefSeq peptide;Acc:NP_777152]	21325414	5916
ENSBTAG00000009836	ENSBTAT00000012973	chromogranin A [Source:VGNC Symbol;Acc:VGNC:27289]	58163028	1922	CHGA	CHGA-201
ENSBTAG00000009868	ENSBTAT00000013014	VGF nerve growth factor inducible [Source:VGNC Symbol;Acc:VGNC:36790]	36176834	1359	VGF	VGF-201
ENSBTAG00000009876	ENSBTAT00000050299	C4b-binding protein alpha chain [Source:UniProtKB/Swiss-Prot;Acc:Q28065]	4785229	2344	C4BPA	C4BPA-201
ENSBTAG00000009876	ENSBTAT00000013024	C4b-binding protein alpha chain [Source:UniProtKB/Swiss-Prot;Acc:Q28065]	4785360	2243	C4BPA	C4BPA-202
ENSBTAG00000010371	ENSBTAT00000013689	ChaC glutathione specific gamma-glutamylcyclotransferase 1 [Source:VGNC Symbol;Acc:VGNC:27262]	36598394	1499	CHAC1	CHAC1-201
ENSBTAG00000011782	ENSBTAT00000015645	chromogranin B [Source:VGNC Symbol;Acc:VGNC:27290]	48435003	2433	CHGB	CHGB-201
ENSBTAG00000011839	ENSBTAT00000015713	3-hydroxy-3-methylglutaryl-CoA synthase 1 [Source:VGNC Symbol;Acc:VGNC:29880]	31451386	2123	HMGCS1	HMGCS1-201
ENSBTAG00000013054	ENSBTAT00000017353	major facilitator superfamily domain containing 2A [Source:VGNC Symbol;Acc:VGNC:31435]	106737437	2091	MFSD2A	MFSD2A-201
ENSBTAG00000014234	ENSBTAT00000043345	Uncharacterized protein C14orf53 homolog [Source:UniProtKB/Swiss-Prot;Acc:Q2YDE5]	78878185	1177
ENSBTAG00000016514	ENSBTAT00000021955	carboxypeptidase E [Source:VGNC Symbol;Acc:VGNC:27648]	546398	2974	CPE	CPE-201
ENSBTAG00000016615	ENSBTAT00000022100	abhydrolase domain containing 6 [Source:VGNC Symbol;Acc:VGNC:25503]	43617625	2097	ABHD6	ABHD6-201
ENSBTAG00000020928	ENSBTAT00000035299	[Protein ADP-ribosylarginine] hydrolase-like protein 1 [Source:UniProtKB/Swiss-Prot;Acc:Q3ZBM1]	90676882	1235	ADPRHL1	ADPRHL1-201
ENSBTAG00000021118	ENSBTAT00000028140	cytochrome P450, family 26, subfamily A, polypeptide 1 isoform 2 [Source:RefSeq peptide;Acc:NP_001162133]	14460222	1721	CYP26A1	CYP26A1-201
ENSBTAG00000021162	ENSBTAT00000052675	cytoskeleton associated protein 2 [Source:VGNC Symbol;Acc:VGNC:27380]	21625618	2426	CKAP2	CKAP2-201
ENSBTAG00000030629	ENSBTAT00000043292		150108438	1201	MGC127133	MGC127133-201
ENSBTAG00000032057	ENSBTAT00000045476		28623702	312
ENSBTAG00000032613	ENSBTAT00000046291	secretogranin V [Source:VGNC Symbol;Acc:VGNC:34334]	30135194	954	SCG5	SCG5-201
ENSBTAG00000038735	ENSBTAT00000057054	Lutropin subunit beta [Source:UniProtKB/Swiss-Prot;Acc:P04651]	56027284	426	LHB	LHB-201
ENSBTAG00000038748	ENSBTAT00000045694	Hemoglobin subunit beta Spinorphin [Source:UniProtKB/Swiss-Prot;Acc:P02070]	49022978	614	HBB	HBB-201
ENSBTAG00000040367	ENSBTAT00000044482		92995706	754
ENSBTAG00000043993	ENSBTAT00000061032	chromosome 21 open reading frame 62 [Source:HGNC Symbol;Acc:HGNC:1305]	2029406	1566	C1H21orf62	C1H21orf62-201
ENSBTAG00000047029	ENSBTAT00000063143		47051142	432
ENSBTAG00000047547	ENSBTAT00000024424		94701434	479
ENSBTAG00000048205	ENSBTAT00000064504	bta-mir-2887-1 [Source:miRBase;Acc:MI0013060]	92539482	57	bta-mir-2887-2	bta-mir-2887-2-201

## Sheet: Sheet6
Table S8. sheet 6	Venn diagram output of Figure 2, showing the lists of DE genes (with Ensembl gene ID with cutoff p<0.01) uniquely present in Polish-Red vs. Hereford breed comparison.
Gene stable ID	Transcript stable ID	Gene description	Transcription start site (TSS)	Transcript length (including UTRs and CDS)	Gene name	Transcript name
ENSBTAG00000000067	ENSBTAT00000000074	stromal cell derived factor 2 like 1 [Source:VGNC Symbol;Acc:VGNC:34386]	74106285	861	SDF2L1	SDF2L1-201
ENSBTAG00000000283	ENSBTAT00000000353	colony stimulating factor 1 [Source:VGNC Symbol;Acc:VGNC:27753]	33621030	1665	CSF1	CSF1-201
ENSBTAG00000000445	ENSBTAT00000000569	phosphodiesterase 6C [Source:VGNC Symbol;Acc:VGNC:32681]	14956031	2884	PDE6C	PDE6C-201
ENSBTAG00000000835	ENSBTAT00000052163	breast carcinoma amplified sequence 1 [Source:HGNC Symbol;Acc:HGNC:974]	82259990	2921	BCAS1	BCAS1-201
ENSBTAG00000000911	ENSBTAT00000001205	ubiquitin conjugating enzyme E2 H [Source:VGNC Symbol;Acc:VGNC:36583]	94565768	1118	UBE2H	UBE2H-201
ENSBTAG00000001021	ENSBTAT00000061300	cytochrome P450 family 1 subfamily A member 1 [Source:HGNC Symbol;Acc:HGNC:2595]	34342808	1834	CYP1A1	CYP1A1-201
ENSBTAG00000001143	ENSBTAT00000032697		55063830	1940
ENSBTAG00000001165	ENSBTAT00000001550	Bos taurus apoptosis-inducing factor, mitochondrion-associated, 2 (AIFM2), mRNA. [Source:RefSeq mRNA;Acc:NM_001314031]	26521472	1427	AIFM2	AIFM2-201
ENSBTAG00000001299	ENSBTAT00000001710	cytochrome P450 family 7 subfamily B member 1 [Source:HGNC Symbol;Acc:HGNC:2652]	31154016	1672	CYP7B1	CYP7B1-201
ENSBTAG00000001303	ENSBTAT00000001720	Heat shock protein beta-8 [Source:UniProtKB/Swiss-Prot;Acc:Q5EAC9]	58418688	1906	HSPB8	HSPB8-201
ENSBTAG00000001406	ENSBTAT00000001845	mab-21 like 3 [Source:VGNC Symbol;Acc:VGNC:31129]	27324708	1116	MAB21L3	MAB21L3-201
ENSBTAG00000001414	ENSBTAT00000001854	potassium channel tetramerization domain containing 12 [Source:VGNC Symbol;Acc:VGNC:30502]	52352151	981	KCTD12	KCTD12-201
ENSBTAG00000001448	ENSBTAT00000001898		66002072	792	INMT	INMT-201
ENSBTAG00000001462	ENSBTAT00000040219	fms related tyrosine kinase 4 [Source:VGNC Symbol;Acc:VGNC:29044]	413897	4155	FLT4	FLT4-201
ENSBTAG00000001488	ENSBTAT00000001947	ornithine carbamoyltransferase [Source:VGNC Symbol;Acc:VGNC:32482]	110395520	2106	OTC	OTC-201
ENSBTAG00000001537	ENSBTAT00000002011	tsukushin precursor [Source:RefSeq peptide;Acc:NP_001096738]	56961320	2532	TSKU	TSKU-201
ENSBTAG00000001585	ENSBTAT00000002076	WAS/WASL interacting protein family member 1 [Source:VGNC Symbol;Acc:VGNC:36939]	22253662	4710	WIPF1	WIPF1-201
ENSBTAG00000001700	ENSBTAT00000043916		131359925	964
ENSBTAG00000001700	ENSBTAT00000002228		131358974	563
ENSBTAG00000001822	ENSBTAT00000002383	sorting nexin 10 [Source:VGNC Symbol;Acc:VGNC:35091]	70117257	2491	SNX10	SNX10-201
ENSBTAG00000001829	ENSBTAT00000044985	solute carrier family 17 member 9 [Source:VGNC Symbol;Acc:VGNC:34704]	54931310	2180	SLC17A9	SLC17A9-201
ENSBTAG00000002020	ENSBTAT00000002618	CREB3 regulatory factor [Source:VGNC Symbol;Acc:VGNC:27700]	4684744	3167	CREBRF	CREBRF-202
ENSBTAG00000002020	ENSBTAT00000065187	CREB3 regulatory factor [Source:VGNC Symbol;Acc:VGNC:27700]	4684744	2226	CREBRF	CREBRF-201
ENSBTAG00000002046	ENSBTAT00000002651		107244220	1405	COX8B	COX8B-201
ENSBTAG00000002080	ENSBTAT00000002689	nephroblastoma overexpressed [Source:HGNC Symbol;Acc:HGNC:7885]	47013935	2353	NOV	NOV-201
ENSBTAG00000002096	ENSBTAT00000033730	low affinity immunoglobulin gamma Fc region receptor III isoform 2 precursor [Source:RefSeq peptide;Acc:NP_776742]	7996519	1936	FCGR3A	FCGR3A-201
ENSBTAG00000002279	ENSBTAT00000002938	LUC7 like 3 pre-mRNA splicing factor [Source:VGNC Symbol;Acc:VGNC:31080]	36647084	1865	LUC7L3	LUC7L3-201
ENSBTAG00000002287	ENSBTAT00000002955	chromodomain helicase DNA binding protein 9 [Source:VGNC Symbol;Acc:VGNC:27284]	21726409	8703	CHD9	CHD9-201
ENSBTAG00000002333	ENSBTAT00000003013	HOP homeobox [Source:VGNC Symbol;Acc:VGNC:29907]	73648429	967	HOPX	HOPX-201
ENSBTAG00000002416	ENSBTAT00000019081		54905023	1737
ENSBTAG00000002468	ENSBTAT00000003201	ribosomal protein S28 [Source:VGNC Symbol;Acc:VGNC:34136]	18198992	332	RPS28	RPS28-201
ENSBTAG00000002555	ENSBTAT00000003309	PDZK1 interacting protein 1 [Source:VGNC Symbol;Acc:VGNC:32730]	99641131	778	PDZK1IP1	PDZK1IP1-201
ENSBTAG00000002606	ENSBTAT00000003370	leucine rich repeat containing G protein-coupled receptor 4 [Source:VGNC Symbol;Acc:VGNC:30861]	58977292	3105	LGR4	LGR4-201
ENSBTAG00000002624	ENSBTAT00000054061	proline-serine-threonine phosphatase interacting protein 2 [Source:VGNC Symbol;Acc:VGNC:33487]	46290465	2628	PSTPIP2	PSTPIP2-201
ENSBTAG00000002627	ENSBTAT00000003402	zinc finger RANBP2-type containing 2 [Source:VGNC Symbol;Acc:VGNC:37372]	74448729	969	ZRANB2	ZRANB2-201
ENSBTAG00000002675	ENSBTAT00000003464	coiled-coil domain containing 7 [Source:HGNC Symbol;Acc:HGNC:26533]	20581215	1464	CCDC7	CCDC7-201
ENSBTAG00000002795	ENSBTAT00000030863	natural killer cell triggering receptor [Source:VGNC Symbol;Acc:VGNC:32097]	15368280	4444	NKTR	NKTR-201
ENSBTAG00000002902	ENSBTAT00000003770	anoctamin 6 [Source:VGNC Symbol;Acc:VGNC:25955]	35150452	2583	ANO6	ANO6-201
ENSBTAG00000002999	ENSBTAT00000003902	anaphase promoting complex subunit 15 [Source:VGNC Symbol;Acc:VGNC:25882]	52524607	708	ANAPC15	ANAPC15-201
ENSBTAG00000003144	ENSBTAT00000000923	KIAA0825 [Source:VGNC Symbol;Acc:VGNC:30556]	96354407	4015	KIAA0825	KIAA0825-201
ENSBTAG00000003151	ENSBTAT00000004094	DnaJ homolog subfamily B member 11 [Source:UniProtKB/Swiss-Prot;Acc:Q3ZBA6]	81252216	1634	DNAJB11	DNAJB11-201
ENSBTAG00000003166	ENSBTAT00000004111	AXL receptor tyrosine kinase [Source:VGNC Symbol;Acc:VGNC:26366]	50677199	3015	AXL	AXL-201
ENSBTAG00000003191	ENSBTAT00000004145	fascin actin-bundling protein 1 [Source:VGNC Symbol;Acc:VGNC:29126]	39302192	2709	FSCN1	FSCN1-201
ENSBTAG00000003208	ENSBTAT00000004165	RAB33B, member RAS oncogene family [Source:VGNC Symbol;Acc:VGNC:33643]	18573502	3046	RAB33B	RAB33B-201
ENSBTAG00000003234	ENSBTAT00000004193	hydroxysteroid 17-beta dehydrogenase 2 [Source:VGNC Symbol;Acc:VGNC:29973]	8636042	1167	HSD17B2	HSD17B2-201
ENSBTAG00000003236	ENSBTAT00000034938		39889074	1665
ENSBTAG00000003326	ENSBTAT00000004317	NLR family apoptosis inhibitory protein [Source:VGNC Symbol;Acc:VGNC:31873]	10108491	4559	NAIP	NAIP-201
ENSBTAG00000003366	ENSBTAT00000061377	DExD/H-box helicase 58 [Source:VGNC Symbol;Acc:VGNC:27979]	11428373	2930	DDX58	DDX58-201
ENSBTAG00000003401	ENSBTAT00000004410	actin-related protein 3 [Source:RefSeq peptide;Acc:NP_776651]	65892592	1253	ACTR3	ACTR3-201
ENSBTAG00000003523	ENSBTAT00000036968		86353208	1602
ENSBTAG00000003586	ENSBTAT00000039902	mannosidase alpha class 1A member 2 [Source:VGNC Symbol;Acc:VGNC:31162]	25969358	2021	MAN1A2	MAN1A2-201
ENSBTAG00000003601	ENSBTAT00000004683	zinc finger matrin-type 1 [Source:VGNC Symbol;Acc:VGNC:37190]	55694963	2137	ZMAT1	ZMAT1-201
ENSBTAG00000003619	ENSBTAT00000004721	SEC24 homolog D, COPII coat complex component [Source:VGNC Symbol;Acc:VGNC:34416]	7651891	3252	SEC24D	SEC24D-201
ENSBTAG00000003846	ENSBTAT00000005015	60S ribosomal protein L37a [Source:UniProtKB/Swiss-Prot;Acc:Q3MIC0]	105202277	659	RPL37A	RPL37A-201
ENSBTAG00000003889	ENSBTAT00000005076	period circadian regulator 1 [Source:VGNC Symbol;Acc:VGNC:32748]	28399600	3868	PER1	PER1-201
ENSBTAG00000003923	ENSBTAT00000005120	G protein-coupled bile acid receptor 1 [Source:VGNC Symbol;Acc:VGNC:29521]	107011785	1365	GPBAR1	GPBAR1-201
ENSBTAG00000003989	ENSBTAT00000006245		25088448	882	GSTO1	GSTO1-201
ENSBTAG00000004208	ENSBTAT00000005514	pleckstrin homology and RhoGEF domain containing G6 [Source:VGNC Symbol;Acc:VGNC:33019]	104431128	2520	PLEKHG6	PLEKHG6-201
ENSBTAG00000004222	ENSBTAT00000005531	spermidine/spermine N1-acetyltransferase family member 2 [Source:VGNC Symbol;Acc:VGNC:34297]	27955396	990	SAT2	SAT2-201
ENSBTAG00000004269	ENSBTAT00000005592	serum/glucocorticoid regulated kinase 1 [Source:VGNC Symbol;Acc:VGNC:34541]	73310869	2355	SGK1	SGK1-201
ENSBTAG00000004322	ENSBTAT00000005660	Fos proto-oncogene, AP-1 transcription factor subunit [Source:VGNC Symbol;Acc:VGNC:29073]	86883739	2096	FOS	FOS-201
ENSBTAG00000004432	ENSBTAT00000005810	chordin like 1 [Source:HGNC Symbol;Acc:HGNC:29861]	63590236	1677	CHRDL1	CHRDL1-201
ENSBTAG00000004440	ENSBTAT00000005822	solute carrier family 15 member 1 [Source:VGNC Symbol;Acc:VGNC:34679]	79652128	2723	SLC15A1	SLC15A1-201
ENSBTAG00000004587	ENSBTAT00000006022	dual specificity phosphatase 6 [Source:VGNC Symbol;Acc:VGNC:28262]	19280028	2055	DUSP6	DUSP6-201
ENSBTAG00000004679	ENSBTAT00000006139	tryptophanyl-tRNA synthetase [Source:VGNC Symbol;Acc:VGNC:36863]	66916535	2658	WARS	WARS-201
ENSBTAG00000004934	ENSBTAT00000006491	nuclear export mediator factor [Source:VGNC Symbol;Acc:VGNC:32004]	42862866	3294	NEMF	NEMF-201
ENSBTAG00000005146	ENSBTAT00000025832		28334072	1285
ENSBTAG00000005215	ENSBTAT00000006870	interleukin 10 receptor subunit alpha [Source:VGNC Symbol;Acc:VGNC:30107]	29093384	1725	IL10RA	IL10RA-201
ENSBTAG00000005287	ENSBTAT00000006957	cytochrome P450 family 7 subfamily A member 1 [Source:HGNC Symbol;Acc:HGNC:2651]	26358692	1662	CYP7A1	CYP7A1-201
ENSBTAG00000005299	ENSBTAT00000006979	endothelin receptor type B [Source:VGNC Symbol;Acc:VGNC:28330]	53407024	2024	EDNRB	EDNRB-201
ENSBTAG00000005386	ENSBTAT00000055725	solute carrier family 2 member 2 [Source:VGNC Symbol;Acc:VGNC:34800]	97220100	2707	SLC2A2	SLC2A2-201
ENSBTAG00000005413	ENSBTAT00000007129	NLR family CARD domain containing 5 [Source:VGNC Symbol;Acc:VGNC:32114]	25126947	6076	NLRC5	NLRC5-201
ENSBTAG00000005419	ENSBTAT00000007133	amine oxidase, copper containing 1 [Source:VGNC Symbol;Acc:VGNC:25972]	114249782	3093	AOC1	AOC1-201
ENSBTAG00000005495	ENSBTAT00000015661		77200434	984
ENSBTAG00000005585	ENSBTAT00000007336	annexin A13 [Source:HGNC Symbol;Acc:HGNC:536]	17759635	1457	ANXA13	ANXA13-201
ENSBTAG00000005718	ENSBTAT00000031470	perilipin 2 [Source:VGNC Symbol;Acc:VGNC:33030]	25129168	1410	PLIN2	PLIN2-202
ENSBTAG00000005718	ENSBTAT00000007519	perilipin 2 [Source:VGNC Symbol;Acc:VGNC:33030]	25129168	1824	PLIN2	PLIN2-201
ENSBTAG00000005718	ENSBTAT00000047728	perilipin 2 [Source:VGNC Symbol;Acc:VGNC:33030]	25129178	1815	PLIN2	PLIN2-203
ENSBTAG00000005858	ENSBTAT00000007700	potassium voltage-gated channel subfamily J member 13 [Source:VGNC Symbol;Acc:VGNC:30456]	113129990	1475	KCNJ13	KCNJ13-201
ENSBTAG00000005892	ENSBTAT00000007743	zeta chain of T-cell receptor associated protein kinase 70 [Source:VGNC Symbol;Acc:VGNC:37050]	3016325	3943	ZAP70	ZAP70-201
ENSBTAG00000005998	ENSBTAT00000007876	nocturnin [Source:VGNC Symbol;Acc:VGNC:32149]	18910926	2086	NOCT	NOCT-201
ENSBTAG00000006033	ENSBTAT00000007925	NADH:ubiquinone oxidoreductase subunit A1 [Source:VGNC Symbol;Acc:VGNC:31944]	4068880	379	NDUFA1	NDUFA1-201
ENSBTAG00000006054	ENSBTAT00000007953	Acyl-CoA-binding domain-containing protein 4 [Source:UniProtKB/Swiss-Prot;Acc:Q2KHT9]	45433968	1720	ACBD4	ACBD4-201
ENSBTAG00000006158	ENSBTAT00000008099	DAZ interacting zinc finger protein 3 [Source:VGNC Symbol;Acc:VGNC:28285]	53768326	3112	DZIP3	DZIP3-201
ENSBTAG00000006187	ENSBTAT00000008130	microfibril associated protein 4 [Source:VGNC Symbol;Acc:VGNC:31424]	34685357	1476	MFAP4	MFAP4-201
ENSBTAG00000006208	ENSBTAT00000008153	adenylate cyclase 7 [Source:VGNC Symbol;Acc:VGNC:25648]	18745674	6191	ADCY7	ADCY7-201
ENSBTAG00000006223	ENSBTAT00000008171	thymocyte selection associated family member 2 [Source:VGNC Symbol;Acc:VGNC:35836]	126070741	2031	THEMIS2	THEMIS2-201
ENSBTAG00000006350	ENSBTAT00000008336	solute carrier family 22 member 7 [Source:VGNC Symbol;Acc:VGNC:34731]	16865821	2488	SLC22A7	SLC22A7-201
ENSBTAG00000006377	ENSBTAT00000008366	myosin IG [Source:VGNC Symbol;Acc:VGNC:31822]	77317209	3133	MYO1G	MYO1G-201
ENSBTAG00000006549	ENSBTAT00000038044	calcium homeostasis modulator family member 6 [Source:VGNC Symbol;Acc:VGNC:26712]	34689575	1030	CALHM6	CALHM6-201
ENSBTAG00000006811	ENSBTAT00000008955	ephrin type-A receptor 3 precursor [Source:RefSeq peptide;Acc:NP_001193042]	36837036	2383	EPHA3	EPHA3-201
ENSBTAG00000006864	ENSBTAT00000045468		27152083	4773
ENSBTAG00000006864	ENSBTAT00000025729		27159842	1531
ENSBTAG00000006869	ENSBTAT00000009033	PHD finger protein 20 like 1 [Source:VGNC Symbol;Acc:VGNC:32820]	9598565	3365	PHF20L1	PHF20L1-201
ENSBTAG00000006869	ENSBTAT00000009040	PHD finger protein 20 like 1 [Source:VGNC Symbol;Acc:VGNC:32820]	9598565	1693	PHF20L1	PHF20L1-202
ENSBTAG00000007079	ENSBTAT00000009308	lymphocyte cytosolic protein 1 [Source:VGNC Symbol;Acc:VGNC:30817]	16320221	2094	LCP1	LCP1-201
ENSBTAG00000007103	ENSBTAT00000045080	integrin subunit alpha L [Source:VGNC Symbol;Acc:VGNC:30322]	26910424	1927	ITGAL	ITGAL-201
ENSBTAG00000007103	ENSBTAT00000009348	integrin subunit alpha L [Source:VGNC Symbol;Acc:VGNC:30322]	26910496	3559	ITGAL	ITGAL-202
ENSBTAG00000007116	ENSBTAT00000009364	arrestin domain containing 3 [Source:VGNC Symbol;Acc:VGNC:26173]	93253094	2285	ARRDC3	ARRDC3-201
ENSBTAG00000007176	ENSBTAT00000048450	glycerophosphodiester phosphodiesterase domain containing 1 [Source:VGNC Symbol;Acc:VGNC:29310]	10410438	1184	GDPD1	GDPD1-201
ENSBTAG00000007312	ENSBTAT00000009621		17814125	780	CD209	CD209-201
ENSBTAG00000007321	ENSBTAT00000009630		13436297	2165
ENSBTAG00000007325	ENSBTAT00000037579	Bos taurus tryptase beta 2 (TPSB2), mRNA. [Source:RefSeq mRNA;Acc:NM_174202]	994572	1096	TPSB1	TPSB1-201
ENSBTAG00000007331	ENSBTAT00000031949	procollagen-lysine,2-oxoglutarate 5-dioxygenase 2 [Source:VGNC Symbol;Acc:VGNC:33040]	123322467	3903	PLOD2	PLOD2-201
ENSBTAG00000007382	ENSBTAT00000046397	S-phase cyclin A associated protein in the ER [Source:VGNC Symbol;Acc:VGNC:34321]	32512606	4218	SCAPER	SCAPER-201
ENSBTAG00000007460	ENSBTAT00000009814	RAB11 family interacting protein 2 [Source:VGNC Symbol;Acc:VGNC:33617]	38657253	2636	RAB11FIP2	RAB11FIP2-201
ENSBTAG00000007490	ENSBTAT00000009852	sulfatase 2 [Source:VGNC Symbol;Acc:VGNC:35466]	77005009	3354	SULF2	SULF2-201
ENSBTAG00000007519	ENSBTAT00000009896	adenosine deaminase, RNA specific [Source:VGNC Symbol;Acc:VGNC:25635]	16033026	3748	ADAR	ADAR-201
ENSBTAG00000007626	ENSBTAT00000010033	interleukin 2 receptor subunit gamma [Source:VGNC Symbol;Acc:VGNC:30153]	84816193	1476	IL2RG	IL2RG-201
ENSBTAG00000007746	ENSBTAT00000010187		25785333	2550	AHR	AHR-201
ENSBTAG00000007870	ENSBTAT00000033684	FK506 binding protein 14 [Source:VGNC Symbol;Acc:VGNC:29019]	66758679	2939	FKBP14	FKBP14-201
ENSBTAG00000007901	ENSBTAT00000010390	adhesion G protein-coupled receptor E1 [Source:HGNC Symbol;Acc:HGNC:3336]	18834685	3543	ADGRE1	ADGRE1-201
ENSBTAG00000007933	ENSBTAT00000010430	chromosome 3 open reading frame 58 [Source:HGNC Symbol;Acc:HGNC:28490]	125884967	1596	C1H3orf58	C1H3orf58-201
ENSBTAG00000008127	ENSBTAT00000010685	retinol binding protein 5 [Source:VGNC Symbol;Acc:VGNC:33816]	103612392	880	RBP5	RBP5-201
ENSBTAG00000008182	ENSBTAT00000010762	FosB proto-oncogene, AP-1 transcription factor subunit [Source:VGNC Symbol;Acc:VGNC:29074]	53501995	3218	FOSB	FOSB-201
ENSBTAG00000008223	ENSBTAT00000010814	NLR family CARD domain containing 4 [Source:VGNC Symbol;Acc:VGNC:32113]	14887359	3123	NLRC4	NLRC4-201
ENSBTAG00000008288	ENSBTAT00000022622	ankyrin repeat domain-containing protein 26 [Source:RefSeq peptide;Acc:NP_001107239]	17974166	6076	ANKRD26	ANKRD26-201
ENSBTAG00000008294	ENSBTAT00000010914	potassium voltage-gated channel subfamily J member 2 [Source:VGNC Symbol;Acc:VGNC:30460]	61195897	5036	KCNJ2	KCNJ2-201
ENSBTAG00000008329	ENSBTAT00000010968	cytohesin 1 interacting protein [Source:HGNC Symbol;Acc:HGNC:9506]	38682030	2115	CYTIP	CYTIP-201
ENSBTAG00000008338	ENSBTAT00000049812	phospholipase C beta 1 [Source:VGNC Symbol;Acc:VGNC:32980]	789380	3651	PLCB1	PLCB1-201
ENSBTAG00000008340	ENSBTAT00000010982	antioxidant 1 copper chaperone [Source:VGNC Symbol;Acc:VGNC:26273]	64961110	441	ATOX1	ATOX1-201
ENSBTAG00000008384	ENSBTAT00000011035	solute carrier family 25 member 47 [Source:VGNC Symbol;Acc:VGNC:34772]	66877661	987	SLC25A47	SLC25A47-201
ENSBTAG00000008388	ENSBTAT00000011040	THO complex subunit 2 [Source:RefSeq peptide;Acc:NP_001193626]	7696156	4933	THOC2	THOC2-201
ENSBTAG00000008431	ENSBTAT00000011091	monoacylglycerol O-acyltransferase 1 [Source:VGNC Symbol;Acc:VGNC:31550]	111602255	1118	MOGAT1	MOGAT1-201
ENSBTAG00000008587	ENSBTAT00000044066		73309907	1009	GSTT3	GSTT3-201
ENSBTAG00000008703	ENSBTAT00000011469	eukaryotic translation initiation factor 2 alpha kinase 2 [Source:VGNC Symbol;Acc:VGNC:28381]	19621259	2250	EIF2AK2	EIF2AK2-201
ENSBTAG00000008913	ENSBTAT00000011732	transmembrane protein 98 [Source:VGNC Symbol;Acc:VGNC:36130]	17634850	1459	TMEM98	TMEM98-201
ENSBTAG00000008997	ENSBTAT00000054745	endoglin precursor [Source:RefSeq peptide;Acc:NP_001069865]	98541363	1274
ENSBTAG00000009002	ENSBTAT00000011851		116237818	670
ENSBTAG00000009051	ENSBTAT00000011924	matrix metallopeptidase 19 [Source:VGNC Symbol;Acc:VGNC:31523]	57751506	2229	MMP19	MMP19-201
ENSBTAG00000009061	ENSBTAT00000011940	fatty acyl-CoA reductase 1 [Source:VGNC Symbol;Acc:VGNC:28863]	39605792	2737	FAR1	FAR1-201
ENSBTAG00000009104	ENSBTAT00000012000	stress associated endoplasmic reticulum protein 1 [Source:VGNC Symbol;Acc:VGNC:34464]	118537063	818	SERP1	SERP1-201
ENSBTAG00000009183	ENSBTAT00000012101	Bos taurus shisa family member 5 (SHISA5), mRNA. [Source:RefSeq mRNA;Acc:NM_001035486]	51944064	1651	SHISA5	SHISA5-201
ENSBTAG00000009214	ENSBTAT00000012144	ETS proto-oncogene 2, transcription factor [Source:VGNC Symbol;Acc:VGNC:28627]	152880454	1638	ETS2	ETS2-201
ENSBTAG00000009284	ENSBTAT00000012233	glutaminase 2 [Source:VGNC Symbol;Acc:VGNC:29420]	57241073	2233	GLS2	GLS2-201
ENSBTAG00000009290	ENSBTAT00000012239	family with sequence similarity 161 member A [Source:VGNC Symbol;Acc:VGNC:28742]	60381305	2423	FAM161A	FAM161A-201
ENSBTAG00000009417	ENSBTAT00000012394	zinc finger AN1-type containing 5 [Source:VGNC Symbol;Acc:VGNC:37153]	48902995	2191	ZFAND5	ZFAND5-201
ENSBTAG00000009477	ENSBTAT00000012475	pirin [Source:VGNC Symbol;Acc:VGNC:32915]	135257227	1394	PIR	PIR-201
ENSBTAG00000009658	ENSBTAT00000012724	pleckstrin [Source:VGNC Symbol;Acc:VGNC:33001]	66762701	1222	PLEK	PLEK-201
ENSBTAG00000009768	ENSBTAT00000012884	interferon induced protein with tetratricopeptide repeats 3 [Source:VGNC Symbol;Acc:VGNC:30050]	11083267	1978	IFIT3	IFIT3-201
ENSBTAG00000009846	ENSBTAT00000052076	monofunctional C1-tetrahydrofolate synthase, mitochondrial precursor [Source:RefSeq peptide;Acc:NP_001069486]	89136756	3153	MTHFD1L	MTHFD1L-201
ENSBTAG00000009888	ENSBTAT00000013037	DNA damage regulated autophagy modulator 2 [Source:VGNC Symbol;Acc:VGNC:28202]	32376402	1759	DRAM2	DRAM2-201
ENSBTAG00000009933	ENSBTAT00000013108	deltex E3 ubiquitin ligase 3L [Source:VGNC Symbol;Acc:VGNC:28239]	67588920	2610	DTX3L	DTX3L-201
ENSBTAG00000009974	ENSBTAT00000013156	t-SNARE domain containing 1 [Source:VGNC Symbol;Acc:VGNC:36423]	3054763	1707	TSNARE1	TSNARE1-201
ENSBTAG00000009983	ENSBTAT00000013163	kinesin family member 23 [Source:HGNC Symbol;Acc:HGNC:6392]	16268191	3358	KIF23	KIF23-201
ENSBTAG00000010083	ENSBTAT00000013310	Trifunctional enzyme subunit beta, mitochondrial 3-ketoacyl-CoA thiolase [Source:UniProtKB/Swiss-Prot;Acc:O46629]	73246167	2199	HADHB	HADHB-201
ENSBTAG00000010083	ENSBTAT00000063404	Trifunctional enzyme subunit beta, mitochondrial 3-ketoacyl-CoA thiolase [Source:UniProtKB/Swiss-Prot;Acc:O46629]	73246103	2108	HADHB	HADHB-202
ENSBTAG00000010153	ENSBTAT00000045455	annexin A3 [Source:VGNC Symbol;Acc:VGNC:25965]	95065256	1388	ANXA3	ANXA3-201
ENSBTAG00000010229	ENSBTAT00000061257	laminin subunit alpha 2 [Source:HGNC Symbol;Acc:HGNC:6482]	68129102	9468	LAMA2	LAMA2-201
ENSBTAG00000010303	ENSBTAT00000013608	intercellular adhesion molecule 1 [Source:HGNC Symbol;Acc:HGNC:5344]	16040938	1608	ICAM1	ICAM1-201
ENSBTAG00000010322	ENSBTAT00000013636	hypoxia up-regulated protein 1 precursor [Source:RefSeq peptide;Acc:NP_001193839]	30170934	3114	HYOU1	HYOU1-201
ENSBTAG00000010361	ENSBTAT00000013680	delta like canonical Notch ligand 4 [Source:VGNC Symbol;Acc:VGNC:28096]	36577285	3398	DLL4	DLL4-201
ENSBTAG00000010372	ENSBTAT00000055365	myotubularin related protein 7 [Source:VGNC Symbol;Acc:VGNC:31745]	18914043	2690	MTMR7	MTMR7-201
ENSBTAG00000010507	ENSBTAT00000028664	solute carrier family 22 member 16 [Source:VGNC Symbol;Acc:VGNC:34724]	40231967	1950	SLC22A16	SLC22A16-201
ENSBTAG00000010609	ENSBTAT00000014042	serine/threonine kinase 31 [Source:HGNC Symbol;Acc:HGNC:11407]	72486891	3060	STK31	STK31-201
ENSBTAG00000010661	ENSBTAT00000014091	dihydropyrimidinase like 3 [Source:VGNC Symbol;Acc:VGNC:28196]	60703487	2748	DPYSL3	DPYSL3-201
ENSBTAG00000010760	ENSBTAT00000060948	REV3 like, DNA directed polymerase zeta catalytic subunit [Source:VGNC Symbol;Acc:VGNC:33883]	39407610	9669	REV3L	REV3L-201
ENSBTAG00000010888	ENSBTAT00000047028	V-set immunoregulatory receptor [Source:HGNC Symbol;Acc:HGNC:30085]	28079127	1700	MGC151567	MGC151567-201
ENSBTAG00000010907	ENSBTAT00000014486	protein phosphatase 1 regulatory subunit 1A [Source:RefSeq peptide;Acc:NP_001124232]	25627052	566
ENSBTAG00000010977	ENSBTAT00000014572	frizzled-related protein [Source:VGNC Symbol;Acc:VGNC:29124]	13724668	2350	FRZB	FRZB-201
ENSBTAG00000011091	ENSBTAT00000030846	SH3 domain GRB2 like endophilin interacting protein 1 [Source:VGNC Symbol;Acc:VGNC:34540]	79139564	2748	SGIP1	SGIP1-201
ENSBTAG00000011129	ENSBTAT00000042859	quiescin sulfhydryl oxidase 2 [Source:VGNC Symbol;Acc:VGNC:33606]	103769889	2135	QSOX2	QSOX2-201
ENSBTAG00000011207	ENSBTAT00000014883	calponin 1 [Source:VGNC Symbol;Acc:VGNC:27508]	17106394	1461	CNN1	CNN1-201
ENSBTAG00000011234	ENSBTAT00000014920	forkhead box O3 [Source:VGNC Symbol;Acc:VGNC:29099]	42118673	2019	FOXO3	FOXO3-201
ENSBTAG00000011252	ENSBTAT00000014945		23169956	4048	RAD50	RAD50-201
ENSBTAG00000011319	ENSBTAT00000015043	SAFB like transcription modulator [Source:VGNC Symbol;Acc:VGNC:34970]	51410207	4062	SLTM	SLTM-201
ENSBTAG00000011325	ENSBTAT00000015052	ketohexokinase [Source:VGNC Symbol;Acc:VGNC:30543]	72538457	1287	KHK	KHK-201
ENSBTAG00000011325	ENSBTAT00000053651	ketohexokinase [Source:VGNC Symbol;Acc:VGNC:30543]	72538457	1152	KHK	KHK-202
ENSBTAG00000011334	ENSBTAT00000032135	NAD kinase 2, mitochondrial [Source:VGNC Symbol;Acc:VGNC:31864]	38026746	1509	NADK2	NADK2-201
ENSBTAG00000011511	ENSBTAT00000015297		10821598	1743
ENSBTAG00000011515	ENSBTAT00000046865	L-selectin precursor [Source:RefSeq peptide;Acc:NP_776607]	38173226	1241	SELL	SELL-201
ENSBTAG00000011525	ENSBTAT00000015315	solute carrier family 5 member 8 [Source:VGNC Symbol;Acc:VGNC:34911]	65453818	2493	SLC5A8	SLC5A8-201
ENSBTAG00000011597	ENSBTAT00000015410	PDS5 cohesin associated factor B [Source:VGNC Symbol;Acc:VGNC:32718]	28445729	4621	PDS5B	PDS5B-201
ENSBTAG00000011647	ENSBTAT00000015468		21831677	1409	SLC25A15	SLC25A15-201
ENSBTAG00000011662	ENSBTAT00000015485	SRY-box 18 [Source:VGNC Symbol;Acc:VGNC:35145]	54295399	1167	SOX18	SOX18-201
ENSBTAG00000011784	ENSBTAT00000015646	FGR proto-oncogene, Src family tyrosine kinase [Source:VGNC Symbol;Acc:VGNC:28994]	126276335	2163	FGR	FGR-201
ENSBTAG00000011793	ENSBTAT00000033850	Adrenodoxin, mitochondrial [Source:UniProtKB/Swiss-Prot;Acc:P00257]	20772023	1031	FDX1	FDX1-201
ENSBTAG00000011793	ENSBTAT00000015660	Adrenodoxin, mitochondrial [Source:UniProtKB/Swiss-Prot;Acc:P00257]	20772630	907	FDX1	FDX1-202
ENSBTAG00000012335	ENSBTAT00000016365	ubiquitin like modifier activating enzyme 7 [Source:VGNC Symbol;Acc:VGNC:36566]	50991902	3178	UBA7	UBA7-201
ENSBTAG00000012370	ENSBTAT00000016414	matrix Gla protein precursor [Source:RefSeq peptide;Acc:NP_777132]	95456444	601	MGP	MGP-201
ENSBTAG00000012403	ENSBTAT00000016461	arginase 1 [Source:VGNC Symbol;Acc:VGNC:26070]	70499608	2568	ARG1	ARG1-201
ENSBTAG00000012514	ENSBTAT00000016614	podocan [Source:VGNC Symbol;Acc:VGNC:33101]	93751305	2253	PODN	PODN-201
ENSBTAG00000012692	ENSBTAT00000016866		33846061	1070
ENSBTAG00000012760	ENSBTAT00000016957	NADH:ubiquinone oxidoreductase subunit B3 [Source:VGNC Symbol;Acc:VGNC:31963]	90077970	472	NDUFB3	NDUFB3-201
ENSBTAG00000012771	ENSBTAT00000042906	colony stimulating factor 1 receptor [Source:VGNC Symbol;Acc:VGNC:27754]	63410968	2319	CSF1R	CSF1R-201
ENSBTAG00000012771	ENSBTAT00000016977	colony stimulating factor 1 receptor [Source:VGNC Symbol;Acc:VGNC:27754]	63410973	3807	CSF1R	CSF1R-202
ENSBTAG00000012778	ENSBTAT00000047532	Calpain-2 catalytic subunit [Source:UniProtKB/Swiss-Prot;Acc:Q27971]	27781671	3179	CAPN2	CAPN2-201
ENSBTAG00000012816	ENSBTAT00000017023		43382632	898
ENSBTAG00000012898	ENSBTAT00000017146	40S ribosomal protein S27-like [Source:UniProtKB/Swiss-Prot;Acc:Q3T0B7]	46946054	441	RPS27L	RPS27L-201
ENSBTAG00000012931	ENSBTAT00000017182	phospholamban [Source:VGNC Symbol;Acc:VGNC:33038]	32834377	2616	PLN	PLN-201
ENSBTAG00000012991	ENSBTAT00000036664	prune homolog 2 [Source:VGNC Symbol;Acc:VGNC:33429]	53029578	4265	PRUNE2	PRUNE2-201
ENSBTAG00000012991	ENSBTAT00000017205	prune homolog 2 [Source:VGNC Symbol;Acc:VGNC:33429]	53196562	9243	PRUNE2	PRUNE2-202
ENSBTAG00000012994	ENSBTAT00000017275	lysyl oxidase [Source:VGNC Symbol;Acc:VGNC:30951]	33089540	1982	LOX	LOX-201
ENSBTAG00000013004	ENSBTAT00000048699	inter-alpha-trypsin inhibitor heavy chain family member 5 [Source:VGNC Symbol;Acc:VGNC:30337]	16278275	3470	ITIH5	ITIH5-201
ENSBTAG00000013010	ENSBTAT00000017295	coiled-coil domain containing 126 [Source:VGNC Symbol;Acc:VGNC:26842]	32356965	2323	CCDC126	CCDC126-201
ENSBTAG00000013081	ENSBTAT00000017392	phosphoserine phosphatase [Source:VGNC Symbol;Acc:VGNC:33483]	27977149	1337	PSPH	PSPH-201
ENSBTAG00000013147	ENSBTAT00000029508	neurofilament heavy [Source:VGNC Symbol;Acc:VGNC:31985]	70821078	3249	NEFH	NEFH-201
ENSBTAG00000013167	ENSBTAT00000017523	sialic acid binding Ig like lectin 1 [Source:VGNC Symbol;Acc:VGNC:34617]	51945279	5507	SIGLEC1	SIGLEC1-201
ENSBTAG00000013366	ENSBTAT00000056138	nuclear receptor interacting protein 3 [Source:VGNC Symbol;Acc:VGNC:32264]	44175366	3770	NRIP3	NRIP3-201
ENSBTAG00000013371	ENSBTAT00000017794	RUN and cysteine rich domain containing beclin 1 interacting protein like [Source:VGNC Symbol;Acc:VGNC:34213]	16456993	3913	RUBCNL	RUBCNL-201
ENSBTAG00000013429	ENSBTAT00000017867	C-type lectin domain family 4 member G [Source:VGNC Symbol;Acc:VGNC:27434]	17789026	923	CLEC4G	CLEC4G-201
ENSBTAG00000013557	ENSBTAT00000018026	endoplasmic reticulum aminopeptidase 1 [Source:VGNC Symbol;Acc:VGNC:28560]	98618194	3163	ERAP1	ERAP1-201
ENSBTAG00000013569	ENSBTAT00000018042	CD38 molecule [Source:VGNC Symbol;Acc:VGNC:27027]	115802869	2380	CD38	CD38-201
ENSBTAG00000013631	ENSBTAT00000038488	glutamate-ammonia ligase [Source:VGNC Symbol;Acc:VGNC:29426]	64958885	2665	GLUL	GLUL-201
ENSBTAG00000013821	ENSBTAT00000018366	RIO kinase 1 [Source:HGNC Symbol;Acc:HGNC:18656]	47806517	1707	RIOK1	RIOK1-201
ENSBTAG00000013980	ENSBTAT00000018580	superoxide dismutase 3 [Source:VGNC Symbol;Acc:VGNC:35126]	45927554	1136	SOD3	SOD3-201
ENSBTAG00000014021	ENSBTAT00000005889	ubinuclein 2 [Source:VGNC Symbol;Acc:VGNC:36611]	103594501	4455	UBN2	UBN2-201
ENSBTAG00000014068	ENSBTAT00000029899	Voltage-dependent anion-selective channel protein 3 [Source:UniProtKB/Swiss-Prot;Acc:Q9MZ13]	36921292	1369	VDAC3	VDAC3-201
ENSBTAG00000014068	ENSBTAT00000018691	Voltage-dependent anion-selective channel protein 3 [Source:UniProtKB/Swiss-Prot;Acc:Q9MZ13]	36923762	879	VDAC3	VDAC3-202
ENSBTAG00000014113	ENSBTAT00000018757	C-C motif chemokine 8 [Source:UniProtKB/Swiss-Prot;Acc:Q09141]	16139707	827	CCL8	CCL8-201
ENSBTAG00000014197	ENSBTAT00000018876	solute carrier family 38 member 4 [Source:VGNC Symbol;Acc:VGNC:34851]	33619909	1915	SLC38A4	SLC38A4-201
ENSBTAG00000014315	ENSBTAT00000019038	phenazine biosynthesis like protein domain containing [Source:VGNC Symbol;Acc:VGNC:32605]	24892252	1596	PBLD	PBLD-201
ENSBTAG00000014529	ENSBTAT00000006940		54643139	2838	GBP4	GBP4-201
ENSBTAG00000014619	ENSBTAT00000019468	WAS protein family member 3 [Source:VGNC Symbol;Acc:VGNC:36867]	33186087	2306	WASF3	WASF3-201
ENSBTAG00000014665	ENSBTAT00000019526	ADAM metallopeptidase with thrombospondin type 1 motif 2 [Source:VGNC Symbol;Acc:VGNC:25624]	1956352	4586	ADAMTS2	ADAMTS2-201
ENSBTAG00000014669	ENSBTAT00000019529	NADH:ubiquinone oxidoreductase subunit A12 [Source:VGNC Symbol;Acc:VGNC:31945]	24873123	635	NDUFA12	NDUFA12-201
ENSBTAG00000014689	ENSBTAT00000019552	centrosome and spindle pole associated protein 1 [Source:VGNC Symbol;Acc:VGNC:27771]	33243588	4368	CSPP1	CSPP1-201
ENSBTAG00000014771	ENSBTAT00000019649	RNA-binding motif protein, X-linked 2 [Source:RefSeq peptide;Acc:NP_001243518]	14270247	1083	RBMX2	RBMX2-201
ENSBTAG00000014782	ENSBTAT00000019663	stabilin 1 [Source:VGNC Symbol;Acc:VGNC:35348]	48909562	7799	STAB1	STAB1-201
ENSBTAG00000014824	ENSBTAT00000019744	matrix metallopeptidase 14 [Source:VGNC Symbol;Acc:VGNC:31519]	21814533	1805	MMP14	MMP14-201
ENSBTAG00000014958	ENSBTAT00000019916	protein kinase cAMP-dependent type II regulatory subunit beta [Source:VGNC Symbol;Acc:VGNC:33326]	48434955	2353	PRKAR2B	PRKAR2B-201
ENSBTAG00000015056	ENSBTAT00000020040	retinol binding protein 2 [Source:VGNC Symbol;Acc:VGNC:33813]	130685149	686	RBP2	RBP2-201
ENSBTAG00000015107	ENSBTAT00000020102	solute carrier family 16 member 1 [Source:VGNC Symbol;Acc:VGNC:34683]	30533845	3150	SLC16A1	SLC16A1-201
ENSBTAG00000015303	ENSBTAT00000020351	membrane palmitoylated protein 6 [Source:VGNC Symbol;Acc:VGNC:31585]	71690219	1679	MPP6	MPP6-201
ENSBTAG00000015441	ENSBTAT00000020520	actin, gamma-enteric smooth muscle [Source:RefSeq peptide;Acc:NP_001013610]	10732398	1220	ACTG2	ACTG2-201
ENSBTAG00000015474	ENSBTAT00000020564	serine and arginine rich splicing factor 11 [Source:VGNC Symbol;Acc:VGNC:35299]	75293883	1539	SRSF11	SRSF11-201
ENSBTAG00000015520	ENSBTAT00000020627	solute carrier family 11 member 1 [Source:VGNC Symbol;Acc:VGNC:34663]	107114929	2268	SLC11A1	SLC11A1-201
ENSBTAG00000015571	ENSBTAT00000049040	glutamate-cysteine ligase catalytic subunit [Source:VGNC Symbol;Acc:VGNC:29289]	6922380	1818	GCLC	GCLC-201
ENSBTAG00000015609	ENSBTAT00000043215	phosphatidylinositol-3,4,5-trisphosphate dependent Rac exchange factor 1 [Source:HGNC Symbol;Acc:HGNC:32594]	77671122	4898	PREX1	PREX1-201
ENSBTAG00000015654	ENSBTAT00000020790	paraoxonase 1 [Source:VGNC Symbol;Acc:VGNC:33160]	12423459	1342	PON1	PON1-201
ENSBTAG00000015779	ENSBTAT00000020952	protein PML [Source:RefSeq peptide;Acc:NP_001193432]	35025051	2666	PML	PML-201
ENSBTAG00000015780	ENSBTAT00000020950	reticulocalbin 2 [Source:VGNC Symbol;Acc:VGNC:33832]	32577840	1867	RCN2	RCN2-201
ENSBTAG00000015978	ENSBTAT00000021256	annexin A1 [Source:RefSeq peptide;Acc:NP_786978]	49624473	1398	ANXA1	ANXA1-201
ENSBTAG00000016061	ENSBTAT00000021373	radical S-adenosyl methionine domain containing 2 [Source:VGNC Symbol;Acc:VGNC:34176]	90029927	2562	RSAD2	RSAD2-201
ENSBTAG00000016542	ENSBTAT00000022005	laminin subunit beta 3 [Source:VGNC Symbol;Acc:VGNC:30773]	75567714	3945	LAMB3	LAMB3-201
ENSBTAG00000016546	ENSBTAT00000022006	poly(ADP-ribose) polymerase family member 12 [Source:HGNC Symbol;Acc:HGNC:21919]	104356479	2958	PARP12	PARP12-201
ENSBTAG00000016590	ENSBTAT00000047964	nucleoside diphosphate kinase, mitochondrial precursor [Source:RefSeq peptide;Acc:NP_001071374]	383468	859	NME4	NME4-201
ENSBTAG00000016637	ENSBTAT00000022129	WW domain binding protein 4 [Source:VGNC Symbol;Acc:VGNC:36874]	11306594	1493	WBP4	WBP4-201
ENSBTAG00000016656	ENSBTAT00000022152	poly(ADP-ribose) polymerase family member 14 [Source:HGNC Symbol;Acc:HGNC:29232]	67613092	5599	PARP14	PARP14-201
ENSBTAG00000016661	ENSBTAT00000053400		76375512	2005	USP18	USP18-201
ENSBTAG00000016661	ENSBTAT00000022157		76388593	963	USP18	USP18-202
ENSBTAG00000016712	ENSBTAT00000033510		57588359	3279	CLCA3	CLCA3-201
ENSBTAG00000016712	ENSBTAT00000023675		57588483	2815	CLCA3	CLCA3-202
ENSBTAG00000016712	ENSBTAT00000033511		57588362	3317	CLCA3	CLCA3-203
ENSBTAG00000016712	ENSBTAT00000065309		57588483	1193	CLCA3	CLCA3-204
ENSBTAG00000016751	ENSBTAT00000022276	myosin VI [Source:VGNC Symbol;Acc:VGNC:31829]	15670077	4086	MYO6	MYO6-201
ENSBTAG00000016841	ENSBTAT00000022402	ATPase phospholipid transporting 10B (putative) [Source:HGNC Symbol;Acc:HGNC:13543]	74472502	4607	ATP10B	ATP10B-201
ENSBTAG00000016876	ENSBTAT00000022449		89342981	618
ENSBTAG00000017042	ENSBTAT00000022658	hepcidin antimicrobial peptide [Source:VGNC Symbol;Acc:VGNC:29745]	46177091	413	HAMP	HAMP-201
ENSBTAG00000017056	ENSBTAT00000046947	pyruvate kinase L/R [Source:VGNC Symbol;Acc:VGNC:32943]	15399755	2982	PKLR	PKLR-201
ENSBTAG00000017062	ENSBTAT00000022685	adrenomedullin 2 [Source:VGNC Symbol;Acc:VGNC:25682]	119998127	429	ADM2	ADM2-201
ENSBTAG00000017135	ENSBTAT00000022774	cathepsin S [Source:VGNC Symbol;Acc:VGNC:27818]	20024302	1684	CTSS	CTSS-201
ENSBTAG00000017140	ENSBTAT00000022784	cell proliferation regulating inhibitor of protein phosphatase 2A [Source:VGNC Symbol;Acc:VGNC:27369]	53754034	2988	CIP2A	CIP2A-201
ENSBTAG00000017165	ENSBTAT00000022815	matrilin 2 [Source:VGNC Symbol;Acc:VGNC:31265]	68651684	3612	MATN2	MATN2-201
ENSBTAG00000017177	ENSBTAT00000022826	RNA binding motif protein 25 [Source:VGNC Symbol;Acc:VGNC:33794]	84945765	2724	RBM25	RBM25-201
ENSBTAG00000017194	ENSBTAT00000022852	Bos taurus asparaginase (ASPG), mRNA. [Source:RefSeq mRNA;Acc:NM_001305013]	70269910	1716	ASPG	ASPG-201
ENSBTAG00000017354	ENSBTAT00000036314	membrane palmitoylated protein 7 [Source:VGNC Symbol;Acc:VGNC:31586]	36610252	3265	MPP7	MPP7-201
ENSBTAG00000017367	ENSBTAT00000023090	interferon induced protein with tetratricopeptide repeats 5 [Source:VGNC Symbol;Acc:VGNC:30051]	11117506	3148	IFIT5	IFIT5-201
ENSBTAG00000017457	ENSBTAT00000023199	serine/threonine kinase 10 [Source:VGNC Symbol;Acc:VGNC:35384]	3880974	2988	STK10	STK10-201
ENSBTAG00000017604	ENSBTAT00000023407	RAB13, member RAS oncogene family [Source:VGNC Symbol;Acc:VGNC:33621]	16511100	1207	RAB13	RAB13-201
ENSBTAG00000017680	ENSBTAT00000023515	nitric oxide synthase 3 [Source:VGNC Symbol;Acc:VGNC:32174]	114375967	4093	NOS3	NOS3-201
ENSBTAG00000017797	ENSBTAT00000061220		36557431	5847	LY75	LY75-201
ENSBTAG00000017834	ENSBTAT00000023709	proline and arginine rich end leucine rich repeat protein [Source:VGNC Symbol;Acc:VGNC:33309]	1041923	3725	PRELP	PRELP-201
ENSBTAG00000017875	ENSBTAT00000023764	Rho GTPase activating protein 30 [Source:VGNC Symbol;Acc:VGNC:26088]	8439001	3680	ARHGAP30	ARHGAP30-201
ENSBTAG00000017958	ENSBTAT00000023877	Abelson helper integration site 1 [Source:HGNC Symbol;Acc:HGNC:21575]	74544060	3638	AHI1	AHI1-201
ENSBTAG00000017981	ENSBTAT00000023923	adrenoceptor beta 3 [Source:VGNC Symbol;Acc:VGNC:25698]	32915668	1959	ADRB3	ADRB3-201
ENSBTAG00000018082	ENSBTAT00000024072		26762056	1217	QPRT	QPRT-201
ENSBTAG00000018119	ENSBTAT00000034676	acyloxyacyl hydrolase [Source:VGNC Symbol;Acc:VGNC:25971]	60940663	3353	AOAH	AOAH-201
ENSBTAG00000018123	ENSBTAT00000024122	fibulin 5 [Source:VGNC Symbol;Acc:VGNC:28883]	57246389	2519	FBLN5	FBLN5-201
ENSBTAG00000018138	ENSBTAT00000024143	Bos taurus glycerol kinase 5 (putative) (GK5), mRNA. [Source:RefSeq mRNA;Acc:NM_001035473]	127736221	1771	GK5	GK5-202
ENSBTAG00000018138	ENSBTAT00000034692	Bos taurus glycerol kinase 5 (putative) (GK5), mRNA. [Source:RefSeq mRNA;Acc:NM_001035473]	127736221	1113	GK5	GK5-201
ENSBTAG00000018165	ENSBTAT00000024178	RHO family interacting cell polarization regulator 2 [Source:HGNC Symbol;Acc:HGNC:13872]	32681207	3368	RIPOR2	RIPOR2-201
ENSBTAG00000018294	ENSBTAT00000024347	deoxyribonuclease 1 like 3 [Source:VGNC Symbol;Acc:VGNC:28135]	43639336	1075	DNASE1L3	DNASE1L3-201
ENSBTAG00000018367	ENSBTAT00000047026	CD6 molecule [Source:VGNC Symbol;Acc:VGNC:27041]	37892577	2119	CD6	CD6-201
ENSBTAG00000018416	ENSBTAT00000024503	coiled-coil domain containing 42 [Source:VGNC Symbol;Acc:VGNC:26896]	28886401	1364	CCDC42	CCDC42-201
ENSBTAG00000018417	ENSBTAT00000024505	proteasome inhibitor subunit 1 [Source:VGNC Symbol;Acc:VGNC:33477]	60544959	1310	PSMF1	PSMF1-201
ENSBTAG00000018451	ENSBTAT00000024555	parathymosin [Source:RefSeq peptide;Acc:NP_001098469]	104040499	769
ENSBTAG00000018473	ENSBTAT00000024586	macrophage receptor with collagenous structure [Source:VGNC Symbol;Acc:VGNC:31246]	71099131	1587	MARCO	MARCO-201
ENSBTAG00000018571	ENSBTAT00000024715	interleukin 1 receptor like 1 [Source:VGNC Symbol;Acc:VGNC:30134]	7121609	1908	IL1RL1	IL1RL1-201
ENSBTAG00000018773	ENSBTAT00000024996	Rho family GTPase 1 [Source:VGNC Symbol;Acc:VGNC:34004]	31090625	1621	RND1	RND1-201
ENSBTAG00000018810	ENSBTAT00000044595	thrombospondin 2 [Source:VGNC Symbol;Acc:VGNC:35829]	104760261	3510	THBS2	THBS2-201
ENSBTAG00000018873	ENSBTAT00000025123	alpha tocopherol transfer protein like [Source:VGNC Symbol;Acc:VGNC:36498]	73617659	2441	TTPAL	TTPAL-201
ENSBTAG00000018955	ENSBTAT00000025231		25231843	1406
ENSBTAG00000018994	ENSBTAT00000025281	TNF superfamily member 10 [Source:VGNC Symbol;Acc:VGNC:36172]	95752049	872	TNFSF10	TNFSF10-201
ENSBTAG00000019084	ENSBTAT00000025401	inhibin beta C subunit [Source:VGNC Symbol;Acc:VGNC:30202]	56350443	1083	INHBC	INHBC-201
ENSBTAG00000019091	ENSBTAT00000025416	RNA binding region (RNP1, RRM) containing 3 [Source:HGNC Symbol;Acc:HGNC:18666]	40025400	1830	RNPC3	RNPC3-201
ENSBTAG00000019267	ENSBTAT00000025657	matrix metallopeptidase 2 [Source:VGNC Symbol;Acc:VGNC:31524]	23828638	2952	MMP2	MMP2-201
ENSBTAG00000019272	ENSBTAT00000025661	lysophosphatidylcholine acyltransferase 2 [Source:VGNC Symbol;Acc:VGNC:30962]	23861829	2018	LPCAT2	LPCAT2-201
ENSBTAG00000019277	ENSBTAT00000025668	potassium voltage-gated channel subfamily H member 3 [Source:VGNC Symbol;Acc:VGNC:30445]	30463019	3627	KCNH3	KCNH3-201
ENSBTAG00000019341	ENSBTAT00000025760	nuclear speckle splicing regulatory protein 1 [Source:VGNC Symbol;Acc:VGNC:32284]	21799220	2017	NSRP1	NSRP1-201
ENSBTAG00000019358	ENSBTAT00000025789	ring finger protein 214 [Source:VGNC Symbol;Acc:VGNC:34051]	28355288	2589	RNF214	RNF214-201
ENSBTAG00000019497	ENSBTAT00000025969	immunoglobulin like domain containing receptor 2 [Source:VGNC Symbol;Acc:VGNC:30174]	1955064	3653	ILDR2	ILDR2-201
ENSBTAG00000019730	ENSBTAT00000026293	PNN interacting serine and arginine rich protein [Source:HGNC Symbol;Acc:HGNC:21222]	51022633	2607	PNISR	PNISR-201
ENSBTAG00000019741	ENSBTAT00000026308	complement C3a receptor 1 [Source:VGNC Symbol;Acc:VGNC:26639]	102035208	3441	C3AR1	C3AR1-201
ENSBTAG00000019755	ENSBTAT00000052725	receptor accessory protein 3 [Source:VGNC Symbol;Acc:VGNC:33853]	19709521	2260	REEP3	REEP3-201
ENSBTAG00000019866	ENSBTAT00000026471	neuropilin 1 [Source:VGNC Symbol;Acc:VGNC:32266]	19911857	3072	NRP1	NRP1-201
ENSBTAG00000019953	ENSBTAT00000026580	Cytochrome b-245 heavy chain [Source:UniProtKB/Swiss-Prot;Acc:O46522]	111112446	3139	CYBB	CYBB-201
ENSBTAG00000019979	ENSBTAT00000026613	cytidine/uridine monophosphate kinase 2 [Source:VGNC Symbol;Acc:VGNC:27481]	90042357	1794	CMPK2	CMPK2-201
ENSBTAG00000020056	ENSBTAT00000026725	collagen alpha-1(XII) chain precursor [Source:RefSeq peptide;Acc:NP_001193426]	14983763	9381	COL12A1	COL12A1-201
ENSBTAG00000020099	ENSBTAT00000026776	stathmin 2 [Source:VGNC Symbol;Acc:VGNC:35404]	44969002	1932	STMN2	STMN2-201
ENSBTAG00000020166	ENSBTAT00000026859	zinc finger NFX1-type containing 1 [Source:VGNC Symbol;Acc:VGNC:37357]	78098372	5757	ZNFX1	ZNFX1-201
ENSBTAG00000020199	ENSBTAT00000026902	coagulation factor II thrombin receptor [Source:VGNC Symbol;Acc:VGNC:28683]	7879496	3503	F2R	F2R-201
ENSBTAG00000020229	ENSBTAT00000031583	ATPase phospholipid transporting 8B3 [Source:HGNC Symbol;Acc:HGNC:13535]	45760463	4489	ATP8B3	ATP8B3-201
ENSBTAG00000020236	ENSBTAT00000048657	N-terminal EF-hand calcium binding protein 2 [Source:VGNC Symbol;Acc:VGNC:31978]	10316499	1361	NECAB2	NECAB2-201
ENSBTAG00000020480	ENSBTAT00000027289	serine palmitoyltransferase long chain base subunit 2 [Source:VGNC Symbol;Acc:VGNC:35257]	89852261	2041	SPTLC2	SPTLC2-201
ENSBTAG00000020520	ENSBTAT00000027338	ras related dexamethasone induced 1 [Source:VGNC Symbol;Acc:VGNC:33740]	35423867	1372	RASD1	RASD1-201
ENSBTAG00000020558	ENSBTAT00000027393	Apolipoprotein C-II Proapolipoprotein C-II [Source:UniProtKB/Swiss-Prot;Acc:P19034]	53057717	515	APOC2	APOC2-201
ENSBTAG00000020619	ENSBTAT00000027480	polycystin 1, transient receptor potential channel interacting [Source:VGNC Symbol;Acc:VGNC:32933]	1666088	12906	PKD1	PKD1-201
ENSBTAG00000020643	ENSBTAT00000027509	BARX homeobox 2 [Source:VGNC Symbol;Acc:VGNC:26424]	33240588	869	BARX2	BARX2-201
ENSBTAG00000020646	ENSBTAT00000027514	zinc finger CCCH-type containing 6 [Source:VGNC Symbol;Acc:VGNC:37107]	111276	3510	ZC3H6	ZC3H6-201
ENSBTAG00000020710	ENSBTAT00000027600	centromere protein Q [Source:VGNC Symbol;Acc:VGNC:27184]	21980291	1708	CENPQ	CENPQ-201
ENSBTAG00000020715	ENSBTAT00000043102	phosphatidylinositol-4-phosphate 3-kinase catalytic subunit type 2 gamma [Source:VGNC Symbol;Acc:VGNC:32887]	92276939	4826	PIK3C2G	PIK3C2G-201
ENSBTAG00000020801	ENSBTAT00000040368	family with sequence similarity 49 member B [Source:VGNC Symbol;Acc:VGNC:28819]	11839259	1003	FAM49B	FAM49B-201
ENSBTAG00000020853	ENSBTAT00000027786	solute carrier family 16 member 13 [Source:VGNC Symbol;Acc:VGNC:34687]	27455597	2026	SLC16A13	SLC16A13-201
ENSBTAG00000021072	ENSBTAT00000028063	dystrobrevin beta [Source:VGNC Symbol;Acc:VGNC:28232]	73724474	2236	DTNB	DTNB-201
ENSBTAG00000021196	ENSBTAT00000028244	Uncharacterized protein C12orf45 homolog [Source:UniProtKB/Swiss-Prot;Acc:Q2TBJ0]	68866724	2108	C5H12orf45	C5H12orf45-201
ENSBTAG00000021211	ENSBTAT00000028263	dermatopontin [Source:VGNC Symbol;Acc:VGNC:28191]	37143040	1665	DPT	DPT-201
ENSBTAG00000021414	ENSBTAT00000028547		29404364	1152	TMCO5B	TMCO5B-201
ENSBTAG00000021520	ENSBTAT00000028682	DEAD-box helicase 46 [Source:VGNC Symbol;Acc:VGNC:27969]	47852147	3255	DDX46	DDX46-201
ENSBTAG00000021791	ENSBTAT00000029045	poly(ADP-ribose) polymerase family member 9 [Source:HGNC Symbol;Acc:HGNC:24118]	67589062	3287	PARP9	PARP9-201
ENSBTAG00000021853	ENSBTAT00000030644	inositol hexakisphosphate kinase 2 [Source:VGNC Symbol;Acc:VGNC:30238]	51747919	1738	IP6K2	IP6K2-201
ENSBTAG00000021958	ENSBTAT00000029273	granzyme A precursor [Source:RefSeq peptide;Acc:NP_001092565]	24042721	1508	GZMA	GZMA-201
ENSBTAG00000022058	ENSBTAT00000029560	acetyl-CoA carboxylase beta [Source:VGNC Symbol;Acc:VGNC:25520]	66198865	7007	ACACB	ACACB-201
ENSBTAG00000022128	ENSBTAT00000009159		38597970	1191
ENSBTAG00000022227	ENSBTAT00000030005	Phospholipid scramblase 2 [Source:UniProtKB/Swiss-Prot;Acc:Q3ZBG9]	122911096	959	PLSCR2	PLSCR2-201
ENSBTAG00000022489	ENSBTAT00000030444		52793031	10103
ENSBTAG00000022489	ENSBTAT00000066294		52759419	2906
ENSBTAG00000023144	ENSBTAT00000013320	protein tyrosine phosphatase, receptor type C [Source:VGNC Symbol;Acc:VGNC:33546]	79522522	4157	PTPRC	PTPRC-201
ENSBTAG00000023384	ENSBTAT00000031838		150054221	1018	CBR1	CBR1-201
ENSBTAG00000023523	ENSBTAT00000012912	G kinase anchoring protein 1 [Source:VGNC Symbol;Acc:VGNC:29387]	78418760	1567	GKAP1	GKAP1-201
ENSBTAG00000023529	ENSBTAT00000009967	sperm flagellar 2 [Source:VGNC Symbol;Acc:VGNC:35202]	38606719	5534	SPEF2	SPEF2-201
ENSBTAG00000023529	ENSBTAT00000065206	sperm flagellar 2 [Source:VGNC Symbol;Acc:VGNC:35202]	38606719	608	SPEF2	SPEF2-202
ENSBTAG00000023600	ENSBTAT00000046493	apolipoprotein D [Source:VGNC Symbol;Acc:VGNC:26031]	72670963	906	APOD	APOD-201
ENSBTAG00000023659	ENSBTAT00000034373	Metallothionein-2 [Source:UniProtKB/Swiss-Prot;Acc:P68301]	24126333	421	MT2	MT2-201
ENSBTAG00000023670	ENSBTAT00000032405		25408935	669
ENSBTAG00000023787	ENSBTAT00000032623	torsin family 4 member A [Source:VGNC Symbol;Acc:VGNC:36227]	105839073	1221	TOR4A	TOR4A-201
ENSBTAG00000024394	ENSBTAT00000061438	semaphorin 3D [Source:VGNC Symbol;Acc:VGNC:34429]	35563538	2672	SEMA3D	SEMA3D-201
ENSBTAG00000024647	ENSBTAT00000025846		5959906	2185
ENSBTAG00000024904	ENSBTAT00000000218	KIAA1683 [Source:HGNC Symbol;Acc:HGNC:29350]	4875678	3996	KIAA1683	KIAA1683-201
ENSBTAG00000025257	ENSBTAT00000009446	C-C motif chemokine 4 [Source:UniProtKB/Swiss-Prot;Acc:Q17QA1]	14655028	663	CCL4	CCL4-201
ENSBTAG00000025311	ENSBTAT00000043708	glia maturation factor beta [Source:VGNC Symbol;Acc:VGNC:29434]	67226749	3241	GMFB	GMFB-201
ENSBTAG00000025462	ENSBTAT00000035803	growth arrest and DNA damage inducible beta [Source:VGNC Symbol;Acc:VGNC:29207]	22414079	1330	GADD45B	GADD45B-201
ENSBTAG00000026119	ENSBTAT00000018539		74996642	314
ENSBTAG00000026172	ENSBTAT00000037080	family with sequence similarity 84 member B [Source:VGNC Symbol;Acc:VGNC:28841]	15464448	4459	FAM84B	FAM84B-201
ENSBTAG00000026437	ENSBTAT00000037567	UL16 binding protein 3 precursor [Source:RefSeq peptide;Acc:NP_001096703]	39881230	831	ULBP3	ULBP3-201
ENSBTAG00000026650	ENSBTAT00000037975		54723165	261
ENSBTAG00000026676	ENSBTAT00000038035	syndecan 3 [Source:VGNC Symbol;Acc:VGNC:34380]	123237086	1524	SDC3	SDC3-201
ENSBTAG00000026885	ENSBTAT00000046707	ATP binding cassette subfamily B member 11 [Source:VGNC Symbol;Acc:VGNC:25463]	27176814	3975	ABCB11	ABCB11-201
ENSBTAG00000026886	ENSBTAT00000038460	6.8 kDa mitochondrial proteolipid [Source:UniProtKB/Swiss-Prot;Acc:P14790]	70118400	354	MP68	MP68-201
ENSBTAG00000026995	ENSBTAT00000038642	pinin, desmosome associated protein [Source:VGNC Symbol;Acc:VGNC:33087]	49612519	2374	PNN	PNN-201
ENSBTAG00000027321	ENSBTAT00000026887	coiled-coil domain containing 18 [Source:VGNC Symbol;Acc:VGNC:26875]	50445983	4368	CCDC18	CCDC18-201
ENSBTAG00000027442	ENSBTAT00000039408	nuclear factor I B [Source:VGNC Symbol;Acc:VGNC:32039]	30010801	1615	NFIB	NFIB-201
ENSBTAG00000027442	ENSBTAT00000011234	nuclear factor I B [Source:VGNC Symbol;Acc:VGNC:32039]	30029740	2032	NFIB	NFIB-202
ENSBTAG00000027655	ENSBTAT00000039829	TRAF interacting protein with forkhead associated domain [Source:VGNC Symbol;Acc:VGNC:35862]	14411562	1649	TIFA	TIFA-201
ENSBTAG00000027789	ENSBTAT00000040072	peptidylprolyl isomerase G [Source:VGNC Symbol;Acc:VGNC:33199]	26736067	2656	PPIG	PPIG-201
ENSBTAG00000030259	ENSBTAT00000035048	Ras protein specific guanine nucleotide releasing factor 2 [Source:VGNC Symbol;Acc:VGNC:33746]	83362788	3438	RASGRF2	RASGRF2-201
ENSBTAG00000030424	ENSBTAT00000019328	C-type lectin domain family 1 member A [Source:VGNC Symbol;Acc:VGNC:27427]	100300781	2729	CLEC1A	CLEC1A-201
ENSBTAG00000030591	ENSBTAT00000034838	CWC25 spliceosome associated protein homolog [Source:VGNC Symbol;Acc:VGNC:27842]	40039606	1407	CWC25	CWC25-201
ENSBTAG00000030591	ENSBTAT00000043207	CWC25 spliceosome associated protein homolog [Source:VGNC Symbol;Acc:VGNC:27842]	40039606	1578	CWC25	CWC25-202
ENSBTAG00000030845	ENSBTAT00000043613		83671187	4095
ENSBTAG00000030913	ENSBTAT00000012035	MX dynamin like GTPase 1 [Source:VGNC Symbol;Acc:VGNC:31770]	143176083	2326	MX1	MX1-201
ENSBTAG00000030913	ENSBTAT00000043742	MX dynamin like GTPase 1 [Source:VGNC Symbol;Acc:VGNC:31770]	143177284	2335	MX1	MX1-202
ENSBTAG00000030932	ENSBTAT00000031066	interferon induced protein 44 like [Source:VGNC Symbol;Acc:VGNC:30046]	66318248	2003	IFI44L	IFI44L-201
ENSBTAG00000031020	ENSBTAT00000029896		141007093	3075
ENSBTAG00000031231	ENSBTAT00000044218	interferon regulatory factor 1 [Source:VGNC Symbol;Acc:VGNC:30270]	23235653	3040	IRF1	IRF1-201
ENSBTAG00000031295	ENSBTAT00000044340	hydroxysteroid dehydrogenase like 2 [Source:VGNC Symbol;Acc:VGNC:29980]	103452039	1882	HSDL2	HSDL2-201
ENSBTAG00000031295	ENSBTAT00000044338	hydroxysteroid dehydrogenase like 2 [Source:VGNC Symbol;Acc:VGNC:29980]	103468900	1856	HSDL2	HSDL2-202
ENSBTAG00000031301	ENSBTAT00000044355		2827421	882
ENSBTAG00000031544	ENSBTAT00000044712	DNA damage inducible transcript 3 [Source:VGNC Symbol;Acc:VGNC:27947]	56285008	882	DDIT3	DDIT3-201
ENSBTAG00000031631	ENSBTAT00000044846	C1q and TNF related 12 [Source:VGNC Symbol;Acc:VGNC:26623]	52452723	1004	C1QTNF12	C1QTNF12-201
ENSBTAG00000031797	ENSBTAT00000045083	mesencephalic astrocyte derived neurotrophic factor [Source:VGNC Symbol;Acc:VGNC:31171]	49950052	819	MANF	MANF-201
ENSBTAG00000032026	ENSBTAT00000015403	GDP-mannose pyrophosphorylase B [Source:VGNC Symbol;Acc:VGNC:29441]	51052512	1519	GMPPB	GMPPB-201
ENSBTAG00000032503	ENSBTAT00000046098	ITPRIP like 2 [Source:VGNC Symbol;Acc:VGNC:30351]	16975998	1599	ITPRIPL2	ITPRIPL2-201
ENSBTAG00000032557	ENSBTAT00000046195	transmembrane protein 258 [Source:VGNC Symbol;Acc:VGNC:36066]	40931388	452	TMEM258	TMEM258-201
ENSBTAG00000032598	ENSBTAT00000046264	RP9, pre-mRNA splicing factor [Source:VGNC Symbol;Acc:VGNC:34093]	64131287	706	RP9	RP9-201
ENSBTAG00000032719	ENSBTAT00000046421	transferrin receptor [Source:VGNC Symbol;Acc:VGNC:35797]	71280648	2328	TFRC	TFRC-201
ENSBTAG00000032914	ENSBTAT00000055494		28887967	4551	SLC11A2	SLC11A2-201
ENSBTAG00000033222	ENSBTAT00000013175	calreticulin 3 [Source:VGNC Symbol;Acc:VGNC:26716]	6450962	1545	CALR3	CALR3-201
ENSBTAG00000033680	ENSBTAT00000061482	centrosomal protein 112 [Source:VGNC Symbol;Acc:VGNC:27190]	63219248	2276	CEP112	CEP112-201
ENSBTAG00000033680	ENSBTAT00000047845	centrosomal protein 112 [Source:VGNC Symbol;Acc:VGNC:27190]	63219248	1205	CEP112	CEP112-202
ENSBTAG00000034349	ENSBTAT00000048651	interferon induced protein 44 [Source:VGNC Symbol;Acc:VGNC:30045]	66297668	1387	IFI44	IFI44-201
ENSBTAG00000034402	ENSBTAT00000048730	angiotensin I converting enzyme 2 [Source:VGNC Symbol;Acc:VGNC:25535]	135148996	3299	ACE2	ACE2-201
ENSBTAG00000034633	ENSBTAT00000001099	endoplasmic reticulum oxidoreductase 1 beta [Source:VGNC Symbol;Acc:VGNC:28595]	9026350	1875	ERO1B	ERO1B-201
ENSBTAG00000034918	ENSBTAT00000049389	interferon induced protein with tetratricopeptide repeats 2 [Source:VGNC Symbol;Acc:VGNC:30049]	11069934	1383	IFIT2	IFIT2-201
ENSBTAG00000035615	ENSBTAT00000027792	UPF3B, regulator of nonsense mediated mRNA decay [Source:VGNC Symbol;Acc:VGNC:36683]	4032280	1115	UPF3B	UPF3B-201
ENSBTAG00000035785	ENSBTAT00000052701		24765544	2514
ENSBTAG00000035907	ENSBTAT00000050399	DEAD-box helicase 3, X-linked [Source:HGNC Symbol;Acc:HGNC:2745]	107691829	2526	DDX3X	DDX3X-201
ENSBTAG00000037452	ENSBTAT00000051987		26686302	997
ENSBTAG00000037738	ENSBTAT00000003424	solute carrier family 17 member 4 [Source:VGNC Symbol;Acc:VGNC:34699]	31860778	1449	SLC17A4	SLC17A4-201
ENSBTAG00000037738	ENSBTAT00000064217	solute carrier family 17 member 4 [Source:VGNC Symbol;Acc:VGNC:34699]	31861069	949	SLC17A4	SLC17A4-202
ENSBTAG00000037791	ENSBTAT00000035907		27642325	1274
ENSBTAG00000037795	ENSBTAT00000027159		16030292	1839	CYP2C87	CYP2C87-201
ENSBTAG00000037890	ENSBTAT00000054908		99806666	2049	CYP4A11	CYP4A11-201
ENSBTAG00000037917	ENSBTAT00000064064	solute carrier family 17 member 1 [Source:VGNC Symbol;Acc:VGNC:34696]	31793278	1537	SLC17A1	SLC17A1-201
ENSBTAG00000037917	ENSBTAT00000008247	solute carrier family 17 member 1 [Source:VGNC Symbol;Acc:VGNC:34696]	31800822	1647	SLC17A1	SLC17A1-202
ENSBTAG00000037949	ENSBTAT00000028674		24916117	996	GSTA5	GSTA5-201
ENSBTAG00000037996	ENSBTAT00000053008	armadillo repeat containing, X-linked 3 [Source:HGNC Symbol;Acc:HGNC:24065]	55421778	3480	ARMCX3	ARMCX3-201
ENSBTAG00000038067	ENSBTAT00000002092	Metallothionein-1A [Source:UniProtKB/Swiss-Prot;Acc:P67983]	24108521	394	MT1A	MT1A-201
ENSBTAG00000038112	ENSBTAT00000055373		85961158	1982
ENSBTAG00000038131	ENSBTAT00000032142		83736248	1994	ABCC5	ABCC5-201
ENSBTAG00000038464	ENSBTAT00000054581	perilipin 5 [Source:VGNC Symbol;Acc:VGNC:33032]	20816181	1880	PLIN5	PLIN5-201
ENSBTAG00000038495	ENSBTAT00000054446	doublecortin like kinase 1 [Source:HGNC Symbol;Acc:HGNC:2700]	25362948	6007	DCLK1	DCLK1-201
ENSBTAG00000038495	ENSBTAT00000033031	doublecortin like kinase 1 [Source:HGNC Symbol;Acc:HGNC:2700]	25631582	1646	DCLK1	DCLK1-203
ENSBTAG00000038495	ENSBTAT00000061628	doublecortin like kinase 1 [Source:HGNC Symbol;Acc:HGNC:2700]	25631582	1356	DCLK1	DCLK1-202
ENSBTAG00000038532	ENSBTAT00000027602	Folate receptor alpha [Source:UniProtKB/Swiss-Prot;Acc:P02702]	52563234	832	FOLR1	FOLR1-201
ENSBTAG00000038639	ENSBTAT00000002257	C-X-C motif chemokine ligand 9 [Source:VGNC Symbol;Acc:VGNC:27854]	92604818	414	CXCL9	CXCL9-201
ENSBTAG00000038888	ENSBTAT00000054216	zinc finger and BTB domain containing 9 [Source:VGNC Symbol;Acc:VGNC:37093]	7568876	2570	ZBTB9	ZBTB9-201
ENSBTAG00000039208	ENSBTAT00000056576	ATP synthase subunit epsilon, mitochondrial [Source:UniProtKB/Swiss-Prot;Acc:P05632]	57866138	575	ATP5E	ATP5E-201
ENSBTAG00000039275	ENSBTAT00000001164	endoplasmic reticulum aminopeptidase 2 [Source:VGNC Symbol;Acc:VGNC:28561]	98715725	4044	ERAP2	ERAP2-201
ENSBTAG00000039520	ENSBTAT00000012873		53903061	1207	SIRPB1	SIRPB1-201
ENSBTAG00000039520	ENSBTAT00000027862		53903064	1750	SIRPB1	SIRPB1-202
ENSBTAG00000039523	ENSBTAT00000054432		15428921	1765	ZNF266	ZNF266-201
ENSBTAG00000039686	ENSBTAT00000061631	acyl-CoA thioesterase 11 [Source:VGNC Symbol;Acc:VGNC:25547]	92285100	1782	ACOT11	ACOT11-201
ENSBTAG00000039686	ENSBTAT00000052686	acyl-CoA thioesterase 11 [Source:VGNC Symbol;Acc:VGNC:25547]	92309036	2603	ACOT11	ACOT11-202
ENSBTAG00000039696	ENSBTAT00000061173	Src homology 2 domain containing transforming protein D [Source:VGNC Symbol;Acc:VGNC:34594]	21010652	1536	SHD	SHD-201
ENSBTAG00000039696	ENSBTAT00000026881	Src homology 2 domain containing transforming protein D [Source:VGNC Symbol;Acc:VGNC:34594]	21010652	1773	SHD	SHD-202
ENSBTAG00000039861	ENSBTAT00000016856		63646117	1675	OAS1Y	OAS1Y-201
ENSBTAG00000039993	ENSBTAT00000056013		12189914	1058
ENSBTAG00000040034	ENSBTAT00000053340		62935793	2296
ENSBTAG00000040298	ENSBTAT00000007403	Glutathione S-transferase theta-1 [Source:UniProtKB/Swiss-Prot;Acc:Q2NL00]	73300145	1025	GSTT1	GSTT1-201
ENSBTAG00000040543	ENSBTAT00000053029	transmembrane protein 200A [Source:HGNC Symbol;Acc:HGNC:21075]	69513253	1476	TMEM200A	TMEM200A-201
ENSBTAG00000042124	ENSBTAT00000059116	U6atac minor spliceosomal RNA [Source:RFAM;Acc:RF00619]	7693179	126	U6atac	U6atac-201
ENSBTAG00000042256	ENSBTAT00000059248	Small nucleolar RNA SNORA74 [Source:RFAM;Acc:RF00090]	52209220	200	SNORA74	SNORA74-201
ENSBTAG00000042377	ENSBTAT00000059369	Small nucleolar RNA Z195/SNORD33/SNORD32 family [Source:RFAM;Acc:RF00133]	56396890	85	SNORD33	SNORD33-201
ENSBTAG00000042414	ENSBTAT00000059406	Small nucleolar RNA SNORA23 [Source:RFAM;Acc:RF00319]	94455841	183	SNORA23	SNORA23-201
ENSBTAG00000042474	ENSBTAT00000059466	Small nucleolar RNA SNORA42/SNORA80 family [Source:RFAM;Acc:RF00406]	118528130	132	SNORA42	SNORA42-201
ENSBTAG00000042711	ENSBTAT00000059703	Small nucleolar RNA U2-19 [Source:RFAM;Acc:RF00494]	1079201	80	snoU2_19	snoU2_19-201
ENSBTAG00000042837	ENSBTAT00000059829	Small nucleolar RNA U2-19 [Source:RFAM;Acc:RF00494]	18252333	77	snoU2_19	snoU2_19-201
ENSBTAG00000042916	ENSBTAT00000059908	Small nucleolar RNA SNORD15 [Source:RFAM;Acc:RF00067]	55374442	144	SNORD15	SNORD15-201
ENSBTAG00000043032	ENSBTAT00000060024	U6 spliceosomal RNA [Source:RFAM;Acc:RF00026]	39702817	107	U6	U6-201
ENSBTAG00000043549	ENSBTAT00000060557		4197	69
ENSBTAG00000043657	ENSBTAT00000060649	7SK RNA [Source:RFAM;Acc:RF00100]	31544855	287	7SK	7SK-201
ENSBTAG00000044027	ENSBTAT00000061277	integrin beta-like protein 1 precursor [Source:RefSeq peptide;Acc:NP_001193763]	81980948	1359	ITGBL1	ITGBL1-201
ENSBTAG00000044038	ENSBTAT00000061618		56300266	734
ENSBTAG00000044106	ENSBTAT00000061199	scaffolding protein involved in DNA repair [Source:VGNC Symbol;Acc:VGNC:35216]	20987465	2910	SPIDR	SPIDR-201
ENSBTAG00000044659	ENSBTAT00000062092	Small Cajal body specific RNA 13 [Source:RFAM;Acc:RF00231]	61984915	274	SCARNA13	SCARNA13-201
ENSBTAG00000044774	ENSBTAT00000062207	U6 spliceosomal RNA [Source:RFAM;Acc:RF00026]	64494842	93	U6	U6-201
ENSBTAG00000044904	ENSBTAT00000062337	U6 spliceosomal RNA [Source:RFAM;Acc:RF00026]	133678448	99	U6	U6-201
ENSBTAG00000045039	ENSBTAT00000062472	small Cajal body-specific RNA 17 [Source:RFAM;Acc:RF00492]	49943458	143	SCARNA17	SCARNA17-201
ENSBTAG00000045203	ENSBTAT00000062636	Small nucleolar RNA SNORA84 [Source:RFAM;Acc:RF01229]	85346768	133	SNORA84	SNORA84-201
ENSBTAG00000045209	ENSBTAT00000062642	Small Cajal body specific RNA 15 [Source:RFAM;Acc:RF00426]	14896533	134	SCARNA15	SCARNA15-201
ENSBTAG00000045514	ENSBTAT00000065803		47126233	539
ENSBTAG00000045547	ENSBTAT00000066173	adhesion molecule with Ig like domain 3 [Source:VGNC Symbol;Acc:VGNC:25867]	51056714	1536	AMIGO3	AMIGO3-201
ENSBTAG00000045588	ENSBTAT00000066038		5655109	2468
ENSBTAG00000045659	ENSBTAT00000065589		47152392	330
ENSBTAG00000045822	ENSBTAT00000064839		74915626	987
ENSBTAG00000045973	ENSBTAT00000066262	U2 spliceosomal RNA [Source:RFAM;Acc:RF00004]	43829756	191	U2	U2-201
ENSBTAG00000046189	ENSBTAT00000064229	ribonuclease A family member 13 (inactive) [Source:HGNC Symbol;Acc:HGNC:25285]	26126017	462	RNASE13	RNASE13-201
ENSBTAG00000046257	ENSBTAT00000034773		113874303	1810	GIMAP4	GIMAP4-201
ENSBTAG00000046503	ENSBTAT00000052586		25766095	1212
ENSBTAG00000046612	ENSBTAT00000064161	zinc finger protein 292 [Source:VGNC Symbol;Acc:VGNC:37239]	63622497	8829	ZNF292	ZNF292-201
ENSBTAG00000046668	ENSBTAT00000052803		26445634	769	ANG2	ANG2-201
ENSBTAG00000046744	ENSBTAT00000064936	paralemmin 3 [Source:VGNC Symbol;Acc:VGNC:32559]	12733954	2238	PALM3	PALM3-201
ENSBTAG00000047046	ENSBTAT00000065540		35810481	92
ENSBTAG00000047136	ENSBTAT00000064702	60S ribosomal protein L39 [Source:UniProtKB/Swiss-Prot;Acc:Q3T051]	26180764	156	RPL39	RPL39-201
ENSBTAG00000047154	ENSBTAT00000065482		25409464	92
ENSBTAG00000047229	ENSBTAT00000063903	Cysteine-rich protein 1 [Source:UniProtKB/Swiss-Prot;Acc:Q56K04]	71392110	423	CRIP1	CRIP1-201
ENSBTAG00000047323	ENSBTAT00000063684		29095422	828
ENSBTAG00000047324	ENSBTAT00000065771		16538258	1170
ENSBTAG00000047331	ENSBTAT00000065212		14333746	756	gypb	gypb-201
ENSBTAG00000047379	ENSBTAT00000063483		37175162	1717	CYP3A4	CYP3A4-201
ENSBTAG00000047383	ENSBTAT00000050045		71987841	3930
ENSBTAG00000047442	ENSBTAT00000065032		49499778	1494
ENSBTAG00000047502	ENSBTAT00000064387	FK506 binding protein 5 [Source:VGNC Symbol;Acc:VGNC:29024]	9637802	3711	FKBP5	FKBP5-201
ENSBTAG00000047727	ENSBTAT00000024997		2899884	1350
ENSBTAG00000047776	ENSBTAT00000012703		12173511	1261
ENSBTAG00000047801	ENSBTAT00000065534	cysteine rich with EGF like domains 2 [Source:VGNC Symbol;Acc:VGNC:27705]	120933369	1355	CRELD2	CRELD2-201
ENSBTAG00000047874	ENSBTAT00000063261	pre-mRNA processing factor 38B [Source:VGNC Symbol;Acc:VGNC:33376]	34793589	2145	PRPF38B	PRPF38B-201
ENSBTAG00000047914	ENSBTAT00000064500	cadherin related family member 5 [Source:VGNC Symbol;Acc:VGNC:27112]	50896192	2509	CDHR5	CDHR5-201
ENSBTAG00000048122	ENSBTAT00000063284	Complement factor D [Source:UniProtKB/Swiss-Prot;Acc:Q3T0A3]	45030310	861	CFD	CFD-201
ENSBTAG00000048151	ENSBTAT00000064349	pre-mRNA processing factor 40 homolog A [Source:VGNC Symbol;Acc:VGNC:33379]	43585376	2613	PRPF40A	PRPF40A-201
ENSBTAG00000048151	ENSBTAT00000063676	pre-mRNA processing factor 40 homolog A [Source:VGNC Symbol;Acc:VGNC:33379]	43585421	2979	PRPF40A	PRPF40A-202
ENSBTAG00000048173	ENSBTAT00000063105		18627968	1846	SMIM10	SMIM10-201

## Sheet: Sheet7
Table S8. sheet 7	Venn diagram output of Figure 2, showing the lists of DE genes (with Ensembl gene ID with cutoff p<0.01) uniquely present in Polish-HF vs. Polish-Red breed comparison.
Gene stable ID	Transcript stable ID	Gene description	Transcription start site (TSS)	Transcript length (including UTRs and CDS)	Gene name	Transcript name
ENSBTAG00000000106	ENSBTAT00000000115	family with sequence similarity 69 member C [Source:VGNC Symbol;Acc:VGNC:28826]	4308177	1700	FAM69C	FAM69C-201
ENSBTAG00000000183	ENSBTAT00000034536	T-cell receptor associated transmembrane adaptor 1 [Source:VGNC Symbol;Acc:VGNC:36295]	53995476	2516	TRAT1	TRAT1-201
ENSBTAG00000000229	ENSBTAT00000021785		99840657	1390
ENSBTAG00000000434	ENSBTAT00000000556	crystallin alpha B [Source:VGNC Symbol;Acc:VGNC:27732]	22570256	711	CRYAB	CRYAB-201
ENSBTAG00000000559	ENSBTAT00000000732	phospholipid transfer protein [Source:VGNC Symbol;Acc:VGNC:33055]	75384705	1940	PLTP	PLTP-201
ENSBTAG00000000609	ENSBTAT00000000802		54654795	576
ENSBTAG00000000873	ENSBTAT00000001161	solute carrier family 13 member 3 [Source:VGNC Symbol;Acc:VGNC:34675]	76062341	3329	SLC13A3	SLC13A3-201
ENSBTAG00000001108	ENSBTAT00000001466	germ cell-less protein-like 1 [Source:RefSeq peptide;Acc:NP_001095453]	68149829	2936	GMCL1	GMCL1-201
ENSBTAG00000001219	ENSBTAT00000001613		73089382	1489
ENSBTAG00000001343	ENSBTAT00000040383	DEP domain containing 1 [Source:HGNC Symbol;Acc:HGNC:22949]	77093222	2430	DEPDC1	DEPDC1-201
ENSBTAG00000001460	ENSBTAT00000001914	lin-7 homolog C, crumbs cell polarity complex component [Source:VGNC Symbol;Acc:VGNC:30897]	59004197	3827	LIN7C	LIN7C-201
ENSBTAG00000001631	ENSBTAT00000002136	kinesin family member C1 [Source:VGNC Symbol;Acc:VGNC:30611]	7512780	2271	KIFC1	KIFC1-201
ENSBTAG00000001717	ENSBTAT00000002250	aurora kinase B [Source:VGNC Symbol;Acc:VGNC:26351]	28452478	2093	AURKB	AURKB-201
ENSBTAG00000001835	ENSBTAT00000002398	gap junction protein alpha 1 [Source:VGNC Symbol;Acc:VGNC:29370]	30140793	3091	GJA1	GJA1-201
ENSBTAG00000001877	ENSBTAT00000002444		70619741	533
ENSBTAG00000001877	ENSBTAT00000053474		70619741	581
ENSBTAG00000001956	ENSBTAT00000002542	histidine triad nucleotide binding protein 3 [Source:VGNC Symbol;Acc:VGNC:29856]	25663238	1118	HINT3	HINT3-201
ENSBTAG00000002151	ENSBTAT00000002787	ankyrin repeat and SOCS box containing 15 [Source:VGNC Symbol;Acc:VGNC:26192]	88697392	2814	ASB15	ASB15-201
ENSBTAG00000002395	ENSBTAT00000003112	HPS3, biogenesis of lysosomal organelles complex 2 subunit 1 [Source:VGNC Symbol;Acc:VGNC:29944]	119985509	3705	HPS3	HPS3-201
ENSBTAG00000002492	ENSBTAT00000027778	synaptonemal complex protein 3 [Source:HGNC Symbol;Acc:HGNC:18130]	65888886	1174	SYCP3	SYCP3-201
ENSBTAG00000002804	ENSBTAT00000061140	platelet derived growth factor receptor beta [Source:VGNC Symbol;Acc:VGNC:32693]	63532702	4452	PDGFRB	PDGFRB-201
ENSBTAG00000002918	ENSBTAT00000003788	RAD51 recombinase [Source:VGNC Symbol;Acc:VGNC:33684]	36368263	2747	RAD51	RAD51-201
ENSBTAG00000003263	ENSBTAT00000004227	tubulin folding cofactor A [Source:VGNC Symbol;Acc:VGNC:35648]	8822375	589	TBCA	TBCA-201
ENSBTAG00000003575	ENSBTAT00000004651		30193866	1632
ENSBTAG00000003809	ENSBTAT00000044026	phospholipase C delta 4 [Source:VGNC Symbol;Acc:VGNC:32986]	107298620	3212	PLCD4	PLCD4-201
ENSBTAG00000003941	ENSBTAT00000005148	adaptor related protein complex 1 associated regulatory protein [Source:VGNC Symbol;Acc:VGNC:25975]	14454377	2644	AP1AR	AP1AR-201
ENSBTAG00000003971	ENSBTAT00000005182	E2F transcription factor 1 [Source:VGNC Symbol;Acc:VGNC:28286]	63714008	1320	E2F1	E2F1-201
ENSBTAG00000004014	ENSBTAT00000005240	fibulin 2 [Source:VGNC Symbol;Acc:VGNC:28882]	59038424	3662	FBLN2	FBLN2-201
ENSBTAG00000004494	ENSBTAT00000005893	beta-1,4-N-acetyl-galactosaminyltransferase 1 [Source:VGNC Symbol;Acc:VGNC:26385]	56179509	2466	B4GALNT1	B4GALNT1-201
ENSBTAG00000004495	ENSBTAT00000005894	ubiquitin like modifier activating enzyme 5 [Source:VGNC Symbol;Acc:VGNC:36564]	137993315	3359	UBA5	UBA5-201
ENSBTAG00000004620	ENSBTAT00000039401		38708011	2380	ZNF133	ZNF133-201
ENSBTAG00000004620	ENSBTAT00000064615		38716418	2316	ZNF133	ZNF133-202
ENSBTAG00000004909	ENSBTAT00000006460	glycoprotein Ib platelet alpha subunit [Source:VGNC Symbol;Acc:VGNC:29504]	27096217	1953	GP1BA	GP1BA-201
ENSBTAG00000005010	ENSBTAT00000006596	MAX dimerization protein 3 [Source:HGNC Symbol;Acc:HGNC:14008]	40140496	1055	MXD3	MXD3-201
ENSBTAG00000005257	ENSBTAT00000006917	peroxisomal biogenesis factor 13 [Source:VGNC Symbol;Acc:VGNC:32755]	43608812	2113	PEX13	PEX13-201
ENSBTAG00000005344	ENSBTAT00000007027	glucosamine-phosphate N-acetyltransferase 1 [Source:VGNC Symbol;Acc:VGNC:29478]	11332415	864	GNPNAT1	GNPNAT1-201
ENSBTAG00000005691	ENSBTAT00000007477	fibroblast growth factor 2 [Source:HGNC Symbol;Acc:HGNC:3676]	35259135	6594	FGF2	FGF2-201
ENSBTAG00000005799	ENSBTAT00000007626	kirre like nephrin family adhesion molecule 1 [Source:VGNC Symbol;Acc:VGNC:30614]	12326076	2244	KIRREL1	KIRREL1-201
ENSBTAG00000005841	ENSBTAT00000026048		63349487	1943
ENSBTAG00000005936	ENSBTAT00000007794	DNA meiotic recombinase 1 [Source:VGNC Symbol;Acc:VGNC:28105]	110742207	1020	DMC1	DMC1-201
ENSBTAG00000006044	ENSBTAT00000007937	kelch like family member 5 [Source:VGNC Symbol;Acc:VGNC:30668]	59909185	2779	KLHL5	KLHL5-201
ENSBTAG00000006472	ENSBTAT00000008485	G protein-coupled receptor 143 [Source:HGNC Symbol;Acc:HGNC:20145]	143861798	1577	GPR143	GPR143-201
ENSBTAG00000006697	ENSBTAT00000008812	RPTOR independent companion of MTOR complex 2 [Source:VGNC Symbol;Acc:VGNC:33963]	35376524	9534	RICTOR	RICTOR-201
ENSBTAG00000006731	ENSBTAT00000008848	solute carrier family 7 member 5 [Source:HGNC Symbol;Acc:HGNC:11063]	13370494	4013	LAT	LAT-201
ENSBTAG00000006882	ENSBTAT00000046733	IQ motif containing GTPase activating protein 3 [Source:VGNC Symbol;Acc:VGNC:30260]	14306401	4916	IQGAP3	IQGAP3-201
ENSBTAG00000006934	ENSBTAT00000009106	cholesterol side-chain cleavage enzyme, mitochondrial precursor [Source:RefSeq peptide;Acc:NP_788817]	34724307	1558	CYP11A1	CYP11A1-201
ENSBTAG00000006988	ENSBTAT00000009183	meiosis 1 associated protein [Source:VGNC Symbol;Acc:VGNC:31124]	9972882	1685	M1AP	M1AP-201
ENSBTAG00000007075	ENSBTAT00000009299	major histocompatibility complex, class I, A-like precursor [Source:RefSeq peptide;Acc:NP_001193388]	27842253	1129
ENSBTAG00000007173	ENSBTAT00000009441	platelet derived growth factor receptor alpha [Source:VGNC Symbol;Acc:VGNC:32692]	71373513	6722	PDGFRA	PDGFRA-201
ENSBTAG00000007213	ENSBTAT00000038306		53710792	3130	SIRPA	SIRPA-201
ENSBTAG00000007213	ENSBTAT00000009488		53710786	2505	SIRPA	SIRPA-202
ENSBTAG00000007237	ENSBTAT00000009521	BUB1 mitotic checkpoint serine/threonine kinase B [Source:VGNC Symbol;Acc:VGNC:26605]	35903021	3721	BUB1B	BUB1B-201
ENSBTAG00000007330	ENSBTAT00000009642	syntaxin binding protein 3 [Source:VGNC Symbol;Acc:VGNC:35447]	34734868	2408	STXBP3	STXBP3-201
ENSBTAG00000007804	ENSBTAT00000010264	Rab interacting lysosomal protein like 2 [Source:VGNC Symbol;Acc:VGNC:33968]	54425952	1369	RILPL2	RILPL2-201
ENSBTAG00000007840	ENSBTAT00000010315	3-hydroxy-3-methylglutaryl-CoA reductase [Source:VGNC Symbol;Acc:VGNC:29879]	6692478	4544	HMGCR	HMGCR-201
ENSBTAG00000008021	ENSBTAT00000010544		5668742	634
ENSBTAG00000008155	ENSBTAT00000010721	Sad1 and UNC84 domain containing 3 [Source:VGNC Symbol;Acc:VGNC:35475]	7612875	1415	SUN3	SUN3-201
ENSBTAG00000008216	ENSBTAT00000010802	ribonucleotide reductase regulatory subunit M2 [Source:VGNC Symbol;Acc:VGNC:34165]	87473817	3039	RRM2	RRM2-201
ENSBTAG00000008219	ENSBTAT00000010804	RNA-binding protein 7 [Source:UniProtKB/Swiss-Prot;Acc:Q3MHY8]	25256166	1871	RBM7	RBM7-201
ENSBTAG00000008353	ENSBTAT00000011001	cyclin dependent kinase inhibitor 1A [Source:VGNC Symbol;Acc:VGNC:27142]	10560499	2352	CDKN1A	CDKN1A-201
ENSBTAG00000008401	ENSBTAT00000057357	6-phosphofructo-2-kinase/fructose-2,6-biphosphatase 3 [Source:VGNC Symbol;Acc:VGNC:32771]	17406594	4370	PFKFB3	PFKFB3-201
ENSBTAG00000008409	ENSBTAT00000011066	MYC proto-oncogene, bHLH transcription factor [Source:VGNC Symbol;Acc:VGNC:31784]	13774438	2206	MYC	MYC-201
ENSBTAG00000008573	ENSBTAT00000011308	ZFP36 ring finger protein [Source:VGNC Symbol;Acc:VGNC:37162]	49361494	1455	ZFP36	ZFP36-201
ENSBTAG00000008573	ENSBTAT00000066266	ZFP36 ring finger protein [Source:VGNC Symbol;Acc:VGNC:37162]	49361497	1716	ZFP36	ZFP36-202
ENSBTAG00000008692	ENSBTAT00000011458	Cytochrome b-c1 complex subunit 10 [Source:UniProtKB/Swiss-Prot;Acc:P07552]	45595693	358	UQCR11	UQCR11-201
ENSBTAG00000008717	ENSBTAT00000011485	serpin family E member 2 [Source:HGNC Symbol;Acc:HGNC:8951]	112900274	1405	SERPINE2	SERPINE2-201
ENSBTAG00000008755	ENSBTAT00000011533	membrane associated ring-CH-type finger 7 [Source:VGNC Symbol;Acc:VGNC:31242]	36729906	3477	MARCH7	MARCH7-201
ENSBTAG00000008758	ENSBTAT00000011539	kinesin family member 20A [Source:VGNC Symbol;Acc:VGNC:30594]	51214237	2995	KIF20A	KIF20A-201
ENSBTAG00000008952	ENSBTAT00000011785	RAP1 GTPase activating protein [Source:VGNC Symbol;Acc:VGNC:33716]	131706265	3203	RAP1GAP	RAP1GAP-201
ENSBTAG00000009012	ENSBTAT00000011863	pentraxin 3 [Source:VGNC Symbol;Acc:VGNC:33566]	111033868	1842	PTX3	PTX3-201
ENSBTAG00000009085	ENSBTAT00000011977	solute carrier family 35 member A5 [Source:VGNC Symbol;Acc:VGNC:34822]	57786942	3094	SLC35A5	SLC35A5-201
ENSBTAG00000009150	ENSBTAT00000012059	spondin 1 [Source:VGNC Symbol;Acc:VGNC:35227]	39309268	4063	SPON1	SPON1-201
ENSBTAG00000009177	ENSBTAT00000061135	pleckstrin homology domain containing A4 [Source:VGNC Symbol;Acc:VGNC:33006]	55922868	2522	PLEKHA4	PLEKHA4-201
ENSBTAG00000009383	ENSBTAT00000012347	kinesin family member 11 [Source:VGNC Symbol;Acc:VGNC:30580]	14042393	3807	KIF11	KIF11-201
ENSBTAG00000009400	ENSBTAT00000046066	FAST kinase domains 3 [Source:VGNC Symbol;Acc:VGNC:28875]	65461955	2244	FASTKD3	FASTKD3-201
ENSBTAG00000009400	ENSBTAT00000012370	FAST kinase domains 3 [Source:VGNC Symbol;Acc:VGNC:28875]	65461992	1680	FASTKD3	FASTKD3-202
ENSBTAG00000009421	ENSBTAT00000038392	CD1e molecule [Source:VGNC Symbol;Acc:VGNC:27008]	11727830	1824	CD1E	CD1E-201
ENSBTAG00000009517	ENSBTAT00000012523	diazepam binding inhibitor, acyl-CoA binding protein [Source:VGNC Symbol;Acc:VGNC:27889]	71561192	608	DBI	DBI-201
ENSBTAG00000009586	ENSBTAT00000012611	cell division cycle 25A [Source:VGNC Symbol;Acc:VGNC:27062]	52242566	2108	CDC25A	CDC25A-201
ENSBTAG00000009661	ENSBTAT00000012731	ribonuclease H2 subunit A [Source:VGNC Symbol;Acc:VGNC:34000]	13844314	1636	RNASEH2A	RNASEH2A-201
ENSBTAG00000009819	ENSBTAT00000012945	cell division cycle 20 [Source:VGNC Symbol;Acc:VGNC:27060]	103242373	1778	CDC20	CDC20-201
ENSBTAG00000009844	ENSBTAT00000012977	cysteine rich angiogenic inducer 61 [Source:HGNC Symbol;Acc:HGNC:2654]	58681686	2007	CYR61	CYR61-201
ENSBTAG00000009851	ENSBTAT00000048615	roundabout guidance receptor 1 [Source:VGNC Symbol;Acc:VGNC:34078]	25767956	4971	ROBO1	ROBO1-201
ENSBTAG00000009851	ENSBTAT00000061264	roundabout guidance receptor 1 [Source:VGNC Symbol;Acc:VGNC:34078]	26210494	5049	ROBO1	ROBO1-202
ENSBTAG00000010109	ENSBTAT00000013337	cyclin dependent kinase 1 [Source:VGNC Symbol;Acc:VGNC:27115]	16620266	1255	CDK1	CDK1-201
ENSBTAG00000010161	ENSBTAT00000033670	C-C motif chemokine ligand 21 [Source:VGNC Symbol;Acc:VGNC:26948]	77422532	855	CCL21	CCL21-201
ENSBTAG00000010350	ENSBTAT00000049054	ubiquitin specific peptidase 53 [Source:HGNC Symbol;Acc:HGNC:29255]	7207800	5286	USP53	USP53-201
ENSBTAG00000010384	ENSBTAT00000013706	cell division cycle 6 [Source:VGNC Symbol;Acc:VGNC:27081]	41185975	2502	CDC6	CDC6-201
ENSBTAG00000010445	ENSBTAT00000013784	deoxyribonuclease 2 beta [Source:VGNC Symbol;Acc:VGNC:28137]	59892332	1323	DNASE2B	DNASE2B-201
ENSBTAG00000010500	ENSBTAT00000013871		3323730	714
ENSBTAG00000010721	ENSBTAT00000014194	minichromosome maintenance complex component 3 [Source:VGNC Symbol;Acc:VGNC:31309]	24456316	3007	MCM3	MCM3-201
ENSBTAG00000010889	ENSBTAT00000014462	Follitropin subunit beta [Source:UniProtKB/Swiss-Prot;Acc:P04837]	61763306	1751	FSHB	FSHB-201
ENSBTAG00000011044	ENSBTAT00000054961		109636203	3057	TACC3	TACC3-201
ENSBTAG00000011059	ENSBTAT00000014685	cyclin dependent kinase inhibitor 2C [Source:VGNC Symbol;Acc:VGNC:27146]	95928574	995	CDKN2C	CDKN2C-201
ENSBTAG00000011104	ENSBTAT00000036144	reticulon 4 [Source:HGNC Symbol;Acc:HGNC:14085]	37649696	2241	RTN4	RTN4-203
ENSBTAG00000011104	ENSBTAT00000014745	reticulon 4 [Source:HGNC Symbol;Acc:HGNC:14085]	37649542	4556	RTN4	RTN4-202
ENSBTAG00000011104	ENSBTAT00000014744	reticulon 4 [Source:HGNC Symbol;Acc:HGNC:14085]	37611627	1674	RTN4	RTN4-201
ENSBTAG00000011527	ENSBTAT00000015317	5', 3'-nucleotidase, cytosolic [Source:VGNC Symbol;Acc:VGNC:32289]	56955613	870	NT5C	NT5C-201
ENSBTAG00000011584	ENSBTAT00000015389	carbohydrate sulfotransferase 2 [Source:VGNC Symbol;Acc:VGNC:27344]	126874541	3742	CHST2	CHST2-201
ENSBTAG00000011937	ENSBTAT00000029526	RBPJ interacting and tubulin associated 1 [Source:VGNC Symbol;Acc:VGNC:33988]	63466650	1752	RITA1	RITA1-201
ENSBTAG00000011985	ENSBTAT00000015901		87879330	1708
ENSBTAG00000012184	ENSBTAT00000016162	Securin [Source:UniProtKB/Swiss-Prot;Acc:Q3SZY3]	74119595	800	PTTG1	PTTG1-201
ENSBTAG00000012186	ENSBTAT00000016164	dickkopf like acrosomal protein 1 [Source:VGNC Symbol;Acc:VGNC:28083]	56296919	969	DKKL1	DKKL1-201
ENSBTAG00000012454	ENSBTAT00000016519	UDP-N-acetylglucosamine transporter [Source:UniProtKB/Swiss-Prot;Acc:Q6YC49]	43444844	4952	SLC35A3	SLC35A3-201
ENSBTAG00000012505	ENSBTAT00000061460	Rho guanine nucleotide exchange factor 17 [Source:VGNC Symbol;Acc:VGNC:26109]	53582241	6197	ARHGEF17	ARHGEF17-201
ENSBTAG00000012659	ENSBTAT00000016798	ligand dependent nuclear receptor interacting factor 1 [Source:VGNC Symbol;Acc:VGNC:30981]	32512635	3108	LRIF1	LRIF1-202
ENSBTAG00000012659	ENSBTAT00000065409	ligand dependent nuclear receptor interacting factor 1 [Source:VGNC Symbol;Acc:VGNC:30981]	32512635	2478	LRIF1	LRIF1-201
ENSBTAG00000012659	ENSBTAT00000064662	ligand dependent nuclear receptor interacting factor 1 [Source:VGNC Symbol;Acc:VGNC:30981]	32525470	1140	LRIF1	LRIF1-203
ENSBTAG00000012861	ENSBTAT00000017093	chromosome-associated kinesin KIF4A [Source:RefSeq peptide;Acc:NP_001193034]	85449499	3720	KIF4A	KIF4A-201
ENSBTAG00000013009	ENSBTAT00000044590	aurora kinase A [Source:VGNC Symbol;Acc:VGNC:26349]	60092043	1932	AURKA	AURKA-201
ENSBTAG00000013099	ENSBTAT00000017416	aldolase, fructose-bisphosphate C [Source:VGNC Symbol;Acc:VGNC:25823]	20591570	1579	ALDOC	ALDOC-201
ENSBTAG00000013205	ENSBTAT00000046134	interleukin 1 receptor accessory protein [Source:VGNC Symbol;Acc:VGNC:30133]	77250678	2064	IL1RAP	IL1RAP-201
ENSBTAG00000013205	ENSBTAT00000017575	interleukin 1 receptor accessory protein [Source:VGNC Symbol;Acc:VGNC:30133]	77343645	1921	IL1RAP	IL1RAP-202
ENSBTAG00000013537	ENSBTAT00000025707	fer-1 like family member 6 [Source:VGNC Symbol;Acc:VGNC:28950]	17627190	5458	FER1L6	FER1L6-201
ENSBTAG00000013573	ENSBTAT00000018046	baculoviral IAP repeat containing 5 [Source:VGNC Symbol;Acc:VGNC:26501]	54566816	1651	BIRC5	BIRC5-201
ENSBTAG00000013612	ENSBTAT00000018096	metallo-beta-lactamase domain containing 2 [Source:VGNC Symbol;Acc:VGNC:31282]	92391409	4124	MBLAC2	MBLAC2-201
ENSBTAG00000013669	ENSBTAT00000018167	kinesin family member 22 [Source:VGNC Symbol;Acc:VGNC:30596]	26709145	2087	KIF22	KIF22-201
ENSBTAG00000013761	ENSBTAT00000018284	Stathmin [Source:UniProtKB/Swiss-Prot;Acc:Q3T0C7]	127773927	982	STMN1	STMN1-201
ENSBTAG00000013863	ENSBTAT00000018411	dual specificity phosphatase 1 [Source:VGNC Symbol;Acc:VGNC:28248]	4452189	2021	DUSP1	DUSP1-201
ENSBTAG00000013919	ENSBTAT00000018484		25458594	1270
ENSBTAG00000014007	ENSBTAT00000018612	ELMO domain containing 2 [Source:VGNC Symbol;Acc:VGNC:28442]	17506592	4396	ELMOD2	ELMOD2-201
ENSBTAG00000014146	ENSBTAT00000018803	signal peptidase complex subunit 3 [Source:HGNC Symbol;Acc:HGNC:26212]	6752943	672	SPCS3	SPCS3-201
ENSBTAG00000014158	ENSBTAT00000018816	cyclin T2 [Source:VGNC Symbol;Acc:VGNC:26979]	62681201	4987	CCNT2	CCNT2-201
ENSBTAG00000014208	ENSBTAT00000018888	60S ribosomal protein L35a [Source:UniProtKB/Swiss-Prot;Acc:Q56JY1]	70792140	445	RPL35A	RPL35A-201
ENSBTAG00000014239	ENSBTAT00000025670	cyclin B1 [Source:VGNC Symbol;Acc:VGNC:26958]	10441126	1468	CCNB1	CCNB1-201
ENSBTAG00000014318	ENSBTAT00000019041	solute carrier family 33 member 1 [Source:VGNC Symbol;Acc:VGNC:34816]	112730075	2957	SLC33A1	SLC33A1-201
ENSBTAG00000014326	ENSBTAT00000019049	cell division cycle associated 8 [Source:VGNC Symbol;Acc:VGNC:27088]	108800524	2196	CDCA8	CDCA8-201
ENSBTAG00000014380	ENSBTAT00000019121	minichromosome maintenance complex component 2 [Source:VGNC Symbol;Acc:VGNC:31308]	60581052	3057	MCM2	MCM2-201
ENSBTAG00000014435	ENSBTAT00000019199	transcription factor 19 [Source:VGNC Symbol;Acc:VGNC:35688]	27779418	2023	TCF19	TCF19-201
ENSBTAG00000014628	ENSBTAT00000019477	2'-5'-oligoadenylate synthetase 2 [Source:VGNC Symbol;Acc:VGNC:32391]	63640159	3388	OAS2	OAS2-201
ENSBTAG00000014670	ENSBTAT00000019530	Protein BEX5 [Source:UniProtKB/Swiss-Prot;Acc:Q3ZBJ9]	55859078	614	BEX5	BEX5-201
ENSBTAG00000014718	ENSBTAT00000019583	cystatin-M precursor [Source:RefSeq peptide;Acc:NP_001012782]	44766936	264
ENSBTAG00000014878	ENSBTAT00000019808	cytochrome c oxidase subunit 7A1 [Source:VGNC Symbol;Acc:VGNC:27639]	46996544	343	COX7A1	COX7A1-201
ENSBTAG00000014899	ENSBTAT00000019835	tetratricopeptide repeat domain 36 [Source:VGNC Symbol;Acc:VGNC:36472]	29720790	687	TTC36	TTC36-201
ENSBTAG00000014979	ENSBTAT00000019942	major facilitator superfamily domain containing 12 [Source:HGNC Symbol;Acc:HGNC:28299]	21604031	1529	MFSD12	MFSD12-201
ENSBTAG00000015337	ENSBTAT00000020385	tetraspanin 12 [Source:VGNC Symbol;Acc:VGNC:36427]	86111099	2310	TSPAN12	TSPAN12-201
ENSBTAG00000015416	ENSBTAT00000055568	phosphatidylethanolamine binding protein 4 [Source:VGNC Symbol;Acc:VGNC:32736]	70751235	1052	PEBP4	PEBP4-201
ENSBTAG00000015534	ENSBTAT00000020640	lysophospholipase like 1 [Source:VGNC Symbol;Acc:VGNC:31107]	23350279	2564	LYPLAL1	LYPLAL1-201
ENSBTAG00000015549	ENSBTAT00000020655	protocadherin 18 [Source:VGNC Symbol;Acc:VGNC:32619]	20602272	5064	PCDH18	PCDH18-201
ENSBTAG00000015587	ENSBTAT00000020704	tetratricopeptide repeat domain 32 [Source:VGNC Symbol;Acc:VGNC:36470]	78968980	919	TTC32	TTC32-201
ENSBTAG00000015744	ENSBTAT00000037858	cyclin C [Source:VGNC Symbol;Acc:VGNC:26961]	50920352	2099	CCNC	CCNC-201
ENSBTAG00000015875	ENSBTAT00000021101	forkhead box M1 [Source:VGNC Symbol;Acc:VGNC:29094]	107386227	2274	FOXM1	FOXM1-201
ENSBTAG00000015900	ENSBTAT00000021132	canopy FGF signaling regulator 3 [Source:VGNC Symbol;Acc:VGNC:27527]	16562968	879	CNPY3	CNPY3-201
ENSBTAG00000016208	ENSBTAT00000021569	transglutaminase 2 [Source:VGNC Symbol;Acc:VGNC:35810]	67697607	3859	TGM2	TGM2-201
ENSBTAG00000016235	ENSBTAT00000021600	ribonuclease H1 isoform 2 [Source:RefSeq peptide;Acc:NP_001039970]	112911793	1260	RNASEH1	RNASEH1-201
ENSBTAG00000016260	ENSBTAT00000061570	leucine rich repeat kinase 2 [Source:VGNC Symbol;Acc:VGNC:31038]	40916225	7836	LRRK2	LRRK2-201
ENSBTAG00000016359	ENSBTAT00000021761	solute carrier organic anion transporter family member 4C1 [Source:VGNC Symbol;Acc:VGNC:34955]	103774169	2151	SLCO4C1	SLCO4C1-201
ENSBTAG00000016366	ENSBTAT00000021770	ATP binding cassette subfamily G member 8 [Source:VGNC Symbol;Acc:VGNC:25486]	26156648	2182	ABCG8	ABCG8-201
ENSBTAG00000016442	ENSBTAT00000061256	mitogen-activated protein kinase kinase kinase kinase 3 [Source:VGNC Symbol;Acc:VGNC:31206]	21761348	3256	MAP4K3	MAP4K3-201
ENSBTAG00000016465	ENSBTAT00000021892	7-dehydrocholesterol reductase [Source:VGNC Symbol;Acc:VGNC:28034]	48950644	2850	DHCR7	DHCR7-201
ENSBTAG00000016746	ENSBTAT00000022264	ubiquitin conjugating enzyme E2 C [Source:VGNC Symbol;Acc:VGNC:36578]	75306757	789	UBE2C	UBE2C-201
ENSBTAG00000016766	ENSBTAT00000043794	transmembrane protein 176B [Source:VGNC Symbol;Acc:VGNC:36001]	114207377	1150	TMEM176B	TMEM176B-202
ENSBTAG00000016766	ENSBTAT00000022300	transmembrane protein 176B [Source:VGNC Symbol;Acc:VGNC:36001]	114204919	967	TMEM176B	TMEM176B-201
ENSBTAG00000016932	ENSBTAT00000022522	Sentrin-specific protease 7 [Source:UniProtKB/Swiss-Prot;Acc:A7MBJ2]	46317067	4885	SENP7	SENP7-201
ENSBTAG00000017020	ENSBTAT00000022630	S100 calcium binding protein G [Source:VGNC Symbol;Acc:VGNC:34249]	134104560	411	S100G	S100G-201
ENSBTAG00000017081	ENSBTAT00000022714	mitochondrial elongation factor 2 [Source:HGNC Symbol;Acc:HGNC:17920]	34986841	1374	MIEF2	MIEF2-201
ENSBTAG00000017212	ENSBTAT00000022876	huntingtin interacting protein K [Source:VGNC Symbol;Acc:VGNC:30015]	55974568	454	HYPK	HYPK-201
ENSBTAG00000017677	ENSBTAT00000023512	secretogranin III [Source:VGNC Symbol;Acc:VGNC:34333]	58787385	2181	SCG3	SCG3-201
ENSBTAG00000018010	ENSBTAT00000023982	ATP binding cassette subfamily A member 4 [Source:VGNC Symbol;Acc:VGNC:25458]	49541295	7708	ABCA4	ABCA4-201
ENSBTAG00000018131	ENSBTAT00000024135	activating transcription factor 1 [Source:VGNC Symbol;Acc:VGNC:26239]	29336696	2467	ATF1	ATF1-201
ENSBTAG00000018172	ENSBTAT00000024181	2-oxoglutarate and iron dependent oxygenase domain containing 3 [Source:VGNC Symbol;Acc:VGNC:32410]	50788178	1000	OGFOD3	OGFOD3-201
ENSBTAG00000018201	ENSBTAT00000024227	triokinase and FMN cyclase [Source:HGNC Symbol;Acc:HGNC:24552]	40537653	2519	DAK	DAK-201
ENSBTAG00000018254	ENSBTAT00000024297	cyclin dependent kinase inhibitor 1B [Source:VGNC Symbol;Acc:VGNC:27143]	97582322	2469	CDKN1B	CDKN1B-201
ENSBTAG00000018531	ENSBTAT00000024666	joining chain of multimeric IgA and IgM [Source:VGNC Symbol;Acc:VGNC:30373]	87768834	1204	JCHAIN	JCHAIN-201
ENSBTAG00000018542	ENSBTAT00000024678	Cytochrome c oxidase subunit 5B, mitochondrial [Source:UniProtKB/Swiss-Prot;Acc:P00428]	2918064	469	COX5B	COX5B-201
ENSBTAG00000018643	ENSBTAT00000024808	protein regulator of cytokinesis 1 [Source:VGNC Symbol;Acc:VGNC:33285]	22100872	1934	PRC1	PRC1-201
ENSBTAG00000018775	ENSBTAT00000052166	TPX2, microtubule nucleation factor [Source:VGNC Symbol;Acc:VGNC:36266]	61831821	2898	TPX2	TPX2-201
ENSBTAG00000018848	ENSBTAT00000025095	F-box and leucine rich repeat protein 3 [Source:HGNC Symbol;Acc:HGNC:13599]	52477380	3036	FBXL3	FBXL3-201
ENSBTAG00000018861	ENSBTAT00000053671	chromosome 12 open reading frame 56 [Source:HGNC Symbol;Acc:HGNC:26967]	49606970	1989	C12orf56	C12orf56-201
ENSBTAG00000019116	ENSBTAT00000025447	MOB family member 4, phocein [Source:HGNC Symbol;Acc:HGNC:17261]	86464320	2617	MOBKL3	MOBKL3-201
ENSBTAG00000019262	ENSBTAT00000061367	DNA topoisomerase II alpha [Source:HGNC Symbol;Acc:HGNC:11989]	41307194	4857	TOP2A	TOP2A-201
ENSBTAG00000019285	ENSBTAT00000025681		110095864	1754
ENSBTAG00000019300	ENSBTAT00000025698	thiopurine S-methyltransferase [Source:VGNC Symbol;Acc:VGNC:36255]	39209390	1417	TPMT	TPMT-201
ENSBTAG00000019743	ENSBTAT00000026311	chromosome transmission fidelity factor 18 [Source:VGNC Symbol;Acc:VGNC:27352]	668529	3197	CHTF18	CHTF18-201
ENSBTAG00000019777	ENSBTAT00000026353	cell division cycle associated 3 [Source:VGNC Symbol;Acc:VGNC:27084]	103961032	1107	CDCA3	CDCA3-201
ENSBTAG00000019884	ENSBTAT00000026493	polycystin 1 like 3, transient receptor potential channel interacting [Source:VGNC Symbol;Acc:VGNC:32934]	39221305	5187	PKD1L3	PKD1L3-201
ENSBTAG00000020468	ENSBTAT00000039910	mitochondrial calcium uptake family member 3 [Source:VGNC Symbol;Acc:VGNC:31463]	19243562	1673	MICU3	MICU3-201
ENSBTAG00000020495	ENSBTAT00000030504	SH3 and SYLF domain containing 1 [Source:VGNC Symbol;Acc:VGNC:34584]	37633	1077	SH3YL1	SH3YL1-201
ENSBTAG00000020499	ENSBTAT00000032588		133176678	999	PLA2G2D3	PLA2G2D3-201
ENSBTAG00000020499	ENSBTAT00000065533		133184698	735	PLA2G2D3	PLA2G2D3-202
ENSBTAG00000020542	ENSBTAT00000027370	Src homology 2 domain containing E [Source:VGNC Symbol;Acc:VGNC:34595]	16143799	2897	SHE	SHE-201
ENSBTAG00000020739	ENSBTAT00000027635	nuclear transport factor 2 like export factor 2 [Source:VGNC Symbol;Acc:VGNC:32385]	62392938	2600	NXT2	NXT2-201
ENSBTAG00000020796	ENSBTAT00000055368	ubiquitin conjugating enzyme E2 D1 [Source:VGNC Symbol;Acc:VGNC:36579]	699996	1519	UBE2D1	UBE2D1-201
ENSBTAG00000021069	ENSBTAT00000028055		10819983	1956	PBK	PBK-201
ENSBTAG00000021672	ENSBTAT00000028880	regulator of G protein signaling 1 [Source:VGNC Symbol;Acc:VGNC:33910]	13318292	1320	RGS1	RGS1-201
ENSBTAG00000021695	ENSBTAT00000028914	glycerate kinase [Source:VGNC Symbol;Acc:VGNC:29429]	49148210	1865	GLYCTK	GLYCTK-201
ENSBTAG00000021962	ENSBTAT00000063419	BCLAF1 and THRAP3 family member 3 [Source:VGNC Symbol;Acc:VGNC:26452]	29818828	2360	BCLAF3	BCLAF3-201
ENSBTAG00000021962	ENSBTAT00000029281	BCLAF1 and THRAP3 family member 3 [Source:VGNC Symbol;Acc:VGNC:26452]	29822684	1911	BCLAF3	BCLAF3-202
ENSBTAG00000022246	ENSBTAT00000030041	Uncharacterized protein C11orf86 homolog [Source:UniProtKB/Swiss-Prot;Acc:Q2KIL8]	45624666	936	C29H11orf86	C29H11orf86-201
ENSBTAG00000022689	ENSBTAT00000030766	RING1 and YY1 binding protein [Source:HGNC Symbol;Acc:HGNC:10480]	29324615	669	RYBP	RYBP-201
ENSBTAG00000023601	ENSBTAT00000032261	CD3e molecule associated protein [Source:VGNC Symbol;Acc:VGNC:27030]	53449226	1930	CD3EAP	CD3EAP-201
ENSBTAG00000024420	ENSBTAT00000033859	collagen type XXVIII alpha 1 chain [Source:HGNC Symbol;Acc:HGNC:22442]	15511692	3402	COL28A1	COL28A1-201
ENSBTAG00000024449	ENSBTAT00000033913	centromere protein F [Source:VGNC Symbol;Acc:VGNC:27176]	70501645	9359	CENPF	CENPF-201
ENSBTAG00000024700	ENSBTAT00000034383		16462624	1478
ENSBTAG00000024726	ENSBTAT00000042677	Holliday junction recognition protein [Source:VGNC Symbol;Acc:VGNC:29863]	114135056	2013	HJURP	HJURP-201
ENSBTAG00000025161	ENSBTAT00000035230	1-acylglycerol-3-phosphate O-acyltransferase 2 [Source:VGNC Symbol;Acc:VGNC:25735]	104146456	834	AGPAT2	AGPAT2-201
ENSBTAG00000026369	ENSBTAT00000037458	ectodermal-neural cortex 1 [Source:VGNC Symbol;Acc:VGNC:28489]	6836625	4463	ENC1	ENC1-201
ENSBTAG00000027361	ENSBTAT00000039245	reactive oxygen species modulator 1 [Source:VGNC Symbol;Acc:VGNC:34085]	65563083	402	ROMO1	ROMO1-201
ENSBTAG00000027728	ENSBTAT00000039965	nudix hydrolase 12 [Source:VGNC Symbol;Acc:VGNC:32326]	105045004	3446	NUDT12	NUDT12-201
ENSBTAG00000031214	ENSBTAT00000012124		61938236	1356
ENSBTAG00000031458	ENSBTAT00000057431		101019788	2034
ENSBTAG00000031473	ENSBTAT00000044591	origin recognition complex subunit 2 [Source:VGNC Symbol;Acc:VGNC:32447]	90005390	3646	ORC2	ORC2-201
ENSBTAG00000031871	ENSBTAT00000045191	NKAP-like protein [Source:RefSeq peptide;Acc:NP_001095968]	30179010	3312	NKAPL	NKAPL-201
ENSBTAG00000031962	ENSBTAT00000045319	RAB20, member RAS oncogene family [Source:VGNC Symbol;Acc:VGNC:33627]	89212365	956	RAB20	RAB20-201
ENSBTAG00000032705	ENSBTAT00000046448		8066341	1161	CALM	CALM-201
ENSBTAG00000032846	ENSBTAT00000046636	glutamate rich 2 [Source:VGNC Symbol;Acc:VGNC:28583]	25720829	563	ERICH2	ERICH2-201
ENSBTAG00000035064	ENSBTAT00000049538	chromosome 7 open reading frame 57 [Source:HGNC Symbol;Acc:HGNC:22247]	7605503	1867	C4H7orf57	C4H7orf57-201
ENSBTAG00000037440	ENSBTAT00000055187		59195356	2703
ENSBTAG00000037440	ENSBTAT00000056654		59218879	2676
ENSBTAG00000037651	ENSBTAT00000000589	S100 calcium binding protein A2 [Source:VGNC Symbol;Acc:VGNC:34242]	16869280	444	S100A2	S100A2-201
ENSBTAG00000038178	ENSBTAT00000052912	zinc finger protein 25 [Source:HGNC Symbol;Acc:HGNC:13043]	13138755	1359	ZNF25	ZNF25-201
ENSBTAG00000038262	ENSBTAT00000019305		51441943	3081
ENSBTAG00000038337	ENSBTAT00000057188	marginal zone B and B1 cell specific protein [Source:VGNC Symbol;Acc:VGNC:31849]	52287943	810	MZB1	MZB1-201
ENSBTAG00000038990	ENSBTAT00000056164	TNF receptor associated factor 4 [Source:VGNC Symbol;Acc:VGNC:36276]	20723151	2004	TRAF4	TRAF4-201
ENSBTAG00000039380	ENSBTAT00000065821		102489629	3462
ENSBTAG00000039555	ENSBTAT00000052050	Cytochrome c oxidase subunit 7C, mitochondrial [Source:UniProtKB/Swiss-Prot;Acc:P00430]	88648457	319	COX7C	COX7C-201
ENSBTAG00000039991	ENSBTAT00000022664		86190786	1831	UGT2B10	UGT2B10-201
ENSBTAG00000040494	ENSBTAT00000022469	ubiquitin-like protein 5 [Source:RefSeq peptide;Acc:NP_001032799]	23299368	222	UBL5	UBL5-201
ENSBTAG00000040551	ENSBTAT00000051891	zinc finger and BTB domain containing 1 [Source:VGNC Symbol;Acc:VGNC:37057]	76961607	3578	ZBTB1	ZBTB1-201
ENSBTAG00000042919	ENSBTAT00000059911	U6 spliceosomal RNA [Source:RFAM;Acc:RF00026]	101201529	107	U6	U6-201
ENSBTAG00000043402	ENSBTAT00000060394	Small nucleolar RNA SNORA43 [Source:RFAM;Acc:RF00416]	7847816	132	SNORA43	SNORA43-201
ENSBTAG00000043559	ENSBTAT00000060543	NADH-ubiquinone oxidoreductase chain 4L [Source:UniProtKB/Swiss-Prot;Acc:P03902]	10239	297	MT-ND4L	MT-ND4L-201
ENSBTAG00000044006	ENSBTAT00000061540	GINS complex subunit 2 [Source:VGNC Symbol;Acc:VGNC:29361]	11724596	810	GINS2	GINS2-201
ENSBTAG00000045520	ENSBTAT00000064586	prodynorphin [Source:VGNC Symbol;Acc:VGNC:32723]	53605292	2511	PDYN	PDYN-201
ENSBTAG00000045633	ENSBTAT00000063575	angiotensin II receptor type 1 [Source:VGNC Symbol;Acc:VGNC:25745]	120404088	1080	AGTR1	AGTR1-201
ENSBTAG00000045710	ENSBTAT00000064805		66269410	92
ENSBTAG00000045727	ENSBTAT00000065585		2133425	13311
ENSBTAG00000045751	ENSBTAT00000035486		72065148	3453
ENSBTAG00000046587	ENSBTAT00000064987		44771529	334
ENSBTAG00000046671	ENSBTAT00000066249	wolframin ER transmembrane glycoprotein [Source:VGNC Symbol;Acc:VGNC:36936]	104696495	2667	WFS1	WFS1-201
ENSBTAG00000047316	ENSBTAT00000065459		3713889	1351
ENSBTAG00000047434	ENSBTAT00000065270	translin-associated protein X isoform 2 [Source:RefSeq peptide;Acc:NP_001300991]	3076657	2246	TSNAX	TSNAX-201
ENSBTAG00000047434	ENSBTAT00000063092	translin-associated protein X isoform 2 [Source:RefSeq peptide;Acc:NP_001300991]	3076657	1018	TSNAX	TSNAX-202
ENSBTAG00000047694	ENSBTAT00000063708		55966632	496	SERF2	SERF2-201
ENSBTAG00000047783	ENSBTAT00000062980		81639371	405
ENSBTAG00000047789	ENSBTAT00000063329	Metazoan signal recognition particle RNA [Source:RFAM;Acc:RF00017]	29878784	295	Metazoa_SRP	Metazoa_SRP-201
ENSBTAG00000047896	ENSBTAT00000063711		74924020	255
ENSBTAG00000047986	ENSBTAT00000018855		72876750	553
ENSBTAG00000047998	ENSBTAT00000063052	collagen type V alpha 1 chain [Source:HGNC Symbol;Acc:HGNC:2209]	106994803	6380	COL5A1	COL5A1-201
ENSBTAG00000048049	ENSBTAT00000030542		71492946	1335
ENSBTAG00000048185	ENSBTAT00000065676	Metazoan signal recognition particle RNA [Source:RFAM;Acc:RF00017]	2105887	297	Metazoa_SRP	Metazoa_SRP-201

## Sheet: Sheet8
Table S8. sheet 8	Venn diagram output of Figure 2, showing the lists of DE genes (with Ensembl gene ID with cutoff p<0.01) uniquely present in Polish-HF vs. Hereford breed comparison.
Gene stable ID	Transcript stable ID	Gene description	Transcription start site (TSS)	Transcript length (including UTRs and CDS)	Gene name	Transcript name
ENSBTAG00000000042	ENSBTAT00000000046	pyrroline-5-carboxylate reductase 1 [Source:VGNC Symbol;Acc:VGNC:33586]	51567328	1697	PYCR1	PYCR1-201
ENSBTAG00000000087	ENSBTAT00000000096	hydroxysteroid 17-beta dehydrogenase 12 [Source:HGNC Symbol;Acc:HGNC:18646]	74652043	2889	HSD17B12	HSD17B12-201
ENSBTAG00000000169	ENSBTAT00000000194	ankyrin repeat, SAM and basic leucine zipper domain containing 1 [Source:VGNC Symbol;Acc:VGNC:26231]	51294535	1718	ASZ1	ASZ1-201
ENSBTAG00000000279	ENSBTAT00000000348	RAB26, member RAS oncogene family [Source:VGNC Symbol;Acc:VGNC:33633]	1680110	1722	RAB26	RAB26-201
ENSBTAG00000000668	ENSBTAT00000035731	solute carrier family 22 member 5 [Source:VGNC Symbol;Acc:VGNC:34730]	23355525	3209	SLC22A5	SLC22A5-201
ENSBTAG00000000804	ENSBTAT00000001063	MOB kinase activator 3B [Source:VGNC Symbol;Acc:VGNC:31545]	16745167	2442	MOB3B	MOB3B-201
ENSBTAG00000001441	ENSBTAT00000001890	calcium regulated heat stable protein 1 [Source:VGNC Symbol;Acc:VGNC:26766]	7746003	739	CARHSP1	CARHSP1-201
ENSBTAG00000002028	ENSBTAT00000002628	family with sequence similarity 69 member A [Source:VGNC Symbol;Acc:VGNC:28824]	50658412	2532	FAM69A	FAM69A-201
ENSBTAG00000003045	ENSBTAT00000003960	BMP and activin membrane bound inhibitor [Source:VGNC Symbol;Acc:VGNC:26417]	36333080	2638	BAMBI	BAMBI-201
ENSBTAG00000003047	ENSBTAT00000003964	family with sequence similarity 170 member A [Source:HGNC Symbol;Acc:HGNC:27963]	35578877	1194	FAM170A	FAM170A-201
ENSBTAG00000003177	ENSBTAT00000004127	solute carrier family 25 member 33 [Source:VGNC Symbol;Acc:VGNC:34759]	44831904	1447	SLC25A33	SLC25A33-201
ENSBTAG00000003457	ENSBTAT00000004485	activating transcription factor 5 [Source:VGNC Symbol;Acc:VGNC:26243]	56725592	1199	ATF5	ATF5-201
ENSBTAG00000003938	ENSBTAT00000039897	fibronectin type III domain containing 1 [Source:HGNC Symbol;Acc:HGNC:21184]	96950761	5933	FNDC1	FNDC1-201
ENSBTAG00000004131	ENSBTAT00000005408	RAP2C, member of RAS oncogene family [Source:VGNC Symbol;Acc:VGNC:33721]	15985955	3181	RAP2C	RAP2C-201
ENSBTAG00000004772	ENSBTAT00000046523	thioesterase superfamily member 4 [Source:VGNC Symbol;Acc:VGNC:35833]	18881347	1301	THEM4	THEM4-201
ENSBTAG00000004799	ENSBTAT00000033630	DENN domain containing 2A [Source:VGNC Symbol;Acc:VGNC:27995]	104781684	3354	DENND2A	DENND2A-201
ENSBTAG00000005069	ENSBTAT00000006683	transmembrane 7 superfamily member 2 [Source:VGNC Symbol;Acc:VGNC:35910]	43981731	1643	TM7SF2	TM7SF2-201
ENSBTAG00000005638	ENSBTAT00000031634	calcium binding tyrosine phosphorylation regulated [Source:VGNC Symbol;Acc:VGNC:26669]	32915397	2150	CABYR	CABYR-201
ENSBTAG00000006349	ENSBTAT00000008330	exostosin like glycosyltransferase 1 [Source:VGNC Symbol;Acc:VGNC:28667]	127665188	3559	EXTL1	EXTL1-201
ENSBTAG00000007012	ENSBTAT00000037194	zinc finger protein 3 [Source:VGNC Symbol;Acc:VGNC:37241]	36905467	2816	ZNF3	ZNF3-201
ENSBTAG00000007175	ENSBTAT00000009443	arginine vasopressin receptor 1A [Source:VGNC Symbol;Acc:VGNC:26358]	50592290	1882	AVPR1A	AVPR1A-201
ENSBTAG00000007247	ENSBTAT00000009536	NUF2, NDC80 kinetochore complex component [Source:VGNC Symbol;Acc:VGNC:32344]	6072026	1799	NUF2	NUF2-201
ENSBTAG00000007302	ENSBTAT00000009606	solute carrier family 2, facilitated glucose transporter member 5 [Source:RefSeq peptide;Acc:NP_001094512]	77298969	651
ENSBTAG00000007616	ENSBTAT00000010015	Transmembrane emp24 domain-containing protein 6 [Source:UniProtKB/Swiss-Prot;Acc:Q0VCA9]	36616277	937	TMED6	TMED6-201
ENSBTAG00000008323	ENSBTAT00000010961	synaptosome associated protein 25 [Source:VGNC Symbol;Acc:VGNC:35051]	3369182	2034	SNAP25	SNAP25-201
ENSBTAG00000008441	ENSBTAT00000011106	suppressor of cytokine signaling 3 [Source:VGNC Symbol;Acc:VGNC:35121]	54458856	700	SOCS3	SOCS3-201
ENSBTAG00000008564	ENSBTAT00000040069		25142983	829
ENSBTAG00000008726	ENSBTAT00000011496	neuronal calcium sensor 1 [Source:VGNC Symbol;Acc:VGNC:31928]	100548300	813	NCS1	NCS1-201
ENSBTAG00000008959	ENSBTAT00000035878		27600055	1409
ENSBTAG00000009315	ENSBTAT00000012270	cell adhesion associated, oncogene regulated [Source:VGNC Symbol;Acc:VGNC:27151]	29757830	4219	CDON	CDON-201
ENSBTAG00000009386	ENSBTAT00000012350		42788588	3950
ENSBTAG00000009849	ENSBTAT00000012987		99754969	695	PLAC8	PLAC8-201
ENSBTAG00000010255	ENSBTAT00000065887	zinc finger protein 24 [Source:VGNC Symbol;Acc:VGNC:37232]	22025794	1843	ZNF24	ZNF24-202
ENSBTAG00000010255	ENSBTAT00000002428	zinc finger protein 24 [Source:VGNC Symbol;Acc:VGNC:37232]	22025794	1231	ZNF24	ZNF24-201
ENSBTAG00000010255	ENSBTAT00000013547	zinc finger protein 24 [Source:VGNC Symbol;Acc:VGNC:37232]	22080132	1362	ZNF24	ZNF24-203
ENSBTAG00000010345	ENSBTAT00000013664	X-prolyl aminopeptidase 2 [Source:VGNC Symbol;Acc:VGNC:36995]	13645603	2062	XPNPEP2	XPNPEP2-201
ENSBTAG00000010549	ENSBTAT00000013950	interferon related developmental regulator 1 [Source:VGNC Symbol;Acc:VGNC:30062]	55896662	2244	IFRD1	IFRD1-201
ENSBTAG00000010801	ENSBTAT00000014308	carboxymethylenebutenolidase homolog [Source:VGNC Symbol;Acc:VGNC:27477]	63065548	1487	CMBL	CMBL-201
ENSBTAG00000011187	ENSBTAT00000014855	family with sequence similarity 13 member A [Source:VGNC Symbol;Acc:VGNC:28731]	37355568	5125	FAM13A	FAM13A-201
ENSBTAG00000011338	ENSBTAT00000015066		2161055	1943	NREP	NREP-201
ENSBTAG00000011582	ENSBTAT00000038024	serine incorporator 2 [Source:RefSeq peptide;Acc:NP_001030362]	122814786	935
ENSBTAG00000011689	ENSBTAT00000055739	leukocyte receptor cluster member 8 [Source:VGNC Symbol;Acc:VGNC:30839]	63107489	5021	LENG8	LENG8-201
ENSBTAG00000011723	ENSBTAT00000015567	glutamate ionotropic receptor kainate type subunit 5 [Source:HGNC Symbol;Acc:HGNC:4583]	51520760	2919	GRIK5	GRIK5-201
ENSBTAG00000011733	ENSBTAT00000015583	GIPC PDZ domain containing family member 2 [Source:VGNC Symbol;Acc:VGNC:29366]	66895377	1545	GIPC2	GIPC2-201
ENSBTAG00000012046	ENSBTAT00000015987	JunB proto-oncogene, AP-1 transcription factor subunit [Source:VGNC Symbol;Acc:VGNC:30387]	13852933	1803	JUNB	JUNB-201
ENSBTAG00000012119	ENSBTAT00000061644	protein tyrosine phosphatase, receptor type Z1 [Source:VGNC Symbol;Acc:VGNC:33560]	87077523	8099	PTPRZ1	PTPRZ1-201
ENSBTAG00000012997	ENSBTAT00000017279	sphingomyelin phosphodiesterase acid like 3B [Source:VGNC Symbol;Acc:VGNC:35034]	126015376	1801	SMPDL3B	SMPDL3B-201
ENSBTAG00000013406	ENSBTAT00000017835	cysteine and glycine rich protein 2 [Source:VGNC Symbol;Acc:VGNC:27774]	6274473	898	CSRP2	CSRP2-201
ENSBTAG00000014464	ENSBTAT00000019231	SEC14 like lipid binding 3 [Source:HGNC Symbol;Acc:HGNC:18655]	71593897	1261	SEC14L3	SEC14L3-201
ENSBTAG00000014533	ENSBTAT00000019317	Kell blood group, metallo-endopeptidase [Source:VGNC Symbol;Acc:VGNC:30538]	107094430	2193	KEL	KEL-201
ENSBTAG00000015005	ENSBTAT00000056722	Fanconi anemia complementation group G [Source:VGNC Symbol;Acc:VGNC:28858]	59754144	2448	FANCG	FANCG-201
ENSBTAG00000015074	ENSBTAT00000020065	Prostaglandin-H2 D-isomerase [Source:UniProtKB/Swiss-Prot;Acc:O02853]	106250629	778	PTGDS	PTGDS-201
ENSBTAG00000015147	ENSBTAT00000020150	S100 calcium binding protein A10 [Source:VGNC Symbol;Acc:VGNC:34237]	18799612	604	S100A10	S100A10-201
ENSBTAG00000015980	ENSBTAT00000021260	fatty acid synthase [Source:VGNC Symbol;Acc:VGNC:28871]	51384922	8205	FASN	FASN-201
ENSBTAG00000016169	ENSBTAT00000021521	inhibitor of DNA binding 1, HLH protein [Source:VGNC Symbol;Acc:VGNC:30031]	61726125	979	ID1	ID1-201
ENSBTAG00000017592	ENSBTAT00000023396	glycerol-3-phosphate acyltransferase 3 [Source:VGNC Symbol;Acc:VGNC:29513]	100070895	2464	GPAT3	GPAT3-201
ENSBTAG00000017969	ENSBTAT00000023909	carbonic anhydrase 4 [Source:VGNC Symbol;Acc:VGNC:26654]	13117426	1092	CA4	CA4-201
ENSBTAG00000018667	ENSBTAT00000024840	RNA terminal phosphate cyclase like 1 [Source:VGNC Symbol;Acc:VGNC:33830]	39994840	1849	RCL1	RCL1-201
ENSBTAG00000019460	ENSBTAT00000025923	monooxygenase DBH like 1 [Source:VGNC Symbol;Acc:VGNC:31568]	71341930	1867	MOXD1	MOXD1-201
ENSBTAG00000019807	ENSBTAT00000001200	collagen alpha-1(XXVII) chain [Source:RefSeq peptide;Acc:NP_001193609]	105095607	5932	COL27A1	COL27A1-201
ENSBTAG00000020375	ENSBTAT00000008918		16130565	1827
ENSBTAG00000020391	ENSBTAT00000048571	meprin A subunit beta [Source:VGNC Symbol;Acc:VGNC:31389]	25328875	2300	MEP1B	MEP1B-201
ENSBTAG00000020698	ENSBTAT00000027586	methylenetetrahydrofolate reductase [Source:VGNC Symbol;Acc:VGNC:31731]	42750520	2603	MTHFR	MTHFR-201
ENSBTAG00000021287	ENSBTAT00000028361	solute carrier family 16 member 7 [Source:VGNC Symbol;Acc:VGNC:34693]	54214799	2427	SLC16A7	SLC16A7-201
ENSBTAG00000021615	ENSBTAT00000028802	galectin-2 isoform 1 [Source:RefSeq peptide;Acc:NP_001244020]	109940236	718	LGALS3	LGALS3-201
ENSBTAG00000021803	ENSBTAT00000029061	GRAM domain containing 4 [Source:HGNC Symbol;Acc:HGNC:29113]	117975282	1924	GRAMD4	GRAMD4-201
ENSBTAG00000022020	ENSBTAT00000029418	claudin 5 [Source:VGNC Symbol;Acc:VGNC:27417]	74750524	1275	CLDN5	CLDN5-201
ENSBTAG00000023551	ENSBTAT00000032168	MOB kinase activator 3C [Source:VGNC Symbol;Acc:VGNC:31546]	100113666	2654	MOB3C	MOB3C-201
ENSBTAG00000024406	ENSBTAT00000033841	anterior gradient 2, protein disulphide isomerase family member [Source:VGNC Symbol;Acc:VGNC:25740]	25271426	832	AGR2	AGR2-201
ENSBTAG00000024756	ENSBTAT00000034474	DENN domain containing 6B [Source:VGNC Symbol;Acc:VGNC:28004]	119885052	1807	DENND6B	DENND6B-201
ENSBTAG00000027879	ENSBTAT00000040201	mitochondrial pyruvate carrier 1 [Source:VGNC Symbol;Acc:VGNC:31569]	102893601	959	MPC1	MPC1-201
ENSBTAG00000030520	ENSBTAT00000043067	proline rich basic protein 1 [Source:VGNC Symbol;Acc:VGNC:33357]	52293580	3045	PROB1	PROB1-201
ENSBTAG00000031658	ENSBTAT00000003619	semaphorin 6B [Source:VGNC Symbol;Acc:VGNC:34442]	20787833	2585	SEMA6B	SEMA6B-201
ENSBTAG00000033643	ENSBTAT00000047794		20861945	471
ENSBTAG00000034138	ENSBTAT00000048410		6760173	1656
ENSBTAG00000034138	ENSBTAT00000048408		6760194	724
ENSBTAG00000034302	ENSBTAT00000048598		63706484	972
ENSBTAG00000035081	ENSBTAT00000015387		122824336	817
ENSBTAG00000035998	ENSBTAT00000050490	creatine kinase B [Source:VGNC Symbol;Acc:VGNC:27384]	69812653	1435	CKB	CKB-201
ENSBTAG00000037404	ENSBTAT00000053062	leucine rich repeat and fibronectin type III domain containing 4 [Source:VGNC Symbol;Acc:VGNC:30978]	45517059	1911	LRFN4	LRFN4-201
ENSBTAG00000039688	ENSBTAT00000046321	filamin-interacting protein FAM101A [Source:RefSeq peptide;Acc:NP_001192546]	53718425	744	FAM101A	FAM101A-201
ENSBTAG00000040028	ENSBTAT00000057596		2618482	3232	MGC166429	MGC166429-201
ENSBTAG00000046351	ENSBTAT00000063860		66268594	92
ENSBTAG00000046979	ENSBTAT00000065983	legumain [Source:VGNC Symbol;Acc:VGNC:30860]	58004541	1932	LGMN	LGMN-201
ENSBTAG00000047875	ENSBTAT00000065119		49332630	101
