# Supplementary material for: Comparative Analysis of the Liver Transcriptome among Cattle Breeds Using RNA-seq
Source: Vet Sci. 2019 Mar 29;6(2):36. doi: 10.3390/vetsci6020036 (PMC6631511; doi:10.3390/vetsci6020036)
Supplement: Supplementary file 1 [file vetsci-06-00036-s001.zip › Supplementary Table S6.xlsx]

## Sheet: Legends
Comparative analysis of the liver transcriptome among cattle breeds using RNA-seq.
*Chandra Shekhar Pareek, Mateusz Sachajko, Jedrzej M. Jaskowski, Magdalena Herudzinska, Mariusz Skowronski, Krzysztof Domagalski, Joanna Szczepanek, Urszula Czarnik, Przymeslaw Sobiech, Dominika Wysocka, Mariusz Pierzchala, Ewa Polawska, Edyta Juszczuk-Kubiak, Yaping Feng, Dibyendu Kumar.
Table S6. Identification of top ranked 150 GO terms (GO-MF, GO-BP, and GO-CC) in bovine liver tissues using DEseq and EdgeR pipelines (Sheet 1 to 3).
Table S6: Sheet 1. Identification of top-150 DEGs GO terms in liver tissues by comparing the Polish-Red vs. Hereford cattle breeds using DEseq and EdgeR pipelines.
Table S6: Sheet 2. Identification of top-150 DEGs GO terms in liver tissues by comparing the Polish-HF vs. Hereford cattle breeds using DEseq and EdgeR pipelines.
Table S6: Sheet 3. Identification of top-150 DEGs GO terms in liver tissues by comparing the Polish-HF vs. Polish Red cattle breeds using DEseq and EdgeR pipelines.

## Sheet: topGOResults (1)
Table S6: Sheet 1. Identification of top-150 DEGs GO terms in liver tissues by comparing the Polish-Red vs. Hereford cattle breeds using DEseq and EdgeR pipelines.
S.N.	GO.ID	ontology	Term	Annotated	Significant	Expected	Top-150 Rank in Fisher.classic	Fisher.elim	Fisher.classic
1	GO:0003823	MF	antigen binding	76	7	0.58	1	1.9e-06	1.9e-06
2	GO:0005201	MF	extracellular matrix structural constitu...	40	6	0.44	2	4.7e-06	4.7e-06
3	GO:0004364	MF	glutathione transferase activity	35	8	0.86	3	1.6e-06	1.6e-06
4	GO:0003824	MF	catalytic activity	5285	166	129.75	4	0.01175	4.8e-05
5	GO:0016491	MF	oxidoreductase activity	694	18	5.34	5	0.00768	5.5e-06
6	GO:0004768	MF	stearoyl-CoA 9-desaturase activity	4	3	0.04	6	5.3e-06	5.3e-06
7	GO:0016712	MF	oxidoreductase activity	21	5	0.52	7	0.00013	0.00013
8	GO:0016215	MF	acyl-CoA desaturase activity	4	3	0.04	8	1	5.3e-06
9	GO:0050113	MF	inositol oxygenase activity	2	2	0.02	9	5.9e-05	5.9e-05
10	GO:0020037	MF	heme binding	132	7	1.01	10	7.1e-05	7.1e-05
11	GO:0016765	MF	transferase activity, transferring alkyl...	62	8	1.52	11	1	0.00013
12	GO:0016717	MF	oxidoreductase activity, acting on paire...	5	3	0.06	12	1	1.3e-05
13	GO:0097367	MF	carbohydrate derivative binding	1873	69	45.98	13	0.00764	0.00032
14	GO:0005506	MF	iron ion binding	184	8	1.41	14	8.7e-05	8.7e-05
15	GO:0016705	MF	oxidoreductase activity, acting on paire...	156	9	1.73	15	0.00632	5.9e-05
16	GO:0036094	MF	small molecule binding	2234	79	54.85	16	0.0074	0.0004
17	GO:0017127	MF	cholesterol transporter activity	13	3	0.14	17	0.00035	0.00035
18	GO:0016805	MF	dipeptidase activity	12	3	0.09	18	9.3e-05	9.3e-05
19	GO:0046906	MF	tetrapyrrole binding	139	7	1.07	19	1	9.8e-05
20	GO:0020037	MF	heme binding	132	11	3.24	20	0.00041	0.00041
21	GO:0005496	MF	steroid binding	58	5	0.64	21	0.04194	0.00044
22	GO:0004497	MF	monooxygenase activity	100	6	0.77	22	0.36849	0.00012
23	GO:0008395	MF	steroid hydroxylase activity	27	5	0.66	23	0.00045	0.00045
24	GO:0015248	MF	sterol transporter activity	15	3	0.17	24	1	0.00055
25	GO:0016491	MF	oxidoreductase activity	694	32	17.04	25	0.02767	0.00047
26	GO:0016491	MF	oxidoreductase activity	694	18	7.68	26	0.11496	0.00068
27	GO:0008391	MF	arachidonic acid monooxygenase activity	15	3	0.12	27	1	0.00019
28	GO:0008392	MF	arachidonic acid epoxygenase activity	15	3	0.12	28	0.00019	0.00019
29	GO:0060228	MF	phosphatidylcholine-sterol O-acyltransfe...	4	2	0.04	29	0.00072	0.00072
30	GO:0004647	MF	phosphoserine phosphatase activity	2	2	0.05	30	0.0006	0.0006
31	GO:0016705	MF	oxidoreductase activity, acting on paire...	156	7	1.2	31	0.24304	0.0002
32	GO:0046906	MF	tetrapyrrole binding	139	11	3.41	32	1	0.00064
33	GO:0008009	MF	chemokine activity	39	4	0.43	33	0.00088	0.00088
34	GO:0005509	MF	calcium ion binding	596	16	6.59	34	0.00095	0.00095
35	GO:0004497	MF	monooxygenase activity	100	9	2.46	35	0.77997	0.00078
36	GO:0060228	MF	phosphatidylcholine-sterol O-acyltransfe...	4	2	0.03	36	0.00035	0.00035
37	GO:0032553	MF	ribonucleotide binding	1647	60	40.44	37	0.02483	0.00111
38	GO:1901681	MF	sulfur compound binding	143	7	1.58	38	0.09137	0.00106
39	GO:0016712	MF	oxidoreductase activity, acting on paire...	21	3	0.16	39	0.00053	0.00053
40	GO:1901265	MF	nucleoside phosphate binding	2100	73	51.56	40	0.01892	0.00113
41	GO:0042379	MF	chemokine receptor binding	44	4	0.49	41	1	0.00139
42	GO:0008395	MF	steroid hydroxylase activity	27	3	0.21	42	0.00113	0.00113
43	GO:0000166	MF	nucleotide binding	2100	73	51.56	43	0.01892	0.00113
44	GO:0061134	MF	peptidase regulator activity	201	8	2.22	44	0.091	0.00179
45	GO:0016701	MF	oxidoreductase activity, acting on singl...	29	3	0.22	45	0.18531	0.0014
46	GO:0032555	MF	purine ribonucleotide binding	1634	59	40.12	46	0.03217	0.00152
47	GO:0031994	MF	insulin-like growth factor I binding	10	2	0.08	47	0.00253	0.00253
48	GO:0060229	MF	lipase activator activity	7	2	0.08	48	0.00246	0.00246
49	GO:0035639	MF	purine ribonucleoside triphosphate bindi...	1602	58	39.33	49	0.03383	0.00157
50	GO:0048020	MF	CCR chemokine receptor binding	25	3	0.28	50	0.00256	0.00256
51	GO:0017127	MF	cholesterol transporter activity	13	2	0.1	51	0.00433	0.00433
52	GO:0017076	MF	purine nucleotide binding	1640	59	40.26	52	0.03431	0.00165
53	GO:0004857	MF	enzyme inhibitor activity	314	10	3.47	53	0.09453	0.00261
54	GO:0008238	MF	exopeptidase activity	88	4	0.68	54	0.4362	0.00471
55	GO:0032550	MF	purine ribonucleoside binding	1608	58	39.48	55	0.03608	0.00171
56	GO:0030234	MF	enzyme regulator activity	726	17	8.03	56	0.37765	0.00284
57	GO:0015248	MF	sterol transporter activity	15	2	0.12	57	1	0.00576
58	GO:0005102	MF	receptor binding	1126	23	12.46	58	0.35555	0.00309
59	GO:0016853	MF	isomerase activity	134	10	3.29	59	0.07862	0.00173
60	GO:0005179	MF	hormone activity	101	4	0.78	60	0.00764	0.00764
61	GO:0001883	MF	purine nucleoside binding	1609	58	39.5	61	0.03647	0.00174
62	GO:0005539	MF	glycosaminoglycan binding	130	6	1.44	62	0.30886	0.00323
63	GO:0050683	MF	AF-1 domain binding	1	1	0.01	63	0.00769	0.00769
64	GO:0032549	MF	ribonucleoside binding	1611	58	39.55	64	0.03725	0.00179
65	GO:0034185	MF	apolipoprotein binding	8	2	0.09	65	0.00326	0.00326
66	GO:0050135	MF	NAD(P)+ nucleosidase activity	1	1	0.01	66	0.00769	0.00769
67	GO:0001882	MF	nucleoside binding	1615	58	39.65	67	0.03885	0.00189
68	GO:0015485	MF	cholesterol binding	28	3	0.31	68	0.00355	0.00355
69	GO:0047894	MF	flavonol 3-sulfotransferase activity	1	1	0.01	69	0.00769	0.00769
70	GO:0008201	MF	heparin binding	96	5	1.06	70	0.00424	0.00424
71	GO:0003755	MF	peptidyl-prolyl cis-trans isomerase acti...	40	5	0.98	71	0.00282	0.00282
72	GO:0005148	MF	prolactin receptor binding	1	1	0.01	72	0.00769	0.00769
73	GO:0005525	MF	GTP binding	356	18	8.74	73	0.00313	0.00313
74	GO:0004497	MF	monooxygenase activity	100	5	1.11	74	0.00504	0.00504
75	GO:0015052	MF	beta3-adrenergic receptor activity	1	1	0.01	75	0.00769	0.00769
76	GO:0016859	MF	cis-trans isomerase activity	41	5	1.01	76	1	0.00315
77	GO:0032934	MF	sterol binding	32	3	0.35	77	1	0.00521
78	GO:0031210	MF	phosphatidylcholine binding	18	2	0.14	78	0.00827	0.00827
79	GO:0005179	MF	hormone activity	101	5	1.12	79	0.00526	0.00526
80	GO:0016531	MF	copper chaperone activity	4	2	0.1	80	0.00349	0.00349
81	GO:0033754	MF	indoleamine 2,3-dioxygenase activity	2	1	0.02	81	0.01532	0.01532
82	GO:0032561	MF	guanyl ribonucleotide binding	369	18	9.06	82	1	0.00455
83	GO:0019838	MF	growth factor binding	104	5	1.15	83	0.08184	0.00595
84	GO:0097003	MF	adipokinetic hormone receptor activity	2	1	0.02	84	0.01532	0.01532
85	GO:0015078	MF	hydrogen ion transmembrane transporter a...	106	8	2.6	85	0.00457	0.00457
86	GO:0048407	MF	platelet-derived growth factor binding	11	2	0.12	86	0.00626	0.00626
87	GO:0016649	MF	oxidoreductase activity, acting on the C...	2	1	0.02	87	0.01532	0.01532
88	GO:0008289	MF	lipid binding	473	12	5.23	88	0.0544	0.00638
89	GO:0019001	MF	guanyl nucleotide binding	370	18	9.08	89	1	0.00468
90	GO:0004367	MF	glycerol-3-phosphate dehydrogenase [NAD+...	2	1	0.02	90	0.01532	0.01532
91	GO:0016705	MF	oxidoreductase activity, acting on paire...	156	10	3.83	91	0.60014	0.00519
92	GO:0004364	MF	glutathione transferase activity	35	3	0.39	92	0.00671	0.00671
93	GO:0004368	MF	glycerol-3-phosphate dehydrogenase activ...	2	1	0.02	93	0.01532	0.01532
94	GO:0005178	MF	integrin binding	69	4	0.76	94	0.00714	0.00714
95	GO:0008391	MF	arachidonic acid monooxygenase activity	15	3	0.37	95	1	0.00536
96	GO:0015322	MF	secondary active oligopeptide transmembr...	2	1	0.02	96	0.01532	0.01532
97	GO:0004866	MF	endopeptidase inhibitor activity	154	6	1.7	97	0.00732	0.00732
98	GO:0008392	MF	arachidonic acid epoxygenase activity	15	3	0.37	98	0.00536	0.00536
99	GO:0051380	MF	norepinephrine binding	2	1	0.02	99	0.01532	0.01532
100	GO:0061135	MF	endopeptidase regulator activity	160	6	1.77	100	1	0.00876
101	GO:0016530	MF	metallochaperone activity	5	2	0.12	101	1	0.00572
102	GO:0042806	MF	fucose binding	2	1	0.02	102	0.01532	0.01532
103	GO:0004175	MF	endopeptidase activity	438	11	4.85	103	0.176	0.00953
104	GO:0004859	MF	phospholipase inhibitor activity	5	2	0.12	104	0.00572	0.00572
105	GO:0051379	MF	epinephrine binding	2	1	0.02	105	0.01532	0.01532
106	GO:0005509	MF	calcium ion binding	596	25	14.63	106	0.00656	0.00656
107	GO:0004252	MF	serine-type endopeptidase activity	163	6	1.8	107	0.00955	0.00955
108	GO:0004833	MF	tryptophan 2,3-dioxygenase activity	2	1	0.02	108	0.01532	0.01532
109	GO:0005507	MF	copper ion binding	49	5	1.2	109	0.09684	0.00683
110	GO:0071813	MF	lipoprotein particle binding	14	2	0.15	110	0.01014	0.01014
111	GO:0035673	MF	oligopeptide transmembrane transporter a...	2	1	0.02	111	0.01532	0.01532
112	GO:0003950	MF	NAD+ ADP-ribosyltransferase activity	17	3	0.42	112	0.00773	0.00773
113	GO:0071814	MF	protein-lipid complex binding	14	2	0.15	113	0.01014	0.01014
114	GO:0016416	MF	O-palmitoyltransferase activity	2	1	0.02	114	0.01532	0.01532
115	GO:0005021	MF	vascular endothelial growth factor-activ...	6	2	0.15	115	0.00845	0.00845
116	GO:0031699	MF	beta-3 adrenergic receptor binding	2	1	0.02	116	0.01532	0.01532
117	GO:0033570	MF	transferrin transmembrane transporter ac...	1	1	0.01	117	0.01106	0.01106
118	GO:0016638	MF	oxidoreductase activity, acting on the C...	19	3	0.47	118	0.01062	0.01062
119	GO:0004743	MF	pyruvate kinase activity	2	1	0.02	119	0.01532	0.01532
120	GO:0000253	MF	3-keto sterol reductase activity	1	1	0.01	120	0.01106	0.01106
121	GO:0008289	MF	lipid binding	473	20	11.61	121	0.01315	0.01315
122	GO:0060230	MF	lipoprotein lipase activator activity	2	1	0.02	122	0.01532	0.01532
123	GO:0002113	MF	interleukin-33 binding	1	1	0.01	123	0.01106	0.01106
124	GO:0003924	MF	GTPase activity	180	10	4.42	124	0.01355	0.01355
125	GO:0003953	MF	NAD+ nucleosidase activity	2	1	0.02	125	0.01532	0.01532
126	GO:0047894	MF	flavonol 3-sulfotransferase activity	1	1	0.01	126	0.01106	0.01106
127	GO:0016787	MF	hydrolase activity	2249	71	55.22	127	0.024	0.01383
128	GO:0050294	MF	steroid sulfotransferase activity	2	1	0.02	128	0.01532	0.01532
129	GO:0005148	MF	prolactin receptor binding	1	1	0.01	129	0.01106	0.01106
130	GO:0070006	MF	metalloaminopeptidase activity	21	3	0.52	130	0.01406	0.01406
131	GO:1904680	MF	peptide transmembrane transporter activi...	2	1	0.02	131	0.01532	0.01532
132	GO:0016936	MF	galactoside binding	1	1	0.01	132	0.01106	0.01106
133	GO:0042803	MF	protein homodimerization activity	540	22	13.26	133	0.01424	0.01424
134	GO:0004095	MF	carnitine O-palmitoyltransferase activit...	2	1	0.02	134	0.01532	0.01532
135	GO:0004465	MF	lipoprotein lipase activity	1	1	0.01	135	0.01106	0.01106
136	GO:0042802	MF	identical protein binding	769	29	18.88	136	0.01448	0.01448
137	GO:0005427	MF	proton-dependent oligopeptide secondary ...	2	1	0.02	137	0.01532	0.01532
138	GO:0004502	MF	kynurenine 3-monooxygenase activity	1	1	0.01	138	0.01106	0.01106
139	GO:0005546	MF	phosphatidylinositol-4,5-bisphosphate bi...	39	4	0.96	139	0.01494	0.01494
140	GO:0004174	MF	electron-transferring-flavoprotein dehyd...	2	1	0.02	140	0.01532	0.01532
141	GO:0043273	MF	CTPase activity	1	1	0.01	141	0.01106	0.01106
142	GO:0005520	MF	insulin-like growth factor binding	27	2	0.21	142	1	0.01815
143	GO:0055102	MF	lipase inhibitor activity	8	2	0.2	143	1	0.01526
144	GO:0004454	MF	ketohexokinase activity	1	1	0.01	144	0.01106	0.01106
145	GO:0030414	MF	peptidase inhibitor activity	177	6	1.96	145	1	0.01393
146	GO:0017128	MF	phospholipid scramblase activity	8	2	0.2	146	0.01526	0.01526
147	GO:0004514	MF	nicotinate-nucleotide diphosphorylase (c...	3	1	0.02	147	0.02289	0.02289
148	GO:0005518	MF	collagen binding	46	3	0.51	148	0.01425	0.01425
149	GO:0016918	MF	retinal binding	8	2	0.2	149	0.01526	0.01526
150	GO:0003696	MF	satellite DNA binding	3	1	0.02	150	0.02289	0.02289
S.N.	GO.ID	ontology	Term	Annotated	Significant	Expected	Top-150 Rank in Fisher.classic	Fisher.elim	Fisher.classic
1	GO:0002376	BP	immune system process	1609	75	37.93	1	0.18543	5.1e-09
2	GO:0019882	BP	antigen processing and presentation	103	10	0.76	2	0.05319	4.2e-09
3	GO:0045723	BP	positive regulation of fatty acid biosyn...	11	5	0.12	3	7.3e-08	7.3e-08
4	GO:0009605	BP	response to external stimulus	1406	66	33.15	4	0.13749	4e-08
5	GO:0032787	BP	monocarboxylic acid metabolic process	374	18	4.19	5	0.00552	2.2e-07
6	GO:0045723	BP	positive regulation of fatty acid biosyn...	11	5	0.08	6	8.9e-09	8.9e-09
7	GO:0051707	BP	response to other organism	544	34	12.82	7	0.46982	2.3e-07
8	GO:0031099	BP	regeneration	58	8	0.65	8	1	2.5e-07
9	GO:0045923	BP	positive regulation of fatty acid metabo...	23	6	0.17	9	0.08144	1.3e-08
10	GO:0043207	BP	response to external biotic stimulus	545	34	12.85	10	0.47711	2.4e-07
11	GO:0032787	BP	monocarboxylic acid metabolic process	374	16	2.76	11	0.28501	1.5e-08
12	GO:0072330	BP	monocarboxylic acid biosynthetic process	123	10	1.38	12	0.00762	1.2e-06
13	GO:0008202	BP	steroid metabolic process	156	11	1.75	13	0.00233	1.5e-06
14	GO:0090208	BP	positive regulation of triglyceride meta...	16	5	0.12	14	1	8.1e-08
15	GO:0035455	BP	response to interferon-alpha	13	6	0.31	15	0.00024	2.5e-07
16	GO:0006955	BP	immune response	919	47	21.67	16	0.00107	4.4e-07
17	GO:0042180	BP	cellular ketone metabolic process	117	9	0.86	17	0.12667	2e-07
18	GO:0006633	BP	fatty acid biosynthetic process	98	9	1.1	18	0.01505	1.5e-06
19	GO:0002252	BP	immune effector process	466	30	10.99	19	0.13413	6.7e-07
20	GO:0006631	BP	fatty acid metabolic process	242	12	1.78	20	0.16065	2.2e-07
21	GO:0030199	BP	collagen fibril organization	33	6	0.37	21	1.6e-06	1.6e-06
22	GO:0009607	BP	response to biotic stimulus	578	34	13.63	22	0.68059	9.4e-07
23	GO:0030198	BP	extracellular matrix organization	164	11	1.84	23	0.15087	2.4e-06
24	GO:0010896	BP	regulation of triglyceride catabolic pro...	9	4	0.07	24	0.01431	3.4e-07
25	GO:0043062	BP	extracellular structure organization	165	11	1.85	25	0.1534	2.5e-06
26	GO:0051607	BP	defense response to virus	157	16	3.7	26	9.5e-07	9.5e-07
27	GO:0046889	BP	positive regulation of lipid biosyntheti...	40	6	0.29	27	1	4.4e-07
28	GO:0098542	BP	defense response to other organism	336	23	7.92	28	0.11526	5.1e-06
29	GO:0050996	BP	positive regulation of lipid catabolic p...	23	5	0.17	29	0.00574	6e-07
30	GO:0051004	BP	regulation of lipoprotein lipase activit...	11	4	0.12	30	0.04337	4.7e-06
31	GO:0019882	BP	antigen processing and presentation	103	12	2.43	31	0.00179	5.5e-06
32	GO:0042304	BP	regulation of fatty acid biosynthetic pr...	24	5	0.18	32	1	7.6e-07
33	GO:0045923	BP	positive regulation of fatty acid metabo...	23	5	0.26	33	1	4.8e-06
34	GO:0044710	BP	single-organism metabolic process	3105	60	34.81	34	0.34968	5.2e-06
35	GO:0055114	BP	oxidation-reduction process	849	21	6.25	35	3e-06	8.9e-07
36	GO:0009615	BP	response to virus	204	17	4.81	36	0.66197	7e-06
37	GO:0090207	BP	regulation of triglyceride metabolic pro...	26	5	0.19	37	1	1.2e-06
38	GO:0034340	BP	response to type I interferon	22	6	0.52	38	0.00056	8.9e-06
39	GO:0048251	BP	elastic fiber assembly	4	3	0.04	39	5.5e-06	5.5e-06
40	GO:0006952	BP	defense response	900	42	21.22	40	0.02931	1.8e-05
41	GO:0046394	BP	carboxylic acid biosynthetic process	180	11	2.02	41	0.45755	5.9e-06
42	GO:0002474	BP	antigen processing and presentation of p...	28	5	0.21	42	1.7e-06	1.7e-06
43	GO:0010033	BP	response to organic substance	1772	68	41.77	43	0.00914	3.2e-05
44	GO:0019217	BP	regulation of fatty acid metabolic proce...	51	6	0.38	44	1	1.9e-06
45	GO:0042304	BP	regulation of fatty acid biosynthetic pr...	24	5	0.27	45	1	6e-06
46	GO:0072330	BP	monocarboxylic acid biosynthetic process	123	8	0.91	46	0.18191	3.5e-06
47	GO:0071675	BP	regulation of mononuclear cell migration	27	6	0.64	47	0.00305	3.2e-05
48	GO:0071827	BP	plasma lipoprotein particle organization	25	5	0.28	48	0.13356	7.4e-06
49	GO:0044710	BP	single-organism metabolic process	3105	44	22.87	49	0.27765	3.8e-06
50	GO:0048002	BP	antigen processing and presentation of p...	40	7	0.94	50	0.03061	3.6e-05
51	GO:0090207	BP	regulation of triglyceride metabolic pro...	26	5	0.29	51	1	9.1e-06
52	GO:0019752	BP	carboxylic acid metabolic process	588	16	4.33	52	0.63885	6.3e-06
53	GO:0019752	BP	carboxylic acid metabolic process	588	20	6.59	53	0.65027	9.9e-06
54	GO:1901605	BP	alpha-amino acid metabolic process	148	13	3.49	54	0.00548	4.9e-05
55	GO:0044710	BP	single-organism metabolic process	3105	104	73.2	55	0.1679	6e-05
56	GO:0043436	BP	oxoacid metabolic process	592	16	4.36	56	0.64426	6.9e-06
57	GO:0043436	BP	oxoacid metabolic process	592	20	6.64	57	0.66025	1.1e-05
58	GO:0070887	BP	cellular response to chemical stimulus	1779	40	19.94	58	0.0059	1.2e-05
59	GO:0006633	BP	fatty acid biosynthetic process	98	7	0.72	59	0.12554	7.8e-06
60	GO:0045071	BP	negative regulation of viral genome repl...	30	6	0.71	60	6.1e-05	6.1e-05
61	GO:0016053	BP	organic acid biosynthetic process	195	11	2.19	61	0.53837	1.3e-05
62	GO:1903901	BP	negative regulation of viral life cycle	59	8	1.39	62	0.14529	6.9e-05
63	GO:0050994	BP	regulation of lipid catabolic process	38	5	0.28	63	1	8.2e-06
64	GO:0016032	BP	viral process	376	22	8.86	64	0.8238	8.9e-05
65	GO:0048002	BP	antigen processing and presentation of p...	40	5	0.29	65	1	1.1e-05
66	GO:0071825	BP	protein-lipid complex subunit organizati...	28	5	0.31	66	1	1.3e-05
67	GO:0002682	BP	regulation of immune system process	811	37	19.12	67	0.07424	9.4e-05
68	GO:0019433	BP	triglyceride catabolic process	20	4	0.15	68	0.08943	1.2e-05
69	GO:0044243	BP	multicellular organism catabolic process	14	4	0.16	69	0.02193	1.4e-05
70	GO:0044764	BP	multi-organism cellular process	379	22	8.93	70	0.83155	0.0001
71	GO:0006631	BP	fatty acid metabolic process	242	12	2.71	71	0.01343	1.9e-05
72	GO:0010898	BP	positive regulation of triglyceride cata...	7	3	0.05	72	1.3e-05	1.3e-05
73	GO:0001101	BP	response to acid chemical	133	9	1.49	73	0.05986	1.9e-05
74	GO:0009064	BP	glutamine family amino acid metabolic pr...	51	7	1.2	74	0.07136	0.00018
75	GO:0051006	BP	positive regulation of lipoprotein lipas...	7	3	0.05	75	1.3e-05	1.3e-05
76	GO:0010565	BP	regulation of cellular ketone metabolic ...	73	6	0.54	76	1	1.6e-05
77	GO:0044236	BP	multicellular organism metabolic process	50	6	0.56	77	0.00838	1.9e-05
78	GO:0072176	BP	nephric duct development	13	4	0.31	78	1	0.00018
79	GO:0006950	BP	response to stress	2349	81	55.38	79	0.03803	0.0002
80	GO:0044711	BP	single-organism biosynthetic process	894	25	10.02	80	0.0503	2.2e-05
81	GO:0006082	BP	organic acid metabolic process	648	16	4.77	81	0.71405	2.1e-05
82	GO:0016477	BP	cell migration	914	39	21.55	82	0.00517	0.00024
83	GO:0090208	BP	positive regulation of triglyceride meta...	16	4	0.18	83	0.09497	2.5e-05
84	GO:0061365	BP	positive regulation of triglyceride lipa...	8	3	0.06	84	1	2.1e-05
85	GO:0044403	BP	symbiosis, encompassing mutualism throug...	404	22	9.52	85	0.88545	0.00025
86	GO:0008610	BP	lipid biosynthetic process	382	15	4.28	86	0.02958	2.7e-05
87	GO:0046461	BP	neutral lipid catabolic process	26	4	0.19	87	0.12799	3.7e-05
88	GO:0051346	BP	negative regulation of hydrolase activit...	339	14	3.8	88	0.05356	2.9e-05
89	GO:0046464	BP	acylglycerol catabolic process	26	4	0.19	89	0.12799	3.7e-05
90	GO:0001961	BP	positive regulation of cytokine-mediated...	25	5	0.59	90	0.00026	0.00026
91	GO:0006629	BP	lipid metabolic process	910	25	10.2	91	0.14884	2.9e-05
92	GO:0044712	BP	single-organism catabolic process	549	14	4.04	92	0.39467	5.1e-05
93	GO:0044419	BP	interspecies interaction between organis...	405	22	9.55	93	0.88724	0.00026
94	GO:0006955	BP	immune response	919	25	10.3	94	3.4e-05	3.4e-05
95	GO:0009063	BP	cellular amino acid catabolic process	54	7	1.27	95	0.00026	0.00026
96	GO:0019310	BP	inositol catabolic process	2	2	0.01	96	5.4e-05	5.4e-05
97	GO:0006915	BP	apoptotic process	1211	48	28.55	97	0.02579	0.00026
98	GO:0006082	BP	organic acid metabolic process	648	20	7.26	98	0.77722	4e-05
99	GO:0046394	BP	carboxylic acid biosynthetic process	180	8	1.33	99	0.3285	5.5e-05
100	GO:0046890	BP	regulation of lipid biosynthetic process	91	6	0.67	100	1	5.6e-05
101	GO:0060759	BP	regulation of response to cytokine stimu...	72	8	1.7	101	0.26385	0.00028
102	GO:0043200	BP	response to amino acid	57	6	0.64	102	1	4.1e-05
103	GO:0051240	BP	positive regulation of multicellular org...	1052	43	24.8	103	0.02993	0.00029
104	GO:0045834	BP	positive regulation of lipid metabolic p...	91	6	0.67	104	1	5.6e-05
105	GO:0065005	BP	protein-lipid complex assembly	18	4	0.2	105	0.00519	4.1e-05
106	GO:0046503	BP	glycerolipid catabolic process	29	4	0.21	106	0.14666	5.8e-05
107	GO:0060760	BP	positive regulation of response to cytok...	26	5	0.61	107	1	0.00031
108	GO:0051006	BP	positive regulation of lipoprotein lipas...	7	3	0.08	108	4.7e-05	4.7e-05
109	GO:0048525	BP	negative regulation of viral process	73	8	1.72	109	0.26388	0.00031
110	GO:0051004	BP	regulation of lipoprotein lipase activit...	11	3	0.08	110	1	6.2e-05
111	GO:0010898	BP	positive regulation of triglyceride cata...	7	3	0.08	111	4.7e-05	4.7e-05
112	GO:0071674	BP	mononuclear cell migration	56	7	1.32	112	0.49452	0.00033
113	GO:0032963	BP	collagen metabolic process	38	5	0.43	113	0.03304	6.2e-05
114	GO:0019373	BP	epoxygenase P450 pathway	12	3	0.09	114	8.2e-05	8.2e-05
115	GO:0070887	BP	cellular response to chemical stimulus	1779	64	41.94	115	0.04246	0.00036
116	GO:0044281	BP	small molecule metabolic process	1334	23	9.83	116	0.55298	9.5e-05
117	GO:0019433	BP	triglyceride catabolic process	20	4	0.22	117	0.13425	6.4e-05
118	GO:0022603	BP	regulation of anatomical structure morph...	711	32	16.76	118	0.14785	0.00036
119	GO:0016053	BP	organic acid biosynthetic process	195	8	1.44	119	0.36657	9.7e-05
120	GO:0097006	BP	regulation of plasma lipoprotein particl...	39	5	0.44	120	0.25761	7.1e-05
121	GO:0012501	BP	programmed cell death	1232	48	29.04	121	0.04413	0.00039
122	GO:0033559	BP	unsaturated fatty acid metabolic process	64	5	0.47	122	0.05371	0.00011
123	GO:0044259	BP	multicellular organismal macromolecule m...	39	5	0.44	123	0.03543	7.1e-05
124	GO:0060193	BP	positive regulation of lipase activity	35	4	0.26	124	0.18281	0.00012
125	GO:0061365	BP	positive regulation of triglyceride lipa...	8	3	0.09	125	1	7.4e-05
126	GO:0035457	BP	cellular response to interferon-alpha	7	3	0.17	126	0.00042	0.00042
127	GO:0006641	BP	triglyceride metabolic process	66	5	0.49	127	1	0.00012
128	GO:0002474	BP	antigen processing and presentation of p...	28	5	0.66	128	0.00045	0.00045
129	GO:0034370	BP	triglyceride-rich lipoprotein particle r...	8	3	0.09	129	1	7.4e-05
130	GO:0055114	BP	oxidation-reduction process	849	36	20.01	130	0.00153	0.00048
131	GO:0044283	BP	small molecule biosynthetic process	333	10	2.45	131	0.18707	0.00018
132	GO:0034372	BP	very-low-density lipoprotein particle re...	8	3	0.09	132	7.4e-05	7.4e-05
133	GO:0044281	BP	small molecule metabolic process	1334	31	14.96	133	0.45014	7.5e-05
134	GO:0002684	BP	positive regulation of immune system pro...	571	27	13.46	134	0.10786	0.00049
135	GO:0006639	BP	acylglycerol metabolic process	77	5	0.57	135	1	0.00026
136	GO:0055114	BP	oxidation-reduction process	849	23	9.52	136	0.00045	7.7e-05
137	GO:0006638	BP	neutral lipid metabolic process	79	5	0.58	137	1	0.00029
138	GO:0071357	BP	cellular response to type I interferon	17	4	0.4	138	0.031	0.00057
139	GO:0048870	BP	cell motility	990	40	23.34	139	0.82186	0.0006
140	GO:0046889	BP	positive regulation of lipid biosyntheti...	40	5	0.45	140	1	8e-05
141	GO:0045940	BP	positive regulation of steroid metabolic...	18	3	0.13	141	0.07686	0.00029
142	GO:0051674	BP	localization of cell	990	40	23.34	142	0.82186	0.0006
143	GO:0006641	BP	triglyceride metabolic process	66	6	0.74	143	0.40313	9.5e-05
144	GO:1903576	BP	response to L-arginine	4	2	0.03	144	0.00032	0.00032
145	GO:0044283	BP	small molecule biosynthetic process	333	13	3.73	145	0.60106	9.9e-05
146	GO:0002685	BP	regulation of leukocyte migration	122	10	2.88	146	0.17965	0.00062
147	GO:0060191	BP	regulation of lipase activity	45	4	0.33	147	0.23973	0.00033
148	GO:0009991	BP	response to extracellular stimulus	196	13	4.62	148	0.02599	0.00078
149	GO:0044724	BP	single-organism carbohydrate catabolic p...	86	5	0.63	149	1	0.00043
150	GO:0010896	BP	regulation of triglyceride catabolic pro...	9	3	0.1	150	1	0.00011
Supplementary Table S9: Sheet 1. Identification of top-150 DEGs GO terms in liver tissues by comparing the Polish-Red vs. Hereford cattle breeds using DEseq and EdgeR pipelines.
S.N.	GO.ID	ontology	Term	Annotated	Significant	Expected	Top-150 Rank in Fisher.classic	Fisher.elim	Fisher.classic
1	GO:0044421	CC	extracellular region part	3070	101	70.23	1	0.43266	5.2e-05
2	GO:0005615	CC	extracellular space	1048	47	11.35	2	7.4e-14	2.1e-17
3	GO:0042611	CC	MHC protein complex	24	8	0.16	3	1	2.4e-12
4	GO:0044421	CC	extracellular region part	3070	81	33.25	4	0.46782	1.8e-16
5	GO:0042611	CC	MHC protein complex	24	5	0.55	5	0.04442	0.00018
6	GO:0042612	CC	MHC class I protein complex	9	5	0.06	6	1.7e-09	1.7e-09
7	GO:0005576	CC	extracellular region	3414	107	78.1	7	0.59254	0.00021
8	GO:0005576	CC	extracellular region	3414	84	36.97	8	0.38295	2.3e-15
9	GO:0005615	CC	extracellular space	1048	22	7.14	9	0.00103	1.9e-06
10	GO:0005783	CC	endoplasmic reticulum	974	40	22.28	10	0.01495	0.00024
11	GO:0031012	CC	extracellular matrix	399	26	4.32	11	0.01847	1.9e-13
12	GO:0034364	CC	high-density lipoprotein particle	16	4	0.11	12	3.5e-06	3.5e-06
13	GO:0005578	CC	proteinaceous extracellular matrix	241	20	2.61	13	6.4e-06	1.7e-12
14	GO:0005753	CC	mitochondrial proton-transporting ATP sy...	26	5	0.59	14	0.01477	0.00027
15	GO:0034358	CC	plasma lipoprotein particle	21	4	0.14	15	1	1.1e-05
16	GO:0005615	CC	extracellular space	1048	42	23.97	16	0.00028	0.00028
17	GO:0044420	CC	extracellular matrix component	93	13	1.01	17	0.10618	2.2e-11
18	GO:1990777	CC	lipoprotein particle	21	4	0.14	18	1	1.1e-05
19	GO:0045259	CC	proton-transporting ATP synthase complex	27	5	0.62	19	0.0166	0.00033
20	GO:0032994	CC	protein-lipid complex	23	4	0.16	20	1	1.6e-05
21	GO:0071953	CC	elastic fiber	5	4	0.05	21	6.6e-08	6.6e-08
22	GO:0070062	CC	extracellular exosome	2160	73	49.41	22	0.00035	0.00035
23	GO:0042627	CC	chylomicron	8	3	0.05	23	1.7e-05	1.7e-05
24	GO:0042627	CC	chylomicron	8	4	0.09	24	9e-07	9e-07
25	GO:1903561	CC	extracellular vesicle	2174	73	49.73	25	1	0.00042
26	GO:1990777	CC	lipoprotein particle	21	5	0.23	26	1	2.5e-06
27	GO:0034361	CC	very-low-density lipoprotein particle	11	3	0.07	27	4.9e-05	4.9e-05
28	GO:0043230	CC	extracellular organelle	2175	73	49.75	28	1	0.00043
29	GO:0034358	CC	plasma lipoprotein particle	21	5	0.23	29	1	2.5e-06
30	GO:0034385	CC	triglyceride-rich lipoprotein particle	11	3	0.07	30	1	4.9e-05
31	GO:0005576	CC	extracellular region	3414	41	23.26	31	0.13131	7.9e-05
32	GO:0031988	CC	membrane-bounded vesicle	2624	53	28.42	32	0.24475	2.5e-06
33	GO:1990682	CC	CSF1-CSF1R complex	2	2	0.05	33	0.00052	0.00052
34	GO:0044421	CC	extracellular region part	3070	38	20.92	34	0.1856	8.7e-05
35	GO:0031252	CC	cell leading edge	225	14	5.15	35	0.37616	0.0007
36	GO:0032994	CC	protein-lipid complex	23	5	0.25	36	1	4e-06
37	GO:0042613	CC	MHC class II protein complex	15	3	0.1	37	0.00013	0.00013
38	GO:0034385	CC	triglyceride-rich lipoprotein particle	11	4	0.12	38	1	4.1e-06
39	GO:0042612	CC	MHC class I protein complex	9	3	0.21	39	0.0009	0.0009
40	GO:0072562	CC	blood microparticle	88	5	0.6	40	0.00034	0.00034
41	GO:0031256	CC	leading edge membrane	71	7	1.62	41	0.00117	0.00117
42	GO:0034361	CC	very-low-density lipoprotein particle	11	4	0.12	42	4.1e-06	4.1e-06
43	GO:1903561	CC	extracellular vesicle	2174	46	23.54	43	0.12286	4.3e-06
44	GO:0098797	CC	plasma membrane protein complex	399	9	2.72	44	0.91031	0.00163
45	GO:0000275	CC	mitochondrial proton-transporting ATP sy...	3	2	0.07	45	0.00154	0.00154
46	GO:0043230	CC	extracellular organelle	2175	46	23.55	46	0.13104	4.4e-06
47	GO:0098800	CC	inner mitochondrial membrane protein com...	119	9	2.72	47	0.01682	0.00165
48	GO:1990742	CC	microvesicle	1	1	0.01	48	0.00681	0.00681
49	GO:0070062	CC	extracellular exosome	2160	45	23.39	49	8.6e-06	8.6e-06
50	GO:0044432	CC	endoplasmic reticulum part	545	24	12.47	50	0.1759	0.00175
51	GO:0097447	CC	dendritic tree	1	1	0.01	51	0.00681	0.00681
52	GO:0031982	CC	vesicle	2740	53	29.67	52	0.43227	9.2e-06
53	GO:0031988	CC	membrane-bounded vesicle	2624	81	60.02	53	0.91986	0.00242
54	GO:0044214	CC	spanning component of plasma membrane	2	1	0.01	54	0.01358	0.01358
55	GO:0001726	CC	ruffle	105	8	2.4	55	0.00282	0.00282
56	GO:0034364	CC	high-density lipoprotein particle	16	4	0.17	56	2.2e-05	2.2e-05
57	GO:0089717	CC	spanning component of membrane	2	1	0.01	57	0.01358	0.01358
58	GO:0005789	CC	endoplasmic reticulum membrane	480	21	10.98	58	0.00359	0.00359
59	GO:0005923	CC	bicellular tight junction	84	3	0.57	59	0.01969	0.01969
60	GO:0005581	CC	collagen trimer	62	6	0.67	60	0.00389	5.5e-05
61	GO:0042175	CC	nuclear outer membrane-endoplasmic retic...	491	21	11.23	61	1	0.00465
62	GO:0005604	CC	basement membrane	70	6	0.76	62	0.00011	0.00011
63	GO:0009331	CC	glycerol-3-phosphate dehydrogenase compl...	3	1	0.02	63	0.0203	0.0203
64	GO:0031982	CC	vesicle	2740	82	62.68	64	0.9589	0.00527
65	GO:0097418	CC	neurofibrillary tangle	3	1	0.02	65	0.0203	0.0203
66	GO:0005584	CC	collagen type I trimer	2	2	0.02	66	0.00012	0.00012
67	GO:0005925	CC	focal adhesion	310	15	7.09	67	0.00533	0.00533
68	GO:0005583	CC	fibrillar collagen trimer	10	3	0.11	68	0.08254	0.00014
69	GO:1990879	CC	CST complex	3	1	0.02	69	0.0203	0.0203
70	GO:0005924	CC	cell-substrate adherens junction	313	15	7.16	70	1	0.00581
71	GO:0098643	CC	banded collagen fibril	10	3	0.11	71	0.08254	0.00014
72	GO:0097449	CC	astrocyte projection	3	1	0.02	72	0.0203	0.0203
73	GO:0098798	CC	mitochondrial protein complex	145	9	3.32	73	0.04385	0.00619
74	GO:0098644	CC	complex of collagen trimers	16	3	0.17	74	0.13997	0.00063
75	GO:0030479	CC	actin cortical patch	3	1	0.02	75	0.0203	0.0203
76	GO:0030055	CC	cell-substrate junction	316	15	7.23	76	1	0.00633
77	GO:0070160	CC	occluding junction	87	3	0.59	77	0.02159	0.02159
78	GO:0031045	CC	dense core granule	7	2	0.08	78	0.00236	0.00236
79	GO:0072562	CC	blood microparticle	88	5	0.95	79	0.00267	0.00267
80	GO:0030666	CC	endocytic vesicle membrane	17	3	0.39	80	0.00636	0.00636
81	GO:0061645	CC	endocytic patch	4	1	0.03	81	0.02698	0.02698
82	GO:0016469	CC	proton-transporting two-sector ATPase co...	52	5	1.19	82	0.10027	0.00657
83	GO:0016328	CC	lateral plasma membrane	38	2	0.26	83	0.02758	0.02758
84	GO:0001527	CC	microfibril	8	2	0.09	84	0.00313	0.00313
85	GO:0043296	CC	apical junction complex	100	3	0.68	85	0.03092	0.03092
86	GO:0043205	CC	fibril	11	2	0.12	86	1	0.00601
87	GO:0045261	CC	proton-transporting ATP synthase complex...	6	2	0.14	87	1	0.00737
88	GO:0044455	CC	mitochondrial membrane part	176	10	4.03	88	0.04458	0.00738
89	GO:0098862	CC	cluster of actin-based cell projections	100	3	0.68	89	0.03092	0.03092
90	GO:0090651	CC	apical cytoplasm	1	1	0.01	90	0.01083	0.01083
91	GO:0005783	CC	endoplasmic reticulum	974	12	6.64	91	0.03339	0.03339
92	GO:0030175	CC	filopodium	58	5	1.33	92	0.01036	0.01036
93	GO:0036488	CC	CHOP-C/EBP complex	1	1	0.01	93	0.01083	0.01083
94	GO:0022626	CC	cytosolic ribosome	190	10	4.35	94	0.01225	0.01225
95	GO:0034362	CC	low-density lipoprotein particle	5	1	0.03	95	0.03361	0.03361
96	GO:1990742	CC	microvesicle	1	1	0.01	96	0.01083	0.01083
97	GO:0034663	CC	endoplasmic reticulum chaperone complex	8	2	0.18	97	0.01334	0.01334
98	GO:0030485	CC	smooth muscle contractile fiber	5	1	0.03	98	0.03361	0.03361
99	GO:0090534	CC	calcium ion-transporting ATPase complex	1	1	0.01	99	0.01083	0.01083
100	GO:0030670	CC	phagocytic vesicle membrane	8	2	0.18	100	0.01334	0.01334
101	GO:0097386	CC	glial cell projection	5	1	0.03	101	0.03361	0.03361
102	GO:0035976	CC	transcription factor AP-1 complex	1	1	0.01	102	0.01083	0.01083
103	GO:1903561	CC	extracellular vesicle	2174	22	14.81	103	0.05578	0.03569
104	GO:0005681	CC	spliceosomal complex	166	9	3.8	104	0.01429	0.01429
105	GO:0045263	CC	proton-transporting ATP synthase complex...	16	2	0.17	105	0.01267	0.01267
106	GO:0043230	CC	extracellular organelle	2175	22	14.82	106	0.056	0.03585
107	GO:0005912	CC	adherens junction	548	21	12.54	107	0.44236	0.01504
108	GO:0005605	CC	basal lamina	17	2	0.18	108	0.01425	0.01425
109	GO:0070161	CC	anchoring junction	560	21	12.81	109	0.48941	0.01867
110	GO:0022626	CC	cytosolic ribosome	190	6	2.06	110	0.01745	0.01745
111	GO:0034991	CC	nuclear meiotic cohesin complex	6	1	0.04	111	0.0402	0.0402
112	GO:0030426	CC	growth cone	53	3	0.57	112	0.01969	0.01969
113	GO:0005902	CC	microvillus	47	4	1.08	113	0.02219	0.02219
114	GO:0034366	CC	spherical high-density lipoprotein parti...	6	1	0.04	114	0.0402	0.0402
115	GO:0009986	CC	cell surface	536	20	12.26	115	0.02241	0.02241
116	GO:0005811	CC	lipid particle	50	2	0.34	116	0.0456	0.0456
117	GO:1905286	CC	serine-type peptidase complex	2	1	0.02	117	0.02154	0.02154
118	GO:1990204	CC	oxidoreductase complex	96	6	2.2	118	0.02283	0.02283
119	GO:0005883	CC	neurofilament	7	1	0.05	119	0.04674	0.04674
120	GO:0005610	CC	laminin-5 complex	2	1	0.02	120	0.02154	0.02154
121	GO:0030893	CC	meiotic cohesin complex	7	1	0.05	121	0.04674	0.04674
122	GO:1990622	CC	CHOP-ATF3 complex	2	1	0.02	122	0.02154	0.02154
123	GO:0044393	CC	microspike	1	1	0.02	123	0.02288	0.02288
124	GO:0005577	CC	fibrinogen complex	7	1	0.05	124	0.04674	0.04674
125	GO:1990617	CC	CHOP-ATF4 complex	2	1	0.02	125	0.02154	0.02154
126	GO:0044228	CC	host cell surface	1	1	0.02	126	0.02288	0.02288
127	GO:0030964	CC	NADH dehydrogenase complex	48	4	1.1	127	0.02379	0.02379
128	GO:0000798	CC	nuclear cohesin complex	7	1	0.05	128	0.04674	0.04674
129	GO:0017109	CC	glutamate-cysteine ligase complex	2	1	0.02	129	0.02154	0.02154
130	GO:0045271	CC	respiratory chain complex I	48	4	1.1	130	0.02379	0.02379
131	GO:0031045	CC	dense core granule	7	1	0.05	131	0.04674	0.04674
132	GO:0034753	CC	nuclear aryl hydrocarbon receptor comple...	2	1	0.02	132	0.02154	0.02154
133	GO:0044459	CC	plasma membrane part	1768	18	12.05	133	0.67815	0.05341
134	GO:0030427	CC	site of polarized growth	57	3	0.62	134	0.02384	0.02384
135	GO:0005747	CC	mitochondrial respiratory chain complex ...	48	4	1.1	135	0.02379	0.02379
136	GO:0070062	CC	extracellular exosome	2160	21	14.72	136	0.05734	0.05734
137	GO:0022625	CC	cytosolic large ribosomal subunit	124	7	2.84	137	0.0239	0.0239
138	GO:0022627	CC	cytosolic small ribosomal subunit	60	3	0.65	138	0.02724	0.02724
139	GO:0042611	CC	MHC protein complex	24	2	0.26	139	0.02753	0.02753
140	GO:0018995	CC	host	11	2	0.25	140	0.02504	0.02504
141	GO:0031528	CC	microvillus membrane	9	1	0.06	141	0.05969	0.05969
142	GO:0022627	CC	cytosolic small ribosomal subunit	60	2	0.41	142	0.06309	0.06309
143	GO:0005753	CC	mitochondrial proton-transporting ATP sy...	26	2	0.28	143	0.03197	0.03197
144	GO:0043657	CC	host cell	11	2	0.25	144	0.02504	0.02504
145	GO:0005788	CC	endoplasmic reticulum lumen	49	4	1.12	145	0.02545	0.02545
146	GO:0033177	CC	proton-transporting two-sector ATPase co...	26	2	0.28	146	0.03197	0.03197
147	GO:0000782	CC	telomere cap complex	10	1	0.07	147	0.0661	0.0661
148	GO:0032587	CC	ruffle membrane	49	4	1.12	148	0.02545	0.02545
149	GO:0000783	CC	nuclear telomere cap complex	10	1	0.07	149	0.0661	0.0661
150	GO:0035867	CC	alphav-beta3 integrin-IGF-1-IGF1R comple...	3	1	0.03	150	0.03214	0.03214

## Sheet: topGOResults (2)
Table S6: Sheet 2. Identification of top-150 DEGs GO terms in liver tissues by comparing the Polish-HF vs. Hereford cattle breeds using DEseq and EdgeR pipelines.
S.N.	GO.ID	ontology	Term	Annotated	Significant	Expected	Top-150 Rank in Fisher.classic	Fisher.elim	Fisher.classic
1	GO:0004497	MF	monooxygenase activity	100	6	0.42	1	0.00659	3.7e-06
2	GO:0005179	MF	hormone activity	101	5	0.18	2	9.5e-07	9.5e-07
3	GO:0004768	MF	stearoyl-CoA 9-desaturase activity	4	3	0.04	3	4.4e-06	4.4e-06
4	GO:0016705	MF	oxidoreductase activity, acting on paire...	156	7	0.65	4	0.00312	3.8e-06
5	GO:0005102	MF	receptor binding	1126	11	2.05	5	0.0127	1.9e-06
6	GO:0016215	MF	acyl-CoA desaturase activity	4	3	0.04	6	1	4.4e-06
7	GO:0016709	MF	oxidoreductase activity, acting on paire...	26	4	0.11	7	0.08406	3.9e-06
8	GO:0031781	MF	type 3 melanocortin receptor binding	4	2	0.01	8	1.9e-05	1.9e-05
9	GO:0016717	MF	oxidoreductase activity, acting on paire...	5	3	0.05	9	1	1.1e-05
10	GO:0016491	MF	oxidoreductase activity	694	12	2.9	10	0.13365	2.5e-05
11	GO:0031782	MF	type 4 melanocortin receptor binding	4	2	0.01	11	1.9e-05	1.9e-05
12	GO:0016491	MF	oxidoreductase activity	694	21	7.26	12	0.09915	1.1e-05
13	GO:0045545	MF	syndecan binding	5	2	0.02	13	0.00017	0.00017
14	GO:0031779	MF	melanocortin receptor binding	4	2	0.01	14	1	1.9e-05
15	GO:0016705	MF	oxidoreductase activity, acting on paire...	156	9	1.63	15	0.13421	3.8e-05
16	GO:0005520	MF	insulin-like growth factor binding	27	3	0.11	16	0.06669	0.00019
17	GO:0071855	MF	neuropeptide receptor binding	15	2	0.03	17	1	0.00033
18	GO:0005179	MF	hormone activity	101	7	1.06	18	9e-05	9e-05
19	GO:0004364	MF	glutathione transferase activity	35	3	0.15	19	0.00041	0.00041
20	GO:0047894	MF	flavonol 3-sulfotransferase activity	1	1	0	20	0.0018	0.00182
21	GO:0050113	MF	inositol oxygenase activity	2	2	0.02	21	0.00011	0.00011
22	GO:0001972	MF	retinoic acid binding	9	2	0.04	22	0.00061	0.00061
23	GO:0008445	MF	D-aspartate oxidase activity	1	1	0	23	0.0018	0.00182
24	GO:0004497	MF	monooxygenase activity	100	6	1.05	24	0.04056	0.00063
25	GO:0031994	MF	insulin-like growth factor I binding	10	2	0.04	25	0.00076	0.00076
26	GO:0005148	MF	prolactin receptor binding	1	1	0	26	0.0018	0.00182
27	GO:0060228	MF	phosphatidylcholine-sterol O-acyltransfe...	4	2	0.04	27	0.00064	0.00064
28	GO:0005506	MF	iron ion binding	184	5	0.77	28	0.00102	0.00102
29	GO:0015922	MF	aspartate oxidase activity	1	1	0	29	1	0.00182
30	GO:0031781	MF	type 3 melanocortin receptor binding	4	2	0.04	30	0.00064	0.00064
31	GO:0016765	MF	transferase activity, transferring alkyl...	62	3	0.26	31	1	0.00221
32	GO:0050294	MF	steroid sulfotransferase activity	2	1	0	32	0.0036	0.00364
33	GO:0031782	MF	type 4 melanocortin receptor binding	4	2	0.04	33	0.00064	0.00064
34	GO:0020037	MF	heme binding	132	4	0.55	34	0.00225	0.00225
35	GO:0003884	MF	D-amino-acid oxidase activity	2	1	0	35	1	0.00364
36	GO:0031779	MF	melanocortin receptor binding	4	2	0.04	36	1	0.00064
37	GO:0046906	MF	tetrapyrrole binding	139	4	0.58	37	1	0.00271
38	GO:0005131	MF	growth hormone receptor binding	3	1	0.01	38	0.0055	0.00545
39	GO:0016646	MF	oxidoreductase activity, acting on the C...	17	3	0.18	39	0.00068	0.00068
40	GO:0019840	MF	isoprenoid binding	21	2	0.09	40	1	0.00343
41	GO:0015220	MF	choline transmembrane transporter activi...	3	1	0.01	41	0.0055	0.00545
42	GO:0005506	MF	iron ion binding	184	8	1.92	42	0.00071	0.00071
43	GO:0005501	MF	retinoid binding	21	2	0.09	43	1	0.00343
44	GO:0070996	MF	type 1 melanocortin receptor binding	3	1	0.01	44	0.0055	0.00545
45	GO:0045545	MF	syndecan binding	5	2	0.05	45	0.00106	0.00106
46	GO:0019171	MF	3-hydroxyacyl-[acyl-carrier-protein] deh...	1	1	0	46	1	0.00418
47	GO:0005329	MF	dopamine transmembrane transporter activ...	4	1	0.01	47	0.0073	0.00727
48	GO:0019840	MF	isoprenoid binding	21	3	0.22	48	0.11715	0.0013
49	GO:0004320	MF	oleoyl-[acyl-carrier-protein] hydrolase ...	1	1	0	49	0.00418	0.00418
50	GO:0045545	MF	syndecan binding	5	1	0.01	50	0.0091	0.00907
51	GO:0005501	MF	retinoid binding	21	3	0.22	51	0.11715	0.0013
52	GO:0004313	MF	[acyl-carrier-protein] S-acetyltransfera...	1	1	0	52	0.00418	0.00418
53	GO:0015651	MF	quaternary ammonium group transmembrane ...	7	1	0.01	53	0.0127	0.01268
54	GO:0016645	MF	oxidoreductase activity, acting on the C...	25	3	0.26	54	1	0.00218
55	GO:0004316	MF	3-oxoacyl-[acyl-carrier-protein] reducta...	1	1	0	55	0.00418	0.00418
56	GO:0003735	MF	structural constituent of ribosome	271	3	0.49	56	0.0128	0.01278
57	GO:0015651	MF	quaternary ammonium group transmembrane ...	7	2	0.07	57	0.0022	0.0022
58	GO:0004317	MF	3-hydroxypalmitoyl-[acyl-carrier-protein...	1	1	0	58	0.00418	0.00418
59	GO:0008201	MF	heparin binding	96	2	0.17	59	0.0131	0.01311
60	GO:0016709	MF	oxidoreductase activity, acting on paire...	26	3	0.27	60	0.00244	0.00244
61	GO:0004319	MF	enoyl-[acyl-carrier-protein] reductase (...	1	1	0	61	0.00418	0.00418
62	GO:0015101	MF	organic cation transmembrane transporter...	8	1	0.01	62	0.0145	0.01448
63	GO:0008237	MF	metallopeptidase activity	177	7	1.85	63	0.0026	0.0026
64	GO:0008398	MF	sterol 14-demethylase activity	1	1	0	64	0.00418	0.00418
65	GO:0008504	MF	monoamine transmembrane transporter acti...	9	1	0.02	65	1	0.01628
66	GO:0020037	MF	heme binding	132	6	1.38	66	0.00263	0.00263
67	GO:0031177	MF	phosphopantetheine binding	1	1	0	67	0.00418	0.00418
68	GO:0001972	MF	retinoic acid binding	9	1	0.02	68	0.0163	0.01628
69	GO:0015101	MF	organic cation transmembrane transporter...	8	2	0.08	69	1	0.00292
70	GO:0016295	MF	myristoyl-[acyl-carrier-protein] hydrola...	1	1	0	70	0.00418	0.00418
71	GO:0042043	MF	neurexin family protein binding	9	1	0.02	71	0.0163	0.01628
72	GO:0016701	MF	oxidoreductase activity, acting on singl...	29	3	0.3	72	0.24449	0.00335
73	GO:0016296	MF	palmitoyl-[acyl-carrier-protein] hydrola...	1	1	0	73	0.00418	0.00418
74	GO:0005515	MF	protein binding	5029	15	9.16	74	0.3416	0.01694
75	GO:0046906	MF	tetrapyrrole binding	139	6	1.45	75	1	0.0034
76	GO:0016297	MF	acyl-[acyl-carrier-protein] hydrolase ac...	1	1	0	76	1	0.00418
77	GO:0008519	MF	ammonium transmembrane transporter activ...	11	1	0.02	77	1	0.01986
78	GO:0001972	MF	retinoic acid binding	9	2	0.09	78	0.00373	0.00373
79	GO:0004397	MF	histidine ammonia-lyase activity	1	1	0	79	0.00418	0.00418
80	GO:0004185	MF	serine-type carboxypeptidase activity	12	1	0.02	80	0.0216	0.02164
81	GO:0033293	MF	monocarboxylic acid binding	32	3	0.33	81	0.21251	0.00445
82	GO:0060422	MF	peptidyl-dipeptidase inhibitor activity	1	1	0	82	0.00418	0.00418
83	GO:0005539	MF	glycosaminoglycan binding	130	2	0.24	83	0.0232	0.02321
84	GO:1905361	MF	L-serine transporter activity	10	2	0.1	84	1	0.00463
85	GO:0051978	MF	lysophospholipid transporter activity	1	1	0	85	0.00418	0.00418
86	GO:0043539	MF	protein serine/threonine kinase activato...	14	1	0.03	86	0.0252	0.02521
87	GO:0015194	MF	L-serine transmembrane transporter activ...	10	2	0.1	87	0.00463	0.00463
88	GO:0004506	MF	squalene monooxygenase activity	1	1	0	88	0.00418	0.00418
89	GO:0071949	MF	FAD binding	14	1	0.03	89	0.0252	0.02521
90	GO:0022889	MF	serine transmembrane transporter activit...	10	2	0.1	90	1	0.00463
91	GO:0033293	MF	monocarboxylic acid binding	32	2	0.13	91	1	0.00787
92	GO:0070008	MF	serine-type exopeptidase activity	15	1	0.03	92	0.027	0.02698
93	GO:0017127	MF	cholesterol transporter activity	13	2	0.14	93	0.00785	0.00785
94	GO:0004421	MF	hydroxymethylglutaryl-CoA synthase activ...	2	1	0.01	94	0.00835	0.00835
95	GO:0008391	MF	arachidonic acid monooxygenase activity	15	1	0.03	95	0.027	0.02698
96	GO:0003824	MF	catalytic activity	5285	70	55.25	96	0.23244	0.00886
97	GO:0008430	MF	selenium binding	2	1	0.01	97	0.00835	0.00835
98	GO:0008392	MF	arachidonic acid epoxygenase activity	15	1	0.03	98	0.027	0.02698
99	GO:0071855	MF	neuropeptide receptor binding	15	2	0.16	99	1	0.01043
100	GO:0016420	MF	malonyltransferase activity	2	1	0.01	100	1	0.00835
101	GO:1901681	MF	sulfur compound binding	143	2	0.26	101	0.0277	0.0277
102	GO:0015248	MF	sterol transporter activity	15	2	0.16	102	1	0.01043
103	GO:0004314	MF	[acyl-carrier-protein] S-malonyltransfer...	2	1	0.01	103	0.00835	0.00835
104	GO:0016641	MF	oxidoreductase activity, acting on the C...	16	1	0.03	104	1	0.02876
105	GO:0008391	MF	arachidonic acid monooxygenase activity	15	2	0.16	105	0.01043	0.01043
106	GO:0004315	MF	3-oxoacyl-[acyl-carrier-protein] synthas...	2	1	0.01	106	0.00835	0.00835
107	GO:0016638	MF	oxidoreductase activity, acting on the C...	19	1	0.03	107	1	0.03406
108	GO:0008392	MF	arachidonic acid epoxygenase activity	15	2	0.16	108	0.01043	0.01043
109	GO:0016418	MF	S-acetyltransferase activity	2	1	0.01	109	1	0.00835
110	GO:0016491	MF	oxidoreductase activity	694	4	1.26	110	0.1195	0.03548
111	GO:0004489	MF	methylenetetrahydrofolate reductase (NAD...	1	1	0.01	111	0.01045	0.01045
112	GO:0016419	MF	S-malonyltransferase activity	2	1	0.01	112	1	0.00835
113	GO:0004181	MF	metallocarboxypeptidase activity	21	1	0.04	113	0.0376	0.03758
114	GO:0004397	MF	histidine ammonia-lyase activity	1	1	0.01	114	0.01045	0.01045
115	GO:0031493	MF	nucleosomal histone binding	2	1	0.01	115	0.00835	0.00835
116	GO:0042056	MF	chemoattractant activity	21	1	0.04	116	0.0376	0.03758
117	GO:0005353	MF	fructose transmembrane transporter activ...	1	1	0.01	117	0.01045	0.01045
118	GO:0044729	MF	hemi-methylated DNA-binding	2	1	0.01	118	0.00835	0.00835
119	GO:0005501	MF	retinoid binding	21	1	0.04	119	0.0376	0.03758
120	GO:0000253	MF	3-keto sterol reductase activity	1	1	0.01	120	0.01045	0.01045
121	GO:0003987	MF	acetate-CoA ligase activity	2	1	0.01	121	0.00835	0.00835
122	GO:0019840	MF	isoprenoid binding	21	1	0.04	122	0.0376	0.03758
123	GO:0047894	MF	flavonol 3-sulfotransferase activity	1	1	0.01	123	0.01045	0.01045
124	GO:0004769	MF	steroid delta-isomerase activity	2	1	0.01	124	0.00835	0.00835
125	GO:0015020	MF	glucuronosyltransferase activity	22	1	0.04	125	0.0393	0.03934
126	GO:0005148	MF	prolactin receptor binding	1	1	0.01	126	0.01045	0.01045
127	GO:0004886	MF	9-cis retinoic acid receptor activity	2	1	0.01	127	0.00835	0.00835
128	GO:0008237	MF	metallopeptidase activity	177	2	0.32	128	0.0409	0.04092
129	GO:0016936	MF	galactoside binding	1	1	0.01	129	0.01045	0.01045
130	GO:0004647	MF	phosphoserine phosphatase activity	2	1	0.01	130	0.00835	0.00835
131	GO:0005184	MF	neuropeptide hormone activity	24	1	0.04	131	0.0428	0.04284
132	GO:0019002	MF	GMP binding	1	1	0.01	132	0.01045	0.01045
133	GO:0000254	MF	C-4 methylsterol oxidase activity	2	1	0.01	133	0.00835	0.00835
134	GO:0001664	MF	G-protein coupled receptor binding	183	2	0.33	134	1	0.04346
135	GO:0004502	MF	kynurenine 3-monooxygenase activity	1	1	0.01	135	0.01045	0.01045
136	GO:0019838	MF	growth factor binding	104	3	0.43	136	0.31795	0.0094
137	GO:0005506	MF	iron ion binding	184	2	0.34	137	0.0439	0.04389
138	GO:0005102	MF	receptor binding	1126	20	11.77	138	0.32278	0.01361
139	GO:0061134	MF	peptidase regulator activity	201	4	0.84	139	0.04922	0.00991
140	GO:0008236	MF	serine-type peptidase activity	186	2	0.34	140	0.0448	0.04476
141	GO:0031210	MF	phosphatidylcholine binding	18	2	0.19	141	0.01489	0.01489
142	GO:0015220	MF	choline transmembrane transporter activi...	3	1	0.01	142	0.01249	0.01249
143	GO:0017171	MF	serine hydrolase activity	189	2	0.34	143	0.0461	0.04606
144	GO:0008235	MF	metalloexopeptidase activity	52	3	0.54	144	0.01704	0.01704
145	GO:0008401	MF	retinoic acid 4-hydroxylase activity	3	1	0.01	145	0.01249	0.01249
146	GO:0008395	MF	steroid hydroxylase activity	27	1	0.05	146	0.0481	0.04806
147	GO:1904680	MF	peptide transmembrane transporter activi...	2	1	0.02	147	0.0208	0.0208
148	GO:0035727	MF	lysophosphatidic acid binding	3	1	0.01	148	0.01249	0.01249
149	GO:1901618	MF	organic hydroxy compound transmembrane t...	31	1	0.06	149	1	0.05499
150	GO:0033754	MF	indoleamine 2,3-dioxygenase activity	2	1	0.02	150	0.0208	0.0208
S.N.	GO.ID	ontology	Term	Annotated	Significant	Expected	Top-150 Rank in Fisher.classic	Fisher.elim	Fisher.classic
1	GO:0019882	BP	antigen processing and presentation	103	6	0.44	1	1	5.1e-06
2	GO:0010817	BP	regulation of hormone levels	286	8	0.57	2	0.2232	6.3e-08
3	GO:0032787	BP	monocarboxylic acid metabolic process	374	20	3.81	3	0.00026	1.4e-09
4	GO:0032787	BP	monocarboxylic acid metabolic process	374	9	1.61	4	0.09085	3e-05
5	GO:0042445	BP	hormone metabolic process	116	5	0.23	5	6.2e-05	3e-06
6	GO:0019752	BP	carboxylic acid metabolic process	588	24	5.99	6	0.43385	6.3e-09
7	GO:0055114	BP	oxidation-reduction process	849	13	3.64	7	5.5e-05	5.5e-05
8	GO:0002504	BP	antigen processing and presentation of p...	23	3	0.05	8	1.2e-05	1.2e-05
9	GO:0043436	BP	oxoacid metabolic process	592	24	6.03	9	0.4461	7.2e-09
10	GO:0002504	BP	antigen processing and presentation of p...	23	3	0.1	10	0.00013	0.00013
11	GO:1903576	BP	response to L-arginine	4	2	0.01	11	2.3e-05	2.3e-05
12	GO:0046394	BP	carboxylic acid biosynthetic process	180	13	1.83	12	0.00218	3.8e-08
13	GO:0008610	BP	lipid biosynthetic process	382	8	1.64	13	0.02789	0.00022
14	GO:0046879	BP	hormone secretion	177	5	0.35	14	0.03628	2.4e-05
15	GO:0006082	BP	organic acid metabolic process	648	24	6.6	15	0.5907	4.1e-08
16	GO:0002474	BP	antigen processing and presentation of p...	28	3	0.12	16	0.00023	0.00023
17	GO:0060986	BP	endocrine hormone secretion	30	3	0.06	17	1	2.8e-05
18	GO:0016053	BP	organic acid biosynthetic process	195	13	1.99	18	1	9.9e-08
19	GO:0044710	BP	single-organism metabolic process	3105	26	13.33	19	0.50075	0.00027
20	GO:0009914	BP	hormone transport	184	5	0.37	20	0.03908	2.9e-05
21	GO:0044281	BP	small molecule metabolic process	1334	35	13.59	21	0.25546	1.5e-07
22	GO:0046326	BP	positive regulation of glucose import	32	3	0.14	22	0.00034	0.00034
23	GO:1903489	BP	positive regulation of lactation	5	2	0.01	23	3.8e-05	3.8e-05
24	GO:0055114	BP	oxidation-reduction process	849	26	8.65	24	4.4e-07	4.4e-07
25	GO:0010828	BP	positive regulation of glucose transport	35	3	0.15	25	1	0.00045
26	GO:0019882	BP	antigen processing and presentation	103	4	0.2	26	0.13429	4.9e-05
27	GO:0072330	BP	monocarboxylic acid biosynthetic process	123	10	1.25	27	0.04214	5.1e-07
28	GO:0015758	BP	glucose transport	85	4	0.36	28	0.19632	0.00048
29	GO:1903556	BP	negative regulation of tumor necrosis fa...	38	3	0.08	29	1	5.7e-05
30	GO:0006633	BP	fatty acid biosynthetic process	98	9	1	30	0.0976	6.8e-07
31	GO:0015749	BP	monosaccharide transport	87	4	0.37	31	0.20294	0.00053
32	GO:1903487	BP	regulation of lactation	8	2	0.02	32	1	0.00011
33	GO:0044710	BP	single-organism metabolic process	3105	58	31.63	33	0.08017	7.8e-07
34	GO:0008645	BP	hexose transport	87	4	0.37	34	0.20294	0.00053
35	GO:0023061	BP	signal release	270	5	0.54	35	0.07931	0.00018
36	GO:0006631	BP	fatty acid metabolic process	242	13	2.46	36	0.1056	1.2e-06
37	GO:0048002	BP	antigen processing and presentation of p...	40	3	0.17	37	1	0.00067
38	GO:0045723	BP	positive regulation of fatty acid biosyn...	11	2	0.02	38	0.00021	0.00021
39	GO:0044283	BP	small molecule biosynthetic process	333	15	3.39	39	0.71715	1.6e-06
40	GO:0019752	BP	carboxylic acid metabolic process	588	9	2.52	40	0.29791	0.00087
41	GO:0050886	BP	endocrine process	59	3	0.12	41	1	0.00021
42	GO:0045723	BP	positive regulation of fatty acid biosyn...	11	4	0.11	42	3.2e-06	3.2e-06
43	GO:0043436	BP	oxoacid metabolic process	592	9	2.54	43	0.30223	0.00092
44	GO:2000846	BP	regulation of corticosteroid hormone sec...	12	2	0.02	44	1	0.00025
45	GO:0044711	BP	single-organism biosynthetic process	894	25	9.11	45	0.10868	3.9e-06
46	GO:0046324	BP	regulation of glucose import	46	3	0.2	46	1	0.00101
47	GO:0035930	BP	corticosteroid hormone secretion	13	2	0.03	47	1	0.00029
48	GO:0006629	BP	lipid metabolic process	910	25	9.27	48	0.02325	5.3e-06
49	GO:0044711	BP	single-organism biosynthetic process	894	11	3.84	49	0.09619	0.00138
50	GO:2000831	BP	regulation of steroid hormone secretion	14	2	0.03	50	1	0.00034
51	GO:0044255	BP	cellular lipid metabolic process	691	21	7.04	51	0.03572	7.2e-06
52	GO:0008643	BP	carbohydrate transport	113	4	0.49	52	0.28418	0.0014
53	GO:0023019	BP	signal transduction involved in regulati...	15	2	0.03	53	0.00039	0.00039
54	GO:0008610	BP	lipid biosynthetic process	382	15	3.89	54	0.07376	8.5e-06
55	GO:0010827	BP	regulation of glucose transport	53	3	0.23	55	1	0.00152
56	GO:0016486	BP	peptide hormone processing	15	2	0.03	56	0.02283	0.00039
57	GO:0031099	BP	regeneration	58	6	0.59	57	0.00268	2.7e-05
58	GO:0006629	BP	lipid metabolic process	910	11	3.91	58	0.04547	0.00159
59	GO:0032680	BP	regulation of tumor necrosis factor prod...	78	3	0.15	59	0.07539	0.00049
60	GO:0046889	BP	positive regulation of lipid biosyntheti...	40	5	0.41	60	0.25163	5.1e-05
61	GO:0046323	BP	glucose import	55	3	0.24	61	1	0.00169
62	GO:0035929	BP	steroid hormone secretion	17	2	0.03	62	1	0.00051
63	GO:1901615	BP	organic hydroxy compound metabolic proce...	254	11	2.59	63	0.15184	5.9e-05
64	GO:0006082	BP	organic acid metabolic process	648	9	2.78	64	0.36293	0.00172
65	GO:1903555	BP	regulation of tumor necrosis factor supe...	80	3	0.16	65	1	0.00053
66	GO:0045923	BP	positive regulation of fatty acid metabo...	23	4	0.23	66	1	7.9e-05
67	GO:0043567	BP	regulation of insulin-like growth factor...	17	2	0.07	67	0.00237	0.00237
68	GO:0032640	BP	tumor necrosis factor production	80	3	0.16	68	0.07884	0.00053
69	GO:0042304	BP	regulation of fatty acid biosynthetic pr...	24	4	0.24	69	1	9.4e-05
70	GO:0009725	BP	response to hormone	437	7	1.88	70	0.00263	0.00263
71	GO:0007218	BP	neuropeptide signaling pathway	81	3	0.16	71	0.00054	0.00054
72	GO:0019310	BP	inositol catabolic process	2	2	0.02	72	0.0001	0.0001
73	GO:0042104	BP	positive regulation of activated T cell ...	21	2	0.09	73	0.00362	0.00362
74	GO:0071706	BP	tumor necrosis factor superfamily cytoki...	83	3	0.16	74	1	0.00059
75	GO:0060548	BP	negative regulation of cell death	652	18	6.64	75	0.00164	0.00012
76	GO:0006805	BP	xenobiotic metabolic process	22	2	0.09	76	0.08519	0.00397
77	GO:0006805	BP	xenobiotic metabolic process	22	2	0.04	77	0.03962	0.00086
78	GO:0090207	BP	regulation of triglyceride metabolic pro...	26	4	0.26	78	1	0.00013
79	GO:0008152	BP	metabolic process	9375	51	40.24	79	0.13685	0.0042
80	GO:0045923	BP	positive regulation of fatty acid metabo...	23	2	0.05	80	1	0.00094
81	GO:0006639	BP	acylglycerol metabolic process	77	6	0.78	81	0.11331	0.00013
82	GO:0060327	BP	cytoplasmic actin-based contraction invo...	1	1	0	82	0.00429	0.00429
83	GO:0002832	BP	negative regulation of response to bioti...	23	2	0.05	83	0.03777	0.00094
84	GO:0006638	BP	neutral lipid metabolic process	79	6	0.8	84	0.11982	0.00015
85	GO:0033488	BP	cholesterol biosynthetic process via 24,...	1	1	0	85	0.00429	0.00429
86	GO:0042304	BP	regulation of fatty acid biosynthetic pr...	24	2	0.05	86	1	0.00103
87	GO:0051004	BP	regulation of lipoprotein lipase activit...	11	3	0.11	87	0.03965	0.00016
88	GO:1990379	BP	lipid transport across blood brain barri...	1	1	0	88	0.00429	0.00429
89	GO:0007595	BP	lactation	25	2	0.05	89	1	0.00111
90	GO:0006020	BP	inositol metabolic process	11	3	0.11	90	0.08699	0.00016
91	GO:0031444	BP	slow-twitch skeletal muscle fiber contra...	1	1	0	91	1	0.00429
92	GO:0071466	BP	cellular response to xenobiotic stimulus	25	2	0.05	92	0.04515	0.00111
93	GO:0032094	BP	response to food	28	4	0.29	93	0.00018	0.00018
94	GO:0031449	BP	regulation of slow-twitch skeletal muscl...	1	1	0	94	0.00429	0.00429
95	GO:0044060	BP	regulation of endocrine process	27	2	0.05	95	1	0.0013
96	GO:0042180	BP	cellular ketone metabolic process	117	7	1.19	96	0.62072	0.00019
97	GO:0071000	BP	response to magnetism	1	1	0	97	0.00429	0.00429
98	GO:0032094	BP	response to food	28	2	0.06	98	0.0014	0.0014
99	GO:0008202	BP	steroid metabolic process	156	8	1.59	99	0.03359	0.0002
100	GO:0051552	BP	flavone metabolic process	1	1	0	100	0.00429	0.00429
101	GO:0007267	BP	cell-cell signaling	889	7	1.77	101	0.07017	0.0015
102	GO:0001834	BP	trophectodermal cell proliferation	3	2	0.03	102	0.00031	0.00031
103	GO:0052697	BP	xenobiotic glucuronidation	1	1	0	103	0.00429	0.00429
104	GO:0042180	BP	cellular ketone metabolic process	117	3	0.23	104	0.17956	0.00158
105	GO:0046890	BP	regulation of lipid biosynthetic process	91	6	0.93	105	0.50167	0.00033
106	GO:0060739	BP	mesenchymal-epithelial cell signaling in...	1	1	0	106	0.00429	0.00429
107	GO:0045071	BP	negative regulation of viral genome repl...	30	2	0.06	107	0.0016	0.0016
108	GO:0016126	BP	sterol biosynthetic process	34	4	0.35	108	0.04907	0.00038
109	GO:1903406	BP	regulation of sodium:potassium-exchangin...	1	1	0	109	1	0.00429
110	GO:0009410	BP	response to xenobiotic stimulus	31	2	0.06	110	0.05613	0.00171
111	GO:0033559	BP	unsaturated fatty acid metabolic process	64	5	0.65	111	1	0.00048
112	GO:1903407	BP	negative regulation of sodium:potassium-...	1	1	0	112	0.00429	0.00429
113	GO:0006955	BP	immune response	919	7	1.83	113	0.00713	0.00181
114	GO:0006575	BP	cellular modified amino acid metabolic p...	99	6	1.01	114	0.17121	0.00052
115	GO:1903408	BP	positive regulation of sodium:potassium-...	1	1	0	115	0.00429	0.00429
116	GO:0051552	BP	flavone metabolic process	1	1	0	116	0.00199	0.00199
117	GO:0090208	BP	positive regulation of triglyceride meta...	16	3	0.16	117	0.08702	0.00053
118	GO:0008202	BP	steroid metabolic process	156	4	0.67	118	0.02788	0.00451
119	GO:2000308	BP	negative regulation of tumor necrosis fa...	1	1	0	119	0.00199	0.00199
120	GO:0009725	BP	response to hormone	437	13	4.45	120	0.10026	0.00054
121	GO:0048009	BP	insulin-like growth factor receptor sign...	25	2	0.11	121	1	0.00511
122	GO:2000844	BP	negative regulation of testosterone secr...	1	1	0	122	0.00199	0.00199
123	GO:0006641	BP	triglyceride metabolic process	66	5	0.67	123	0.37518	0.00056
124	GO:0071466	BP	cellular response to xenobiotic stimulus	25	2	0.11	124	0.09676	0.00511
125	GO:0048571	BP	long-day photoperiodism	1	1	0	125	0.00199	0.00199
126	GO:0006848	BP	pyruvate transport	4	2	0.04	126	0.00061	0.00061
127	GO:0009719	BP	response to endogenous stimulus	925	10	3.97	127	0.30392	0.00581
128	GO:0052697	BP	xenobiotic glucuronidation	1	1	0	128	0.00199	0.00199
129	GO:1903576	BP	response to L-arginine	4	2	0.04	129	0.00061	0.00061
130	GO:0045861	BP	negative regulation of proteolysis	272	5	1.17	130	0.02735	0.00621
131	GO:1900480	BP	regulation of diacylglycerol biosyntheti...	1	1	0	131	1	0.00199
132	GO:0045940	BP	positive regulation of steroid metabolic...	18	3	0.18	132	0.10531	0.00076
133	GO:0032094	BP	response to food	28	2	0.12	133	0.00638	0.00638
134	GO:1900482	BP	positive regulation of diacylglycerol bi...	1	1	0	134	0.00199	0.00199
135	GO:0042307	BP	positive regulation of protein import in...	73	5	0.74	135	0.02773	0.00089
136	GO:0006694	BP	steroid biosynthetic process	89	3	0.38	136	0.05343	0.0066
137	GO:0032720	BP	negative regulation of tumor necrosis fa...	36	2	0.07	137	0.00231	0.00231
138	GO:0016125	BP	sterol metabolic process	73	5	0.74	138	0.07171	0.00089
139	GO:0046006	BP	regulation of activated T cell prolifera...	29	2	0.12	139	1	0.00684
140	GO:0033059	BP	cellular pigmentation	37	2	0.07	140	0.00243	0.00243
141	GO:1904591	BP	positive regulation of protein import	75	5	0.76	141	0.02997	0.001
142	GO:0007140	BP	male meiosis	30	2	0.13	142	0.00731	0.00731
143	GO:0015850	BP	organic hydroxy compound transport	137	3	0.27	143	0.21998	0.00248
144	GO:1903489	BP	positive regulation of lactation	5	2	0.05	144	0.00101	0.00101
145	GO:0009410	BP	response to xenobiotic stimulus	31	2	0.13	145	0.11948	0.00779
146	GO:0046883	BP	regulation of hormone secretion	138	3	0.27	146	0.22144	0.00254
147	GO:0044058	BP	regulation of digestive system process	20	3	0.2	147	0.12324	0.00104
148	GO:0050798	BP	activated T cell proliferation	32	2	0.14	148	1	0.00828
149	GO:0046889	BP	positive regulation of lipid biosyntheti...	40	2	0.08	149	1	0.00284
150	GO:0043066	BP	negative regulation of apoptotic process	595	15	6.06	150	0.0134	0.00112
S.N.	GO.ID	ontology	Term	Annotated	Significant	Expected	Top-150 Rank in Fisher.classic	Fisher.elim	Fisher.classic
1	GO:0042611	CC	MHC protein complex	24	6	0.09	1	1	2.6e-10
2	GO:0030141	CC	secretory granule	185	8	0.34	2	1e-09	1e-09
3	GO:0005615	CC	extracellular space	1048	28	10.27	3	7e-06	1.1e-06
4	GO:0042612	CC	MHC class I protein complex	9	3	0.03	4	4e-06	4e-06
5	GO:0099503	CC	secretory vesicle	266	8	0.49	5	1	1.8e-08
6	GO:0044421	CC	extracellular region part	3070	53	30.07	6	0.15254	1.1e-05
7	GO:0042613	CC	MHC class II protein complex	15	3	0.06	7	2.1e-05	2.1e-05
8	GO:0042611	CC	MHC protein complex	24	4	0.04	8	0.0147	9.3e-08
9	GO:0005576	CC	extracellular region	3414	55	33.44	9	0.22829	5.1e-05
10	GO:0016942	CC	insulin-like growth factor binding prote...	4	2	0.01	10	1	8.1e-05
11	GO:0016023	CC	cytoplasmic, membrane-bounded vesicle	628	9	1.15	11	0.45578	1.1e-06
12	GO:0042611	CC	MHC protein complex	24	4	0.24	12	1	8.1e-05
13	GO:0042567	CC	insulin-like growth factor ternary compl...	4	2	0.01	13	8.1e-05	8.1e-05
14	GO:0042613	CC	MHC class II protein complex	15	3	0.03	14	2.5e-06	2.5e-06
15	GO:0031262	CC	Ndc80 complex	4	2	0.04	15	0.00056	0.00056
16	GO:0036454	CC	growth factor complex	4	2	0.01	16	1	8.1e-05
17	GO:0031410	CC	cytoplasmic vesicle	703	9	1.28	17	0.50987	2.9e-06
18	GO:0099503	CC	secretory vesicle	266	9	2.61	18	0.17897	0.00125
19	GO:0005615	CC	extracellular space	1048	13	3.89	19	0.0011	0.0001
20	GO:0097708	CC	intracellular vesicle	705	9	1.29	20	0.51124	3e-06
21	GO:0030141	CC	secretory granule	185	7	1.81	21	0.00233	0.00233
22	GO:0098797	CC	plasma membrane protein complex	399	7	1.48	22	0.7201	0.00066
23	GO:0022627	CC	cytosolic small ribosomal subunit	60	3	0.11	23	0.00018	0.00018
24	GO:0042627	CC	chylomicron	8	2	0.08	24	0.00257	0.00257
25	GO:0044421	CC	extracellular region part	3070	22	11.39	25	0.1716	0.00102
26	GO:0005615	CC	extracellular space	1048	8	1.91	26	0.00044	0.00044
27	GO:0042612	CC	MHC class I protein complex	9	2	0.09	27	0.00328	0.00328
28	GO:0005576	CC	extracellular region	3414	23	12.67	28	0.1938	0.00176
29	GO:0015935	CC	small ribosomal subunit	83	3	0.15	29	1	0.00046
30	GO:0031988	CC	membrane-bounded vesicle	2624	39	25.7	30	0.03253	0.00417
31	GO:0044459	CC	plasma membrane part	1768	14	6.56	31	0.2255	0.00458
32	GO:0044459	CC	plasma membrane part	1768	9	3.23	32	0.06121	0.00331
33	GO:0034385	CC	triglyceride-rich lipoprotein particle	11	2	0.11	33	1	0.00495
34	GO:0042587	CC	glycogen granule	2	1	0.01	34	0.0074	0.00741
35	GO:0031988	CC	membrane-bounded vesicle	2624	11	4.79	35	0.66234	0.00479
36	GO:0034361	CC	very-low-density lipoprotein particle	11	2	0.11	36	0.00495	0.00495
37	GO:0035867	CC	alphav-beta3 integrin-IGF-1-IGF1R comple...	3	1	0.01	37	0.0111	0.01109
38	GO:0022626	CC	cytosolic ribosome	190	3	0.35	38	1	0.00491
39	GO:0031982	CC	vesicle	2740	39	26.84	39	0.05626	0.00866
40	GO:0000275	CC	mitochondrial proton-transporting ATP sy...	3	1	0.01	40	0.0111	0.01109
41	GO:0098797	CC	plasma membrane protein complex	399	4	0.73	41	0.47237	0.00569
42	GO:0042613	CC	MHC class II protein complex	15	2	0.15	42	0.00921	0.00921
43	GO:0032432	CC	actin filament bundle	48	2	0.18	43	0.0137	0.0137
44	GO:0031982	CC	vesicle	2740	11	5	44	0.69506	0.00671
45	GO:0005578	CC	proteinaceous extracellular matrix	241	7	2.36	45	0.00969	0.00969
46	GO:0098796	CC	membrane protein complex	867	8	3.22	46	0.7816	0.01435
47	GO:0044391	CC	ribosomal subunit	246	3	0.45	47	1	0.00998
48	GO:0097229	CC	sperm end piece	1	1	0.01	48	0.00979	0.00979
49	GO:0030868	CC	smooth endoplasmic reticulum membrane	4	1	0.01	49	0.0148	0.01476
50	GO:0031045	CC	dense core granule	7	1	0.01	50	0.01271	0.01271
51	GO:0070032	CC	synaptobrevin 2-SNAP-25-syntaxin-1a-comp...	1	1	0.01	51	0.00979	0.00979
52	GO:0097425	CC	smooth endoplasmic reticulum part	4	1	0.01	52	0.0148	0.01476
53	GO:0005576	CC	extracellular region	3414	12	6.23	53	0.44465	0.01276
54	GO:0090651	CC	apical cytoplasm	1	1	0.01	54	0.00979	0.00979
55	GO:0071546	CC	pi-body	5	1	0.02	55	0.0184	0.01842
56	GO:0044445	CC	cytosolic part	287	3	0.52	56	1	0.0151
57	GO:0034364	CC	high-density lipoprotein particle	16	2	0.16	57	0.01046	0.01046
58	GO:0022627	CC	cytosolic small ribosomal subunit	60	2	0.22	58	0.0209	0.02089
59	GO:0042612	CC	MHC class I protein complex	9	1	0.02	59	0.01631	0.01631
60	GO:0098862	CC	cluster of actin-based cell projections	100	4	0.98	60	0.01682	0.01682
61	GO:0045261	CC	proton-transporting ATP synthase complex...	6	1	0.02	61	0.0221	0.02206
62	GO:0005840	CC	ribosome	318	3	0.58	62	1	0.0198
63	GO:1990777	CC	lipoprotein particle	21	2	0.21	63	1	0.01772
64	GO:0034991	CC	nuclear meiotic cohesin complex	6	1	0.02	64	0.0221	0.02206
65	GO:0043657	CC	host cell	11	1	0.02	65	0.0199	0.0199
66	GO:0034358	CC	plasma lipoprotein particle	21	2	0.21	66	1	0.01772
67	GO:0000798	CC	nuclear cohesin complex	7	1	0.03	67	0.0257	0.0257
68	GO:0018995	CC	host	11	1	0.02	68	0.0199	0.0199
69	GO:0070062	CC	extracellular exosome	2160	31	21.16	69	0.01777	0.01777
70	GO:0030673	CC	axolemma	7	1	0.03	70	0.0257	0.0257
71	GO:0042581	CC	specific granule	12	1	0.02	71	0.02169	0.02169
72	GO:1903561	CC	extracellular vesicle	2174	31	21.29	72	0.01932	0.01932
73	GO:0030893	CC	meiotic cohesin complex	7	1	0.03	73	0.0257	0.0257
74	GO:0044215	CC	other organism	13	1	0.02	74	0.02348	0.02348
75	GO:0043230	CC	extracellular organelle	2175	31	21.3	75	0.01943	0.01943
76	GO:0032982	CC	myosin filament	8	1	0.03	76	0.0293	0.02931
77	GO:0044216	CC	other organism cell	13	1	0.02	77	0.02348	0.02348
78	GO:0072534	CC	perineuronal net	2	1	0.02	78	0.01949	0.01949
79	GO:0032433	CC	filopodium tip	8	1	0.03	79	0.0293	0.02931
80	GO:0044217	CC	other organism part	13	1	0.02	80	0.02348	0.02348
81	GO:0032994	CC	protein-lipid complex	23	2	0.23	81	1	0.02108
82	GO:0000778	CC	condensed nuclear chromosome kinetochore	10	1	0.04	82	0.0365	0.03651
83	GO:0012505	CC	endomembrane system	2482	9	4.53	83	0.96508	0.02876
84	GO:0042734	CC	presynaptic membrane	25	2	0.24	84	0.02468	0.02468
85	GO:0032589	CC	neuron projection membrane	10	1	0.04	85	0.0365	0.03651
86	GO:0044421	CC	extracellular region part	3070	10	5.6	86	0.80505	0.04048
87	GO:0031526	CC	brush border membrane	26	2	0.25	87	0.02657	0.02657
88	GO:0015935	CC	small ribosomal subunit	83	2	0.31	88	0.038	0.03805
89	GO:0016328	CC	lateral plasma membrane	38	1	0.07	89	0.06714	0.06714
90	GO:0005753	CC	mitochondrial proton-transporting ATP sy...	26	2	0.25	90	0.02657	0.02657
91	GO:0031982	CC	vesicle	2740	16	10.17	91	0.0388	0.03877
92	GO:0098796	CC	membrane protein complex	867	4	1.58	92	0.76298	0.07096
93	GO:0045259	CC	proton-transporting ATP synthase complex	27	2	0.26	93	0.02851	0.02851
94	GO:0060293	CC	germ plasm	11	1	0.04	94	0.0401	0.04009
95	GO:0044444	CC	cytoplasmic part	5318	14	9.71	95	0.96424	0.07192
96	GO:0035867	CC	alphav-beta3 integrin-IGF-1-IGF1R comple...	3	1	0.03	96	0.0291	0.0291
97	GO:0000800	CC	lateral element	11	1	0.04	97	0.0401	0.04009
98	GO:0005881	CC	cytoplasmic microtubule	45	1	0.08	98	0.07902	0.07902
99	GO:1990357	CC	terminal web	3	1	0.03	99	0.0291	0.0291
100	GO:0043186	CC	P granule	11	1	0.04	100	0.0401	0.04009
101	GO:0005788	CC	endoplasmic reticulum lumen	49	1	0.09	101	0.08574	0.08574
102	GO:0032983	CC	kainate selective glutamate receptor com...	3	1	0.03	102	0.0291	0.0291
103	GO:0045495	CC	pole plasm	11	1	0.04	103	0.0401	0.04009
104	GO:0030658	CC	transport vesicle membrane	62	1	0.11	104	0.10727	0.10727
105	GO:0000275	CC	mitochondrial proton-transporting ATP sy...	3	1	0.03	105	0.0291	0.0291
106	GO:0008278	CC	cohesin complex	11	1	0.04	106	0.0401	0.04009
107	GO:0005923	CC	bicellular tight junction	84	1	0.15	107	0.14259	0.14259
108	GO:0005791	CC	rough endoplasmic reticulum	28	2	0.27	108	0.03051	0.03051
109	GO:0001673	CC	male germ cell nucleus	12	1	0.04	109	0.0437	0.04365
110	GO:0070160	CC	occluding junction	87	1	0.16	110	0.1473	0.1473
111	GO:0005802	CC	trans-Golgi network	121	4	1.19	111	0.03118	0.03118
112	GO:0044215	CC	other organism	13	1	0.05	112	0.0472	0.0472
113	GO:0030529	CC	intracellular ribonucleoprotein complex	759	3	1.39	113	1	0.15922
114	GO:0005903	CC	brush border	70	3	0.69	114	0.03132	0.03132
115	GO:0044216	CC	other organism cell	13	1	0.05	115	0.0472	0.0472
116	GO:1990904	CC	ribonucleoprotein complex	760	3	1.39	116	1	0.15966
117	GO:0016942	CC	insulin-like growth factor binding prote...	4	1	0.04	117	0.03861	0.03861
118	GO:0044217	CC	other organism part	13	1	0.05	118	0.0472	0.0472
119	GO:0043296	CC	apical junction complex	100	1	0.18	119	0.16743	0.16743
120	GO:0036454	CC	growth factor complex	4	1	0.04	120	0.03861	0.03861
121	GO:0005614	CC	interstitial matrix	14	1	0.05	121	0.0507	0.05074
122	GO:0005886	CC	plasma membrane	4003	10	7.31	122	0.49449	0.17362
123	GO:0042567	CC	insulin-like growth factor ternary compl...	4	1	0.04	123	0.03861	0.03861
124	GO:0005833	CC	hemoglobin complex	14	1	0.05	124	0.0507	0.05074
125	GO:0097060	CC	synaptic membrane	108	1	0.2	125	0.17958	0.17958
126	GO:0044425	CC	membrane part	6400	74	62.69	126	0.09663	0.0404
127	GO:0070062	CC	extracellular exosome	2160	13	8.02	127	0.051	0.05096
128	GO:0016323	CC	basolateral plasma membrane	111	1	0.2	128	0.1841	0.1841
129	GO:0031012	CC	extracellular matrix	399	8	3.91	129	0.78062	0.04293
130	GO:1903561	CC	extracellular vesicle	2174	13	8.07	130	0.0532	0.05321
131	GO:0071944	CC	cell periphery	4102	10	7.49	131	0.52381	0.1948
132	GO:0016023	CC	cytoplasmic, membrane-bounded vesicle	628	11	6.15	132	0.6083	0.04497
133	GO:0031988	CC	membrane-bounded vesicle	2624	15	9.74	133	0.0534	0.05337
134	GO:0005829	CC	cytosol	1261	4	2.3	134	0.8723	0.1949
135	GO:0030485	CC	smooth muscle contractile fiber	5	1	0.05	135	0.04803	0.04803
136	GO:0043230	CC	extracellular organelle	2175	13	8.07	136	0.0534	0.05338
137	GO:0005802	CC	trans-Golgi network	121	1	0.22	137	0.19897	0.19897
138	GO:0098878	CC	neurotransmitter receptor complex	38	2	0.37	138	0.05327	0.05327
139	GO:0005790	CC	smooth endoplasmic reticulum	16	1	0.06	139	0.0578	0.05778
140	GO:0098590	CC	plasma membrane region	512	2	0.93	140	0.2397	0.2397
141	GO:0008328	CC	ionotropic glutamate receptor complex	38	2	0.37	141	0.05327	0.05327
142	GO:0005578	CC	proteinaceous extracellular matrix	241	3	0.89	142	0.0603	0.06026
143	GO:0009986	CC	cell surface	536	2	0.98	143	0.25607	0.25607
144	GO:0031224	CC	intrinsic component of membrane	5599	65	54.84	144	0.05459	0.05459
145	GO:0033178	CC	proton-transporting two-sector ATPase co...	17	1	0.06	145	0.0613	0.06128
146	GO:0043025	CC	neuronal cell body	165	1	0.3	146	0.26136	0.26136
147	GO:0005783	CC	endoplasmic reticulum	974	15	9.54	147	0.05505	0.05505
148	GO:0043073	CC	germ cell nucleus	18	1	0.07	148	0.0648	0.06477
149	GO:0098791	CC	Golgi subcompartment	168	1	0.31	149	0.26543	0.26543
150	GO:0072562	CC	blood microparticle	88	3	0.86	150	0.05538	0.05538

## Sheet: topGOResults (3)
Table S6: Sheet 3. Identification of top-150 DEGs GO terms in liver tissues by comparing the Polish-HF vs. Polish Red cattle breeds using DEseq and EdgeR pipelines.
S.N.	GO.ID	ontology	Term	Annotated	Significant	Expected	Top-150 Rank in Fisher.classic	Fisher.elim	Fisher.classic
1	GO:0016709	MF	oxidoreductase activity, acting on paire...	26	4	0.09	1	0.07169	2.1e-06
2	GO:0030234	MF	enzyme regulator activity	726	33	12.49	2	0.12739	3.2e-07
3	GO:0048407	MF	platelet-derived growth factor binding	11	5	0.07	3	5.1e-09	5.1e-09
4	GO:0016705	MF	oxidoreductase activity, acting on paire...	156	6	0.56	4	0.38282	1.9e-05
5	GO:0016538	MF	cyclin-dependent protein serine/threonin...	26	6	0.45	5	0.0019	4.2e-06
6	GO:0005198	MF	structural molecule activity	617	16	4.08	6	0.26643	2.6e-06
7	GO:0016215	MF	acyl-CoA desaturase activity	4	2	0.01	7	1	7.5e-05
8	GO:0004857	MF	enzyme inhibitor activity	314	18	5.4	8	0.01861	8.5e-06
9	GO:0005201	MF	extracellular matrix structural constitu...	40	5	0.26	9	6.2e-06	6.2e-06
10	GO:0004768	MF	stearoyl-CoA 9-desaturase activity	4	2	0.01	10	7.5e-05	7.5e-05
11	GO:0098772	MF	molecular function regulator	1003	34	17.25	11	0.67018	0.00011
12	GO:0015078	MF	hydrogen ion transmembrane transporter a...	106	7	0.7	12	6.3e-06	6.3e-06
13	GO:0016717	MF	oxidoreductase activity, acting on paire...	5	2	0.02	13	1	0.00012
14	GO:0050113	MF	inositol oxygenase activity	2	2	0.03	14	0.00029	0.00029
15	GO:0005161	MF	platelet-derived growth factor receptor ...	9	3	0.06	15	2.3e-05	2.3e-05
16	GO:0004497	MF	monooxygenase activity	100	4	0.36	16	0.27779	0.00044
17	GO:0003823	MF	antigen binding	76	7	1.31	17	0.00033	0.00033
18	GO:0005102	MF	receptor binding	1126	20	7.44	18	0.00767	3.9e-05
19	GO:0001972	MF	retinoic acid binding	9	2	0.03	19	0.00044	0.00044
20	GO:0061134	MF	peptidase regulator activity	201	11	3.46	20	0.26206	0.00073
21	GO:0005017	MF	platelet-derived growth factor-activated...	2	2	0.01	21	1	4.3e-05
22	GO:0016491	MF	oxidoreductase activity	694	9	2.48	22	0.88083	0.00071
23	GO:0004861	MF	cyclin-dependent protein serine/threonin...	11	3	0.19	23	0.00075	0.00075
24	GO:0019838	MF	growth factor binding	104	6	0.69	24	0.44076	6.4e-05
25	GO:0005501	MF	retinoid binding	21	2	0.08	25	1	0.00252
26	GO:0016805	MF	dipeptidase activity	12	3	0.21	26	0.00099	0.00099
27	GO:0070851	MF	growth factor receptor binding	106	6	0.7	27	0.02441	7.2e-05
28	GO:0019840	MF	isoprenoid binding	21	2	0.08	28	1	0.00252
29	GO:0008047	MF	enzyme activator activity	317	14	5.45	29	0.00121	0.00121
30	GO:0038085	MF	vascular endothelial growth factor bindi...	3	2	0.02	30	0.00013	0.00013
31	GO:0004375	MF	glycine dehydrogenase (decarboxylating) ...	1	1	0	31	0.00357	0.00357
32	GO:0005515	MF	protein binding	5029	110	86.5	32	0.06485	0.00126
33	GO:0005539	MF	glycosaminoglycan binding	130	6	0.86	33	0.19393	0.00022
34	GO:0047598	MF	7-dehydrocholesterol reductase activity	1	1	0	34	0.00357	0.00357
35	GO:0005506	MF	iron ion binding	184	10	3.16	35	0.00133	0.00133
36	GO:1901681	MF	sulfur compound binding	143	6	0.95	36	0.25781	0.00037
37	GO:0042282	MF	hydroxymethylglutaryl-CoA reductase acti...	1	1	0	37	0.00357	0.00357
38	GO:0019901	MF	protein kinase binding	395	16	6.79	38	0.00137	0.00137
39	GO:0003735	MF	structural constituent of ribosome	271	8	1.79	39	0.00043	0.00043
40	GO:0016642	MF	oxidoreductase activity, acting on the C...	1	1	0	40	1	0.00357
41	GO:0016705	MF	oxidoreductase activity, acting on paire...	156	9	2.68	41	0.01555	0.00152
42	GO:0008201	MF	heparin binding	96	5	0.63	42	0.00043	0.00043
43	GO:0004420	MF	hydroxymethylglutaryl-CoA reductase (NAD...	1	1	0	43	0.00357	0.00357
44	GO:0016215	MF	acyl-CoA desaturase activity	4	2	0.07	44	1	0.00173
45	GO:0034185	MF	apolipoprotein binding	8	2	0.05	45	0.00118	0.00118
46	GO:0004506	MF	squalene monooxygenase activity	1	1	0	46	0.00357	0.00357
47	GO:0004523	MF	RNA-DNA hybrid ribonuclease activity	4	2	0.07	47	0.00173	0.00173
48	GO:0022891	MF	substrate-specific transmembrane transpo...	843	14	5.57	48	0.29457	0.00125
49	GO:0008398	MF	sterol 14-demethylase activity	1	1	0	49	0.00357	0.00357
50	GO:0004768	MF	stearoyl-CoA 9-desaturase activity	4	2	0.07	50	0.00173	0.00173
51	GO:0003823	MF	antigen binding	76	4	0.5	51	0.0016	0.0016
52	GO:0005506	MF	iron ion binding	184	4	0.66	52	0.00419	0.00419
53	GO:0019900	MF	kinase binding	443	17	7.62	53	0.55199	0.00175
54	GO:0042802	MF	identical protein binding	769	13	5.08	54	0.00162	0.00162
55	GO:0031406	MF	carboxylic acid binding	92	3	0.33	55	0.24947	0.00433
56	GO:0019887	MF	protein kinase regulator activity	133	8	2.29	56	0.5401	0.00212
57	GO:0061134	MF	peptidase regulator activity	201	6	1.33	57	0.07689	0.00216
58	GO:0048029	MF	monosaccharide binding	31	2	0.11	58	0.09697	0.00546
59	GO:0046790	MF	virion binding	5	2	0.09	59	0.00285	0.00285
60	GO:0015075	MF	ion transmembrane transporter activity	721	12	4.77	60	0.33153	0.0028
61	GO:0033293	MF	monocarboxylic acid binding	32	2	0.11	61	1	0.00581
62	GO:0001849	MF	complement component C1q binding	5	2	0.09	62	0.00285	0.00285
63	GO:0022857	MF	transmembrane transporter activity	935	14	6.18	63	0.39534	0.00328
64	GO:0003987	MF	acetate-CoA ligase activity	2	1	0.01	64	0.00714	0.00714
65	GO:0016717	MF	oxidoreductase activity, acting on paire...	5	2	0.09	65	1	0.00285
66	GO:0004866	MF	endopeptidase inhibitor activity	154	5	1.02	66	0.15082	0.00354
67	GO:0004421	MF	hydroxymethylglutaryl-CoA synthase activ...	2	1	0.01	67	0.00714	0.00714
68	GO:0015295	MF	solute:proton symporter activity	17	3	0.29	68	0.00286	0.00286
69	GO:0004869	MF	cysteine-type endopeptidase inhibitor ac...	47	3	0.31	69	0.00368	0.00368
70	GO:0042806	MF	fucose binding	2	1	0.01	70	0.00714	0.00714
71	GO:0034987	MF	immunoglobulin receptor binding	18	3	0.31	71	0.00339	0.00339
72	GO:0004714	MF	transmembrane receptor protein tyrosine ...	48	3	0.32	72	0.25868	0.00391
73	GO:0000254	MF	C-4 methylsterol oxidase activity	2	1	0.01	73	0.00714	0.00714
74	GO:0030414	MF	peptidase inhibitor activity	177	9	3.04	74	0.00357	0.00357
75	GO:0061135	MF	endopeptidase regulator activity	160	5	1.06	75	0.16433	0.00417
76	GO:0008401	MF	retinoic acid 4-hydroxylase activity	3	1	0.01	76	0.01069	0.01069
77	GO:0019207	MF	kinase regulator activity	148	8	2.55	77	0.61153	0.00409
78	GO:0022892	MF	substrate-specific transporter activity	995	14	6.58	78	0.46149	0.00568
79	GO:0047499	MF	calcium-independent phospholipase A2 act...	3	1	0.01	79	0.01069	0.01069
80	GO:0016491	MF	oxidoreductase activity	694	22	11.94	80	0.04503	0.00431
81	GO:0015077	MF	monovalent inorganic cation transmembran...	326	7	2.15	81	1	0.00585
82	GO:0005539	MF	glycosaminoglycan binding	130	3	0.46	82	0.01122	0.01122
83	GO:0019899	MF	enzyme binding	1379	37	23.72	83	0.13923	0.00433
84	GO:0005509	MF	calcium ion binding	596	10	3.94	84	0.00597	0.00597
85	GO:0020037	MF	heme binding	132	3	0.47	85	0.01169	0.01169
86	GO:0035173	MF	histone kinase activity	20	3	0.34	86	0.17264	0.00462
87	GO:0034987	MF	immunoglobulin receptor binding	18	2	0.12	87	0.00618	0.00618
88	GO:0046906	MF	tetrapyrrole binding	139	3	0.5	88	0.01343	0.01343
89	GO:0000150	MF	recombinase activity	7	2	0.12	89	0.00585	0.00585
90	GO:0030414	MF	peptidase inhibitor activity	177	5	1.17	90	0.2036	0.00637
91	GO:0048248	MF	CXCR3 chemokine receptor binding	4	1	0.01	91	0.01422	0.01422
92	GO:0005102	MF	receptor binding	1126	31	19.37	92	0.12007	0.00624
93	GO:0015192	MF	L-phenylalanine transmembrane transporte...	1	1	0.01	93	0.00661	0.00661
94	GO:0016405	MF	CoA-ligase activity	4	1	0.01	94	1	0.01422
95	GO:0061135	MF	endopeptidase regulator activity	160	8	2.75	95	0.00651	0.00651
96	GO:0001730	MF	2'-5'-oligoadenylate synthetase activity	1	1	0.01	96	0.00661	0.00661
97	GO:0003847	MF	1-alkyl-2-acetylglycerophosphocholine es...	4	1	0.01	97	0.01422	0.01422
98	GO:0003777	MF	microtubule motor activity	69	5	1.19	98	0.00665	0.00665
99	GO:0005148	MF	prolactin receptor binding	1	1	0.01	99	0.00661	0.00661
100	GO:1901681	MF	sulfur compound binding	143	3	0.51	100	0.01448	0.01448
101	GO:0030291	MF	protein serine/threonine kinase inhibito...	23	3	0.4	101	1	0.0069
102	GO:0005018	MF	platelet-derived growth factor alpha-rec...	1	1	0.01	102	0.00661	0.00661
103	GO:0050662	MF	coenzyme binding	153	3	0.55	103	0.01733	0.01733
104	GO:0001846	MF	opsonin binding	8	2	0.14	104	1	0.00771
105	GO:0005019	MF	platelet-derived growth factor beta-rece...	1	1	0.01	105	0.00661	0.00661
106	GO:0031995	MF	insulin-like growth factor II binding	5	1	0.02	106	0.01775	0.01775
107	GO:0020037	MF	heme binding	132	7	2.27	107	0.00783	0.00783
108	GO:0004465	MF	lipoprotein lipase activity	1	1	0.01	108	0.00661	0.00661
109	GO:0016208	MF	AMP binding	5	1	0.02	109	0.01775	0.01775
110	GO:0005179	MF	hormone activity	101	6	1.74	110	0.00794	0.00794
111	GO:0019199	MF	transmembrane receptor protein kinase ac...	61	3	0.4	111	0.31892	0.00764
112	GO:0045545	MF	syndecan binding	5	1	0.02	112	0.01775	0.01775
113	GO:0001848	MF	complement binding	9	2	0.15	113	1	0.0098
114	GO:0005104	MF	fibroblast growth factor receptor bindin...	24	2	0.16	114	0.01086	0.01086
115	GO:0031849	MF	olfactory receptor binding	5	1	0.02	115	0.01775	0.01775
116	GO:0035174	MF	histone serine kinase activity	9	2	0.15	116	0.0098	0.0098
117	GO:0005215	MF	transporter activity	1188	15	7.85	117	0.49459	0.01104
118	GO:0046912	MF	transferase activity, transferring acyl ...	5	1	0.02	118	1	0.01775
119	GO:0003688	MF	DNA replication origin binding	9	2	0.15	119	0.0098	0.0098
120	GO:0016155	MF	formyltetrahydrofolate dehydrogenase act...	2	1	0.01	120	0.01318	0.01318
121	GO:0005496	MF	steroid binding	58	2	0.21	121	0.01824	0.01824
122	GO:0046906	MF	tetrapyrrole binding	139	7	2.39	122	1	0.01026
123	GO:0033754	MF	indoleamine 2,3-dioxygenase activity	2	1	0.01	123	0.01318	0.01318
124	GO:0047372	MF	acylglycerol lipase activity	6	1	0.02	124	0.02126	0.02126
125	GO:0015631	MF	tubulin binding	247	10	4.25	125	0.01057	0.01057
126	GO:0005006	MF	epidermal growth factor-activated recept...	2	1	0.01	126	0.01318	0.01318
127	GO:0004620	MF	phospholipase activity	68	2	0.24	127	0.02458	0.02458
128	GO:0016701	MF	oxidoreductase activity, acting on singl...	29	3	0.5	128	0.37199	0.01321
129	GO:0030226	MF	apolipoprotein receptor activity	2	1	0.01	129	0.01318	0.01318
130	GO:0008289	MF	lipid binding	473	5	1.69	130	0.214	0.02646
131	GO:0042802	MF	identical protein binding	769	22	13.23	131	0.01351	0.01351
132	GO:0004531	MF	deoxyribonuclease II activity	2	1	0.01	132	0.01318	0.01318
133	GO:0003924	MF	GTPase activity	180	3	0.64	133	0.02646	0.02646
134	GO:0005402	MF	cation:sugar symporter activity	11	2	0.19	134	0.01463	0.01463
135	GO:0004833	MF	tryptophan 2,3-dioxygenase activity	2	1	0.01	135	0.01318	0.01318
136	GO:0016857	MF	racemase and epimerase activity, acting ...	8	1	0.03	136	0.02825	0.02825
137	GO:0005351	MF	sugar:proton symporter activity	11	2	0.19	137	0.01463	0.01463
138	GO:0015190	MF	L-leucine transmembrane transporter acti...	2	1	0.01	138	0.01318	0.01318
139	GO:0030898	MF	actin-dependent ATPase activity	8	1	0.03	139	0.02825	0.02825
140	GO:0005096	MF	GTPase activator activity	186	8	3.2	140	0.01526	0.01526
141	GO:0015196	MF	L-tryptophan transmembrane transporter a...	2	1	0.01	141	0.01318	0.01318
142	GO:0031386	MF	protein tag	8	1	0.03	142	0.02825	0.02825
143	GO:0008119	MF	thiopurine S-methyltransferase activity	1	1	0.02	143	0.0172	0.0172
144	GO:0015658	MF	branched-chain amino acid transmembrane ...	2	1	0.01	144	0.01318	0.01318
145	GO:0003824	MF	catalytic activity	5285	26	18.89	145	0.46853	0.0306
146	GO:0008386	MF	cholesterol monooxygenase (side-chain-cl...	1	1	0.02	146	0.0172	0.0172
147	GO:0090556	MF	phosphatidylserine-translocating ATPase ...	2	1	0.01	147	0.01318	0.01318
148	GO:0016878	MF	acid-thiol ligase activity	9	1	0.03	148	1	0.03173
149	GO:0015922	MF	aspartate oxidase activity	1	1	0.02	149	0.0172	0.0172
150	GO:0015247	MF	aminophospholipid transporter activity	2	1	0.01	150	0.01318	0.01318
S.N.	GO.ID	ontology	Term	Annotated	Significant	Expected	Top-150 Rank in Fisher.classic	Fisher.elim	Fisher.classic
1	GO:0008610	BP	lipid biosynthetic process	382	10	1.25	1	0.03325	3.6e-07
2	GO:1903047	BP	mitotic cell cycle process	497	33	8.44	2	0.08116	2e-11
3	GO:0006754	BP	ATP biosynthetic process	41	6	0.27	3	0.0854	2.8e-07
4	GO:0016126	BP	sterol biosynthetic process	34	4	0.11	4	0.01531	4.4e-06
5	GO:0000278	BP	mitotic cell cycle	581	34	9.86	5	0.14161	2.9e-10
6	GO:0015985	BP	energy coupled proton transport, down el...	27	5	0.18	6	1	8.6e-07
7	GO:0006629	BP	lipid metabolic process	910	13	2.97	7	0.06182	4.9e-06
8	GO:0007049	BP	cell cycle	1068	46	18.13	8	0.49681	4.1e-09
9	GO:0015986	BP	ATP synthesis coupled proton transport	27	5	0.18	9	8.6e-07	8.6e-07
10	GO:0044281	BP	small molecule metabolic process	1334	14	4.36	10	0.22835	6.5e-05
11	GO:0022402	BP	cell cycle process	842	39	14.29	11	0.81889	1e-08
12	GO:0009145	BP	purine nucleoside triphosphate biosynthe...	51	6	0.34	12	0.14193	1.1e-06
13	GO:0016125	BP	sterol metabolic process	73	4	0.24	13	0.12711	9.3e-05
14	GO:0007067	BP	mitotic nuclear division	268	20	4.55	14	0.01678	3.3e-08
15	GO:0009206	BP	purine ribonucleoside triphosphate biosy...	51	6	0.34	15	0.14193	1.1e-06
16	GO:0006695	BP	cholesterol biosynthetic process	29	3	0.09	16	0.0036	0.00011
17	GO:0051301	BP	cell division	274	20	4.65	17	2.5e-06	4.7e-08
18	GO:0009201	BP	ribonucleoside triphosphate biosynthetic...	56	6	0.37	18	0.16889	1.9e-06
19	GO:0044711	BP	single-organism biosynthetic process	894	11	2.92	19	0.35279	0.00012
20	GO:0000280	BP	nuclear division	387	24	6.57	20	0.16932	4.8e-08
21	GO:0070374	BP	positive regulation of ERK1 and ERK2 cas...	132	8	0.88	21	2.8e-06	2.8e-06
22	GO:0044710	BP	single-organism metabolic process	3105	22	10.14	22	0.16807	0.00013
23	GO:0007059	BP	chromosome segregation	250	19	4.24	23	0.01063	5.5e-08
24	GO:0015992	BP	proton transport	139	8	0.93	24	0.03448	4.1e-06
25	GO:1902653	BP	secondary alcohol biosynthetic process	31	3	0.1	25	1	0.00014
26	GO:0048285	BP	organelle fission	423	25	7.18	26	0.13894	6.4e-08
27	GO:0070372	BP	regulation of ERK1 and ERK2 cascade	186	9	1.24	27	0.28577	4.1e-06
28	GO:0008202	BP	steroid metabolic process	156	5	0.51	28	0.05831	0.00015
29	GO:0098813	BP	nuclear chromosome segregation	204	16	3.46	29	0.13688	4.1e-07
30	GO:0006818	BP	hydrogen transport	140	8	0.93	30	0.03526	4.3e-06
31	GO:0051607	BP	defense response to virus	157	5	0.51	31	0.00148	0.00016
32	GO:0044772	BP	mitotic cell cycle phase transition	238	17	4.04	32	0.32404	6.7e-07
33	GO:0009142	BP	nucleoside triphosphate biosynthetic pro...	65	6	0.43	33	0.21532	4.5e-06
34	GO:0006694	BP	steroid biosynthetic process	89	4	0.29	34	0.16929	0.0002
35	GO:0043086	BP	negative regulation of catalytic activit...	598	28	10.15	35	0.00153	1.2e-06
36	GO:0009168	BP	purine ribonucleoside monophosphate bios...	68	6	0.45	36	0.23022	5.9e-06
37	GO:0044255	BP	cellular lipid metabolic process	691	9	2.26	37	0.22858	0.00035
38	GO:0044092	BP	negative regulation of molecular functio...	793	33	13.46	38	0.19577	1.8e-06
39	GO:0009127	BP	purine nucleoside monophosphate biosynth...	68	6	0.45	39	0.23022	5.9e-06
40	GO:0055114	BP	oxidation-reduction process	849	10	2.77	40	0.00131	0.00036
41	GO:0044770	BP	cell cycle phase transition	260	17	4.41	41	0.52818	2.3e-06
42	GO:0070371	BP	ERK1 and ERK2 cascade	196	9	1.31	42	0.32901	6.3e-06
43	GO:1901617	BP	organic hydroxy compound biosynthetic pr...	114	4	0.37	43	0.23124	0.00052
44	GO:0050790	BP	regulation of catalytic activity	1692	54	28.72	44	1	3.3e-06
45	GO:1902600	BP	hydrogen ion transmembrane transport	112	7	0.75	45	0.1017	9.7e-06
46	GO:0009615	BP	response to virus	204	5	0.67	46	1	0.00052
47	GO:0000819	BP	sister chromatid segregation	141	12	2.39	47	0.00814	5.1e-06
48	GO:0009156	BP	ribonucleoside monophosphate biosyntheti...	77	6	0.51	48	0.27325	1.2e-05
49	GO:0044283	BP	small molecule biosynthetic process	333	6	1.09	49	1	0.00072
50	GO:0000070	BP	mitotic sister chromatid segregation	119	11	2.02	50	0.01149	5.7e-06
51	GO:0050878	BP	regulation of body fluid levels	220	9	1.47	51	0.00503	1.6e-05
52	GO:0090026	BP	positive regulation of monocyte chemotax...	14	2	0.05	52	0.00093	0.00093
53	GO:0065009	BP	regulation of molecular function	2110	62	35.82	53	0.52559	7.9e-06
54	GO:0009124	BP	nucleoside monophosphate biosynthetic pr...	84	6	0.56	54	0.30507	2e-05
55	GO:0006720	BP	isoprenoid metabolic process	59	3	0.19	55	0.11288	0.00094
56	GO:1902850	BP	microtubule cytoskeleton organization in...	47	7	0.8	56	0.01664	1.3e-05
57	GO:0042451	BP	purine nucleoside biosynthetic process	84	6	0.56	57	0.30507	2e-05
58	GO:0071677	BP	positive regulation of mononuclear cell ...	15	2	0.05	58	1	0.00107
59	GO:0051726	BP	regulation of cell cycle	650	27	11.03	59	0.25955	1.7e-05
60	GO:0046129	BP	purine ribonucleoside biosynthetic proce...	84	6	0.56	60	0.30507	2e-05
61	GO:0032787	BP	monocarboxylic acid metabolic process	374	6	1.22	61	0.55875	0.00132
62	GO:0010564	BP	regulation of cell cycle process	402	20	6.82	62	0.05445	1.8e-05
63	GO:0009152	BP	purine ribonucleotide biosynthetic proce...	181	8	1.21	63	0.07486	2.8e-05
64	GO:0090025	BP	regulation of monocyte chemotaxis	17	2	0.06	64	1	0.00138
65	GO:1901990	BP	regulation of mitotic cell cycle phase t...	165	12	2.8	65	0.08905	2.5e-05
66	GO:0001101	BP	response to acid chemical	133	7	0.89	66	0.01739	3e-05
67	GO:0008203	BP	cholesterol metabolic process	68	3	0.22	67	1	0.00142
68	GO:0007052	BP	mitotic spindle organization	36	6	0.61	68	0.00153	2.9e-05
69	GO:0006164	BP	purine nucleotide biosynthetic process	183	8	1.22	69	0.07715	3e-05
70	GO:0046165	BP	alcohol biosynthetic process	68	3	0.22	70	1	0.00142
71	GO:0051336	BP	regulation of hydrolase activity	998	35	16.94	71	0.0096	3.5e-05
72	GO:0009611	BP	response to wounding	302	10	2.01	72	0.00592	3.3e-05
73	GO:1902652	BP	secondary alcohol metabolic process	74	3	0.24	73	1	0.00181
74	GO:0051346	BP	negative regulation of hydrolase activit...	339	17	5.75	74	0.0121	7.1e-05
75	GO:0072522	BP	purine-containing compound biosynthetic ...	188	8	1.25	75	0.083	3.7e-05
76	GO:0008299	BP	isoprenoid biosynthetic process	21	2	0.07	76	0.00211	0.00211
77	GO:1901987	BP	regulation of cell cycle phase transitio...	184	12	3.12	77	0.15763	7.3e-05
78	GO:0043200	BP	response to amino acid	57	5	0.38	78	0.05638	3.8e-05
79	GO:0034340	BP	response to type I interferon	22	2	0.07	79	0.00232	0.00232
80	GO:0051304	BP	chromosome separation	61	7	1.04	80	0.00726	7.5e-05
81	GO:0009260	BP	ribonucleotide biosynthetic process	189	8	1.26	81	0.0842	3.8e-05
82	GO:0006805	BP	xenobiotic metabolic process	22	2	0.07	82	0.0652	0.00232
83	GO:0051338	BP	regulation of transferase activity	637	25	10.81	83	0.02999	8.9e-05
84	GO:0046390	BP	ribose phosphate biosynthetic process	191	8	1.27	84	0.0866	4.1e-05
85	GO:0002504	BP	antigen processing and presentation of p...	23	2	0.08	85	0.00253	0.00253
86	GO:0071900	BP	regulation of protein serine/threonine k...	314	16	5.33	86	0.12885	9.6e-05
87	GO:0009163	BP	nucleoside biosynthetic process	96	6	0.64	87	0.35643	4.3e-05
88	GO:0019752	BP	carboxylic acid metabolic process	588	7	1.92	88	0.42604	0.00285
89	GO:0051303	BP	establishment of chromosome localization	64	7	1.09	89	0.01119	0.0001
90	GO:0042455	BP	ribonucleoside biosynthetic process	96	6	0.64	90	0.35643	4.3e-05
91	GO:0043436	BP	oxoacid metabolic process	592	7	1.93	91	0.43015	0.00296
92	GO:0006261	BP	DNA-dependent DNA replication	110	9	1.87	92	0.70895	0.00011
93	GO:0038091	BP	positive regulation of cell proliferatio...	2	2	0.01	93	4.4e-05	4.4e-05
94	GO:0071466	BP	cellular response to xenobiotic stimulus	25	2	0.08	94	0.07416	0.00299
95	GO:0050000	BP	chromosome localization	65	7	1.1	95	0.01233	0.00011
96	GO:0038086	BP	VEGF-activated platelet-derived growth f...	2	2	0.01	96	1	4.4e-05
97	GO:0043086	BP	negative regulation of catalytic activit...	598	7	1.95	97	0.33509	0.00313
98	GO:0007346	BP	regulation of mitotic cell cycle	319	16	5.42	98	0.4167	0.00012
99	GO:0042060	BP	wound healing	252	9	1.68	99	0.01016	4.7e-05
100	GO:0014017	BP	neuroblast fate commitment	1	1	0	100	1	0.00327
101	GO:0090307	BP	mitotic spindle assembly	46	6	0.78	101	0.00012	0.00012
102	GO:1901659	BP	glycosyl compound biosynthetic process	98	6	0.65	102	0.36462	4.8e-05
103	GO:0033488	BP	cholesterol biosynthetic process via 24,...	1	1	0	103	0.00327	0.00327
104	GO:0051347	BP	positive regulation of transferase activ...	391	18	6.64	104	0.01566	0.00013
105	GO:0030199	BP	collagen fibril organization	33	4	0.22	105	6.6e-05	6.6e-05
106	GO:0007400	BP	neuroblast fate determination	1	1	0	106	0.00327	0.00327
107	GO:0045859	BP	regulation of protein kinase activity	506	21	8.59	107	0.06671	0.00015
108	GO:0046034	BP	ATP metabolic process	165	7	1.1	108	0.21865	0.00012
109	GO:1901740	BP	negative regulation of myoblast fusion	1	1	0	109	0.00327	0.00327
110	GO:0000086	BP	G2/M transition of mitotic cell cycle	70	7	1.19	110	0.00018	0.00018
111	GO:0048008	BP	platelet-derived growth factor receptor ...	40	4	0.27	111	0.02552	0.00014
112	GO:0031444	BP	slow-twitch skeletal muscle fiber contra...	1	1	0	112	1	0.00327
113	GO:0045860	BP	positive regulation of protein kinase ac...	298	15	5.06	113	0.03086	0.00018
114	GO:0006811	BP	ion transport	1125	19	7.5	114	0.07037	0.00014
115	GO:0031449	BP	regulation of slow-twitch skeletal muscl...	1	1	0	115	0.00327	0.00327
116	GO:0002683	BP	negative regulation of immune system pro...	268	14	4.55	116	0.00162	0.0002
117	GO:0009165	BP	nucleotide biosynthetic process	233	8	1.55	117	0.14331	0.00016
118	GO:2000124	BP	regulation of endocannabinoid signaling ...	1	1	0	118	0.00327	0.00327
119	GO:0032269	BP	negative regulation of cellular protein ...	757	27	12.85	119	0.0643	0.00022
120	GO:1901293	BP	nucleoside phosphate biosynthetic proces...	234	8	1.56	120	0.14479	0.00017
121	GO:0061100	BP	lung neuroendocrine cell differentiation	1	1	0	121	0.00327	0.00327
122	GO:0045861	BP	negative regulation of proteolysis	272	14	4.62	122	0.07917	0.00024
123	GO:0009205	BP	purine ribonucleoside triphosphate metab...	183	7	1.22	123	0.26092	0.00022
124	GO:0061103	BP	carotid body glomus cell differentiation	1	1	0	124	0.00327	0.00327
125	GO:0044793	BP	negative regulation by host of viral pro...	8	3	0.14	125	0.09695	0.00025
126	GO:0009199	BP	ribonucleoside triphosphate metabolic pr...	188	7	1.25	126	0.2727	0.00026
127	GO:0052697	BP	xenobiotic glucuronidation	1	1	0	127	0.00327	0.00327
128	GO:0006268	BP	DNA unwinding involved in DNA replicatio...	8	3	0.14	128	0.00025	0.00025
129	GO:0007596	BP	blood coagulation	133	6	0.89	129	0.10366	0.00026
130	GO:0060165	BP	regulation of timing of subpallium neuro...	1	1	0	130	0.00327	0.00327
131	GO:0043085	BP	positive regulation of catalytic activit...	1023	33	17.37	131	0.00743	0.00029
132	GO:0009144	BP	purine nucleoside triphosphate metabolic...	189	7	1.26	132	0.27506	0.00027
133	GO:0003359	BP	noradrenergic neuron fate commitment	1	1	0	133	0.00327	0.00327
134	GO:0044866	BP	modulation by host of viral exo-alpha-si...	2	2	0.03	134	1	0.00029
135	GO:0007599	BP	hemostasis	135	6	0.9	135	0.10775	0.00028
136	GO:0051552	BP	flavone metabolic process	1	1	0	136	0.00327	0.00327
137	GO:0044867	BP	modulation by host of viral catalytic ac...	2	2	0.03	137	1	0.00029
138	GO:0071230	BP	cellular response to amino acid stimulus	48	4	0.32	138	0.00029	0.00029
139	GO:0071675	BP	regulation of mononuclear cell migration	27	2	0.09	139	1	0.00349
140	GO:0044869	BP	negative regulation by host of viral exo...	2	2	0.03	140	0.00029	0.00029
141	GO:0050817	BP	coagulation	136	6	0.91	141	0.10981	0.0003
142	GO:0010951	BP	negative regulation of endopeptidase act...	197	4	0.64	142	0.00387	0.00387
143	GO:0044870	BP	modulation by host of viral glycoprotein...	2	2	0.03	143	1	0.00029
144	GO:0044710	BP	single-organism metabolic process	3105	36	20.69	144	0.35695	0.0003
145	GO:0006633	BP	fatty acid biosynthetic process	98	3	0.32	145	0.00402	0.00402
146	GO:0044871	BP	negative regulation by host of viral gly...	2	2	0.03	146	0.00029	0.00029
147	GO:0072376	BP	protein activation cascade	49	4	0.33	147	0.0335	0.00031
148	GO:0045071	BP	negative regulation of viral genome repl...	30	2	0.1	148	0.00429	0.00429
149	GO:0019310	BP	inositol catabolic process	2	2	0.03	149	0.00029	0.00029
150	GO:0010951	BP	negative regulation of endopeptidase act...	197	7	1.31	150	0.00035	0.00035
S.N.	GO.ID	ontology	Term	Annotated	Significant	Expected	Top-150 Rank in Fisher.classic	Fisher.elim	Fisher.classic
1	GO:0022627	CC	cytosolic small ribosomal subunit	60	3	0.17	1	0.00067	0.00067
2	GO:0000793	CC	condensed chromosome	140	13	2.34	2	0.00059	6.6e-07
3	GO:0044421	CC	extracellular region part	3070	45	19.24	3	1	4.3e-09
4	GO:0042613	CC	MHC class II protein complex	15	2	0.04	4	0.00082	0.00082
5	GO:0032133	CC	chromosome passenger complex	6	4	0.1	5	1.1e-06	1.1e-06
6	GO:0005576	CC	extracellular region	3414	47	21.39	6	0.50614	1.2e-08
7	GO:0015935	CC	small ribosomal subunit	83	3	0.24	7	1	0.00172
8	GO:0000779	CC	condensed chromosome, centromeric region	59	8	0.99	8	0.0167	5.9e-06
9	GO:0005615	CC	extracellular space	1048	24	6.57	9	3.4e-06	2.2e-08
10	GO:0042611	CC	MHC protein complex	24	2	0.07	10	1	0.00212
11	GO:0098687	CC	chromosomal region	262	16	4.38	11	0.09054	9.1e-06
12	GO:0005583	CC	fibrillar collagen trimer	10	4	0.06	12	0.00102	3e-07
13	GO:0044445	CC	cytosolic part	287	4	0.82	13	0.45934	0.00901
14	GO:0005615	CC	extracellular space	1048	37	17.53	14	0.00103	1.3e-05
15	GO:0098643	CC	banded collagen fibril	10	4	0.06	15	1	3e-07
16	GO:0042175	CC	nuclear outer membrane-endoplasmic retic...	491	5	1.4	16	0.01274	0.01274
17	GO:0005819	CC	spindle	212	14	3.55	17	0.03381	1.4e-05
18	GO:0005753	CC	mitochondrial proton-transporting ATP sy...	26	5	0.16	18	0.00274	5.2e-07
19	GO:0034362	CC	low-density lipoprotein particle	5	1	0.01	19	0.01422	0.01422
20	GO:0044421	CC	extracellular region part	3070	80	51.36	20	0.01792	1.6e-05
21	GO:1903561	CC	extracellular vesicle	2174	33	13.62	21	0.06745	6.2e-07
22	GO:0022626	CC	cytosolic ribosome	190	3	0.54	22	1	0.01698
23	GO:0005576	CC	extracellular region	3414	86	57.12	23	0.01817	2.4e-05
24	GO:0043230	CC	extracellular organelle	2175	33	13.63	24	0.07209	6.2e-07
25	GO:0034991	CC	nuclear meiotic cohesin complex	6	1	0.02	25	0.01704	0.01704
26	GO:0000794	CC	condensed nuclear chromosome	74	8	1.24	26	0.01204	3.2e-05
27	GO:0045259	CC	proton-transporting ATP synthase complex	27	5	0.17	27	1	6.3e-07
28	GO:0030018	CC	Z disc	75	2	0.21	28	0.01945	0.01945
29	GO:0030141	CC	secretory granule	185	12	3.1	29	0.0008	6.8e-05
30	GO:0098800	CC	inner mitochondrial membrane protein com...	119	8	0.75	30	0.01819	8e-07
31	GO:0005960	CC	glycine cleavage complex	7	1	0.02	31	0.01985	0.01985
32	GO:0072562	CC	blood microparticle	88	8	1.47	32	0.00011	0.00011
33	GO:0070062	CC	extracellular exosome	2160	32	13.54	33	1.7e-06	1.7e-06
34	GO:0000798	CC	nuclear cohesin complex	7	1	0.02	34	0.01985	0.01985
35	GO:0000777	CC	condensed chromosome kinetochore	47	6	0.79	35	0.02144	0.00013
36	GO:0098644	CC	complex of collagen trimers	16	4	0.1	36	1	2.5e-06
37	GO:0030893	CC	meiotic cohesin complex	7	1	0.02	37	0.01985	0.01985
38	GO:0005875	CC	microtubule associated complex	123	9	2.06	38	1	0.00022
39	GO:0045263	CC	proton-transporting ATP synthase complex...	16	4	0.1	39	0.01816	2.5e-06
40	GO:0032982	CC	myosin filament	8	1	0.02	40	0.02265	0.02265
41	GO:0000775	CC	chromosome, centromeric region	152	10	2.54	41	0.05722	0.00024
42	GO:0098798	CC	mitochondrial protein complex	145	8	0.91	42	0.03439	3.5e-06
43	GO:0031674	CC	I band	84	2	0.24	43	0.02404	0.02404
44	GO:0030496	CC	midbody	99	8	1.66	44	0.00025	0.00025
45	GO:0031988	CC	membrane-bounded vesicle	2624	35	16.44	45	0.65987	5.2e-06
46	GO:0000778	CC	condensed nuclear chromosome kinetochore	10	1	0.03	46	0.02824	0.02824
47	GO:0000780	CC	condensed nuclear chromosome, centromeri...	20	4	0.33	47	0.0003	0.0003
48	GO:0031982	CC	vesicle	2740	35	17.17	48	0.77693	1.4e-05
49	GO:0018995	CC	host	11	1	0.03	49	0.03102	0.03102
50	GO:0042612	CC	MHC class I protein complex	9	3	0.15	50	0.00036	0.00036
51	GO:0044455	CC	mitochondrial membrane part	176	8	1.1	51	0.06078	1.5e-05
52	GO:0043657	CC	host cell	11	1	0.03	52	0.03102	0.03102
53	GO:0015630	CC	microtubule cytoskeleton	881	29	14.74	53	0.15621	0.0004
54	GO:0016469	CC	proton-transporting two-sector ATPase co...	52	5	0.33	54	1	1.8e-05
55	GO:0000800	CC	lateral element	11	1	0.03	55	0.03102	0.03102
56	GO:0000776	CC	kinetochore	110	8	1.84	56	0.02437	0.00052
57	GO:0033177	CC	proton-transporting two-sector ATPase co...	26	4	0.16	57	0.07635	2e-05
58	GO:0008278	CC	cohesin complex	11	1	0.03	58	0.03102	0.03102
59	GO:0099503	CC	secretory vesicle	266	13	4.45	59	0.73415	0.00056
60	GO:0005740	CC	mitochondrial envelope	520	13	3.26	60	0.00942	2.2e-05
61	GO:0044391	CC	ribosomal subunit	246	3	0.7	61	1	0.03313
62	GO:0042611	CC	MHC protein complex	24	4	0.4	62	0.22162	0.00063
63	GO:0022626	CC	cytosolic ribosome	190	8	1.19	63	0.05873	2.6e-05
64	GO:0005640	CC	nuclear outer membrane	12	1	0.03	64	0.03379	0.03379
65	GO:0070938	CC	contractile ring	11	3	0.18	65	0.00069	0.00069
66	GO:0044420	CC	extracellular matrix component	93	6	0.58	66	0.08942	2.6e-05
67	GO:0001673	CC	male germ cell nucleus	12	1	0.03	67	0.03379	0.03379
68	GO:0000940	CC	condensed chromosome outer kinetochore	11	3	0.18	68	0.00069	0.00069
69	GO:0005743	CC	mitochondrial inner membrane	384	11	2.41	69	0.02034	2.9e-05
70	GO:0000276	CC	mitochondrial proton-transporting ATP sy...	13	1	0.04	70	0.03655	0.03655
71	GO:0051233	CC	spindle midzone	25	4	0.42	71	0.00073	0.00073
72	GO:0005584	CC	collagen type I trimer	2	2	0.01	72	3.9e-05	3.9e-05
73	GO:0044215	CC	other organism	13	1	0.04	73	0.03655	0.03655
74	GO:0005871	CC	kinesin complex	51	5	0.85	74	0.00158	0.00158
75	GO:0031012	CC	extracellular matrix	399	11	2.5	75	0.00914	4.1e-05
76	GO:0044216	CC	other organism cell	13	1	0.04	76	0.03655	0.03655
77	GO:0042571	CC	immunoglobulin complex, circulating	15	3	0.25	77	0.00182	0.00182
78	GO:0005581	CC	collagen trimer	62	5	0.39	78	0.27008	4.3e-05
79	GO:0044217	CC	other organism part	13	1	0.04	79	0.03655	0.03655
80	GO:0000307	CC	cyclin-dependent protein kinase holoenzy...	35	4	0.59	80	0.00267	0.00267
81	GO:0031966	CC	mitochondrial membrane	492	12	3.08	81	0.02153	5.8e-05
82	GO:0005833	CC	hemoglobin complex	14	1	0.04	82	0.03931	0.03931
83	GO:0043203	CC	axon hillock	5	2	0.08	83	0.0027	0.0027
84	GO:0000276	CC	mitochondrial proton-transporting ATP sy...	13	3	0.08	84	6.5e-05	6.5e-05
85	GO:0045263	CC	proton-transporting ATP synthase complex...	16	1	0.05	85	0.0448	0.0448
86	GO:0042585	CC	germinal vesicle	5	2	0.08	86	0.0027	0.0027
87	GO:0019866	CC	organelle inner membrane	424	11	2.66	87	0.03196	7e-05
88	GO:0030017	CC	sarcomere	122	2	0.35	88	0.04756	0.04756
89	GO:0000781	CC	chromosome, telomeric region	114	7	1.91	89	0.32868	0.00306
90	GO:0022625	CC	cytosolic large ribosomal subunit	124	6	0.78	90	0.00013	0.00013
91	GO:0005789	CC	endoplasmic reticulum membrane	480	4	1.37	91	0.04778	0.04778
92	GO:0019814	CC	immunoglobulin complex	19	3	0.32	92	1	0.00368
93	GO:0044391	CC	ribosomal subunit	246	8	1.54	93	0.16403	0.00016
94	GO:0043073	CC	germ cell nucleus	18	1	0.05	94	0.05026	0.05026
95	GO:0000784	CC	nuclear chromosome, telomeric region	90	6	1.51	95	0.004	0.004
96	GO:0044429	CC	mitochondrial part	647	13	4.05	96	1	0.0002
97	GO:0044449	CC	contractile fiber part	132	2	0.38	97	0.05472	0.05472
98	GO:0001674	CC	female germ cell nucleus	6	2	0.1	98	1	0.004
99	GO:0070469	CC	respiratory chain	89	5	0.56	99	0.00918	0.00024
100	GO:0000780	CC	condensed nuclear chromosome, centromeri...	20	1	0.06	100	0.05569	0.05569
101	GO:0000922	CC	spindle pole	93	6	1.56	101	0.0047	0.0047
102	GO:0044445	CC	cytosolic part	287	8	1.8	102	0.25282	0.00044
103	GO:0005783	CC	endoplasmic reticulum	974	6	2.79	103	0.05772	0.05772
104	GO:0031045	CC	dense core granule	7	2	0.12	104	0.00554	0.00554
105	GO:0031967	CC	organelle envelope	808	14	5.06	105	0.80757	0.00051
106	GO:0034358	CC	plasma lipoprotein particle	21	1	0.06	106	0.0584	0.0584
107	GO:0044427	CC	chromosomal part	776	23	12.98	107	0.37902	0.00579
108	GO:0031975	CC	envelope	811	14	5.08	108	0.81087	0.00052
109	GO:1990777	CC	lipoprotein particle	21	1	0.06	109	0.0584	0.0584
110	GO:0005876	CC	spindle microtubule	46	4	0.77	110	0.00721	0.00721
111	GO:0015934	CC	large ribosomal subunit	164	6	1.03	111	1	0.00058
112	GO:0030016	CC	myofibril	142	2	0.41	112	0.06224	0.06224
113	GO:0005694	CC	chromosome	837	24	14	113	0.86067	0.00724
114	GO:0005577	CC	fibrinogen complex	7	2	0.04	114	0.0008	0.0008
115	GO:0005840	CC	ribosome	318	3	0.91	115	1	0.06235
116	GO:0005664	CC	nuclear origin of replication recognitio...	8	2	0.13	116	0.00731	0.00731
117	GO:0005578	CC	proteinaceous extracellular matrix	241	7	1.51	117	0.16311	0.0008
118	GO:0032994	CC	protein-lipid complex	23	1	0.07	118	0.06378	0.06378
119	GO:0000808	CC	origin recognition complex	8	2	0.13	119	1	0.00731
120	GO:0005840	CC	ribosome	318	8	1.99	120	0.32101	0.00087
121	GO:0005829	CC	cytosol	1261	7	3.61	121	0.40533	0.06554
122	GO:0000228	CC	nuclear chromosome	486	16	8.13	122	0.57157	0.00795
123	GO:0005739	CC	mitochondrion	1403	19	8.79	123	0.38265	0.00104
124	GO:0032281	CC	AMPA glutamate receptor complex	24	1	0.07	124	0.06646	0.06646
125	GO:0046658	CC	anchored component of plasma membrane	26	3	0.43	125	0.248	0.00906
126	GO:0098803	CC	respiratory chain complex	74	4	0.46	126	0.04506	0.0012
127	GO:0044432	CC	endoplasmic reticulum part	545	4	1.56	127	0.06966	0.06966
128	GO:0031362	CC	anchored component of external side of p...	9	2	0.15	128	0.00929	0.00929
129	GO:0005829	CC	cytosol	1261	17	7.9	129	0.07438	0.00208
130	GO:0043292	CC	contractile fiber	152	2	0.43	130	0.07009	0.07009
131	GO:0016023	CC	cytoplasmic, membrane-bounded vesicle	628	19	10.51	131	0.57886	0.00954
132	GO:0072562	CC	blood microparticle	88	4	0.55	132	0.00227	0.00227
133	GO:0005753	CC	mitochondrial proton-transporting ATP sy...	26	1	0.07	133	0.0718	0.0718
134	GO:0000795	CC	synaptonemal complex	28	3	0.47	134	0.01114	0.01114
135	GO:0098796	CC	membrane protein complex	867	13	5.43	135	0.67872	0.00295
136	GO:0033177	CC	proton-transporting two-sector ATPase co...	26	1	0.07	136	0.0718	0.0718
137	GO:0005737	CC	cytoplasm	7875	151	131.75	137	0.04014	0.01126
138	GO:0042571	CC	immunoglobulin complex, circulating	15	2	0.09	138	0.0835	0.00387
139	GO:0045259	CC	proton-transporting ATP synthase complex	27	1	0.08	139	0.07446	0.07446
140	GO:0072687	CC	meiotic spindle	10	2	0.17	140	0.01149	0.01149
141	GO:0031091	CC	platelet alpha granule	15	2	0.09	141	0.00387	0.00387
142	GO:0005615	CC	extracellular space	1048	6	3	142	0.07661	0.07661
143	GO:0000778	CC	condensed nuclear chromosome kinetochore	10	2	0.17	143	0.01149	0.01149
144	GO:0009897	CC	external side of plasma membrane	184	5	1.15	144	0.00602	0.00602
145	GO:0000795	CC	synaptonemal complex	28	1	0.08	145	0.07711	0.07711
146	GO:0031233	CC	intrinsic component of external side of ...	10	2	0.17	146	1	0.01149
147	GO:0045277	CC	respiratory chain complex IV	19	2	0.12	147	0.0062	0.0062
148	GO:0098878	CC	neurotransmitter receptor complex	38	1	0.11	148	0.10321	0.10321
149	GO:0072686	CC	mitotic spindle	54	4	0.9	149	0.01259	0.01259
150	GO:0019814	CC	immunoglobulin complex	19	2	0.12	150	0.10606	0.0062
