# Supplementary material for: Comparative Analysis of the Liver Transcriptome among Cattle Breeds Using RNA-seq
Source: Vet Sci. 2019 Mar 29;6(2):36. doi: 10.3390/vetsci6020036 (PMC6631511; doi:10.3390/vetsci6020036)
Supplement: Supplementary file 1 [file vetsci-06-00036-s001.zip › Supplementary Table S7.xlsx]

## Sheet: Legend
Comparative analysis of the liver transcriptome among cattle breeds using RNA-seq.
*Chandra Shekhar Pareek, Mateusz Sachajko, Jedrzej M. Jaskowski, Magdalena Herudzinska, Mariusz Skowronski, Krzysztof Domagalski, Joanna Szczepanek, Urszula Czarnik, Przymeslaw Sobiech, Dominika Wysocka, Mariusz Pierzchala, Ewa Polawska, Edyta Juszczuk-Kubiak, Yaping Feng, Dibyendu Kumar.
Table S7. Analysis of functional distribution of DE genes in liver tissues by comparing the Polish-Red vs Hereford cattle breeds using Cytoscape-ClueGo.
Sheets	Description
1	Legands
2	ClueGO results
3	ClueGO Cluster 1 Results
4	ClueGO Cluster 2 Results
5	BinaryGeneTermMatrix
6	ClueGOLog
7	EdgeAttribute table
8	Functional Groups With Genes
9	Genes with Correspondg Function
10	KappaScore Matrix
11	Node attribute Table

## Sheet: ClueGO Results
GOID	GOTerm	Ontology Source	Term PValue	Term PValue Corrected with Bonferroni step down	Group PValue	Group PValue Corrected with Bonferroni step down	GOLevels	GOGroups	% Associated Genes	Nr. Genes	Cluster	Genes Cluster #1	Genes Cluster #2	%Genes Cluster #1	%Genes Cluster #2	Associated Genes Found
GO:0072176	nephric duct development	GO_BiologicalProcess-GOA_26.11.2015_10h59	0.00011	0.019	0.00011	0.00023	[4, 5, 6, 7, 8, 9]	Group3	28.5714	4	None Specific Cluster	[AHI1, GPC3]	[EFNB2, PKD1]	50	50	[AHI1, EFNB2, GPC3, PKD1]
GO:1901605	alpha-amino acid metabolic process	GO_BiologicalProcess-GOA_26.11.2015_10h59	1.5e-05	0.0026	6.4e-06	2.5e-05	[4, 5, 7, 8]	Group4	7.52688	14	None Specific Cluster	[ARG1, GLDC, GLS2, HAL, OAT, OTC]	[ALDH1L2, ASNS, DDO, GLUL, IDO1, MTHFD1L, NOS3, PSPH]	42.8571	57.1429	[ALDH1L2, ARG1, ASNS, DDO, GLDC, GLS2, GLUL, HAL, IDO1, MTHFD1L, NOS3, OAT, OTC, PSPH]
GO:1901606	alpha-amino acid catabolic process	GO_BiologicalProcess-GOA_26.11.2015_10h59	3e-06	0.00054	6.4e-06	2.5e-05	[5, 6, 7, 8, 9]	Group4	14.2857	9	None Specific Cluster	[GLDC, GLS2, HAL, OAT, OTC]	[ALDH1L2, DDO, IDO1, NOS3]	55.5556	44.4444	[ALDH1L2, DDO, GLDC, GLS2, HAL, IDO1, NOS3, OAT, OTC]
GO:0034358	plasma lipoprotein particle	GO_CellularComponent-GOA_26.11.2015_10h59	7.9e-05	0.0038	1.7e-08	8.8e-08	[2, 3, 4]	Group0	14.8148	4	None Specific Cluster	[APOA1, APOA4]	[LPL, SAA4]	50	50	[APOA1, APOA4, LPL, SAA4]
GO:0006695	cholesterol biosynthetic process	GO_BiologicalProcess-GOA_26.11.2015_10h59	0.0002	0.0082	1.7e-08	8.8e-08	[7]	Group0	11.7647	4	None Specific Cluster	[APOA1, APOA4]	[GH1, HSD17B7]	50	50	[APOA1, APOA4, GH1, HSD17B7]
GO:0044282	small molecule catabolic process	GO_BiologicalProcess-GOA_26.11.2015_10h59	1.4e-05	0.0024	6.4e-06	2.5e-05	[4]	Group4	7.14286	15	Specific for Cluster #1	[CYP7A1, GK5, GLDC, GLS2, HADHB, HAL, MTMR7, OAT, OTC, PON1, RBP5]	[ALDH1L2, DDO, IDO1, NOS3]	73.3333	26.6667	[ALDH1L2, CYP7A1, DDO, GK5, GLDC, GLS2, HADHB, HAL, IDO1, MTMR7, NOS3, OAT, OTC, PON1, RBP5]
GO:0046395	carboxylic acid catabolic process	GO_BiologicalProcess-GOA_26.11.2015_10h59	2.9e-05	0.0051	6.4e-06	2.5e-05	[5, 6, 7]	Group4	8.10811	12	Specific for Cluster #1	[GLDC, GLS2, HADHB, HAL, OAT, OTC, PON1, RBP5]	[ALDH1L2, DDO, IDO1, NOS3]	66.6667	33.3333	[ALDH1L2, DDO, GLDC, GLS2, HADHB, HAL, IDO1, NOS3, OAT, OTC, PON1, RBP5]
GO:0009064	glutamine family amino acid metabolic process	GO_BiologicalProcess-GOA_26.11.2015_10h59	7.1e-06	0.0012	6.4e-06	2.5e-05	[5, 6, 8, 9]	Group4	15.0943	8	Specific for Cluster #1	[ARG1, GLS2, HAL, OAT, OTC]	[ASNS, GLUL, NOS3]	62.5	37.5	[ARG1, ASNS, GLS2, GLUL, HAL, NOS3, OAT, OTC]
GO:0006525	arginine metabolic process	GO_BiologicalProcess-GOA_26.11.2015_10h59	8.3e-05	0.014	6.4e-06	2.5e-05	[6, 7, 9, 10]	Group4	30.7692	4	Specific for Cluster #1	[ARG1, OAT, OTC]	[NOS3]	75	25	[ARG1, NOS3, OAT, OTC]
GO:0033559	unsaturated fatty acid metabolic process	GO_BiologicalProcess-GOA_26.11.2015_10h59	0.00036	0.0066	0.00036	0.0025	[5, 6, 8, 9]	Group0	6.25	4	Specific for Cluster #1	[CYP2E1, ELOVL5, FADS2]	[CYP2B6]	75	25	[CYP2B6, CYP2E1, ELOVL5, FADS2]
GO:0006636	unsaturated fatty acid biosynthetic process	GO_BiologicalProcess-GOA_26.11.2015_10h59	0.013	0.027	0.00036	0.0025	[6, 7, 8, 9, 10]	Group0	5.88235	2	Specific for Cluster #1	[ELOVL5, FADS2]	[]	100	0	[ELOVL5, FADS2]
GO:0010677	negative regulation of cellular carbohydrate metabolic process	GO_BiologicalProcess-GOA_26.11.2015_10h59	0.0071	0.035	0.0012	0.0049	[4, 5, 6, 7]	Group1	8.33333	2	Specific for Cluster #1	[DDIT4, FAM132A]	[]	100	0	[DDIT4, FAM132A]
GO:0046326	positive regulation of glucose import	GO_BiologicalProcess-GOA_26.11.2015_10h59	0.0089	0.035	0.0012	0.0049	[4, 5, 6, 7, 9, 10, 11]	Group1	7.40741	2	Specific for Cluster #1	[FAM132A, FGF21]	[]	100	0	[FAM132A, FGF21]
GO:0006094	gluconeogenesis	GO_BiologicalProcess-GOA_26.11.2015_10h59	0.026	0.026	0.0012	0.0049	[7, 8]	Group1	4.16667	2	Specific for Cluster #1	[FAM132A, GPD1]	[]	100	0	[FAM132A, GPD1]
GO:0006165	nucleoside diphosphate phosphorylation	GO_BiologicalProcess-GOA_26.11.2015_10h59	0.00046	0.0079	0.00046	0.0027	[6, 7, 8, 9]	Group2	5.88235	4	Specific for Cluster #1	[DDIT4, GPD1, NME4, PKLR]	[]	100	0	[DDIT4, GPD1, NME4, PKLR]
GO:0006096	glycolytic process	GO_BiologicalProcess-GOA_26.11.2015_10h59	0.0026	0.026	0.00046	0.0027	[5, 6, 7, 8, 9, 10, 11, 12]	Group2	5.76923	3	Specific for Cluster #1	[DDIT4, GPD1, PKLR]	[]	100	0	[DDIT4, GPD1, PKLR]
GO:0034364	high-density lipoprotein particle	GO_CellularComponent-GOA_26.11.2015_10h59	0.00017	0.0034	0.0021	0.0065	[3, 4, 5]	Group4	14.2857	3	Specific for Cluster #1	[APOA1, APOA4]	[SAA4]	66.6667	33.3333	[APOA1, APOA4, SAA4]
GO:0010565	regulation of cellular ketone metabolic process	GO_BiologicalProcess-GOA_26.11.2015_10h59	0.00017	0.0034	0.0021	0.0065	[4, 5]	Group4	5.10204	5	Specific for Cluster #1	[APOA1, APOA4, FAM132A, PLIN5]	[GH1]	80	20	[APOA1, APOA4, FAM132A, GH1, PLIN5]
GO:0015485	cholesterol binding	GO_MolecularFunction-GOA_26.11.2015_10h59	0.01	0.03	0.0021	0.0065	[5]	Group4	6.89655	2	Specific for Cluster #1	[APOA1, APOA4]	[]	100	0	[APOA1, APOA4]
GO:0017127	cholesterol transporter activity	GO_MolecularFunction-GOA_26.11.2015_10h59	0.0027	0.025	0.0021	0.0065	[5]	Group4	13.3333	2	Specific for Cluster #1	[APOA1, APOA4]	[]	100	0	[APOA1, APOA4]
GO:0034361	very-low-density lipoprotein particle	GO_CellularComponent-GOA_26.11.2015_10h59	0.002	0.023	0.0021	0.0065	[4, 5, 6]	Group4	15.3846	2	Specific for Cluster #1	[APOA1, APOA4]	[]	100	0	[APOA1, APOA4]
GO:0034380	high-density lipoprotein particle assembly	GO_BiologicalProcess-GOA_26.11.2015_10h59	0.00097	0.013	0.0021	0.0065	[4, 5, 7]	Group4	22.2222	2	Specific for Cluster #1	[APOA1, APOA4]	[]	100	0	[APOA1, APOA4]
GO:0045940	positive regulation of steroid metabolic process	GO_BiologicalProcess-GOA_26.11.2015_10h59	0.00011	0.0023	0.0021	0.0065	[4, 5, 6, 7]	Group4	16.6667	3	Specific for Cluster #1	[APOA1, APOA4]	[GH1]	66.6667	33.3333	[APOA1, APOA4, GH1]
GO:0046889	positive regulation of lipid biosynthetic process	GO_BiologicalProcess-GOA_26.11.2015_10h59	7.1e-05	0.0015	0.0021	0.0065	[4, 5, 6, 7]	Group4	9.52381	4	Specific for Cluster #1	[APOA1, APOA4, PLIN5]	[GH1]	75	25	[APOA1, APOA4, GH1, PLIN5]
GO:0050996	positive regulation of lipid catabolic process	GO_BiologicalProcess-GOA_26.11.2015_10h59	3.3e-06	8e-05	0.0021	0.0065	[4, 5, 6, 7]	Group4	20	4	Specific for Cluster #1	[APOA1, APOA4, PLIN5]	[GH1]	75	25	[APOA1, APOA4, GH1, PLIN5]
GO:0060193	positive regulation of lipase activity	GO_BiologicalProcess-GOA_26.11.2015_10h59	0.0011	0.014	0.0021	0.0065	[5, 6, 7]	Group4	7.69231	3	Specific for Cluster #1	[APOA1, APOA4, PLIN5]	[]	100	0	[APOA1, APOA4, PLIN5]
GO:0046470	phosphatidylcholine metabolic process	GO_BiologicalProcess-GOA_26.11.2015_10h59	0.01	0.03	0.0021	0.0065	[4, 6, 7, 8]	Group4	6.89655	2	Specific for Cluster #1	[APOA1, APOA4]	[]	100	0	[APOA1, APOA4]
GO:0034372	very-low-density lipoprotein particle remodeling	GO_BiologicalProcess-GOA_26.11.2015_10h59	0.00057	0.0091	0.0021	0.0065	[5, 6, 8]	Group4	28.5714	2	Specific for Cluster #1	[APOA1, APOA4]	[]	100	0	[APOA1, APOA4]
GO:0090208	positive regulation of triglyceride metabolic process	GO_BiologicalProcess-GOA_26.11.2015_10h59	2.7e-06	6.7e-05	0.0021	0.0065	[4, 5, 6, 7, 8, 9]	Group4	21.0526	4	Specific for Cluster #1	[APOA1, APOA4, PLIN5]	[GH1]	75	25	[APOA1, APOA4, GH1, PLIN5]
GO:0006695	cholesterol biosynthetic process	GO_BiologicalProcess-GOA_26.11.2015_10h59	0.00076	0.011	0.0021	0.0065	[7]	Group4	8.82353	3	Specific for Cluster #1	[APOA1, APOA4]	[GH1]	66.6667	33.3333	[APOA1, APOA4, GH1]
GO:0045923	positive regulation of fatty acid metabolic process	GO_BiologicalProcess-GOA_26.11.2015_10h59	5e-06	0.00011	0.0021	0.0065	[4, 5, 6, 7, 8, 9, 10]	Group4	18.1818	4	Specific for Cluster #1	[APOA1, APOA4, PLIN5]	[GH1]	75	25	[APOA1, APOA4, GH1, PLIN5]
GO:0070328	triglyceride homeostasis	GO_BiologicalProcess-GOA_26.11.2015_10h59	0.0049	0.039	0.0021	0.0065	[7]	Group4	10	2	Specific for Cluster #1	[APOA1, APOA4]	[]	100	0	[APOA1, APOA4]
GO:0030300	regulation of intestinal cholesterol absorption	GO_BiologicalProcess-GOA_26.11.2015_10h59	0.00057	0.0091	0.0021	0.0065	[6, 7, 8, 9]	Group4	28.5714	2	Specific for Cluster #1	[APOA1, APOA4]	[]	100	0	[APOA1, APOA4]
GO:0033700	phospholipid efflux	GO_BiologicalProcess-GOA_26.11.2015_10h59	0.0014	0.017	0.0021	0.0065	[6, 7, 8, 9]	Group4	18.1818	2	Specific for Cluster #1	[APOA1, APOA4]	[]	100	0	[APOA1, APOA4]
GO:0051006	positive regulation of lipoprotein lipase activity	GO_BiologicalProcess-GOA_26.11.2015_10h59	0.00057	0.0091	0.0021	0.0065	[7, 8, 9]	Group4	28.5714	2	Specific for Cluster #1	[APOA1, APOA4]	[]	100	0	[APOA1, APOA4]
GO:1900745	positive regulation of p38MAPK cascade	GO_BiologicalProcess-GOA_26.11.2015_10h59	0.00097	0.013	0.00097	0.0048	[7, 8, 9, 10, 11, 12, 13]	Group5	22.2222	2	Specific for Cluster #1	[GADD45A, GADD45G]	[]	100	0	[GADD45A, GADD45G]
GO:0071827	plasma lipoprotein particle organization	GO_BiologicalProcess-GOA_26.11.2015_10h59	3e-06	0.00016	1.7e-08	8.8e-08	[3, 5]	Group0	18.5185	5	Specific for Cluster #1	[APOA1, APOA4, SOAT2]	[ABCA1, LPL]	60	40	[ABCA1, APOA1, APOA4, LPL, SOAT2]
GO:0015485	cholesterol binding	GO_MolecularFunction-GOA_26.11.2015_10h59	0.0001	0.0049	1.7e-08	8.8e-08	[5]	Group0	13.7931	4	Specific for Cluster #1	[APOA1, APOA4, SOAT2]	[APOD]	75	25	[APOA1, APOA4, APOD, SOAT2]
GO:0017127	cholesterol transporter activity	GO_MolecularFunction-GOA_26.11.2015_10h59	0.00026	0.0097	1.7e-08	8.8e-08	[5]	Group0	20	3	Specific for Cluster #1	[APOA1, APOA4]	[ABCA1]	66.6667	33.3333	[ABCA1, APOA1, APOA4]
GO:0034361	very-low-density lipoprotein particle	GO_CellularComponent-GOA_26.11.2015_10h59	0.00016	0.0072	1.7e-08	8.8e-08	[4, 5, 6]	Group0	23.0769	3	Specific for Cluster #1	[APOA1, APOA4]	[LPL]	66.6667	33.3333	[APOA1, APOA4, LPL]
GO:0055088	lipid homeostasis	GO_BiologicalProcess-GOA_26.11.2015_10h59	0.00018	0.0075	1.7e-08	8.8e-08	[5]	Group0	6.25	6	Specific for Cluster #1	[ANGPTL4, APOA1, APOA4, SOAT2]	[ABCA1, LPL]	66.6667	33.3333	[ABCA1, ANGPTL4, APOA1, APOA4, LPL, SOAT2]
GO:0045940	positive regulation of steroid metabolic process	GO_BiologicalProcess-GOA_26.11.2015_10h59	0.00046	0.015	1.7e-08	8.8e-08	[4, 5, 6, 7]	Group0	16.6667	3	Specific for Cluster #1	[APOA1, APOA4]	[GH1]	66.6667	33.3333	[APOA1, APOA4, GH1]
GO:0050996	positive regulation of lipid catabolic process	GO_BiologicalProcess-GOA_26.11.2015_10h59	0.00064	0.021	1.7e-08	8.8e-08	[4, 5, 6, 7]	Group0	15	3	Specific for Cluster #1	[APOA1, APOA4]	[GH1]	66.6667	33.3333	[APOA1, APOA4, GH1]
GO:0034372	very-low-density lipoprotein particle remodeling	GO_BiologicalProcess-GOA_26.11.2015_10h59	2.1e-05	0.0011	1.7e-08	8.8e-08	[5, 6, 8]	Group0	42.8571	3	Specific for Cluster #1	[APOA1, APOA4]	[LPL]	66.6667	33.3333	[APOA1, APOA4, LPL]
GO:0051004	regulation of lipoprotein lipase activity	GO_BiologicalProcess-GOA_26.11.2015_10h59	0.00012	0.0059	1.7e-08	8.8e-08	[6, 7]	Group0	25	3	Specific for Cluster #1	[ANGPTL4, APOA1, APOA4]	[]	100	0	[ANGPTL4, APOA1, APOA4]
GO:0042632	cholesterol homeostasis	GO_BiologicalProcess-GOA_26.11.2015_10h59	0.0014	0.042	1.7e-08	8.8e-08	[7]	Group0	7.01754	4	Specific for Cluster #1	[APOA1, APOA4, SOAT2]	[ABCA1]	75	25	[ABCA1, APOA1, APOA4, SOAT2]
GO:0050701	interleukin-1 secretion	GO_BiologicalProcess-GOA_26.11.2015_10h59	0.00097	0.03	1.7e-08	8.8e-08	[5, 6, 7, 8, 9]	Group0	13.0435	3	Specific for Cluster #1	[APOA1, S100A13]	[ABCA1]	66.6667	33.3333	[ABCA1, APOA1, S100A13]
GO:0070328	triglyceride homeostasis	GO_BiologicalProcess-GOA_26.11.2015_10h59	2.2e-05	0.0011	1.7e-08	8.8e-08	[7]	Group0	20	4	Specific for Cluster #1	[ANGPTL4, APOA1, APOA4]	[LPL]	75	25	[ANGPTL4, APOA1, APOA4, LPL]
GO:0019433	triglyceride catabolic process	GO_BiologicalProcess-GOA_26.11.2015_10h59	0.00026	0.0097	1.7e-08	8.8e-08	[7, 8]	Group0	20	3	Specific for Cluster #1	[APOA1, APOA4]	[LPL]	66.6667	33.3333	[APOA1, APOA4, LPL]
GO:0033344	cholesterol efflux	GO_BiologicalProcess-GOA_26.11.2015_10h59	0.00013	0.0062	1.7e-08	8.8e-08	[7, 8]	Group0	12.9032	4	Specific for Cluster #1	[APOA1, APOA4, SOAT2]	[ABCA1]	75	25	[ABCA1, APOA1, APOA4, SOAT2]
GO:0033700	phospholipid efflux	GO_BiologicalProcess-GOA_26.11.2015_10h59	9.8e-05	0.0047	1.7e-08	8.8e-08	[6, 7, 8, 9]	Group0	27.2727	3	Specific for Cluster #1	[APOA1, APOA4]	[ABCA1]	66.6667	33.3333	[ABCA1, APOA1, APOA4]
GO:0034435	cholesterol esterification	GO_BiologicalProcess-GOA_26.11.2015_10h59	9.8e-05	0.0047	1.7e-08	8.8e-08	[7, 8]	Group0	27.2727	3	Specific for Cluster #1	[APOA1, APOA4, SOAT2]	[]	100	0	[APOA1, APOA4, SOAT2]
GO:0045723	positive regulation of fatty acid biosynthetic process	GO_BiologicalProcess-GOA_26.11.2015_10h59	9.8e-05	0.0047	1.7e-08	8.8e-08	[5, 6, 7, 8, 9, 10, 11]	Group0	27.2727	3	Specific for Cluster #1	[APOA1, APOA4]	[GH1]	66.6667	33.3333	[APOA1, APOA4, GH1]
GO:0001819	positive regulation of cytokine production	GO_BiologicalProcess-GOA_26.11.2015_10h59	0.00022	0.037	0.00022	0.00022	[3, 4, 5]	Group0	5.59701	15	Specific for Cluster #2	[CHIA, PLCB1, SLC11A1]	[ANXA1, C3AR1, CSF1R, DDX58, EIF2AK2, F2R, FGR, FLT4, IDO1, IRF1, IRF7, RSAD2]	20	80	[ANXA1, C3AR1, CHIA, CSF1R, DDX58, EIF2AK2, F2R, FGR, FLT4, IDO1, IRF1, IRF7, PLCB1, RSAD2, SLC11A1]
GO:0051707	response to other organism	GO_BiologicalProcess-GOA_26.11.2015_10h59	5.1e-08	9.4e-06	2.3e-08	1.1e-07	[2, 4]	Group1	5.53691	33	Specific for Cluster #2	[DDIT4, HAMP, PALM3, RPL39, SLC11A1, VIL1]	[ADAR, ANXA3, AXL, CMPK2, CXCL10, DDX58, EIF2AK2, F2R, FGR, IDO1, IFIT1, IFIT2, IFIT3, IFIT5, IRF1, ISG15, LYZ, MX2, NLRC4, NLRC5, NOS3, OAS1X, PML, PTPRC, RSAD2, STAB1, WIPF1]	18.1818	81.8182	[ADAR, ANXA3, AXL, CMPK2, CXCL10, DDIT4, DDX58, EIF2AK2, F2R, FGR, HAMP, IDO1, IFIT1, IFIT2, IFIT3, IFIT5, IRF1, ISG15, LYZ, MX2, NLRC4, NLRC5, NOS3, OAS1X, PALM3, PML, PTPRC, RPL39, RSAD2, SLC11A1, STAB1, VIL1, WIPF1]
GO:0009615	response to virus	GO_BiologicalProcess-GOA_26.11.2015_10h59	2.7e-05	0.0048	2.3e-08	1.1e-07	[3, 5]	Group1	6.13718	17	Specific for Cluster #2	[DDIT4]	[ADAR, CXCL10, DDX58, EIF2AK2, IFIT1, IFIT2, IFIT3, IFIT5, IRF1, ISG15, MX2, NLRC5, OAS1X, PML, PTPRC, RSAD2]	5.88235	94.1176	[ADAR, CXCL10, DDIT4, DDX58, EIF2AK2, IFIT1, IFIT2, IFIT3, IFIT5, IRF1, ISG15, MX2, NLRC5, OAS1X, PML, PTPRC, RSAD2]
GO:0098542	defense response to other organism	GO_BiologicalProcess-GOA_26.11.2015_10h59	4.8e-07	8.7e-05	2.3e-08	1.1e-07	[3, 4, 5]	Group1	6.21762	24	Specific for Cluster #2	[DDIT4, HAMP, RPL39, SLC11A1]	[ADAR, ANXA3, CXCL10, DDX58, FGR, IFIT1, IFIT2, IFIT3, IFIT5, IRF1, ISG15, LYZ, MX2, NLRC4, NLRC5, OAS1X, PML, PTPRC, RSAD2, STAB1]	16.6667	83.3333	[ADAR, ANXA3, CXCL10, DDIT4, DDX58, FGR, HAMP, IFIT1, IFIT2, IFIT3, IFIT5, IRF1, ISG15, LYZ, MX2, NLRC4, NLRC5, OAS1X, PML, PTPRC, RPL39, RSAD2, SLC11A1, STAB1]
GO:0035455	response to interferon-alpha	GO_BiologicalProcess-GOA_26.11.2015_10h59	2e-08	3.7e-06	2.3e-08	1.1e-07	[5]	Group1	54.5455	6	Specific for Cluster #2	[]	[ADAR, AXL, EIF2AK2, IFIT2, IFIT3, MX2]	0	100	[ADAR, AXL, EIF2AK2, IFIT2, IFIT3, MX2]
GO:0060337	type I interferon signaling pathway	GO_ImmuneSystemProcess-GOA_26.11.2015_10h59	3.7e-08	6.8e-06	2.3e-08	1.1e-07	[5]	Group1	36.8421	7	Specific for Cluster #2	[]	[ADAR, IFIT1, IFIT2, IFIT3, IFIT5, IRF7, NLRC5]	0	100	[ADAR, IFIT1, IFIT2, IFIT3, IFIT5, IRF7, NLRC5]
GO:0035457	cellular response to interferon-alpha	GO_BiologicalProcess-GOA_26.11.2015_10h59	0.00013	0.022	2.3e-08	1.1e-07	[6]	Group1	50	3	Specific for Cluster #2	[]	[AXL, IFIT2, IFIT3]	0	100	[AXL, IFIT2, IFIT3]
GO:0060759	regulation of response to cytokine stimulus	GO_BiologicalProcess-GOA_26.11.2015_10h59	3.7e-05	0.0064	3.7e-05	0.00011	[3, 4, 5]	Group2	12.1212	8	Specific for Cluster #2	[CREBRF, PALM3]	[ADAR, AXL, CSF1, IRF7, NLRC5, PARP9]	25	75	[ADAR, AXL, CREBRF, CSF1, IRF7, NLRC5, PALM3, PARP9]
GO:0001961	positive regulation of cytokine-mediated signaling pathway	GO_BiologicalProcess-GOA_26.11.2015_10h59	9.8e-05	0.016	3.7e-05	0.00011	[4, 5, 6, 7, 8]	Group2	20	5	Specific for Cluster #2	[CREBRF]	[AXL, CSF1, IRF7, NLRC5]	20	80	[AXL, CREBRF, CSF1, IRF7, NLRC5]
GO:0051125	regulation of actin nucleation	GO_BiologicalProcess-GOA_26.11.2015_10h59	0.0065	0.039	0.0065	0.0065	[5, 6, 7, 8, 9, 10, 11, 12, 13]	Group3	8.69565	2	Specific for Cluster #2	[]	[GMFB, WIPF1]	0	100	[GMFB, WIPF1]
GO:1902042	negative regulation of extrinsic apoptotic signaling pathway via death domain receptors	GO_BiologicalProcess-GOA_26.11.2015_10h59	0.0054	0.038	0.0054	0.01	[6, 7, 8, 9, 10]	Group6	9.52381	2	Specific for Cluster #2	[]	[FGG, SFRP2]	0	100	[FGG, SFRP2]
GO:0048678	response to axon injury	GO_BiologicalProcess-GOA_26.11.2015_10h59	7.9e-05	0.0038	1.7e-08	8.8e-08	[4]	Group0	14.8148	4	Specific for Cluster #2	[]	[APOD, DPYSL3, MATN2, TNC]	0	100	[APOD, DPYSL3, MATN2, TNC]
GO:0006641	triglyceride metabolic process	GO_BiologicalProcess-GOA_26.11.2015_10h59	0.00024	0.0091	1.7e-08	8.8e-08	[6, 7]	Group0	7.69231	5	Specific for Cluster #2	[APOA1, APOA4]	[GH1, LPL, THRSP]	40	60	[APOA1, APOA4, GH1, LPL, THRSP]
GO:0031102	neuron projection regeneration	GO_BiologicalProcess-GOA_26.11.2015_10h59	1.3e-06	7.3e-05	1.7e-08	8.8e-08	[4, 5, 6, 7, 8, 10, 11]	Group0	21.7391	5	Specific for Cluster #2	[APOA1, APOA4]	[APOD, MATN2, TNC]	40	60	[APOA1, APOA4, APOD, MATN2, TNC]
GO:0014012	peripheral nervous system axon regeneration	GO_BiologicalProcess-GOA_26.11.2015_10h59	0.00021	0.0085	1.7e-08	8.8e-08	[6, 7, 8, 9, 10, 12, 13]	Group0	66.6667	2	Specific for Cluster #2	[]	[APOD, TNC]	0	100	[APOD, TNC]
GO:0005583	fibrillar collagen trimer	GO_CellularComponent-GOA_26.11.2015_10h59	7.1e-05	0.0035	1.1e-09	6.8e-09	[2, 3, 4, 5, 6]	Group1	30	3	Specific for Cluster #2	[]	[COL1A1, COL1A2, LUM]	0	100	[COL1A1, COL1A2, LUM]
GO:0030198	extracellular matrix organization	GO_BiologicalProcess-GOA_26.11.2015_10h59	2.3e-06	0.00013	1.1e-09	6.8e-09	[4]	Group1	5.81395	10	Specific for Cluster #2	[]	[ADAMTS2, COL1A1, COL1A2, DPT, ELN, FBLN1, FBLN5, LOX, LUM, SULF2]	0	100	[ADAMTS2, COL1A1, COL1A2, DPT, ELN, FBLN1, FBLN5, LOX, LUM, SULF2]
GO:0044243	multicellular organismal catabolic process	GO_BiologicalProcess-GOA_26.11.2015_10h59	1.1e-05	0.0006	1.1e-09	6.8e-09	[4]	Group1	23.5294	4	Specific for Cluster #2	[APOA4]	[ADAMTS2, MMP2, MRC2]	25	75	[ADAMTS2, APOA4, MMP2, MRC2]
GO:0071229	cellular response to acid chemical	GO_BiologicalProcess-GOA_26.11.2015_10h59	0.0002	0.008	1.1e-09	6.8e-09	[4]	Group1	6.12245	6	Specific for Cluster #2	[]	[ABCA1, COL1A1, COL1A2, EPHA3, MMP2, PDGFD]	0	100	[ABCA1, COL1A1, COL1A2, EPHA3, MMP2, PDGFD]
GO:0043200	response to amino acid	GO_BiologicalProcess-GOA_26.11.2015_10h59	0.00014	0.0061	1.1e-09	6.8e-09	[4, 5]	Group1	8.62069	5	Specific for Cluster #2	[]	[COL1A1, COL1A2, GH1, MMP2, PDGFD]	0	100	[COL1A1, COL1A2, GH1, MMP2, PDGFD]
GO:0001957	intramembranous ossification	GO_BiologicalProcess-GOA_26.11.2015_10h59	0.00072	0.023	1.1e-09	6.8e-09	[5]	Group1	40	2	Specific for Cluster #2	[]	[COL1A1, MMP2]	0	100	[COL1A1, MMP2]
GO:0030199	collagen fibril organization	GO_BiologicalProcess-GOA_26.11.2015_10h59	4.8e-07	2.7e-05	1.1e-09	6.8e-09	[5]	Group1	17.1429	6	Specific for Cluster #2	[]	[ADAMTS2, COL1A1, COL1A2, DPT, LOX, LUM]	0	100	[ADAMTS2, COL1A1, COL1A2, DPT, LOX, LUM]
GO:0032963	collagen metabolic process	GO_BiologicalProcess-GOA_26.11.2015_10h59	0.00037	0.013	1.1e-09	6.8e-09	[5]	Group1	10	4	Specific for Cluster #2	[]	[ADAMTS2, COL1A1, MMP2, MRC2]	0	100	[ADAMTS2, COL1A1, MMP2, MRC2]
GO:0044272	sulfur compound biosynthetic process	GO_BiologicalProcess-GOA_26.11.2015_10h59	0.0015	0.044	0.0015	0.0015	[4]	Group2	5.10204	5	Specific for Cluster #2	[]	[ACSS2, GCLC, IGF1, LUM, PRELP]	0	100	[ACSS2, GCLC, IGF1, LUM, PRELP]
GO:0042340	keratan sulfate catabolic process	GO_BiologicalProcess-GOA_26.11.2015_10h59	0.001	0.032	0.0015	0.0015	[4, 5, 6, 7, 8]	Group2	33.3333	2	Specific for Cluster #2	[]	[LUM, PRELP]	0	100	[LUM, PRELP]
GO:0048050	post-embryonic eye morphogenesis	GO_BiologicalProcess-GOA_26.11.2015_10h59	0.001	0.032	0.001	0.0021	[5, 6, 7, 8, 9]	Group3	33.3333	2	Specific for Cluster #2	[]	[EFEMP1, FBN1]	0	100	[EFEMP1, FBN1]
GO:0048245	eosinophil chemotaxis	GO_ImmuneSystemProcess-GOA_26.11.2015_10h59	0.00038	0.013	0.00038	0.0011	[4, 5]	Group4	17.6471	3	Specific for Cluster #2	[CCL14]	[CCL8, SCG2]	33.3333	66.6667	[CCL14, CCL8, SCG2]
GO:0048251	elastic fiber assembly	GO_BiologicalProcess-GOA_26.11.2015_10h59	0.001	0.032	0.001	0.0021	[5, 6]	Group5	33.3333	2	Specific for Cluster #2	[]	[FBLN5, LOX]	0	100	[FBLN5, LOX]
GO:0097286	iron ion import	GO_BiologicalProcess-GOA_26.11.2015_10h59	9.8e-05	0.0047	9.8e-05	0.00039	[9, 10]	Group6	27.2727	3	Specific for Cluster #2	[]	[F3, STEAP4, TFRC]	0	100	[F3, STEAP4, TFRC]

## Sheet: ClueGOResults2_LP_LH_6m CLUST#1
List of genes in cluster #1
AAMDC
ABCB11
ABHD1
ABHD1
ACACB
ACBD4
ACE2
ACE2
ACOT11
ACOT11
ADIPOR2
AHI1
AIFM2
ANAPC15
ANGPTL4
ANO6
ANXA13
AOC1
APCS
APCS
APOA1
APOA1
APOA4
APOA4
APOD
ARG1
ARHGEF19
ASCL1
ASIP
ASIP
ASIP
ASPG
ATOH8
ATOX1
ATP10B
ATP5J2
ATP8
ATP8B3
BARX2
BCAS1
BCAS1
CALR3
CAPN11
CCDC18
CCL14
CCND1
CDC42EP5
CDHR5
CENPQ
CEP112
CGREF1
CHD9
CHIA
CIDEC
CLDN15
CLDN4
COX14
COX17
COX6B1
COX6B1
CPQ
CPT1B
CPXM1
CREBRF
CSPP1
CXCL9
CYP1A1
CYP2E1
CYP2E1
CYP7A1
DDIT3
DDIT4
DDIT4
DDX46
DIRAS3
DTNB
DUSP26
DZIP3
ECEL1
EEPD1
ELOVL5
FADS2
FADS2
FAM132A
FAM161A
FBP2
FDX1
FETUB
FGF21
FKBP5
FUOM
FUOM
FXYD7
G0S2
GADD45A
GADD45B
GADD45G
GADD45G
GK5
GKAP1
GLDC
GLI1
GLS2
GPC3
GPD1
GPX3
GPX3
GSTM3
HADHB
HADHB
HAL
HAMP
HEYL
HSDL2
HSPB8
IGFBP2
IGFBP2
ILDR2
IP6K2
ITPKA
JSP.1
JSP.1
KCNH3
KCNH3
KCNJ13
KCNJ2
KHK
KIAA1524
KIAA1683
KIF23
KNG1
KNG1
LA-DQB
LAMB3
LGALS4
LIX1
LIX1
LSMEM1
LUC7L3
MAN1A2
MED9
MMP11
MOGAT1
MPP6
MPP7
MTMR7
MYCL
MYO6
MYO7B
NDUFA1
NDUFA1
NDUFA12
NDUFB3
NECAB2
NEFH
NEMF
NFIB
NKTR
NME4
NSRP1
OAT
OTC
P2RY14
PABPN1
PALM3
PALM3
PBLD
PDE6C
PDS5B
PDZK1IP1
PER1
PHF20L1
PIK3C2G
PIN4
PIR
PKLR
PLA2G7
PLCB1
PLEKHG6
PLIN2
PLIN5
PNISR
PNN
PON1
PPIG
PPP1R1A
PRPF38B
PRPF40A
PRUNE2
PTMS
RAB11FIP2
RAB13
RAD50
RASD1
RASD1
RBM25
RBMX2
RBP2
RBP5
RERGL
REV3L
RIOK1
RNF214
RNPC3
ROBO2
RP9
RPL36
RPL36
RPL37
RPL37A
RPL39
RPL39
RPS28
RPS29
RPS29
RPS29
RXRG
S100A13
SAT2
SCAPER
SCRN2
SERPINA6
SGIP1
SLC11A1
SLC15A1
SLC17A1
SLC17A4
SLC25A34
SLC51B
SLTM
SOAT2
SOD3
SPEF2
SREK1
SRSF11
STK31
STMN2
STS
TEN1
TMEM258
TMEM98
TSKU
TSKU
TSNARE1
UBN2
ULBP3
UPF3B
VIL1
VNN1
VNN1
VNN1
WASF3
WBP4
ZBTB9
ZC3H6
ZDBF2
ZDBF2
ZFAND5
ZMAT1
ZNF292
ZPR1
ZRANB2

## Sheet: ClueGOResults2_LP_LH_6m CLUST#2
List of genes in Cluster #2
ABCA1
ACSS2
ACTG2
ACTR3
ADAMTS2
ADAR
ADCY7
ADRB3
AK4
ALDH1L2
AMIGO3
ANGPTL4
ANXA1
ANXA3
AOAH
APOD
ARHGAP30
ARMCX3
ARPP19
ARRDC3
ASNS
AXL
C3AR1
C7
CAPN2
CCDC126
CCL8
CD38
CD6
CDC42
CDC42EP5
CDH17
CDHR5
CERS6
CHI3L2
CHRDL1
CISD2
CLEC1A
CLEC4F
CLEC4G
CMPK2
CNN1
CNOT6
CNOT6
COL12A1
COL1A1
COL1A2
COL1A2
COLEC12
CRELD2
CRISPLD1
CSAD
CSF1
CSF1R
CTSC
CTSS
CUX2
CXCL10
CYBB
CYP2B6
CYP2B6
CYP2E1
CYP7B1
CYTIP
DDO
DDX3X
DDX58
DLK1
DLL4
DNAJB9
DNAJB9
DNASE1L3
DPT
DPYSL3
DR1
DRAM2
DTX1
DTX3L
DUSP6
EDNRB
EDNRB
EFEMP1
EFNB2
EIF2AK2
ELN
ELN
EPCAM
EPHA3
ERAP1
ERAP2
ETS2
F2R
F3
FADS1
FADS2
FAM26F
FAM49B
FAM69C
FAM84B
FAR1
FBLN1
FBLN5
FBLN7
FBN1
FGF21
FGG
FGR
FKBP14
FLT4
FOS
FOSB
FOXO3
FRZB
FSCN1
G0S2
GCLC
GDPD1
GDPD1
GH1
GH1
GLUL
GMFB
GMFB
GMPPB
GNAI1
GPBAR1
GZMA
HAPLN3
HERC6
HOPX
HOPX
HOPX
HSD17B7
HSPA13
HSPA13
HYOU1
ICAM1
IDO1
IDO1
IFI44
IFI44L
IFIT1
IFIT1
IFIT2
IFIT3
IFIT5
IGF1
IGFALS
IGFBP1
IL10RA
IL1RL1
IL2RG
INHBC
INHBE
IRF1
IRF7
IRX3
ISG15
ITGAL
ITIH5
ITPRIPL2
KCTD12
KMO
LAMA2
LCP1
LGR4
LOX
LPAR6
LPCAT2
LPL
LUM
LYZ
MANF
MARCO
MATN2
MFAP4
MMP11
MMP14
MMP19
MMP2
MOB1A
MOB1A
MOB1A
MRC2
MSLN
MSLN
MTHFD1L
MX2
MYO1G
NADK2
NAIP
NDFIP2
NLRC4
NLRC5
NOS3
NOV
NR0B2
NR4A1
NRIP3
NRP1
NUAK2
OAS1X
OAS1X
OAS1X
OAT
PARP12
PARP14
PARP9
PDGFD
PKD1
PLEK
PLN
PLOD2
PM20D2
PML
PODN
PRELP
PREX1
PRKAR2B
PSMF1
PSPH
PSTPIP2
PTI
PTPRC
QSOX2
RAB33B
RAD21L1
RCN2
REC8
REEP3
RNASE13
RND1
RNF125
RP2
RSAD2
RXRG
SAA4
SAA4
SCG2
SDC3
SDF2L1
SEC24D
SELL
SEMA3D
SERP1
SERPINA6
SFRP2
SFRP2
SGK1
SHISA5
SIGLEC1
SLC16A1
SLC16A13
SLC17A9
SLC22A16
SLC22A7
SLC25A47
SLC2A2
SLC38A4
SLC5A8
SLCO4A1
SMIM14
SNX10
SOX18
SPDYC
SPIDR
SPTLC2
STAB1
STEAP4
STK10
STK26
SULF2
SULT1E1
SULT1E1
SVEP1
SYT4
SYT4
TFRC
THBS2
THEMIS2
THRSP
THY1
TIFA
TMED5
TMEM38B
TMEM38B
TNC
TNC
TNFSF10
TOR4A
TTPAL
UBA7
UBE2H
UGT1A1
UHRF1
WARS
WIPF1
WIPF1
ZAP70
ZNFX1

## Sheet: BinaryGeneTermMatrix
ClueGOResults2_LP_LH_6m BinaryGeneTermMatrix	ADAR	AHI1	ALDH1L2	ANXA1	ANXA3	ARG1	ASNS	AXL	C3AR1	CHIA	CMPK2	CREBRF	CSF1	CSF1R	CXCL10	CYP7A1	DDIT4	DDO	DDX58	EFNB2	EIF2AK2	F2R	FGR	FLT4	GK5	GLDC	GLS2	GLUL	GPC3	HADHB	HAL	HAMP	IDO1	IFIT1	IFIT2	IFIT3	IFIT5	IRF1	IRF7	ISG15	LYZ	MTHFD1L	MTMR7	MX2	NLRC4	NLRC5	NOS3	OAS1X	OAT
positive regulation of cytokine production	0	0	0	1	0	0	0	0	1	1	0	0	0	1	0	0	0	0	1	0	1	1	1	1	0	0	0	0	0	0	0	0	1	0	0	0	0	1	1	0	0	0	0	0	0	0	0	0	0
positive regulation of cytokine-mediated signaling pathway	0	0	0	0	0	0	0	1	0	0	0	1	1	0	0	0	0	0	0	0	0	0	0	0	0	0	0	0	0	0	0	0	0	0	0	0	0	0	1	0	0	0	0	0	0	1	0	0	0
arginine metabolic process	0	0	0	0	0	1	0	0	0	0	0	0	0	0	0	0	0	0	0	0	0	0	0	0	0	0	0	0	0	0	0	0	0	0	0	0	0	0	0	0	0	0	0	0	0	0	1	0	1
glutamine family amino acid metabolic process	0	0	0	0	0	1	1	0	0	0	0	0	0	0	0	0	0	0	0	0	0	0	0	0	0	0	1	1	0	0	1	0	0	0	0	0	0	0	0	0	0	0	0	0	0	0	1	0	1
response to virus	1	0	0	0	0	0	0	0	0	0	0	0	0	0	1	0	1	0	1	0	1	0	0	0	0	0	0	0	0	0	0	0	0	1	1	1	1	1	0	1	0	0	0	1	0	1	0	1	0
response to interferon-alpha	1	0	0	0	0	0	0	1	0	0	0	0	0	0	0	0	0	0	0	0	1	0	0	0	0	0	0	0	0	0	0	0	0	0	1	1	0	0	0	0	0	0	0	1	0	0	0	0	0
cellular response to interferon-alpha	0	0	0	0	0	0	0	1	0	0	0	0	0	0	0	0	0	0	0	0	0	0	0	0	0	0	0	0	0	0	0	0	0	0	1	1	0	0	0	0	0	0	0	0	0	0	0	0	0
small molecule catabolic process	0	0	1	0	0	0	0	0	0	0	0	0	0	0	0	1	0	1	0	0	0	0	0	0	1	1	1	0	0	1	1	0	1	0	0	0	0	0	0	0	0	0	1	0	0	0	1	0	1
carboxylic acid catabolic process	0	0	1	0	0	0	0	0	0	0	0	0	0	0	0	0	0	1	0	0	0	0	0	0	0	1	1	0	0	1	1	0	1	0	0	0	0	0	0	0	0	0	0	0	0	0	1	0	1
response to other organism	1	0	0	0	1	0	0	1	0	0	1	0	0	0	1	0	1	0	1	0	1	1	1	0	0	0	0	0	0	0	0	1	1	1	1	1	1	1	0	1	1	0	0	1	1	1	1	1	0
type I interferon signaling pathway	1	0	0	0	0	0	0	0	0	0	0	0	0	0	0	0	0	0	0	0	0	0	0	0	0	0	0	0	0	0	0	0	0	1	1	1	1	0	1	0	0	0	0	0	0	1	0	0	0
regulation of response to cytokine stimulus	1	0	0	0	0	0	0	1	0	0	0	1	1	0	0	0	0	0	0	0	0	0	0	0	0	0	0	0	0	0	0	0	0	0	0	0	0	0	1	0	0	0	0	0	0	1	0	0	0
nephric duct development	0	1	0	0	0	0	0	0	0	0	0	0	0	0	0	0	0	0	0	1	0	0	0	0	0	0	0	0	1	0	0	0	0	0	0	0	0	0	0	0	0	0	0	0	0	0	0	0	0
defense response to other organism	1	0	0	0	1	0	0	0	0	0	0	0	0	0	1	0	1	0	1	0	0	0	1	0	0	0	0	0	0	0	0	1	0	1	1	1	1	1	0	1	1	0	0	1	1	1	0	1	0
alpha-amino acid metabolic process	0	0	1	0	0	1	1	0	0	0	0	0	0	0	0	0	0	1	0	0	0	0	0	0	0	1	1	1	0	0	1	0	1	0	0	0	0	0	0	0	0	1	0	0	0	0	1	0	1
alpha-amino acid catabolic process	0	0	1	0	0	0	0	0	0	0	0	0	0	0	0	0	0	1	0	0	0	0	0	0	0	1	1	0	0	0	1	0	1	0	0	0	0	0	0	0	0	0	0	0	0	0	1	0	1
ClueGOResults2_LP_LH_9m BinaryGeneTermMatrix	APOA1	APOA4	CYP2B6	CYP2E1	DDIT4	ELOVL5	FADS2	FAM132A	FGF21	FGG	GADD45A	GADD45G	GH1	GMFB	GPD1	NME4	PKLR	PLIN5	SAA4	SFRP2	WIPF1
gluconeogenesis	0	0	0	0	0	0	0	1	0	0	0	0	0	0	1	0	0	0	0	0	0
glycolytic process	0	0	0	0	1	0	0	0	0	0	0	0	0	0	1	0	1	0	0	0	0
nucleoside diphosphate phosphorylation	0	0	0	0	1	0	0	0	0	0	0	0	0	0	1	1	1	0	0	0	0
unsaturated fatty acid biosynthetic process	0	0	0	0	0	1	1	0	0	0	0	0	0	0	0	0	0	0	0	0	0
cholesterol biosynthetic process	1	1	0	0	0	0	0	0	0	0	0	0	1	0	0	0	0	0	0	0	0
regulation of cellular ketone metabolic process	1	1	0	0	0	0	0	1	0	0	0	0	1	0	0	0	0	1	0	0	0
negative regulation of cellular carbohydrate metabolic process	0	0	0	0	1	0	0	1	0	0	0	0	0	0	0	0	0	0	0	0	0
cholesterol binding	1	1	0	0	0	0	0	0	0	0	0	0	0	0	0	0	0	0	0	0	0
cholesterol transporter activity	1	1	0	0	0	0	0	0	0	0	0	0	0	0	0	0	0	0	0	0	0
regulation of intestinal cholesterol absorption	1	1	0	0	0	0	0	0	0	0	0	0	0	0	0	0	0	0	0	0	0
unsaturated fatty acid metabolic process	0	0	1	1	0	1	1	0	0	0	0	0	0	0	0	0	0	0	0	0	0
phospholipid efflux	1	1	0	0	0	0	0	0	0	0	0	0	0	0	0	0	0	0	0	0	0
very-low-density lipoprotein particle	1	1	0	0	0	0	0	0	0	0	0	0	0	0	0	0	0	0	0	0	0
high-density lipoprotein particle	1	1	0	0	0	0	0	0	0	0	0	0	0	0	0	0	0	0	1	0	0
very-low-density lipoprotein particle remodeling	1	1	0	0	0	0	0	0	0	0	0	0	0	0	0	0	0	0	0	0	0
high-density lipoprotein particle assembly	1	1	0	0	0	0	0	0	0	0	0	0	0	0	0	0	0	0	0	0	0
positive regulation of fatty acid metabolic process	1	1	0	0	0	0	0	0	0	0	0	0	1	0	0	0	0	1	0	0	0
positive regulation of steroid metabolic process	1	1	0	0	0	0	0	0	0	0	0	0	1	0	0	0	0	0	0	0	0
positive regulation of glucose import	0	0	0	0	0	0	0	1	1	0	0	0	0	0	0	0	0	0	0	0	0
phosphatidylcholine metabolic process	1	1	0	0	0	0	0	0	0	0	0	0	0	0	0	0	0	0	0	0	0
positive regulation of lipid biosynthetic process	1	1	0	0	0	0	0	0	0	0	0	0	1	0	0	0	0	1	0	0	0
positive regulation of lipid catabolic process	1	1	0	0	0	0	0	0	0	0	0	0	1	0	0	0	0	1	0	0	0
positive regulation of lipoprotein lipase activity	1	1	0	0	0	0	0	0	0	0	0	0	0	0	0	0	0	0	0	0	0
regulation of actin nucleation	0	0	0	0	0	0	0	0	0	0	0	0	0	1	0	0	0	0	0	0	1
positive regulation of lipase activity	1	1	0	0	0	0	0	0	0	0	0	0	0	0	0	0	0	1	0	0	0
triglyceride homeostasis	1	1	0	0	0	0	0	0	0	0	0	0	0	0	0	0	0	0	0	0	0
positive regulation of triglyceride metabolic process	1	1	0	0	0	0	0	0	0	0	0	0	1	0	0	0	0	1	0	0	0
positive regulation of p38MAPK cascade	0	0	0	0	0	0	0	0	0	0	1	1	0	0	0	0	0	0	0	0	0
negative regulation of extrinsic apoptotic signaling pathway via death domain receptors	0	0	0	0	0	0	0	0	0	1	0	0	0	0	0	0	0	0	0	1	0
ClueGOResults2_LP_LH_12m BinaryGeneTermMatrix	ABCA1	ACSS2	ADAMTS2	ANGPTL4	APOA1	APOA4	APOD	CCL14	CCL8	COL1A1	COL1A2	DPT	DPYSL3	EFEMP1	ELN	EPHA3	F3	FBLN1	FBLN5	FBN1	GCLC	GH1	HSD17B7	IGF1	LOX	LPL	LUM	MATN2	MMP2	MRC2	PDGFD	PRELP	S100A13	SAA4	SCG2	SOAT2	STEAP4	SULF2	TFRC	THRSP	TNC
intramembranous ossification	0	0	0	0	0	0	0	0	0	1	0	0	0	0	0	0	0	0	0	0	0	0	0	0	0	0	0	0	1	0	0	0	0	0	0	0	0	0	0	0	0
fibrillar collagen trimer	0	0	0	0	0	0	0	0	0	1	1	0	0	0	0	0	0	0	0	0	0	0	0	0	0	0	1	0	0	0	0	0	0	0	0	0	0	0	0	0	0
triglyceride metabolic process	0	0	0	0	1	1	0	0	0	0	0	0	0	0	0	0	0	0	0	0	0	1	0	0	0	1	0	0	0	0	0	0	0	0	0	0	0	0	0	1	0
cholesterol biosynthetic process	0	0	0	0	1	1	0	0	0	0	0	0	0	0	0	0	0	0	0	0	0	1	1	0	0	0	0	0	0	0	0	0	0	0	0	0	0	0	0	0	0
peripheral nervous system axon regeneration	0	0	0	0	0	0	1	0	0	0	0	0	0	0	0	0	0	0	0	0	0	0	0	0	0	0	0	0	0	0	0	0	0	0	0	0	0	0	0	0	1
cholesterol binding	0	0	0	0	1	1	1	0	0	0	0	0	0	0	0	0	0	0	0	0	0	0	0	0	0	0	0	0	0	0	0	0	0	0	0	1	0	0	0	0	0
cholesterol transporter activity	1	0	0	0	1	1	0	0	0	0	0	0	0	0	0	0	0	0	0	0	0	0	0	0	0	0	0	0	0	0	0	0	0	0	0	0	0	0	0	0	0
triglyceride catabolic process	0	0	0	0	1	1	0	0	0	0	0	0	0	0	0	0	0	0	0	0	0	0	0	0	0	1	0	0	0	0	0	0	0	0	0	0	0	0	0	0	0
extracellular matrix organization	0	0	1	0	0	0	0	0	0	1	1	1	0	0	1	0	0	1	1	0	0	0	0	0	1	0	1	0	0	0	0	0	0	0	0	0	0	1	0	0	0
collagen fibril organization	0	0	1	0	0	0	0	0	0	1	1	1	0	0	0	0	0	0	0	0	0	0	0	0	1	0	1	0	0	0	0	0	0	0	0	0	0	0	0	0	0
neuron projection regeneration	0	0	0	0	1	1	1	0	0	0	0	0	0	0	0	0	0	0	0	0	0	0	0	0	0	0	0	1	0	0	0	0	0	0	0	0	0	0	0	0	1
collagen metabolic process	0	0	1	0	0	0	0	0	0	1	0	0	0	0	0	0	0	0	0	0	0	0	0	0	0	0	0	0	1	1	0	0	0	0	0	0	0	0	0	0	0
cholesterol efflux	1	0	0	0	1	1	0	0	0	0	0	0	0	0	0	0	0	0	0	0	0	0	0	0	0	0	0	0	0	0	0	0	0	0	0	1	0	0	0	0	0
phospholipid efflux	1	0	0	0	1	1	0	0	0	0	0	0	0	0	0	0	0	0	0	0	0	0	0	0	0	0	0	0	0	0	0	0	0	0	0	0	0	0	0	0	0
plasma lipoprotein particle	0	0	0	0	1	1	0	0	0	0	0	0	0	0	0	0	0	0	0	0	0	0	0	0	0	1	0	0	0	0	0	0	0	1	0	0	0	0	0	0	0
very-low-density lipoprotein particle	0	0	0	0	1	1	0	0	0	0	0	0	0	0	0	0	0	0	0	0	0	0	0	0	0	1	0	0	0	0	0	0	0	0	0	0	0	0	0	0	0
very-low-density lipoprotein particle remodeling	0	0	0	0	1	1	0	0	0	0	0	0	0	0	0	0	0	0	0	0	0	0	0	0	0	1	0	0	0	0	0	0	0	0	0	0	0	0	0	0	0
cholesterol esterification	0	0	0	0	1	1	0	0	0	0	0	0	0	0	0	0	0	0	0	0	0	0	0	0	0	0	0	0	0	0	0	0	0	0	0	1	0	0	0	0	0
keratan sulfate catabolic process	0	0	0	0	0	0	0	0	0	0	0	0	0	0	0	0	0	0	0	0	0	0	0	0	0	0	1	0	0	0	0	1	0	0	0	0	0	0	0	0	0
cholesterol homeostasis	1	0	0	0	1	1	0	0	0	0	0	0	0	0	0	0	0	0	0	0	0	0	0	0	0	0	0	0	0	0	0	0	0	0	0	1	0	0	0	0	0
response to amino acid	0	0	0	0	0	0	0	0	0	1	1	0	0	0	0	0	0	0	0	0	0	1	0	0	0	0	0	0	1	0	1	0	0	0	0	0	0	0	0	0	0
multicellular organismal catabolic process	0	0	1	0	0	1	0	0	0	0	0	0	0	0	0	0	0	0	0	0	0	0	0	0	0	0	0	0	1	1	0	0	0	0	0	0	0	0	0	0	0
sulfur compound biosynthetic process	0	1	0	0	0	0	0	0	0	0	0	0	0	0	0	0	0	0	0	0	1	0	0	1	0	0	1	0	0	0	0	1	0	0	0	0	0	0	0	0	0
positive regulation of fatty acid biosynthetic process	0	0	0	0	1	1	0	0	0	0	0	0	0	0	0	0	0	0	0	0	0	1	0	0	0	0	0	0	0	0	0	0	0	0	0	0	0	0	0	0	0
positive regulation of steroid metabolic process	0	0	0	0	1	1	0	0	0	0	0	0	0	0	0	0	0	0	0	0	0	1	0	0	0	0	0	0	0	0	0	0	0	0	0	0	0	0	0	0	0
post-embryonic eye morphogenesis	0	0	0	0	0	0	0	0	0	0	0	0	0	1	0	0	0	0	0	1	0	0	0	0	0	0	0	0	0	0	0	0	0	0	0	0	0	0	0	0	0
eosinophil chemotaxis	0	0	0	0	0	0	0	1	1	0	0	0	0	0	0	0	0	0	0	0	0	0	0	0	0	0	0	0	0	0	0	0	0	0	1	0	0	0	0	0	0
elastic fiber assembly	0	0	0	0	0	0	0	0	0	0	0	0	0	0	0	0	0	0	1	0	0	0	0	0	1	0	0	0	0	0	0	0	0	0	0	0	0	0	0	0	0
response to axon injury	0	0	0	0	0	0	1	0	0	0	0	0	1	0	0	0	0	0	0	0	0	0	0	0	0	0	0	1	0	0	0	0	0	0	0	0	0	0	0	0	1
interleukin-1 secretion	1	0	0	0	1	0	0	0	0	0	0	0	0	0	0	0	0	0	0	0	0	0	0	0	0	0	0	0	0	0	0	0	1	0	0	0	0	0	0	0	0
positive regulation of lipid catabolic process	0	0	0	0	1	1	0	0	0	0	0	0	0	0	0	0	0	0	0	0	0	1	0	0	0	0	0	0	0	0	0	0	0	0	0	0	0	0	0	0	0
regulation of lipoprotein lipase activity	0	0	0	1	1	1	0	0	0	0	0	0	0	0	0	0	0	0	0	0	0	0	0	0	0	0	0	0	0	0	0	0	0	0	0	0	0	0	0	0	0
lipid homeostasis	1	0	0	1	1	1	0	0	0	0	0	0	0	0	0	0	0	0	0	0	0	0	0	0	0	1	0	0	0	0	0	0	0	0	0	1	0	0	0	0	0
triglyceride homeostasis	0	0	0	1	1	1	0	0	0	0	0	0	0	0	0	0	0	0	0	0	0	0	0	0	0	1	0	0	0	0	0	0	0	0	0	0	0	0	0	0	0
cellular response to acid chemical	1	0	0	0	0	0	0	0	0	1	1	0	0	0	0	1	0	0	0	0	0	0	0	0	0	0	0	0	1	0	1	0	0	0	0	0	0	0	0	0	0
plasma lipoprotein particle organization	1	0	0	0	1	1	0	0	0	0	0	0	0	0	0	0	0	0	0	0	0	0	0	0	0	1	0	0	0	0	0	0	0	0	0	1	0	0	0	0	0
iron ion import	0	0	0	0	0	0	0	0	0	0	0	0	0	0	0	0	1	0	0	0	0	0	0	0	0	0	0	0	0	0	0	0	0	0	0	0	1	0	1	0	0
[truncated: 16 more columns]

## Sheet: ClueGOLog
ClueGOResults2_LP_LH_6m ClueGOLog								ClueGOResults2_LP_LH_9m ClueGOLog								ClueGOResults2_LP_LH_12m ClueGOLog
Selection Citeria:								Selection Citeria:								Selection Citeria:
Statistical Test Used = Enrichment/Depletion (Two-sided hypergeometric test)								Statistical Test Used = Enrichment/Depletion (Two-sided hypergeometric test)								Statistical Test Used = Enrichment/Depletion (Two-sided hypergeometric test)
Correction Method Used = Bonferroni step down								Correction Method Used = Bonferroni step down								Correction Method Used = Bonferroni step down
Min GO Level = 4								Min GO Level = 4								Min GO Level = 4
Max GO Level = 10								Max GO Level = 10								Max GO Level = 10
All GO Levels = false								All GO Levels = false								All GO Levels = false
Cluster #1								Cluster #1								Cluster #1
Sample File Name = File selection: ManuallyAddedOrModifiedIDs								Sample File Name = File selection: ManuallyAddedOrModifiedIDs								Sample File Name = File selection: ManuallyAddedOrModifiedIDs
Number of Genes = 2								Number of Genes = 2								Number of Genes = 2
Get All Genes = false								Get All Genes = false								Get All Genes = false
Min Percentage = 4.0								Min Percentage = 4.0								Min Percentage = 4.0
Get All Percentage = false								Get All Percentage = false								Get All Percentage = false
Cluster #2								Cluster #2								Cluster #2
Sample File Name = File selection: ManuallyAddedOrModifiedIDs								Sample File Name = File selection: ManuallyAddedOrModifiedIDs								Sample File Name = File selection: ManuallyAddedOrModifiedIDs
Number of Genes = 2								Number of Genes = 2								Number of Genes = 2
Get All Genes = false								Get All Genes = false								Get All Genes = false
Min Percentage = 4.0								Min Percentage = 4.0								Min Percentage = 4.0
Get All Percentage = false								Get All Percentage = false								Get All Percentage = false
Combine Clusters With 'Or' = true								Combine Clusters With 'Or' = true								Combine Clusters With 'Or' = true
Percentage for a Cluster to be Significant = 60.0								Percentage for a Cluster to be Significant = 60.0								Percentage for a Cluster to be Significant = 60.0
GO Fusion = true								GO Fusion = true								GO Fusion = true
GO Group = true								GO Group = true								GO Group = true
Kappa Score Threshold = 0.4								Kappa Score Threshold = 0.4								Kappa Score Threshold = 0.4
Over View Term = SmallestPValue								Over View Term = SmallestPValue								Over View Term = SmallestPValue
Group By Kappa Statistics = true								Group By Kappa Statistics = true								Group By Kappa Statistics = true
Initial Group Size = 1								Initial Group Size = 1								Initial Group Size = 1
Sharing Group Percentage = 50.0								Sharing Group Percentage = 50.0								Sharing Group Percentage = 50.0
ClueGO Log:								ClueGO Log:								ClueGO Log:
### All Results were created with ClueGO v2.2.6 ###								### All Results were created with ClueGO v2.2.6 ###								### All Results were created with ClueGO v2.2.6 ###
Identifier types used: [SymbolID]								Identifier types used: [SymbolID]								Identifier types used: [SymbolID]
Evidence Codes used: [All]								Evidence Codes used: [All]								Evidence Codes used: [All]
#Genes in GO_ImmuneSystemProcess-GOA_26.11.2015_10h59 : 1672								#Genes in GO_ImmuneSystemProcess-GOA_26.11.2015_10h59 : 1672								#Genes in GO_ImmuneSystemProcess-GOA_26.11.2015_10h59 : 1672
#Genes in GO_MolecularFunction-GOA_26.11.2015_10h59 : 13933								#Genes in GO_MolecularFunction-GOA_26.11.2015_10h59 : 13933								#Genes in GO_MolecularFunction-GOA_26.11.2015_10h59 : 13933
#Genes in GO_CellularComponent-GOA_26.11.2015_10h59 : 15518								#Genes in GO_CellularComponent-GOA_26.11.2015_10h59 : 15518								#Genes in GO_CellularComponent-GOA_26.11.2015_10h59 : 15518
#Genes in GO_BiologicalProcess-GOA_26.11.2015_10h59 : 14744								#Genes in GO_BiologicalProcess-GOA_26.11.2015_10h59 : 14744								#Genes in GO_BiologicalProcess-GOA_26.11.2015_10h59 : 14744
#All unique Genes: 16958								#All unique Genes: 16958								#All unique Genes: 16958
Total # of Genes from Cluster#1 194, with 27 (13.92%) missing!								Total # of Genes from Cluster#1 60, with 3 (5.0%) missing!								Total # of Genes from Cluster#1 76, with 15 (19.74%) missing!
Total # of Genes from Cluster#2 179, with 4 (2.23%) missing!								Total # of Genes from Cluster#2 46, with 3 (6.52%) missing!								Total # of Genes from Cluster#2 99, with 2 (2.02%) missing!
#All Genes found from initial Cluster#1 (167.0): 155.0 (92.81%)								#All Genes found from initial Cluster#1 (57.0): 52.0 (91.23%)								#All Genes found from initial Cluster#1 (61.0): 55.0 (90.16%)
#All Genes found from initial Cluster#2 (175.0): 171.0 (97.71%)								#All Genes found from initial Cluster#2 (43.0): 38.0 (88.37%)								#All Genes found from initial Cluster#2 (97.0): 91.0 (93.81%)
#All Genes found from 2 initial Cluster(s) (342.0): 326 (95.32%)								#All Genes found from 2 initial Cluster(s) (100.0): 90 (90.0%)								#All Genes found from 2 initial Cluster(s) (158.0): 146 (92.41%)
#Genes found from all Clusters after selection: 228 (66.67%)								#Genes found from all Clusters after selection: 32 (32.0%)								#Genes found from all Clusters after selection: 90 (56.96%)
KappaScore Grouping:								KappaScore Grouping:								KappaScore Grouping:
Iteration: 0 with 7 groups								Iteration: 0 with 7 groups								Iteration: 0 with 12 groups
Iteration: 1 with 6 groups								Final KappaScore groups = 7								Iteration: 1 with 10 groups
Iteration: 2 with 5 groups								# Terms not grouped = 0								Iteration: 2 with 8 groups
Final KappaScore groups = 5								#GO All Terms Specific for Cluster #1: 27								Iteration: 3 with 7 groups
# Terms not grouped = 0								#GO All Terms Specific for Cluster #2: 2								Final KappaScore groups = 7
#GO All Terms Specific for Cluster #1: 4								#GO Terms: 29								# Terms not grouped = 0
#GO All Terms Specific for Cluster #2: 9								#GO Term Connections: 87								#GO All Terms Specific for Cluster #1: 17
#GO All Terms not Specific for a Cluster: 3								List of missing Genes -> make sure the ids exists or are written propperly -> if yes make sure you have their annotation in ClueGO!								#GO All Terms Specific for Cluster #2: 18
#GO Terms: 16								Cluster #1								#GO All Terms not Specific for a Cluster: 2
#GO Term Connections: 9								Gene IDs not found (no annotation or wrong ids) in Cluster#1:								#GO Terms: 37
List of missing Genes -> make sure the ids exists or are written propperly -> if yes make sure you have their annotation in ClueGO!								MCRIP2								#GO Term Connections: 95
Cluster #1								SCARNA18								List of missing Genes -> make sure the ids exists or are written propperly -> if yes make sure you have their annotation in ClueGO!
Gene IDs not found (no annotation or wrong ids) in Cluster#1:								Y_RNA								Cluster #1
7SK																Gene IDs not found (no annotation or wrong ids) in Cluster#1:
C14orf2								Cluster #2								7SK
Metazoa_SRP								Gene IDs not found (no annotation or wrong ids) in Cluster#2:								CARMIL3
NOCT								ADGRL4								SCARNA17
RNase_MRP								GPA1								SCARNA18
RUBCNL								SNORD107								SCARNA6
SCARNA13																SCARNA7
SCARNA15																SNORA63
SCARNA17																SNORD15
SCARNA18																SNORD17
SNORA23																SNORD97
SNORA42																U2
SNORA63																U3
SNORA74																U4
SNORA84																Y_RNA
SNORD15																snoU2_19
SNORD17
SNORD33																Cluster #2
SNORD89																Gene IDs not found (no annotation or wrong ids) in Cluster#2:
SNORD97																ADGRL4
U1																C3orf58
U3
U4
U6
U6atac
Y_RNA
snoU2_19
Cluster #2
Gene IDs not found (no annotation or wrong ids) in Cluster#2:
ADGRE1
ADGRL4
C10orf54
ERO1B

## Sheet: EdgeAttribute table
ClueGOResults2_LP_LH_EdgeAttributeTable
Edge1-Edge2	KappaScore
GO:0009064 (term-term) GO:0006525	0.636872
GO:0035457 (term-term) GO:0035455	0.644809
GO:0046395 (term-term) GO:0009064	0.413357
GO:0046395 (term-term) GO:0044282	0.860215
GO:0051707 (term-term) GO:0009615	0.511278
GO:0060337 (term-term) GO:0009615	0.409985
GO:0060337 (term-term) GO:0035455	0.402102
GO:0060759 (term-term) GO:0001961	0.745098
GO:0098542 (term-term) GO:0009615	0.683613
GO:0098542 (term-term) GO:0051707	0.724187
GO:1901605 (term-term) GO:0009064	0.676617
GO:1901605 (term-term) GO:0044282	0.511945
GO:1901605 (term-term) GO:0046395	0.615953
GO:1901606 (term-term) GO:0006525	0.411384
GO:1901606 (term-term) GO:0009064	0.526535
GO:1901606 (term-term) GO:0044282	0.697674
GO:1901606 (term-term) GO:0046395	0.830287
GO:1901606 (term-term) GO:1901605	0.738536
GO:0006165 (term-term) GO:0006096	0.829268
GO:0010565 (term-term) GO:0006695	0.695652
GO:0010677 (term-term) GO:0006094	0.447368
GO:0015485 (term-term) GO:0006695	0.774194
GO:0015485 (term-term) GO:0010565	0.503937
GO:0017127 (term-term) GO:0006695	0.774194
GO:0017127 (term-term) GO:0010565	0.503937
GO:0017127 (term-term) GO:0015485	1
GO:0030300 (term-term) GO:0006695	0.774194
GO:0030300 (term-term) GO:0010565	0.503937
GO:0030300 (term-term) GO:0015485	1
GO:0030300 (term-term) GO:0017127	1
GO:0033559 (term-term) GO:0006636	0.618182
GO:0033700 (term-term) GO:0006695	0.774194
GO:0033700 (term-term) GO:0010565	0.503937
GO:0033700 (term-term) GO:0015485	1
GO:0033700 (term-term) GO:0017127	1
GO:0033700 (term-term) GO:0030300	1
GO:0034361 (term-term) GO:0006695	0.774194
GO:0034361 (term-term) GO:0010565	0.503937
GO:0034361 (term-term) GO:0015485	1
GO:0034361 (term-term) GO:0017127	1
GO:0034361 (term-term) GO:0030300	1
GO:0034361 (term-term) GO:0033700	1
GO:0034364 (term-term) GO:0006695	0.611111
GO:0034364 (term-term) GO:0015485	0.774194
GO:0034364 (term-term) GO:0017127	0.774194
GO:0034364 (term-term) GO:0030300	0.774194
GO:0034364 (term-term) GO:0033700	0.774194
GO:0034364 (term-term) GO:0034361	0.774194
GO:0034372 (term-term) GO:0006695	0.774194
GO:0034372 (term-term) GO:0010565	0.503937
GO:0034372 (term-term) GO:0015485	1
GO:0034372 (term-term) GO:0017127	1
GO:0034372 (term-term) GO:0030300	1
GO:0034372 (term-term) GO:0033700	1
GO:0034372 (term-term) GO:0034361	1
GO:0034372 (term-term) GO:0034364	0.774194
GO:0034380 (term-term) GO:0006695	0.774194
GO:0034380 (term-term) GO:0010565	0.503937
GO:0034380 (term-term) GO:0015485	1
GO:0034380 (term-term) GO:0017127	1
GO:0034380 (term-term) GO:0030300	1
GO:0034380 (term-term) GO:0033700	1
GO:0034380 (term-term) GO:0034361	1
GO:0034380 (term-term) GO:0034364	0.774194
GO:0034380 (term-term) GO:0034372	1
GO:0045923 (term-term) GO:0006695	0.829268
GO:0045923 (term-term) GO:0010565	0.85906
GO:0045923 (term-term) GO:0015485	0.618182
GO:0045923 (term-term) GO:0017127	0.618182
GO:0045923 (term-term) GO:0030300	0.618182
GO:0045923 (term-term) GO:0033700	0.618182
GO:0045923 (term-term) GO:0034361	0.618182
GO:0045923 (term-term) GO:0034364	0.487805
GO:0045923 (term-term) GO:0034372	0.618182
GO:0045923 (term-term) GO:0034380	0.618182
GO:0045940 (term-term) GO:0006695	1
GO:0045940 (term-term) GO:0010565	0.695652
GO:0045940 (term-term) GO:0015485	0.774194
GO:0045940 (term-term) GO:0017127	0.774194
GO:0045940 (term-term) GO:0030300	0.774194
GO:0045940 (term-term) GO:0033700	0.774194
GO:0045940 (term-term) GO:0034361	0.774194
GO:0045940 (term-term) GO:0034364	0.611111
GO:0045940 (term-term) GO:0034372	0.774194
GO:0045940 (term-term) GO:0034380	0.774194
GO:0045940 (term-term) GO:0045923	0.829268
GO:0046326 (term-term) GO:0006094	0.447368
GO:0046326 (term-term) GO:0010677	0.447368
GO:0046470 (term-term) GO:0006695	0.774194
GO:0046470 (term-term) GO:0010565	0.503937
GO:0046470 (term-term) GO:0015485	1
GO:0046470 (term-term) GO:0017127	1
GO:0046470 (term-term) GO:0030300	1
GO:0046470 (term-term) GO:0033700	1
GO:0046470 (term-term) GO:0034361	1
GO:0046470 (term-term) GO:0034364	0.774194
GO:0046470 (term-term) GO:0034372	1
GO:0046470 (term-term) GO:0034380	1
GO:0046470 (term-term) GO:0045923	0.618182
GO:0046470 (term-term) GO:0045940	0.774194
GO:0046889 (term-term) GO:0006695	0.829268
GO:0046889 (term-term) GO:0010565	0.85906
GO:0046889 (term-term) GO:0015485	0.618182
GO:0046889 (term-term) GO:0017127	0.618182
GO:0046889 (term-term) GO:0030300	0.618182
GO:0046889 (term-term) GO:0033700	0.618182
GO:0046889 (term-term) GO:0034361	0.618182
GO:0046889 (term-term) GO:0034364	0.487805
GO:0046889 (term-term) GO:0034372	0.618182
GO:0046889 (term-term) GO:0034380	0.618182
GO:0046889 (term-term) GO:0045923	1
GO:0046889 (term-term) GO:0045940	0.829268
GO:0046889 (term-term) GO:0046470	0.618182
GO:0050996 (term-term) GO:0006695	0.829268
GO:0050996 (term-term) GO:0010565	0.85906
GO:0050996 (term-term) GO:0015485	0.618182
GO:0050996 (term-term) GO:0017127	0.618182
GO:0050996 (term-term) GO:0030300	0.618182
GO:0050996 (term-term) GO:0033700	0.618182
GO:0050996 (term-term) GO:0034361	0.618182
GO:0050996 (term-term) GO:0034364	0.487805
GO:0050996 (term-term) GO:0034372	0.618182
GO:0050996 (term-term) GO:0034380	0.618182
GO:0050996 (term-term) GO:0045923	1
GO:0050996 (term-term) GO:0045940	0.829268
GO:0050996 (term-term) GO:0046470	0.618182
GO:0050996 (term-term) GO:0046889	1
GO:0051006 (term-term) GO:0006695	0.774194
GO:0051006 (term-term) GO:0010565	0.503937
GO:0051006 (term-term) GO:0015485	1
GO:0051006 (term-term) GO:0017127	1
GO:0051006 (term-term) GO:0030300	1
GO:0051006 (term-term) GO:0033700	1
GO:0051006 (term-term) GO:0034361	1
GO:0051006 (term-term) GO:0034364	0.774194
GO:0051006 (term-term) GO:0034372	1
GO:0051006 (term-term) GO:0034380	1
GO:0051006 (term-term) GO:0045923	0.618182
GO:0051006 (term-term) GO:0045940	0.774194
GO:0051006 (term-term) GO:0046470	1
GO:0051006 (term-term) GO:0046889	0.618182
GO:0051006 (term-term) GO:0050996	0.618182
GO:0060193 (term-term) GO:0006695	0.611111
GO:0060193 (term-term) GO:0010565	0.695652
GO:0060193 (term-term) GO:0015485	0.774194
GO:0060193 (term-term) GO:0017127	0.774194
GO:0060193 (term-term) GO:0030300	0.774194
GO:0060193 (term-term) GO:0033700	0.774194
GO:0060193 (term-term) GO:0034361	0.774194
GO:0060193 (term-term) GO:0034364	0.611111
GO:0060193 (term-term) GO:0034372	0.774194
GO:0060193 (term-term) GO:0034380	0.774194
GO:0060193 (term-term) GO:0045923	0.829268
GO:0060193 (term-term) GO:0045940	0.611111
GO:0060193 (term-term) GO:0046470	0.774194
GO:0060193 (term-term) GO:0046889	0.829268
GO:0060193 (term-term) GO:0050996	0.829268
GO:0060193 (term-term) GO:0051006	0.774194
GO:0070328 (term-term) GO:0006695	0.774194
GO:0070328 (term-term) GO:0010565	0.503937
GO:0070328 (term-term) GO:0015485	1
GO:0070328 (term-term) GO:0017127	1
GO:0070328 (term-term) GO:0030300	1
GO:0070328 (term-term) GO:0033700	1
GO:0070328 (term-term) GO:0034361	1
GO:0070328 (term-term) GO:0034364	0.774194
GO:0070328 (term-term) GO:0034372	1
GO:0070328 (term-term) GO:0034380	1
GO:0070328 (term-term) GO:0045923	0.618182
GO:0070328 (term-term) GO:0045940	0.774194
GO:0070328 (term-term) GO:0046470	1
GO:0070328 (term-term) GO:0046889	0.618182
GO:0070328 (term-term) GO:0050996	0.618182
GO:0070328 (term-term) GO:0051006	1
GO:0070328 (term-term) GO:0060193	0.774194
GO:0090208 (term-term) GO:0006695	0.829268
GO:0090208 (term-term) GO:0010565	0.85906
GO:0090208 (term-term) GO:0015485	0.618182
GO:0090208 (term-term) GO:0017127	0.618182
GO:0090208 (term-term) GO:0030300	0.618182
GO:0090208 (term-term) GO:0033700	0.618182
GO:0090208 (term-term) GO:0034361	0.618182
GO:0090208 (term-term) GO:0034364	0.487805
GO:0090208 (term-term) GO:0034372	0.618182
GO:0090208 (term-term) GO:0034380	0.618182
GO:0090208 (term-term) GO:0045923	1
GO:0090208 (term-term) GO:0045940	0.829268
GO:0090208 (term-term) GO:0046470	0.618182
GO:0090208 (term-term) GO:0046889	1
GO:0090208 (term-term) GO:0050996	1
GO:0090208 (term-term) GO:0051006	0.618182
GO:0090208 (term-term) GO:0060193	0.829268
GO:0090208 (term-term) GO:0070328	0.618182
GO:0006695 (term-term) GO:0006641	0.62614
GO:0015485 (term-term) GO:0006695	0.445946
GO:0017127 (term-term) GO:0006641	0.449664
GO:0017127 (term-term) GO:0006695	0.532319
GO:0017127 (term-term) GO:0015485	0.532319
GO:0019433 (term-term) GO:0006641	0.724832
GO:0019433 (term-term) GO:0006695	0.532319
GO:0019433 (term-term) GO:0015485	0.532319
GO:0019433 (term-term) GO:0017127	0.640351
GO:0030199 (term-term) GO:0005583	0.630631
GO:0030199 (term-term) GO:0030198	0.69403
GO:0031102 (term-term) GO:0014012	0.539326
GO:0031102 (term-term) GO:0015485	0.62614
GO:0031102 (term-term) GO:0017127	0.449664
GO:0031102 (term-term) GO:0019433	0.449664
GO:0032963 (term-term) GO:0001957	0.643478
GO:0033344 (term-term) GO:0006695	0.445946
GO:0033344 (term-term) GO:0015485	0.722973
GO:0033344 (term-term) GO:0017127	0.844106
GO:0033344 (term-term) GO:0019433	0.532319
GO:0033700 (term-term) GO:0006641	0.449664
GO:0033700 (term-term) GO:0006695	0.532319
GO:0033700 (term-term) GO:0015485	0.532319
GO:0033700 (term-term) GO:0017127	1
GO:0033700 (term-term) GO:0019433	0.640351
GO:0033700 (term-term) GO:0031102	0.449664
GO:0033700 (term-term) GO:0033344	0.844106
GO:0034358 (term-term) GO:0006641	0.62614
GO:0034358 (term-term) GO:0006695	0.445946
GO:0034358 (term-term) GO:0015485	0.445946
GO:0034358 (term-term) GO:0017127	0.532319
GO:0034358 (term-term) GO:0019433	0.844106
GO:0034358 (term-term) GO:0033344	0.445946
GO:0034358 (term-term) GO:0033700	0.532319
GO:0034361 (term-term) GO:0006641	0.724832
GO:0034361 (term-term) GO:0006695	0.532319
GO:0034361 (term-term) GO:0015485	0.532319
GO:0034361 (term-term) GO:0017127	0.640351
GO:0034361 (term-term) GO:0019433	1
GO:0034361 (term-term) GO:0031102	0.449664
GO:0034361 (term-term) GO:0033344	0.532319
GO:0034361 (term-term) GO:0033700	0.640351
GO:0034361 (term-term) GO:0034358	0.844106
GO:0034372 (term-term) GO:0006641	0.724832
GO:0034372 (term-term) GO:0006695	0.532319
GO:0034372 (term-term) GO:0015485	0.532319
GO:0034372 (term-term) GO:0017127	0.640351
GO:0034372 (term-term) GO:0019433	1
GO:0034372 (term-term) GO:0031102	0.449664
GO:0034372 (term-term) GO:0033344	0.532319
GO:0034372 (term-term) GO:0033700	0.640351
GO:0034372 (term-term) GO:0034358	0.844106
GO:0034372 (term-term) GO:0034361	1
GO:0034435 (term-term) GO:0006641	0.449664
GO:0034435 (term-term) GO:0006695	0.532319
GO:0034435 (term-term) GO:0015485	0.844106
GO:0034435 (term-term) GO:0017127	0.640351
GO:0034435 (term-term) GO:0019433	0.640351
GO:0034435 (term-term) GO:0031102	0.449664
GO:0034435 (term-term) GO:0033344	0.844106
GO:0034435 (term-term) GO:0033700	0.640351
GO:0034435 (term-term) GO:0034358	0.532319
GO:0034435 (term-term) GO:0034361	0.640351
GO:0034435 (term-term) GO:0034372	0.640351
GO:0042632 (term-term) GO:0006695	0.445946
GO:0042632 (term-term) GO:0015485	0.722973
GO:0042632 (term-term) GO:0017127	0.844106
GO:0042632 (term-term) GO:0019433	0.532319
GO:0042632 (term-term) GO:0033344	1
GO:0042632 (term-term) GO:0033700	0.844106
GO:0042632 (term-term) GO:0034358	0.445946
GO:0042632 (term-term) GO:0034361	0.532319
GO:0042632 (term-term) GO:0034372	0.532319
GO:0042632 (term-term) GO:0034435	0.844106
GO:0043200 (term-term) GO:0001957	0.539326
GO:0043200 (term-term) GO:0005583	0.449664
GO:0044243 (term-term) GO:0032963	0.722973
GO:0044272 (term-term) GO:0042340	0.539326
GO:0045723 (term-term) GO:0006641	0.724832
GO:0045723 (term-term) GO:0006695	0.844106
GO:0045723 (term-term) GO:0015485	0.532319
GO:0045723 (term-term) GO:0017127	0.640351
GO:0045723 (term-term) GO:0019433	0.640351
GO:0045723 (term-term) GO:0031102	0.449664
GO:0045723 (term-term) GO:0033344	0.532319
GO:0045723 (term-term) GO:0033700	0.640351
GO:0045723 (term-term) GO:0034358	0.532319
GO:0045723 (term-term) GO:0034361	0.640351
GO:0045723 (term-term) GO:0034372	0.640351
GO:0045723 (term-term) GO:0034435	0.640351
GO:0045723 (term-term) GO:0042632	0.532319
GO:0045940 (term-term) GO:0006641	0.724832
GO:0045940 (term-term) GO:0006695	0.844106
GO:0045940 (term-term) GO:0015485	0.532319
GO:0045940 (term-term) GO:0017127	0.640351
GO:0045940 (term-term) GO:0019433	0.640351
GO:0045940 (term-term) GO:0031102	0.449664
GO:0045940 (term-term) GO:0033344	0.532319
GO:0045940 (term-term) GO:0033700	0.640351
GO:0045940 (term-term) GO:0034358	0.532319
GO:0045940 (term-term) GO:0034361	0.640351
GO:0045940 (term-term) GO:0034372	0.640351
GO:0045940 (term-term) GO:0034435	0.640351
GO:0045940 (term-term) GO:0042632	0.532319
GO:0045940 (term-term) GO:0045723	1
GO:0048678 (term-term) GO:0014012	0.643478
GO:0048678 (term-term) GO:0031102	0.62614
GO:0050701 (term-term) GO:0017127	0.640351
GO:0050701 (term-term) GO:0033344	0.532319
GO:0050701 (term-term) GO:0033700	0.640351
GO:0050701 (term-term) GO:0042632	0.532319
GO:0050996 (term-term) GO:0006641	0.724832
GO:0050996 (term-term) GO:0006695	0.844106
GO:0050996 (term-term) GO:0015485	0.532319
GO:0050996 (term-term) GO:0017127	0.640351
GO:0050996 (term-term) GO:0019433	0.640351
GO:0050996 (term-term) GO:0031102	0.449664
GO:0050996 (term-term) GO:0033344	0.532319
GO:0050996 (term-term) GO:0033700	0.640351
GO:0050996 (term-term) GO:0034358	0.532319
GO:0050996 (term-term) GO:0034361	0.640351
GO:0050996 (term-term) GO:0034372	0.640351
GO:0050996 (term-term) GO:0034435	0.640351
GO:0050996 (term-term) GO:0042632	0.532319
GO:0050996 (term-term) GO:0045723	1
GO:0050996 (term-term) GO:0045940	1
GO:0051004 (term-term) GO:0006641	0.449664
GO:0051004 (term-term) GO:0006695	0.532319
GO:0051004 (term-term) GO:0015485	0.532319
GO:0051004 (term-term) GO:0017127	0.640351
GO:0051004 (term-term) GO:0019433	0.640351
GO:0051004 (term-term) GO:0031102	0.449664
GO:0051004 (term-term) GO:0033344	0.532319
GO:0051004 (term-term) GO:0033700	0.640351
GO:0051004 (term-term) GO:0034358	0.532319
GO:0051004 (term-term) GO:0034361	0.640351
GO:0051004 (term-term) GO:0034372	0.640351
GO:0051004 (term-term) GO:0034435	0.640351
GO:0051004 (term-term) GO:0042632	0.532319
GO:0051004 (term-term) GO:0045723	0.640351
GO:0051004 (term-term) GO:0045940	0.640351
GO:0051004 (term-term) GO:0050996	0.640351
GO:0055088 (term-term) GO:0006641	0.475703
GO:0055088 (term-term) GO:0015485	0.546961
GO:0055088 (term-term) GO:0017127	0.630631
GO:0055088 (term-term) GO:0019433	0.630631
GO:0055088 (term-term) GO:0033344	0.773481
GO:0055088 (term-term) GO:0033700	0.630631
GO:0055088 (term-term) GO:0034358	0.546961
GO:0055088 (term-term) GO:0034361	0.630631
GO:0055088 (term-term) GO:0034372	0.630631
GO:0055088 (term-term) GO:0034435	0.630631
GO:0055088 (term-term) GO:0042632	0.773481
GO:0055088 (term-term) GO:0051004	0.630631
GO:0070328 (term-term) GO:0006641	0.62614
GO:0070328 (term-term) GO:0006695	0.445946
GO:0070328 (term-term) GO:0015485	0.445946
GO:0070328 (term-term) GO:0017127	0.532319
GO:0070328 (term-term) GO:0019433	0.844106
GO:0070328 (term-term) GO:0033344	0.445946
GO:0070328 (term-term) GO:0033700	0.532319
GO:0070328 (term-term) GO:0034358	0.722973
GO:0070328 (term-term) GO:0034361	0.844106
GO:0070328 (term-term) GO:0034372	0.844106
GO:0070328 (term-term) GO:0034435	0.532319
GO:0070328 (term-term) GO:0042632	0.445946
GO:0070328 (term-term) GO:0045723	0.532319
GO:0070328 (term-term) GO:0045940	0.532319
GO:0070328 (term-term) GO:0050996	0.532319
GO:0070328 (term-term) GO:0051004	0.844106
GO:0070328 (term-term) GO:0055088	0.773481
GO:0071229 (term-term) GO:0001957	0.460526
GO:0071229 (term-term) GO:0043200	0.685422
GO:0071827 (term-term) GO:0006641	0.544444
GO:0071827 (term-term) GO:0015485	0.62614
GO:0071827 (term-term) GO:0017127	0.724832
GO:0071827 (term-term) GO:0019433	0.724832
GO:0071827 (term-term) GO:0033344	0.87538
GO:0071827 (term-term) GO:0033700	0.724832
GO:0071827 (term-term) GO:0034358	0.62614
GO:0071827 (term-term) GO:0034361	0.724832
GO:0071827 (term-term) GO:0034372	0.724832
GO:0071827 (term-term) GO:0034435	0.724832
GO:0071827 (term-term) GO:0042632	0.87538
GO:0071827 (term-term) GO:0045723	0.449664
GO:0071827 (term-term) GO:0045940	0.449664
GO:0071827 (term-term) GO:0050701	0.449664
GO:0071827 (term-term) GO:0050996	0.449664
GO:0071827 (term-term) GO:0051004	0.449664
GO:0071827 (term-term) GO:0055088	0.895141
GO:0071827 (term-term) GO:0070328	0.62614

## Sheet: Functional Groups With Genes
ClueGOResults2_LP_LH Functional Groups With Genes
Function	Groups	Group Genes
alpha-amino acid catabolic process	Group4	ALDH1L2|ARG1|ASNS|CYP7A1|DDO|GK5|GLDC|GLS2|GLUL|HADHB|HAL|IDO1|MTHFD1L|MTMR7|NOS3|OAT|OTC|PON1|PSPH|RBP5
nephric duct development	Group3	AHI1|EFNB2|GPC3|PKD1
positive regulation of cytokine production	Group0	ANXA1|C3AR1|CHIA|CSF1R|DDX58|EIF2AK2|F2R|FGR|FLT4|IDO1|IRF1|IRF7|PLCB1|RSAD2|SLC11A1
regulation of response to cytokine stimulus	Group2	ADAR|AXL|CREBRF|CSF1|IRF7|NLRC5|PALM3|PARP9
response to interferon-alpha	Group1	ADAR|ANXA3|AXL|CMPK2|CXCL10|DDIT4|DDX58|EIF2AK2|F2R|FGR|HAMP|IDO1|IFIT1|IFIT2|IFIT3|IFIT5|IRF1|IRF7|ISG15|LYZ|MX2|NLRC4|NLRC5|NOS3|OAS1X|PALM3|PML|PTPRC|RPL39|RSAD2|SLC11A1|STAB1|VIL1|WIPF1
gluconeogenesis	Group1	DDIT4|FAM132A|FGF21|GPD1
negative regulation of extrinsic apoptotic signaling pathway via death domain receptors	Group6	FGG|SFRP2
nucleoside diphosphate phosphorylation	Group2	DDIT4|GPD1|NME4|PKLR
positive regulation of p38MAPK cascade	Group5	GADD45A|GADD45G
positive regulation of triglyceride metabolic process	Group4	APOA1|APOA4|FAM132A|GH1|PLIN5|SAA4
regulation of actin nucleation	Group3	GMFB|WIPF1
unsaturated fatty acid metabolic process	Group0	CYP2B6|CYP2E1|ELOVL5|FADS2
collagen fibril organization	Group1	ABCA1|ADAMTS2|APOA4|COL1A1|COL1A2|DPT|ELN|EPHA3|FBLN1|FBLN5|GH1|LOX|LUM|MMP2|MRC2|PDGFD|SULF2
elastic fiber assembly	Group5	FBLN5|LOX
eosinophil chemotaxis	Group4	CCL14|CCL8|SCG2
iron ion import	Group6	F3|STEAP4|TFRC
keratan sulfate catabolic process	Group2	ACSS2|GCLC|IGF1|LUM|PRELP
neuron projection regeneration	Group0	ABCA1|ANGPTL4|APOA1|APOA4|APOD|DPYSL3|GH1|HSD17B7|LPL|MATN2|S100A13|SAA4|SOAT2|THRSP|TNC
post-embryonic eye morphogenesis	Group3	EFEMP1|FBN1

## Sheet: Genes with Correspondg Function
ClueGOResults2_LP_LH Genes With Corresponding Functions
ABCA1	Cluster#2	535379	[ABC-1]	Initial Gene From Selection	phospholipid efflux | cholesterol transporter activity
ACSS2	Cluster#2	506459	[]	Initial Gene From Selection	sulfur compound biosynthetic process
ADAMTS2	Cluster#2	282401	[]	Initial Gene From Selection	multicellular organismal catabolic process | collagen fibril organization
ADAR	Cluster#2	505134	[]	Initial Gene From Selection	response to interferon-alpha | type I interferon signaling pathway
AHI1	Cluster#1	528398	[]	Initial Gene From Selection	nephric duct development
ALDH1L2	Cluster#2	516864	[]	Initial Gene From Selection	alpha-amino acid catabolic process | carboxylic acid catabolic process
ANGPTL4	Cluster#1	509963	[]	Initial Gene From Selection	regulation of lipoprotein lipase activity | triglyceride homeostasis
ANXA1	Cluster#2	327662	[p35]	Initial Gene From Selection	positive regulation of cytokine production
ANXA3	Cluster#2	518050	[]	Initial Gene From Selection	defense response to other organism | response to other organism
APOA1	Cluster#1	281631	[]	Initial Gene From Selection	regulation of intestinal cholesterol absorption | very-low-density lipoprotein particle remodeling | positive regulation of lipoprotein lipase activity | high-density lipoprotein particle assembly
APOA1	Cluster#1	281631	[]	Initial Gene From Selection	very-low-density lipoprotein particle remodeling | phospholipid efflux | cholesterol esterification | positive regulation of fatty acid biosynthetic process
APOA4	Cluster#1	537301	[]	Initial Gene From Selection	regulation of intestinal cholesterol absorption | very-low-density lipoprotein particle remodeling | positive regulation of lipoprotein lipase activity | high-density lipoprotein particle assembly
APOA4	Cluster#1	537301	[]	Initial Gene From Selection	very-low-density lipoprotein particle remodeling | phospholipid efflux | cholesterol esterification | positive regulation of fatty acid biosynthetic process
APOD	Cluster#2	613972	[]	Initial Gene From Selection	peripheral nervous system axon regeneration | neuron projection regeneration
ARG1	Cluster#1	513608	[]	Initial Gene From Selection	arginine metabolic process | glutamine family amino acid metabolic process
ASNS	Cluster#2	514209	[]	Initial Gene From Selection	glutamine family amino acid metabolic process | alpha-amino acid metabolic process
AXL	Cluster#2	516598	[]	Initial Gene From Selection	cellular response to interferon-alpha | response to interferon-alpha
C3AR1	Cluster#2	540702	[]	Initial Gene From Selection	positive regulation of cytokine production
CCL14	Cluster#1	616723	[]	Initial Gene From Selection	eosinophil chemotaxis
CCL8	Cluster#2	788169	[]	Initial Gene From Selection	eosinophil chemotaxis
CHIA	Cluster#1	282645	[]	Initial Gene From Selection	positive regulation of cytokine production
CMPK2	Cluster#2	784304	[]	Initial Gene From Selection	response to other organism
COL1A1	Cluster#2	282187	[]	Initial Gene From Selection	intramembranous ossification | fibrillar collagen trimer
COL1A2	Cluster#2	282188	[]	Initial Gene From Selection	fibrillar collagen trimer | collagen fibril organization
CREBRF	Cluster#1	513587	[C20H5orf41, LRF]	Initial Gene From Selection	positive regulation of cytokine-mediated signaling pathway | regulation of response to cytokine stimulus
CSF1	Cluster#2	281094	[]	Initial Gene From Selection	positive regulation of cytokine-mediated signaling pathway | regulation of response to cytokine stimulus
CSF1R	Cluster#2	509418	[]	Initial Gene From Selection	positive regulation of cytokine production
CXCL10	Cluster#2	615107	[]	Initial Gene From Selection	response to virus | defense response to other organism
CYP2B6	Cluster#2	504769	[CYP2B]	Initial Gene From Selection	unsaturated fatty acid metabolic process
CYP2E1	Cluster#1	282213	[CYPIIE1]	Initial Gene From Selection	unsaturated fatty acid metabolic process
CYP7A1	Cluster#1	510507	[]	Initial Gene From Selection	small molecule catabolic process
DDIT4	Cluster#1	529235	[]	Initial Gene From Selection	response to virus | defense response to other organism
DDIT4	Cluster#1	529235	[]	Initial Gene From Selection	negative regulation of cellular carbohydrate metabolic process | glycolytic process
DDO	Cluster#2	280763	[]	Initial Gene From Selection	alpha-amino acid catabolic process | carboxylic acid catabolic process
DDX58	Cluster#2	504760	[]	Initial Gene From Selection	positive regulation of cytokine production | response to virus
DPT	Cluster#2	504963	[]	Initial Gene From Selection	collagen fibril organization | extracellular matrix organization
DPYSL3	Cluster#2	509796	[]	Initial Gene From Selection	response to axon injury
EFEMP1	Cluster#2	511566	[]	Initial Gene From Selection	post-embryonic eye morphogenesis
EFNB2	Cluster#2	100139818	[]	Initial Gene From Selection	nephric duct development
EIF2AK2	Cluster#2	347700	[PKR, PRKR]	Initial Gene From Selection	response to interferon-alpha | positive regulation of cytokine production
ELN	Cluster#2	280781	[]	Initial Gene From Selection	extracellular matrix organization
ELOVL5	Cluster#1	617293	[]	Initial Gene From Selection	unsaturated fatty acid biosynthetic process | unsaturated fatty acid metabolic process
EPHA3	Cluster#2	537951	[]	Initial Gene From Selection	cellular response to acid chemical
F2R	Cluster#2	526585	[PAR1]	Initial Gene From Selection	positive regulation of cytokine production | response to other organism
F3	Cluster#2	280686	[TF]	Initial Gene From Selection	iron ion import
FADS2	Cluster#1	521822	[]	Initial Gene From Selection	unsaturated fatty acid biosynthetic process | unsaturated fatty acid metabolic process
FAM132A	Cluster#1	506102	[]	Initial Gene From Selection	negative regulation of cellular carbohydrate metabolic process | positive regulation of glucose import
FBLN1	Cluster#2	514588	[]	Initial Gene From Selection	extracellular matrix organization
FBLN5	Cluster#2	535185	[]	Initial Gene From Selection	elastic fiber assembly | extracellular matrix organization
FBN1	Cluster#2	281154	[]	Initial Gene From Selection	post-embryonic eye morphogenesis
FGF21	Cluster#1	785576	[]	Initial Gene From Selection	positive regulation of glucose import
FGG	Cluster#2	280792	[]	Initial Gene From Selection	negative regulation of extrinsic apoptotic signaling pathway via death domain receptors
FGR	Cluster#2	516133	[]	Initial Gene From Selection	positive regulation of cytokine production | defense response to other organism
FLT4	Cluster#2	338031	[]	Initial Gene From Selection	positive regulation of cytokine production
GADD45A	Cluster#1	505463	[]	Initial Gene From Selection	positive regulation of p38MAPK cascade
GADD45G	Cluster#1	504939	[]	Initial Gene From Selection	positive regulation of p38MAPK cascade
GCLC	Cluster#2	512468	[]	Initial Gene From Selection	sulfur compound biosynthetic process
GH1	Cluster#2	280804	[GH]	Initial Gene From Selection	positive regulation of steroid metabolic process | positive regulation of triglyceride metabolic process
GH1	Cluster#2	280804	[GH]	Initial Gene From Selection	positive regulation of fatty acid biosynthetic process | positive regulation of steroid metabolic process
GK5	Cluster#1	616031	[]	Initial Gene From Selection	small molecule catabolic process
GLDC	Cluster#1	507688	[]	Initial Gene From Selection	alpha-amino acid catabolic process | carboxylic acid catabolic process
GLS2	Cluster#1	539561	[]	Initial Gene From Selection	glutamine family amino acid metabolic process | alpha-amino acid catabolic process
GLUL	Cluster#2	281199	[]	Initial Gene From Selection	glutamine family amino acid metabolic process | alpha-amino acid metabolic process
GMFB	Cluster#2	615255	[]	Initial Gene From Selection	regulation of actin nucleation
GPC3	Cluster#1	615239	[]	Initial Gene From Selection	nephric duct development
GPD1	Cluster#1	525042	[]	Initial Gene From Selection	gluconeogenesis | glycolytic process
HADHB	Cluster#1	281811	[]	Initial Gene From Selection	carboxylic acid catabolic process | small molecule catabolic process
HAL	Cluster#1	615205	[]	Initial Gene From Selection	glutamine family amino acid metabolic process | alpha-amino acid catabolic process
HAMP	Cluster#1	512301	[hepcidin]	Initial Gene From Selection	defense response to other organism | response to other organism
HSD17B7	Cluster#2	505212	[]	Initial Gene From Selection	cholesterol biosynthetic process
IDO1	Cluster#2	506281	[INDO]	Initial Gene From Selection	alpha-amino acid catabolic process | carboxylic acid catabolic process
IFIT1	Cluster#2	100139670	[]	Initial Gene From Selection	type I interferon signaling pathway | response to virus
IFIT2	Cluster#2	527528	[]	Initial Gene From Selection	cellular response to interferon-alpha | response to interferon-alpha
IFIT3	Cluster#2	509678	[]	Initial Gene From Selection	cellular response to interferon-alpha | response to interferon-alpha
IFIT5	Cluster#2	515091	[]	Initial Gene From Selection	type I interferon signaling pathway | response to virus
IGF1	Cluster#2	281239	[IGF-1, IGF-I]	Initial Gene From Selection	sulfur compound biosynthetic process
IRF1	Cluster#2	789216	[IRF-1]	Initial Gene From Selection	positive regulation of cytokine production | response to virus
IRF7	Cluster#2	100125591	[]	Initial Gene From Selection	type I interferon signaling pathway | positive regulation of cytokine-mediated signaling pathway
ISG15	Cluster#2	281871	[]	Initial Gene From Selection	response to virus | defense response to other organism
LOX	Cluster#2	280841	[]	Initial Gene From Selection	elastic fiber assembly | collagen fibril organization
LPL	Cluster#2	280843	[]	Initial Gene From Selection	very-low-density lipoprotein particle remodeling | very-low-density lipoprotein particle
LUM	Cluster#2	280847	[]	Initial Gene From Selection	keratan sulfate catabolic process | fibrillar collagen trimer
LYZ	Cluster#2	777776	[LYS, LZ]	Initial Gene From Selection	defense response to other organism | response to other organism
MATN2	Cluster#2	781953	[]	Initial Gene From Selection	neuron projection regeneration | response to axon injury
MMP2	Cluster#2	282872	[]	Initial Gene From Selection	intramembranous ossification | multicellular organismal catabolic process
MRC2	Cluster#2	529049	[]	Initial Gene From Selection	multicellular organismal catabolic process | collagen metabolic process
MTHFD1L	Cluster#2	534296	[]	Initial Gene From Selection	alpha-amino acid metabolic process
MTMR7	Cluster#1	513986	[]	Initial Gene From Selection	small molecule catabolic process
MX2	Cluster#2	280873	[]	Initial Gene From Selection	response to interferon-alpha | response to virus
NAME	ClusterOrigin	EntrezGeneID	Aliases	Origin	Functions
NAME	ClusterOrigin	EntrezGeneID	Aliases	Origin	Functions
NLRC4	Cluster#2	512480	[]	Initial Gene From Selection	defense response to other organism | response to other organism
NLRC5	Cluster#2	782441	[]	Initial Gene From Selection	type I interferon signaling pathway | positive regulation of cytokine-mediated signaling pathway
NME4	Cluster#1	789324	[NDPKD]	Initial Gene From Selection	nucleoside diphosphate phosphorylation
NOS3	Cluster#2	287024	[]	Initial Gene From Selection	arginine metabolic process | glutamine family amino acid metabolic process
OAS1X	Cluster#2	347699	[]	Initial Gene From Selection	response to virus | defense response to other organism
OAT	Cluster#1	505323	[]	Initial Gene From Selection	arginine metabolic process | glutamine family amino acid metabolic process
OTC	Cluster#1	280887	[]	Initial Gene From Selection	arginine metabolic process | glutamine family amino acid metabolic process
PALM3	Cluster#1	527118	[]	Initial Gene From Selection	regulation of response to cytokine stimulus | response to other organism
PARP9	Cluster#2	510532	[]	Initial Gene From Selection	regulation of response to cytokine stimulus
PDGFD	Cluster#2	525931	[]	Initial Gene From Selection	response to amino acid | cellular response to acid chemical
PKD1	Cluster#2	504986	[]	Initial Gene From Selection	nephric duct development
PKLR	Cluster#1	539579	[]	Initial Gene From Selection	glycolytic process | nucleoside diphosphate phosphorylation
PLCB1	Cluster#1	287026	[]	Initial Gene From Selection	positive regulation of cytokine production
PLIN5	Cluster#1	531199	[LSDP5]	Initial Gene From Selection	positive regulation of triglyceride metabolic process | positive regulation of lipid catabolic process
PML	Cluster#2	100138545	[]	Initial Gene From Selection	response to virus | defense response to other organism
PON1	Cluster#1	523798	[]	Initial Gene From Selection	carboxylic acid catabolic process | small molecule catabolic process
PRELP	Cluster#2	282000	[]	Initial Gene From Selection	keratan sulfate catabolic process | sulfur compound biosynthetic process
PSPH	Cluster#2	533630	[]	Initial Gene From Selection	alpha-amino acid metabolic process
PTPRC	Cluster#2	407152	[cd45]	Initial Gene From Selection	response to virus | defense response to other organism
RBP5	Cluster#1	539418	[CRABP1, CRBP-III]	Initial Gene From Selection	carboxylic acid catabolic process | small molecule catabolic process
RPL39	Cluster#1	767908	[]	Initial Gene From Selection	defense response to other organism | response to other organism
RSAD2	Cluster#2	506415	[]	Initial Gene From Selection	positive regulation of cytokine production | response to virus
S100A13	Cluster#1	404146	[]	Initial Gene From Selection	interleukin-1 secretion
SAA4	Cluster#2	505308	[]	Initial Gene From Selection	high-density lipoprotein particle
SAA4	Cluster#2	505308	[]	Initial Gene From Selection	plasma lipoprotein particle
SCG2	Cluster#2	281477	[]	Initial Gene From Selection	eosinophil chemotaxis
SFRP2	Cluster#2	510821	[]	Initial Gene From Selection	negative regulation of extrinsic apoptotic signaling pathway via death domain receptors
SLC11A1	Cluster#1	282470	[NRAMP1]	Initial Gene From Selection	positive regulation of cytokine production | defense response to other organism
SOAT2	Cluster#1	513554	[]	Initial Gene From Selection	cholesterol esterification | plasma lipoprotein particle organization
STAB1	Cluster#2	505543	[]	Initial Gene From Selection	defense response to other organism | response to other organism
STEAP4	Cluster#2	538861	[]	Initial Gene From Selection	iron ion import
SULF2	Cluster#2	533264	[]	Initial Gene From Selection	extracellular matrix organization
TFRC	Cluster#2	504698	[]	Initial Gene From Selection	iron ion import
THRSP	Cluster#2	515940	[]	Initial Gene From Selection	triglyceride metabolic process
TNC	Cluster#2	540664	[]	Initial Gene From Selection	peripheral nervous system axon regeneration | neuron projection regeneration
VIL1	Cluster#1	281573	[]	Initial Gene From Selection	response to other organism
WIPF1	Cluster#2	540304	[PRPL-2, WASPIP]	Initial Gene From Selection	response to other organism
WIPF1	Cluster#2	540304	[PRPL-2, WASPIP]	Initial Gene From Selection	regulation of actin nucleation

## Sheet: KappaScore Matrix
NAME	positive regulation of cytokine production	positive regulation of cytokine-mediated signaling pathway	arginine metabolic process	glutamine family amino acid metabolic process	response to virus	response to interferon-alpha	cellular response to interferon-alpha	small molecule catabolic process	carboxylic acid catabolic process	response to other organism	type I interferon signaling pathway	regulation of response to cytokine stimulus	nephric duct development	defense response to other organism	alpha-amino acid metabolic process	alpha-amino acid catabolic process
positive regulation of cytokine production	1	-0.0173913	-0.107623	-0.191235	0.00636943	-0.0421941	-0.0833333	-0.213333	-0.164875	0.0234742	-0.0655738	-0.0876494	-0.107623	-0.0385675	-0.197952	-0.108527
positive regulation of cytokine-mediated signaling pathway	-0.0173913	1	-0.0733945	-0.104575	-0.031746	0.10687	0.204082	-0.130435	-0.121827	-0.0327103	0.267606	0.745098	-0.0733945	-0.0668693	-0.127854	-0.109756
arginine metabolic process	-0.107623	-0.0733945	1	0.636872	-0.110659	-0.0797342	-0.0556845	0.242152	0.311441	-0.0625876	-0.0849772	-0.0893855	-0.0655738	-0.117936	0.385633	0.411384
glutamine family amino acid metabolic process	-0.191235	-0.104575	0.636872	1	-0.201035	-0.117936	-0.071964	0.326693	0.413357	-0.186242	-0.12978	-0.140351	-0.0893855	-0.226415	0.676617	0.526535
response to virus	0.00636943	-0.031746	-0.110659	-0.201035	1	0.345469	0.131886	-0.324841	-0.276236	0.511278	0.409985	-0.00886918	-0.110659	0.683613	-0.309292	-0.221098
response to interferon-alpha	-0.0421941	0.10687	-0.0797342	-0.117936	0.345469	1	0.644809	-0.151899	-0.140351	0.179523	0.402102	0.201474	-0.0797342	0.139591	-0.14841	-0.124567
cellular response to interferon-alpha	-0.0833333	0.204082	-0.0556845	-0.071964	0.131886	0.644809	1	-0.0833333	-0.0797342	0.0896359	0.358553	0.122939	-0.0556845	0.072005	-0.0822723	-0.0743802
small molecule catabolic process	-0.213333	-0.130435	0.242152	0.326693	-0.324841	-0.151899	-0.0833333	1	0.860215	-0.342723	-0.172131	-0.191235	-0.107623	-0.396694	0.511945	0.697674
carboxylic acid catabolic process	-0.164875	-0.121827	0.311441	0.413357	-0.276236	-0.140351	-0.0797342	0.860215	1	-0.249414	-0.157451	-0.173285	-0.101695	-0.326531	0.615953	0.830287
response to other organism	0.0234742	-0.0327103	-0.0625876	-0.186242	0.511278	0.179523	0.0896359	-0.342723	-0.249414	1	0.148737	-0.00374357	-0.123307	0.724187	-0.311591	-0.156367
type I interferon signaling pathway	-0.0655738	0.267606	-0.0849772	-0.12978	0.409985	0.402102	0.358553	-0.172131	-0.157451	0.148737	1	0.322132	-0.0849772	0.264443	-0.167665	-0.137856
regulation of response to cytokine stimulus	-0.0876494	0.745098	-0.0893855	-0.140351	-0.00886918	0.201474	0.122939	-0.191235	-0.173285	-0.00374357	0.322132	1	-0.0893855	-0.0731132	-0.185738	-0.149844
nephric duct development	-0.107623	-0.0733945	-0.0655738	-0.0893855	-0.110659	-0.0797342	-0.0556845	-0.107623	-0.101695	-0.123307	-0.0849772	-0.0893855	1	-0.117936	-0.10586	-0.0931436
defense response to other organism	-0.0385675	-0.0668693	-0.117936	-0.226415	0.683613	0.139591	0.072005	-0.396694	-0.326531	0.724187	0.264443	-0.0731132	-0.117936	1	-0.373749	-0.252189
alpha-amino acid metabolic process	-0.197952	-0.127854	0.385633	0.676617	-0.309292	-0.14841	-0.0822723	0.511945	0.615953	-0.311591	-0.167665	-0.185738	-0.10586	-0.373749	1	0.738536
alpha-amino acid catabolic process	-0.108527	-0.109756	0.411384	0.526535	-0.221098	-0.124567	-0.0743802	0.697674	0.830287	-0.156367	-0.137856	-0.149844	-0.0931436	-0.252189	0.738536	1
gluconeogenesis	1	0.322581	0.236364	-0.105263	-0.129032	0.173228	0.447368	-0.105263	-0.105263	-0.105263	-0.145455	-0.105263	-0.105263	-0.129032	-0.105263	-0.105263	-0.145455	-0.129032	0.447368	-0.105263	-0.145455	-0.145455	-0.105263	-0.105263	-0.129032	-0.105263	-0.145455	-0.105263	-0.105263
glycolytic process	0.322581	1	0.829268	-0.129032	-0.166667	-0.217391	0.322581	-0.129032	-0.129032	-0.129032	-0.195122	-0.129032	-0.129032	-0.166667	-0.129032	-0.129032	-0.195122	-0.166667	-0.129032	-0.129032	-0.195122	-0.195122	-0.129032	-0.129032	-0.166667	-0.129032	-0.195122	-0.129032	-0.129032
nucleoside diphosphate phosphorylation	0.236364	0.829268	1	-0.145455	-0.195122	-0.268456	0.236364	-0.145455	-0.145455	-0.145455	-0.235294	-0.145455	-0.145455	-0.195122	-0.145455	-0.145455	-0.235294	-0.195122	-0.145455	-0.145455	-0.235294	-0.235294	-0.145455	-0.145455	-0.195122	-0.145455	-0.235294	-0.145455	-0.145455
unsaturated fatty acid biosynthetic process	-0.105263	-0.129032	-0.145455	1	-0.129032	-0.15748	-0.105263	-0.105263	-0.105263	-0.105263	0.618182	-0.105263	-0.105263	-0.129032	-0.105263	-0.105263	-0.145455	-0.129032	-0.105263	-0.105263	-0.145455	-0.145455	-0.105263	-0.105263	-0.129032	-0.105263	-0.145455	-0.105263	-0.105263
cholesterol biosynthetic process	-0.129032	-0.166667	-0.195122	-0.129032	1	0.695652	-0.129032	0.774194	0.774194	0.774194	-0.195122	0.774194	0.774194	0.611111	0.774194	0.774194	0.829268	1	-0.129032	0.774194	0.829268	0.829268	0.774194	-0.129032	0.611111	0.774194	0.829268	-0.129032	-0.129032
regulation of cellular ketone metabolic process	0.173228	-0.217391	-0.268456	-0.15748	0.695652	1	0.173228	0.503937	0.503937	0.503937	-0.268456	0.503937	0.503937	0.391304	0.503937	0.503937	0.85906	0.695652	0.173228	0.503937	0.85906	0.85906	0.503937	-0.15748	0.695652	0.503937	0.85906	-0.15748	-0.15748
negative regulation of cellular carbohydrate metabolic process	0.447368	0.322581	0.236364	-0.105263	-0.129032	0.173228	1	-0.105263	-0.105263	-0.105263	-0.145455	-0.105263	-0.105263	-0.129032	-0.105263	-0.105263	-0.145455	-0.129032	0.447368	-0.105263	-0.145455	-0.145455	-0.105263	-0.105263	-0.129032	-0.105263	-0.145455	-0.105263	-0.105263
cholesterol binding	-0.105263	-0.129032	-0.145455	-0.105263	0.774194	0.503937	-0.105263	1	1	1	-0.145455	1	1	0.774194	1	1	0.618182	0.774194	-0.105263	1	0.618182	0.618182	1	-0.105263	0.774194	1	0.618182	-0.105263	-0.105263
cholesterol transporter activity	-0.105263	-0.129032	-0.145455	-0.105263	0.774194	0.503937	-0.105263	1	1	1	-0.145455	1	1	0.774194	1	1	0.618182	0.774194	-0.105263	1	0.618182	0.618182	1	-0.105263	0.774194	1	0.618182	-0.105263	-0.105263
regulation of intestinal cholesterol absorption	-0.105263	-0.129032	-0.145455	-0.105263	0.774194	0.503937	-0.105263	1	1	1	-0.145455	1	1	0.774194	1	1	0.618182	0.774194	-0.105263	1	0.618182	0.618182	1	-0.105263	0.774194	1	0.618182	-0.105263	-0.105263
unsaturated fatty acid metabolic process	-0.145455	-0.195122	-0.235294	0.618182	-0.195122	-0.268456	-0.145455	-0.145455	-0.145455	-0.145455	1	-0.145455	-0.145455	-0.195122	-0.145455	-0.145455	-0.235294	-0.195122	-0.145455	-0.145455	-0.235294	-0.235294	-0.145455	-0.145455	-0.195122	-0.145455	-0.235294	-0.145455	-0.145455
phospholipid efflux	-0.105263	-0.129032	-0.145455	-0.105263	0.774194	0.503937	-0.105263	1	1	1	-0.145455	1	1	0.774194	1	1	0.618182	0.774194	-0.105263	1	0.618182	0.618182	1	-0.105263	0.774194	1	0.618182	-0.105263	-0.105263
very-low-density lipoprotein particle	-0.105263	-0.129032	-0.145455	-0.105263	0.774194	0.503937	-0.105263	1	1	1	-0.145455	1	1	0.774194	1	1	0.618182	0.774194	-0.105263	1	0.618182	0.618182	1	-0.105263	0.774194	1	0.618182	-0.105263	-0.105263
high-density lipoprotein particle	-0.129032	-0.166667	-0.195122	-0.129032	0.611111	0.391304	-0.129032	0.774194	0.774194	0.774194	-0.195122	0.774194	0.774194	1	0.774194	0.774194	0.487805	0.611111	-0.129032	0.774194	0.487805	0.487805	0.774194	-0.129032	0.611111	0.774194	0.487805	-0.129032	-0.129032
very-low-density lipoprotein particle remodeling	-0.105263	-0.129032	-0.145455	-0.105263	0.774194	0.503937	-0.105263	1	1	1	-0.145455	1	1	0.774194	1	1	0.618182	0.774194	-0.105263	1	0.618182	0.618182	1	-0.105263	0.774194	1	0.618182	-0.105263	-0.105263
high-density lipoprotein particle assembly	-0.105263	-0.129032	-0.145455	-0.105263	0.774194	0.503937	-0.105263	1	1	1	-0.145455	1	1	0.774194	1	1	0.618182	0.774194	-0.105263	1	0.618182	0.618182	1	-0.105263	0.774194	1	0.618182	-0.105263	-0.105263
positive regulation of fatty acid metabolic process	-0.145455	-0.195122	-0.235294	-0.145455	0.829268	0.85906	-0.145455	0.618182	0.618182	0.618182	-0.235294	0.618182	0.618182	0.487805	0.618182	0.618182	1	0.829268	-0.145455	0.618182	1	1	0.618182	-0.145455	0.829268	0.618182	1	-0.145455	-0.145455
positive regulation of steroid metabolic process	-0.129032	-0.166667	-0.195122	-0.129032	1	0.695652	-0.129032	0.774194	0.774194	0.774194	-0.195122	0.774194	0.774194	0.611111	0.774194	0.774194	0.829268	1	-0.129032	0.774194	0.829268	0.829268	0.774194	-0.129032	0.611111	0.774194	0.829268	-0.129032	-0.129032
positive regulation of glucose import	0.447368	-0.129032	-0.145455	-0.105263	-0.129032	0.173228	0.447368	-0.105263	-0.105263	-0.105263	-0.145455	-0.105263	-0.105263	-0.129032	-0.105263	-0.105263	-0.145455	-0.129032	1	-0.105263	-0.145455	-0.145455	-0.105263	-0.105263	-0.129032	-0.105263	-0.145455	-0.105263	-0.105263
phosphatidylcholine metabolic process	-0.105263	-0.129032	-0.145455	-0.105263	0.774194	0.503937	-0.105263	1	1	1	-0.145455	1	1	0.774194	1	1	0.618182	0.774194	-0.105263	1	0.618182	0.618182	1	-0.105263	0.774194	1	0.618182	-0.105263	-0.105263
positive regulation of lipid biosynthetic process	-0.145455	-0.195122	-0.235294	-0.145455	0.829268	0.85906	-0.145455	0.618182	0.618182	0.618182	-0.235294	0.618182	0.618182	0.487805	0.618182	0.618182	1	0.829268	-0.145455	0.618182	1	1	0.618182	-0.145455	0.829268	0.618182	1	-0.145455	-0.145455
positive regulation of lipid catabolic process	-0.145455	-0.195122	-0.235294	-0.145455	0.829268	0.85906	-0.145455	0.618182	0.618182	0.618182	-0.235294	0.618182	0.618182	0.487805	0.618182	0.618182	1	0.829268	-0.145455	0.618182	1	1	0.618182	-0.145455	0.829268	0.618182	1	-0.145455	-0.145455
positive regulation of lipoprotein lipase activity	-0.105263	-0.129032	-0.145455	-0.105263	0.774194	0.503937	-0.105263	1	1	1	-0.145455	1	1	0.774194	1	1	0.618182	0.774194	-0.105263	1	0.618182	0.618182	1	-0.105263	0.774194	1	0.618182	-0.105263	-0.105263
regulation of actin nucleation	-0.105263	-0.129032	-0.145455	-0.105263	-0.129032	-0.15748	-0.105263	-0.105263	-0.105263	-0.105263	-0.145455	-0.105263	-0.105263	-0.129032	-0.105263	-0.105263	-0.145455	-0.129032	-0.105263	-0.105263	-0.145455	-0.145455	-0.105263	1	-0.129032	-0.105263	-0.145455	-0.105263	-0.105263
positive regulation of lipase activity	-0.129032	-0.166667	-0.195122	-0.129032	0.611111	0.695652	-0.129032	0.774194	0.774194	0.774194	-0.195122	0.774194	0.774194	0.611111	0.774194	0.774194	0.829268	0.611111	-0.129032	0.774194	0.829268	0.829268	0.774194	-0.129032	1	0.774194	0.829268	-0.129032	-0.129032
triglyceride homeostasis	-0.105263	-0.129032	-0.145455	-0.105263	0.774194	0.503937	-0.105263	1	1	1	-0.145455	1	1	0.774194	1	1	0.618182	0.774194	-0.105263	1	0.618182	0.618182	1	-0.105263	0.774194	1	0.618182	-0.105263	-0.105263
positive regulation of triglyceride metabolic process	-0.145455	-0.195122	-0.235294	-0.145455	0.829268	0.85906	-0.145455	0.618182	0.618182	0.618182	-0.235294	0.618182	0.618182	0.487805	0.618182	0.618182	1	0.829268	-0.145455	0.618182	1	1	0.618182	-0.145455	0.829268	0.618182	1	-0.145455	-0.145455
positive regulation of p38MAPK cascade	-0.105263	-0.129032	-0.145455	-0.105263	-0.129032	-0.15748	-0.105263	-0.105263	-0.105263	-0.105263	-0.145455	-0.105263	-0.105263	-0.129032	-0.105263	-0.105263	-0.145455	-0.129032	-0.105263	-0.105263	-0.145455	-0.145455	-0.105263	-0.105263	-0.129032	-0.105263	-0.145455	1	-0.105263
negative regulation of extrinsic apoptotic signaling pathway via death domain receptors	-0.105263	-0.129032	-0.145455	-0.105263	-0.129032	-0.15748	-0.105263	-0.105263	-0.105263	-0.105263	-0.145455	-0.105263	-0.105263	-0.129032	-0.105263	-0.105263	-0.145455	-0.129032	-0.105263	-0.105263	-0.145455	-0.145455	-0.105263	-0.105263	-0.129032	-0.105263	-0.145455	-0.105263	1
intramembranous ossification	1	0.362694	-0.0749064	-0.0695652	-0.0512821	-0.0695652	-0.0621762	-0.0621762	0.0929204	0.190789	-0.0749064	0.643478	-0.0695652	-0.0621762	-0.0695652	-0.0621762	-0.0621762	-0.0621762	-0.0512821	-0.0695652	0.539326	0.286957	-0.0749064	-0.0621762	-0.0621762	-0.0512821	-0.0621762	-0.0512821	-0.0695652	-0.0621762	-0.0621762	-0.0621762	-0.0789474	-0.0695652	0.460526	-0.0749064	-0.0621762
fibrillar collagen trimer	0.362694	1	-0.100671	-0.0912548	-0.0621762	-0.0912548	-0.0789474	-0.0789474	0.393235	0.630631	-0.100671	0.220532	-0.0912548	-0.0789474	-0.0912548	-0.0789474	-0.0789474	-0.0789474	0.362694	-0.0912548	0.449664	-0.0912548	0.174497	-0.0789474	-0.0789474	-0.0621762	-0.0789474	-0.0621762	-0.0912548	-0.0789474	-0.0789474	-0.0789474	-0.108108	-0.0912548	0.384384	-0.100671	-0.0789474
triglyceride metabolic process	-0.0749064	-0.100671	1	0.62614	-0.0749064	0.3769	0.449664	0.724832	-0.194175	-0.153453	0.316667	-0.121581	0.3769	0.449664	0.62614	0.724832	0.724832	0.449664	-0.0749064	0.3769	0.0888889	0.12766	-0.138889	0.724832	0.724832	-0.0749064	-0.100671	-0.0749064	-0.121581	0.174497	0.724832	0.449664	0.475703	0.62614	-0.153453	0.544444	-0.100671
cholesterol biosynthetic process	-0.0695652	-0.0912548	0.62614	1	-0.0695652	0.445946	0.532319	0.532319	-0.161943	-0.132597	0.3769	-0.108108	0.445946	0.532319	0.445946	0.532319	0.532319	0.532319	-0.0695652	0.445946	0.12766	0.168919	-0.121581	0.844106	0.844106	-0.0695652	-0.0912548	-0.0695652	-0.108108	0.220532	0.844106	0.532319	0.320442	0.445946	-0.132597	0.3769	-0.0912548
peripheral nervous system axon regeneration	-0.0512821	-0.0621762	-0.0749064	-0.0695652	1	0.286957	-0.0621762	-0.0621762	-0.0884956	-0.0789474	0.539326	-0.0695652	-0.0695652	-0.0621762	-0.0695652	-0.0621762	-0.0621762	-0.0621762	-0.0512821	-0.0695652	-0.0749064	-0.0695652	-0.0749064	-0.0621762	-0.0621762	-0.0512821	-0.0621762	-0.0512821	0.643478	-0.0621762	-0.0621762	-0.0621762	-0.0789474	-0.0695652	-0.0789474	-0.0749064	-0.0621762
cholesterol binding	-0.0695652	-0.0912548	0.3769	0.445946	0.286957	1	0.532319	0.532319	-0.161943	-0.132597	0.62614	-0.108108	0.722973	0.532319	0.445946	0.532319	0.532319	0.844106	-0.0695652	0.722973	-0.121581	0.168919	-0.121581	0.532319	0.532319	-0.0695652	-0.0912548	-0.0695652	0.168919	0.220532	0.532319	0.532319	0.546961	0.445946	-0.132597	0.62614	-0.0912548
cholesterol transporter activity	-0.0621762	-0.0789474	0.449664	0.532319	-0.0621762	0.532319	1	0.640351	-0.12685	-0.108108	0.449664	-0.0912548	0.844106	1	0.532319	0.640351	0.640351	0.640351	-0.0621762	0.844106	-0.100671	0.220532	-0.100671	0.640351	0.640351	-0.0621762	-0.0789474	-0.0621762	-0.0912548	0.640351	0.640351	0.640351	0.630631	0.532319	0.138138	0.724832	-0.0789474
triglyceride catabolic process	-0.0621762	-0.0789474	0.724832	0.532319	-0.0621762	0.532319	0.640351	1	-0.12685	-0.108108	0.449664	-0.0912548	0.532319	0.640351	0.844106	1	1	0.640351	-0.0621762	0.532319	-0.100671	0.220532	-0.100671	0.640351	0.640351	-0.0621762	-0.0789474	-0.0621762	-0.0912548	0.280702	0.640351	0.640351	0.630631	0.844106	-0.108108	0.724832	-0.0789474
extracellular matrix organization	0.0929204	0.393235	-0.194175	-0.161943	-0.0884956	-0.161943	-0.12685	-0.12685	1	0.69403	-0.194175	0.17004	-0.161943	-0.12685	-0.161943	-0.12685	-0.12685	-0.12685	0.0929204	-0.161943	0.124272	0.00404858	-0.0349515	-0.12685	-0.12685	-0.0884956	-0.12685	0.274336	-0.161943	-0.12685	-0.12685	-0.12685	-0.223881	-0.161943	0.0820896	-0.194175	-0.12685
collagen fibril organization	0.190789	0.630631	-0.153453	-0.132597	-0.0789474	-0.132597	-0.108108	-0.108108	0.69403	1	-0.153453	0.320442	-0.132597	-0.108108	-0.132597	-0.108108	-0.108108	-0.108108	0.190789	-0.132597	0.265985	0.0939227	0.056266	-0.108108	-0.108108	-0.0789474	-0.108108	0.190789	-0.132597	-0.108108	-0.108108	-0.108108	-0.171429	-0.132597	0.219048	-0.153453	-0.108108
neuron projection regeneration	-0.0749064	-0.100671	0.316667	0.3769	0.539326	0.62614	0.449664	0.449664	-0.194175	-0.153453	1	-0.121581	0.3769	0.449664	0.3769	0.449664	0.449664	0.449664	-0.0749064	0.3769	-0.138889	0.12766	-0.138889	0.449664	0.449664	-0.0749064	-0.100671	-0.0749064	0.62614	0.174497	0.449664	0.449664	0.265985	0.3769	-0.153453	0.316667	-0.100671
collagen metabolic process	0.643478	0.220532	-0.121581	-0.108108	-0.0695652	-0.108108	-0.0912548	-0.0912548	0.17004	0.320442	-0.121581	1	-0.108108	-0.0912548	-0.108108	-0.0912548	-0.0912548	-0.0912548	-0.0695652	-0.108108	0.3769	0.722973	-0.121581	-0.0912548	-0.0912548	-0.0695652	-0.0912548	-0.0695652	-0.108108	-0.0912548	-0.0912548	-0.0912548	-0.132597	-0.108108	0.320442	-0.121581	-0.0912548
cholesterol efflux	-0.0695652	-0.0912548	0.3769	0.445946	-0.0695652	0.722973	0.844106	0.532319	-0.161943	-0.132597	0.3769	-0.108108	1	0.844106	0.445946	0.532319	0.532319	0.844106	-0.0695652	1	-0.121581	0.168919	-0.121581	0.532319	0.532319	-0.0695652	-0.0912548	-0.0695652	-0.108108	0.532319	0.532319	0.532319	0.773481	0.445946	0.0939227	0.87538	-0.0912548
phospholipid efflux	-0.0621762	-0.0789474	0.449664	0.532319	-0.0621762	0.532319	1	0.640351	-0.12685	-0.108108	0.449664	-0.0912548	0.844106	1	0.532319	0.640351	0.640351	0.640351	-0.0621762	0.844106	-0.100671	0.220532	-0.100671	0.640351	0.640351	-0.0621762	-0.0789474	-0.0621762	-0.0912548	0.640351	0.640351	0.640351	0.630631	0.532319	0.138138	0.724832	-0.0789474
plasma lipoprotein particle	-0.0695652	-0.0912548	0.62614	0.445946	-0.0695652	0.445946	0.532319	0.844106	-0.161943	-0.132597	0.3769	-0.108108	0.445946	0.532319	1	0.844106	0.844106	0.532319	-0.0695652	0.445946	-0.121581	0.168919	-0.121581	0.532319	0.532319	-0.0695652	-0.0912548	-0.0695652	-0.108108	0.220532	0.532319	0.532319	0.546961	0.722973	-0.132597	0.62614	-0.0912548
very-low-density lipoprotein particle	-0.0621762	-0.0789474	0.724832	0.532319	-0.0621762	0.532319	0.640351	1	-0.12685	-0.108108	0.449664	-0.0912548	0.532319	0.640351	0.844106	1	1	0.640351	-0.0621762	0.532319	-0.100671	0.220532	-0.100671	0.640351	0.640351	-0.0621762	-0.0789474	-0.0621762	-0.0912548	0.280702	0.640351	0.640351	0.630631	0.844106	-0.108108	0.724832	-0.0789474
very-low-density lipoprotein particle remodeling	-0.0621762	-0.0789474	0.724832	0.532319	-0.0621762	0.532319	0.640351	1	-0.12685	-0.108108	0.449664	-0.0912548	0.532319	0.640351	0.844106	1	1	0.640351	-0.0621762	0.532319	-0.100671	0.220532	-0.100671	0.640351	0.640351	-0.0621762	-0.0789474	-0.0621762	-0.0912548	0.280702	0.640351	0.640351	0.630631	0.844106	-0.108108	0.724832	-0.0789474
cholesterol esterification	-0.0621762	-0.0789474	0.449664	0.532319	-0.0621762	0.844106	0.640351	0.640351	-0.12685	-0.108108	0.449664	-0.0912548	0.844106	0.640351	0.532319	0.640351	0.640351	1	-0.0621762	0.844106	-0.100671	0.220532	-0.100671	0.640351	0.640351	-0.0621762	-0.0789474	-0.0621762	-0.0912548	0.280702	0.640351	0.640351	0.630631	0.532319	-0.108108	0.724832	-0.0789474
keratan sulfate catabolic process	-0.0512821	0.362694	-0.0749064	-0.0695652	-0.0512821	-0.0695652	-0.0621762	-0.0621762	0.0929204	0.190789	-0.0749064	-0.0695652	-0.0695652	-0.0621762	-0.0695652	-0.0621762	-0.0621762	-0.0621762	1	-0.0695652	-0.0749064	-0.0695652	0.539326	-0.0621762	-0.0621762	-0.0512821	-0.0621762	-0.0512821	-0.0695652	-0.0621762	-0.0621762	-0.0621762	-0.0789474	-0.0695652	-0.0789474	-0.0749064	-0.0621762
cholesterol homeostasis	-0.0695652	-0.0912548	0.3769	0.445946	-0.0695652	0.722973	0.844106	0.532319	-0.161943	-0.132597	0.3769	-0.108108	1	0.844106	0.445946	0.532319	0.532319	0.844106	-0.0695652	1	-0.121581	0.168919	-0.121581	0.532319	0.532319	-0.0695652	-0.0912548	-0.0695652	-0.108108	0.532319	0.532319	0.532319	0.773481	0.445946	0.0939227	0.87538	-0.0912548
response to amino acid	0.539326	0.449664	0.0888889	0.12766	-0.0749064	-0.121581	-0.100671	-0.100671	0.124272	0.265985	-0.138889	0.3769	-0.121581	-0.100671	-0.121581	-0.100671	-0.100671	-0.100671	-0.0749064	-0.121581	1	0.12766	-0.138889	0.174497	0.174497	-0.0749064	-0.100671	-0.0749064	-0.121581	-0.100671	0.174497	-0.100671	-0.153453	-0.121581	0.685422	-0.138889	-0.100671
multicellular organismal catabolic process	0.286957	-0.0912548	0.12766	0.168919	-0.0695652	0.168919	0.220532	0.220532	0.00404858	0.0939227	0.12766	0.722973	0.168919	0.220532	0.168919	0.220532	0.220532	0.220532	-0.0695652	0.168919	0.12766	1	-0.121581	0.220532	0.220532	-0.0695652	-0.0912548	-0.0695652	-0.108108	-0.0912548	0.220532	0.220532	0.0939227	0.168919	0.0939227	0.12766	-0.0912548
sulfur compound biosynthetic process	-0.0749064	0.174497	-0.138889	-0.121581	-0.0749064	-0.121581	-0.100671	-0.100671	-0.0349515	0.056266	-0.138889	-0.121581	-0.121581	-0.100671	-0.121581	-0.100671	-0.100671	-0.100671	0.539326	-0.121581	-0.138889	-0.121581	1	-0.100671	-0.100671	-0.0749064	-0.100671	-0.0749064	-0.121581	-0.100671	-0.100671	-0.100671	-0.153453	-0.121581	-0.153453	-0.138889	-0.100671
positive regulation of fatty acid biosynthetic process	-0.0621762	-0.0789474	0.724832	0.844106	-0.0621762	0.532319	0.640351	0.640351	-0.12685	-0.108108	0.449664	-0.0912548	0.532319	0.640351	0.532319	0.640351	0.640351	0.640351	-0.0621762	0.532319	0.174497	0.220532	-0.100671	1	1	-0.0621762	-0.0789474	-0.0621762	-0.0912548	0.280702	1	0.640351	0.384384	0.532319	-0.108108	0.449664	-0.0789474
positive regulation of steroid metabolic process	-0.0621762	-0.0789474	0.724832	0.844106	-0.0621762	0.532319	0.640351	0.640351	-0.12685	-0.108108	0.449664	-0.0912548	0.532319	0.640351	0.532319	0.640351	0.640351	0.640351	-0.0621762	0.532319	0.174497	0.220532	-0.100671	1	1	-0.0621762	-0.0789474	-0.0621762	-0.0912548	0.280702	1	0.640351	0.384384	0.532319	-0.108108	0.449664	-0.0789474
post-embryonic eye morphogenesis	-0.0512821	-0.0621762	-0.0749064	-0.0695652	-0.0512821	-0.0695652	-0.0621762	-0.0621762	-0.0884956	-0.0789474	-0.0749064	-0.0695652	-0.0695652	-0.0621762	-0.0695652	-0.0621762	-0.0621762	-0.0621762	-0.0512821	-0.0695652	-0.0749064	-0.0695652	-0.0749064	-0.0621762	-0.0621762	1	-0.0621762	-0.0512821	-0.0695652	-0.0621762	-0.0621762	-0.0621762	-0.0789474	-0.0695652	-0.0789474	-0.0749064	-0.0621762
eosinophil chemotaxis	-0.0621762	-0.0789474	-0.100671	-0.0912548	-0.0621762	-0.0912548	-0.0789474	-0.0789474	-0.12685	-0.108108	-0.100671	-0.0912548	-0.0912548	-0.0789474	-0.0912548	-0.0789474	-0.0789474	-0.0789474	-0.0621762	-0.0912548	-0.100671	-0.0912548	-0.100671	-0.0789474	-0.0789474	-0.0621762	1	-0.0621762	-0.0912548	-0.0789474	-0.0789474	-0.0789474	-0.108108	-0.0912548	-0.108108	-0.100671	-0.0789474
elastic fiber assembly	-0.0512821	-0.0621762	-0.0749064	-0.0695652	-0.0512821	-0.0695652	-0.0621762	-0.0621762	0.274336	0.190789	-0.0749064	-0.0695652	-0.0695652	-0.0621762	-0.0695652	-0.0621762	-0.0621762	-0.0621762	-0.0512821	-0.0695652	-0.0749064	-0.0695652	-0.0749064	-0.0621762	-0.0621762	-0.0512821	-0.0621762	1	-0.0695652	-0.0621762	-0.0621762	-0.0621762	-0.0789474	-0.0695652	-0.0789474	-0.0749064	-0.0621762
response to axon injury	-0.0695652	-0.0912548	-0.121581	-0.108108	0.643478	0.168919	-0.0912548	-0.0912548	-0.161943	-0.132597	0.62614	-0.108108	-0.108108	-0.0912548	-0.108108	-0.0912548	-0.0912548	-0.0912548	-0.0695652	-0.108108	-0.121581	-0.108108	-0.121581	-0.0912548	-0.0912548	-0.0695652	-0.0912548	-0.0695652	1	-0.0912548	-0.0912548	-0.0912548	-0.132597	-0.108108	-0.132597	-0.121581	-0.0912548
interleukin-1 secretion	-0.0621762	-0.0789474	0.174497	0.220532	-0.0621762	0.220532	0.640351	0.280702	-0.12685	-0.108108	0.174497	-0.0912548	0.532319	0.640351	0.220532	0.280702	0.280702	0.280702	-0.0621762	0.532319	-0.100671	-0.0912548	-0.100671	0.280702	0.280702	-0.0621762	-0.0789474	-0.0621762	-0.0912548	1	0.280702	0.280702	0.384384	0.220532	0.138138	0.449664	-0.0789474
positive regulation of lipid catabolic process	-0.0621762	-0.0789474	0.724832	0.844106	-0.0621762	0.532319	0.640351	0.640351	-0.12685	-0.108108	0.449664	-0.0912548	0.532319	0.640351	0.532319	0.640351	0.640351	0.640351	-0.0621762	0.532319	0.174497	0.220532	-0.100671	1	1	-0.0621762	-0.0789474	-0.0621762	-0.0912548	0.280702	1	0.640351	0.384384	0.532319	-0.108108	0.449664	-0.0789474
regulation of lipoprotein lipase activity	-0.0621762	-0.0789474	0.449664	0.532319	-0.0621762	0.532319	0.640351	0.640351	-0.12685	-0.108108	0.449664	-0.0912548	0.532319	0.640351	0.532319	0.640351	0.640351	0.640351	-0.0621762	0.532319	-0.100671	0.220532	-0.100671	0.640351	0.640351	-0.0621762	-0.0789474	-0.0621762	-0.0912548	0.280702	0.640351	1	0.630631	0.844106	-0.108108	0.449664	-0.0789474
lipid homeostasis	-0.0789474	-0.108108	0.475703	0.320442	-0.0789474	0.546961	0.630631	0.630631	-0.223881	-0.171429	0.265985	-0.132597	0.773481	0.630631	0.546961	0.630631	0.630631	0.630631	-0.0789474	0.773481	-0.153453	0.0939227	-0.153453	0.384384	0.384384	-0.0789474	-0.108108	-0.0789474	-0.132597	0.384384	0.384384	0.630631	1	0.773481	0.0238095	0.895141	-0.108108
triglyceride homeostasis	-0.0695652	-0.0912548	0.62614	0.445946	-0.0695652	0.445946	0.532319	0.844106	-0.161943	-0.132597	0.3769	-0.108108	0.445946	0.532319	0.722973	0.844106	0.844106	0.532319	-0.0695652	0.445946	-0.121581	0.168919	-0.121581	0.532319	0.532319	-0.0695652	-0.0912548	-0.0695652	-0.108108	0.220532	0.532319	0.844106	0.773481	1	-0.132597	0.62614	-0.0912548
cellular response to acid chemical	0.460526	0.384384	-0.153453	-0.132597	-0.0789474	-0.132597	0.138138	-0.108108	0.0820896	0.219048	-0.153453	0.320442	0.0939227	0.138138	-0.132597	-0.108108	-0.108108	-0.108108	-0.0789474	0.0939227	0.685422	0.0939227	-0.153453	-0.108108	-0.108108	-0.0789474	-0.108108	-0.0789474	-0.132597	0.138138	-0.108108	-0.108108	0.0238095	-0.132597	1	0.056266	-0.108108
plasma lipoprotein particle organization	-0.0749064	-0.100671	0.544444	0.3769	-0.0749064	0.62614	0.724832	0.724832	-0.194175	-0.153453	0.316667	-0.121581	0.87538	0.724832	0.62614	0.724832	0.724832	0.724832	-0.0749064	0.87538	-0.138889	0.12766	-0.138889	0.449664	0.449664	-0.0749064	-0.100671	-0.0749064	-0.121581	0.449664	0.449664	0.449664	0.895141	0.62614	0.056266	1	-0.100671
iron ion import	-0.0621762	-0.0789474	-0.100671	-0.0912548	-0.0621762	-0.0912548	-0.0789474	-0.0789474	-0.12685	-0.108108	-0.100671	-0.0912548	-0.0912548	-0.0789474	-0.0912548	-0.0789474	-0.0789474	-0.0789474	-0.0621762	-0.0912548	-0.100671	-0.0912548	-0.100671	-0.0789474	-0.0789474	-0.0621762	-0.0789474	-0.0621762	-0.0912548	-0.0789474	-0.0789474	-0.0789474	-0.108108	-0.0912548	-0.108108	-0.100671	1

[truncated: 1 more sheets: Node attribute Table]
