# Supplementary material for: Comparative Analysis of the Liver Transcriptome among Cattle Breeds Using RNA-seq
Source: Vet Sci. 2019 Mar 29;6(2):36. doi: 10.3390/vetsci6020036 (PMC6631511; doi:10.3390/vetsci6020036)
Supplement: Supplementary file 1 [file vetsci-06-00036-s001.zip › Supplementary Table S8.xlsx]

## Sheet: Legend
Comparative analysis of the liver transcriptome among cattle breeds using RNA-seq.
*Chandra Shekhar Pareek, Mateusz Sachajko, Jedrzej M. Jaskowski, Magdalena Herudzinska, Mariusz Skowronski, Krzysztof Domagalski, Joanna Szczepanek, Urszula Czarnik, Przymeslaw Sobiech, Dominika Wysocka, Mariusz Pierzchala, Ewa Polawska, Edyta Juszczuk-Kubiak, Yaping Feng, Dibyendu Kumar.
Table S8. Analysis of functional distribution of DE genes in liver tissues by comparing the Polish-HF vs Hereford cattle breeds using Cytoscape-ClueGo.
Sheets	Description
1	Legends
2	ClueGO results
3	ClueGO Cluster 1 Results
4	ClueGO Cluster 2 Results
5	BinaryGeneTermMatrix
6	ClueGOLog
7	EdgeAttribute table
8	Functional Groups With Genes
9	Genes with Correspondg Function
10	KappaScore Matrix
11	Node attribute Table

## Sheet: ClueGO Results
GOID	GOTerm	Ontology Source	Term PValue	Term PValue Corrected with Bonferroni step down	Group PValue	Group PValue Corrected with Bonferroni step down	GOLevels	GOGroups	% Associated Genes	Nr. Genes	Cluster	Genes Cluster #1	Genes Cluster #2	%Genes Cluster #1	%Genes Cluster #2	Associated Genes Found
GO:0033293	monocarboxylic acid binding	GO_MolecularFunction-GOA_26.11.2015_10h59	0.00016	0.00096	0.00016	0.00032	[5]	Group0	8.33333	3	Specific for Cluster #2	[VIL1]	[CYP26A1, UGT1A1]	33.3333	66.6667	[CYP26A1, UGT1A1, VIL1]
GO:0006805	xenobiotic metabolic process	GO_BiologicalProcess-GOA_26.11.2015_10h59	0.0011	0.0011	0.0011	0.0011	[3, 5]	Group0	5.40541	2	Specific for Cluster #2	[]	[CYP2B6, UGT1A1]	0	100	[CYP2B6, UGT1A1]
GO:0005501	retinoid binding	GO_MolecularFunction-GOA_26.11.2015_10h59	0.00068	0.02	0.00068	0.004	[4]	Group0	13.6364	3	Specific for Cluster #2	[]	[CYP26A1, PTGDS, UGT1A1]	0	100	[CYP26A1, PTGDS, UGT1A1]
GO:0031994	insulin-like growth factor I binding	GO_MolecularFunction-GOA_26.11.2015_10h59	0.0003	0.0012	5.9e-05	0.00029	[5]	Group1	22.2222	2	Specific for Cluster #1	[IGFBP1, IGFBP2]	[]	100	0	[IGFBP1, IGFBP2]
GO:0031995	insulin-like growth factor II binding	GO_MolecularFunction-GOA_26.11.2015_10h59	0.00017	0.00088	5.9e-05	0.00029	[5]	Group1	28.5714	2	Specific for Cluster #1	[IGFBP1, IGFBP2]	[]	100	0	[IGFBP1, IGFBP2]
GO:0043567	regulation of insulin-like growth factor receptor signaling pathway	GO_BiologicalProcess-GOA_26.11.2015_10h59	4e-05	0.00036	5.9e-05	0.00029	[4, 5, 6, 8, 9]	Group1	13.0435	3	Specific for Cluster #1	[IGFBP1, IGFBP2]	[IGF1]	66.6667	33.3333	[IGF1, IGFBP1, IGFBP2]
GO:0032720	negative regulation of tumor necrosis factor production	GO_BiologicalProcess-GOA_26.11.2015_10h59	0.00074	0.0022	0.00074	0.0022	[5, 6, 7]	Group1	6.66667	2	Specific for Cluster #2	[]	[GPNMB, POMC]	0	100	[GPNMB, POMC]
GO:0033559	unsaturated fatty acid metabolic process	GO_BiologicalProcess-GOA_26.11.2015_10h59	0.0016	0.045	0.0016	0.005	[5, 6, 8, 9]	Group1	6.25	4	Specific for Cluster #2	[]	[CYP2B6, CYP2E1, FADS2, PTGDS]	0	100	[CYP2B6, CYP2E1, FADS2, PTGDS]
GO:0046326	positive regulation of glucose import	GO_BiologicalProcess-GOA_26.11.2015_10h59	6.7e-05	0.00046	6.7e-05	0.0002	[4, 5, 6, 7, 9, 10, 11]	Group2	11.1111	3	Specific for Cluster #2	[GPC3]	[FGF21, IGF1]	33.3333	66.6667	[FGF21, GPC3, IGF1]
GO:0051937	catecholamine transport	GO_BiologicalProcess-GOA_26.11.2015_10h59	0.00096	0.0019	0.00096	0.0019	[5, 6]	Group2	5.88235	2	Specific for Cluster #1	[CHGA, SLC22A2]	[]	100	0	[CHGA, SLC22A2]
GO:0035413	positive regulation of catenin import into nucleus	GO_BiologicalProcess-GOA_26.11.2015_10h59	0.0017	0.044	0.0017	0.0034	[5, 6, 7, 8, 9, 10, 11, 12]	Group2	25	2	Specific for Cluster #2	[]	[BAMBI, SFRP2]	0	100	[BAMBI, SFRP2]
GO:0050922	negative regulation of chemotaxis	GO_BiologicalProcess-GOA_26.11.2015_10h59	0.0081	0.0081	0.0081	0.0081	[3, 4, 5, 6]	Group3	4.34783	2	Specific for Cluster #1	[ROBO2, SEMA6B]	[]	100	0	[ROBO2, SEMA6B]
GO:2000846	regulation of corticosteroid hormone secretion	GO_BiologicalProcess-GOA_26.11.2015_10h59	9.6e-05	0.00038	9.6e-05	0.00038	[5, 6, 7, 8, 9, 10, 11, 12]	Group3	18.1818	2	Specific for Cluster #2	[]	[GH1, POMC]	0	100	[GH1, POMC]
GO:0042445	hormone metabolic process	GO_BiologicalProcess-GOA_26.11.2015_10h59	0.00041	0.013	0.00041	0.0028	[2, 4]	Group3	4.95868	6	Specific for Cluster #2	[]	[CPE, CPQ, CYP26A1, HSD17B12, SCG5, SULT1E1]	0	100	[CPE, CPQ, CYP26A1, HSD17B12, SCG5, SULT1E1]
GO:0042567	insulin-like growth factor ternary complex	GO_CellularComponent-GOA_26.11.2015_10h59	5e-05	0.0004	6.2e-05	0.00025	[3, 4, 5]	Group4	50	2	Specific for Cluster #2	[]	[IGF1, IGFALS]	0	100	[IGF1, IGFALS]
GO:0060740	prostate gland epithelium morphogenesis	GO_BiologicalProcess-GOA_26.11.2015_10h59	0.0039	0.011	6.2e-05	0.00025	[3, 4, 5, 6, 7, 8, 9]	Group4	6.25	2	Specific for Cluster #2	[]	[IGF1, TNC]	0	100	[IGF1, TNC]
GO:0048599	oocyte development	GO_BiologicalProcess-GOA_26.11.2015_10h59	0.0058	0.011	6.2e-05	0.00025	[4, 5, 6, 7, 8, 9]	Group4	5.12821	2	Specific for Cluster #2	[]	[IGF1, REC8]	0	100	[IGF1, REC8]
GO:0046006	regulation of activated T cell proliferation	GO_ImmuneSystemProcess-GOA_26.11.2015_10h59	0.0012	0.036	0.0012	0.0062	[6]	Group4	11.1111	3	Specific for Cluster #1	[IDO1, IGFBP2]	[IGF1]	66.6667	33.3333	[IDO1, IGF1, IGFBP2]
GO:0008202	steroid metabolic process	GO_BiologicalProcess-GOA_26.11.2015_10h59	1.6e-06	7.7e-05	6.6e-11	6.6e-10	[4]	Group5	5.58659	10	Specific for Cluster #2	[APOA1, APOA4]	[CYP2B6, CYP2E1, GH1, HSD17B12, HSD17B7, SERPINA6, SULT1E1, TM7SF2]	20	80	[APOA1, APOA4, CYP2B6, CYP2E1, GH1, HSD17B12, HSD17B7, SERPINA6, SULT1E1, TM7SF2]
GO:0044058	regulation of digestive system process	GO_BiologicalProcess-GOA_26.11.2015_10h59	0.0005	0.015	6.6e-11	6.6e-10	[4, 5]	Group5	15	3	Specific for Cluster #1	[APOA1, APOA4, SLC22A5]	[]	100	0	[APOA1, APOA4, SLC22A5]
GO:0006694	steroid biosynthetic process	GO_BiologicalProcess-GOA_26.11.2015_10h59	0.00012	0.0049	6.6e-11	6.6e-10	[5]	Group5	6.18557	6	Specific for Cluster #2	[APOA1, APOA4]	[GH1, HSD17B12, HSD17B7, TM7SF2]	33.3333	66.6667	[APOA1, APOA4, GH1, HSD17B12, HSD17B7, TM7SF2]
GO:0006576	cellular biogenic amine metabolic process	GO_BiologicalProcess-GOA_26.11.2015_10h59	0.00017	0.0066	6.6e-11	6.6e-10	[5, 6]	Group5	7.57576	5	Specific for Cluster #1	[APOA1, APOA4, IDO1]	[KMO, SMPDL3B]	60	40	[APOA1, APOA4, IDO1, KMO, SMPDL3B]
GO:0006639	acylglycerol metabolic process	GO_BiologicalProcess-GOA_26.11.2015_10h59	0.00027	0.0097	6.6e-11	6.6e-10	[5, 6]	Group5	6.94444	5	Specific for Cluster #2	[APOA1, APOA4]	[ABHD6, GH1, THRSP]	40	60	[ABHD6, APOA1, APOA4, GH1, THRSP]
GO:0045940	positive regulation of steroid metabolic process	GO_BiologicalProcess-GOA_26.11.2015_10h59	0.00036	0.012	6.6e-11	6.6e-10	[4, 5, 6, 7]	Group5	16.6667	3	Specific for Cluster #1	[APOA1, APOA4]	[GH1]	66.6667	33.3333	[APOA1, APOA4, GH1]
GO:0046889	positive regulation of lipid biosynthetic process	GO_BiologicalProcess-GOA_26.11.2015_10h59	0.00034	0.011	6.6e-11	6.6e-10	[4, 5, 6, 7]	Group5	9.52381	4	None Specific Cluster	[APOA1, APOA4]	[ABHD6, GH1]	50	50	[ABHD6, APOA1, APOA4, GH1]
GO:0050996	positive regulation of lipid catabolic process	GO_BiologicalProcess-GOA_26.11.2015_10h59	0.0005	0.015	6.6e-11	6.6e-10	[4, 5, 6, 7]	Group5	15	3	Specific for Cluster #1	[APOA1, APOA4]	[GH1]	66.6667	33.3333	[APOA1, APOA4, GH1]
GO:0090207	regulation of triglyceride metabolic process	GO_BiologicalProcess-GOA_26.11.2015_10h59	6.7e-05	0.0028	6.6e-11	6.6e-10	[4, 5, 6, 7, 8]	Group5	14.2857	4	None Specific Cluster	[APOA1, APOA4]	[GH1, THRSP]	50	50	[APOA1, APOA4, GH1, THRSP]
GO:0034372	very-low-density lipoprotein particle remodeling	GO_BiologicalProcess-GOA_26.11.2015_10h59	0.0012	0.036	6.6e-11	6.6e-10	[5, 6, 8]	Group5	28.5714	2	Specific for Cluster #1	[APOA1, APOA4]	[]	100	0	[APOA1, APOA4]
GO:0046464	acylglycerol catabolic process	GO_BiologicalProcess-GOA_26.11.2015_10h59	0.00043	0.013	6.6e-11	6.6e-10	[6, 7]	Group5	15.7895	3	Specific for Cluster #1	[APOA1, APOA4]	[ABHD6]	66.6667	33.3333	[ABHD6, APOA1, APOA4]
GO:0051004	regulation of lipoprotein lipase activity	GO_BiologicalProcess-GOA_26.11.2015_10h59	0.0001	0.0042	6.6e-11	6.6e-10	[6, 7]	Group5	25	3	Specific for Cluster #1	[ANGPTL4, APOA1, APOA4]	[]	100	0	[ANGPTL4, APOA1, APOA4]
GO:0006633	fatty acid biosynthetic process	GO_BiologicalProcess-GOA_26.11.2015_10h59	1.6e-05	0.0007	6.6e-11	6.6e-10	[5, 6, 7, 8, 9]	Group5	6.93069	7	Specific for Cluster #2	[APOA1, APOA4]	[FADS2, GH1, HSD17B12, MSMO1, PTGDS]	28.5714	71.4286	[APOA1, APOA4, FADS2, GH1, HSD17B12, MSMO1, PTGDS]
GO:0006695	cholesterol biosynthetic process	GO_BiologicalProcess-GOA_26.11.2015_10h59	6.8e-06	0.0003	6.6e-11	6.6e-10	[7]	Group5	14.7059	5	Specific for Cluster #2	[APOA1, APOA4]	[GH1, HSD17B7, TM7SF2]	40	60	[APOA1, APOA4, GH1, HSD17B7, TM7SF2]
GO:0070328	triglyceride homeostasis	GO_BiologicalProcess-GOA_26.11.2015_10h59	0.0005	0.015	6.6e-11	6.6e-10	[7]	Group5	15	3	Specific for Cluster #1	[ANGPTL4, APOA1, APOA4]	[]	100	0	[ANGPTL4, APOA1, APOA4]
GO:0030300	regulation of intestinal cholesterol absorption	GO_BiologicalProcess-GOA_26.11.2015_10h59	0.0012	0.036	6.6e-11	6.6e-10	[6, 7, 8, 9]	Group5	28.5714	2	Specific for Cluster #1	[APOA1, APOA4]	[]	100	0	[APOA1, APOA4]
GO:1901606	alpha-amino acid catabolic process	GO_BiologicalProcess-GOA_26.11.2015_10h59	0.00014	0.0056	0.00014	0.0011	[5, 6, 7, 8, 9]	Group6	7.93651	5	Specific for Cluster #1	[ALDH1L2, HAL, IDO1]	[KMO, OAT]	60	40	[ALDH1L2, HAL, IDO1, KMO, OAT]
GO:2000177	regulation of neural precursor cell proliferation	GO_BiologicalProcess-GOA_26.11.2015_10h59	0.00016	0.0063	2.5e-05	0.00022	[4, 5]	Group7	7.69231	5	Specific for Cluster #2	[CDON, GLI1]	[ASCL1, IGF1, PTPRZ1]	40	60	[ASCL1, CDON, GLI1, IGF1, PTPRZ1]
GO:0061140	lung secretory cell differentiation	GO_BiologicalProcess-GOA_26.11.2015_10h59	5.6e-05	0.0024	2.5e-05	0.00022	[6, 7, 8, 9, 10]	Group7	30	3	Specific for Cluster #2	[AGR2]	[ASCL1, IGF1]	33.3333	66.6667	[AGR2, ASCL1, IGF1]
GO:0015651	quaternary ammonium group transmembrane transporter activity	GO_MolecularFunction-GOA_26.11.2015_10h59	0.0012	0.036	0.0012	0.0051	[7]	Group8	28.5714	2	Specific for Cluster #1	[SLC22A2, SLC22A5]	[]	100	0	[SLC22A2, SLC22A5]
GO:0030971	receptor tyrosine kinase binding	GO_MolecularFunction-GOA_26.11.2015_10h59	0.036	0.036	0.036	0.036	[4, 7]	Group9	5.26316	2	Specific for Cluster #1	[ANGPTL4, ZPR1]	[]	100	0	[ANGPTL4, ZPR1]

## Sheet: ClueGOResults0_LPH_LH_6m All Ge
ABHD1
AGR2
ALDH1L2
ANGPTL4
APOA1
APOA4
ASIP
ASIP
ASIP
ASNS
ASZ1
ATF5
ATOH8
C4BPA
CA4
CABYR
CDH17
CDON
CGREF1
CHAC1
CHGA
CHGB
CHIA
COL27A1
CPT1B
DDO
DENND2A
DENND6B
DUSP26
ECEL1
ECEL1
ECEL1
EXTL1
FBP2
FGF21
FNDC1
GLI1
GPC3
GPX3
GPX3
GRAMD4
GRIK5
HAL
HAL
HAPLN3
HAPLN3
IDO1
IFI6
IFI6
IFRD1
IGFBP1
IGFBP2
IGFBP2
INHBE
IRX3
ITPKA
JSP.1
JSP.1
JSP.1
KEL
KRT19
LA-DQB
LA-DQB
LA-DQB
LGALS2
LGALS4
LRFN4
LSMEM1
MBOAT2
MED9
MMP7
MOB3C
MOXD1
MYCL
MYH7
MYO7B
NCS1
P2RY14
PYCR1
RCL1
RERGL
RERGL
ROBO2
RXRG
SEMA6B
SLC22A2
SLC22A2
SLC22A2
SLC22A5
SLC25A33
SLC25A34
SNAP25
THRSP
VGF
VIL1
VNN1
VNN1
ZDBF2
ZNF24
ZNF3
ZPR1

## Sheet: ClueGOResults0_LPH_LH_6m Al (2
ABHD6
ACSS2
ACSS2
ADPRHL1
AK4
ASCL1
AVPR1A
BAMBI
CARHSP1
CERS6
CKAP2
CKB
CLDN5
CMBL
CPE
CPE
CPQ
CSAD
CSRP2
CTSC
CTSC
CUX2
CYP26A1
CYP26A1
CYP2B6
CYP2B6
CYP2E1
CYP51A1
DLK1
EPCAM
FADS1
FADS2
FAM101A
FASN
FGF21
GH1
GH1
GIPC2
GPNMB
GPNMB
GPNMB
HBB
HMGCS1
HSD17B12
HSD17B7
ID1
IFIT1
IGF1
IGF1
IGFALS
IRX3
JUNB
KMO
LGMN
LYZ
MEP1B
MFSD2A
MOB3B
MSMO1
MSMO1
MTHFR
NR0B2
NR0B2
NR4A1
NUF2
OAS1X
OAT
POMC
POMC
PTGDS
PTPRZ1
RAB26
RAP2C
REC8
RNF125
RXRG
S100A10
SCG2
SCG2
SCG5
SCG5
SEC14L3
SEC14L3
SERPINA6
SERPINA6
SFRP2
SLC16A7
SLC51B
SMPDL3B
SOCS3
SPC24
SQLE
STEAP4
STS
SULT1E1
SULT1E1
THEM4
THRSP
TM7SF2
TNC
TNC
TSHB
UGT1A1
UGT1A1
UGT1A1
UHRF1
XPNPEP2

## Sheet: ClueGOResults0_LPH_LH_6m Binary
NAME	CYP26A1	FGF21	GPC3	IGF1	IGFALS	IGFBP1	IGFBP2	REC8	ROBO2	SEMA6B	TNC	UGT1A1	VIL1
insulin-like growth factor I binding	0	0	0	0	0	1	1	0	0	0	0	0	0
insulin-like growth factor II binding	0	0	0	0	0	1	1	0	0	0	0	0	0
monocarboxylic acid binding	1	0	0	0	0	0	0	0	0	0	0	1	1
insulin-like growth factor ternary complex	0	0	0	1	1	0	0	0	0	0	0	0	0
regulation of insulin-like growth factor receptor signaling pathway	0	0	0	1	0	1	1	0	0	0	0	0	0
positive regulation of glucose import	0	1	1	1	0	0	0	0	0	0	0	0	0
oocyte development	0	0	0	1	0	0	0	1	0	0	0	0	0
negative regulation of chemotaxis	0	0	0	0	0	0	0	0	1	1	0	0	0
prostate gland epithelium morphogenesis	0	0	0	1	0	0	0	0	0	0	1	0	0
NAME	CHGA	CYP2B6	GH1	GPNMB	POMC	SLC22A2	UGT1A1
xenobiotic metabolic process	0	1	0	0	0	0	1
negative regulation of tumor necrosis factor production	0	0	0	1	1	0	0
catecholamine transport	1	0	0	0	0	1	0
regulation of corticosteroid hormone secretion	0	0	1	0	1	0	0
NAME	ABHD6	AGR2	ALDH1L2	ANGPTL4	APOA1	APOA4	ASCL1	BAMBI	CDON	CPE	CPQ	CYP26A1	CYP2B6	CYP2E1	FADS2	GH1	GLI1	HAL	HSD17B12	HSD17B7	IDO1	IGF1	IGFBP2	KMO	MSMO1	OAT	PTGDS	PTPRZ1	SCG5	SERPINA6	SFRP2	SLC22A2	SLC22A5	SMPDL3B	SULT1E1	THRSP	TM7SF2	UGT1A1	ZPR1
retinoid binding	0	0	0	0	0	0	0	0	0	0	0	1	0	0	0	0	0	0	0	0	0	0	0	0	0	0	1	0	0	0	0	0	0	0	0	0	0	1	0
cellular biogenic amine metabolic process	0	0	0	0	1	1	0	0	0	0	0	0	0	0	0	0	0	0	0	0	1	0	0	1	0	0	0	0	0	0	0	0	0	1	0	0	0	0	0
fatty acid biosynthetic process	0	0	0	0	1	1	0	0	0	0	0	0	0	0	1	1	0	0	1	0	0	0	0	0	1	0	1	0	0	0	0	0	0	0	0	0	0	0	0
acylglycerol metabolic process	1	0	0	0	1	1	0	0	0	0	0	0	0	0	0	1	0	0	0	0	0	0	0	0	0	0	0	0	0	0	0	0	0	0	0	1	0	0	0
steroid biosynthetic process	0	0	0	0	1	1	0	0	0	0	0	0	0	0	0	1	0	0	1	1	0	0	0	0	0	0	0	0	0	0	0	0	0	0	0	0	1	0	0
cholesterol biosynthetic process	0	0	0	0	1	1	0	0	0	0	0	0	0	0	0	1	0	0	0	1	0	0	0	0	0	0	0	0	0	0	0	0	0	0	0	0	1	0	0
steroid metabolic process	0	0	0	0	1	1	0	0	0	0	0	0	1	1	0	1	0	0	1	1	0	0	0	0	0	0	0	0	0	1	0	0	0	0	1	0	1	0	0
quaternary ammonium group transmembrane transporter activity	0	0	0	0	0	0	0	0	0	0	0	0	0	0	0	0	0	0	0	0	0	0	0	0	0	0	0	0	0	0	0	1	1	0	0	0	0	0	0
regulation of intestinal cholesterol absorption	0	0	0	0	1	1	0	0	0	0	0	0	0	0	0	0	0	0	0	0	0	0	0	0	0	0	0	0	0	0	0	0	0	0	0	0	0	0	0
receptor tyrosine kinase binding	0	0	0	1	0	0	0	0	0	0	0	0	0	0	0	0	0	0	0	0	0	0	0	0	0	0	0	0	0	0	0	0	0	0	0	0	0	0	1
unsaturated fatty acid metabolic process	0	0	0	0	0	0	0	0	0	0	0	0	1	1	1	0	0	0	0	0	0	0	0	0	0	0	1	0	0	0	0	0	0	0	0	0	0	0	0
very-low-density lipoprotein particle remodeling	0	0	0	0	1	1	0	0	0	0	0	0	0	0	0	0	0	0	0	0	0	0	0	0	0	0	0	0	0	0	0	0	0	0	0	0	0	0	0
positive regulation of catenin import into nucleus	0	0	0	0	0	0	0	1	0	0	0	0	0	0	0	0	0	0	0	0	0	0	0	0	0	0	0	0	0	0	1	0	0	0	0	0	0	0	0
hormone metabolic process	0	0	0	0	0	0	0	0	0	1	1	1	0	0	0	0	0	0	1	0	0	0	0	0	0	0	0	0	1	0	0	0	0	0	1	0	0	0	0
regulation of digestive system process	0	0	0	0	1	1	0	0	0	0	0	0	0	0	0	0	0	0	0	0	0	0	0	0	0	0	0	0	0	0	0	0	1	0	0	0	0	0	0
positive regulation of steroid metabolic process	0	0	0	0	1	1	0	0	0	0	0	0	0	0	0	1	0	0	0	0	0	0	0	0	0	0	0	0	0	0	0	0	0	0	0	0	0	0	0
regulation of activated T cell proliferation	0	0	0	0	0	0	0	0	0	0	0	0	0	0	0	0	0	0	0	0	1	1	1	0	0	0	0	0	0	0	0	0	0	0	0	0	0	0	0
acylglycerol catabolic process	1	0	0	0	1	1	0	0	0	0	0	0	0	0	0	0	0	0	0	0	0	0	0	0	0	0	0	0	0	0	0	0	0	0	0	0	0	0	0
positive regulation of lipid biosynthetic process	1	0	0	0	1	1	0	0	0	0	0	0	0	0	0	1	0	0	0	0	0	0	0	0	0	0	0	0	0	0	0	0	0	0	0	0	0	0	0
positive regulation of lipid catabolic process	0	0	0	0	1	1	0	0	0	0	0	0	0	0	0	1	0	0	0	0	0	0	0	0	0	0	0	0	0	0	0	0	0	0	0	0	0	0	0
regulation of lipoprotein lipase activity	0	0	0	1	1	1	0	0	0	0	0	0	0	0	0	0	0	0	0	0	0	0	0	0	0	0	0	0	0	0	0	0	0	0	0	0	0	0	0
lung secretory cell differentiation	0	1	0	0	0	0	1	0	0	0	0	0	0	0	0	0	0	0	0	0	0	1	0	0	0	0	0	0	0	0	0	0	0	0	0	0	0	0	0
triglyceride homeostasis	0	0	0	1	1	1	0	0	0	0	0	0	0	0	0	0	0	0	0	0	0	0	0	0	0	0	0	0	0	0	0	0	0	0	0	0	0	0	0
regulation of triglyceride metabolic process	0	0	0	0	1	1	0	0	0	0	0	0	0	0	0	1	0	0	0	0	0	0	0	0	0	0	0	0	0	0	0	0	0	0	0	1	0	0	0
alpha-amino acid catabolic process	0	0	1	0	0	0	0	0	0	0	0	0	0	0	0	0	0	1	0	0	1	0	0	1	0	1	0	0	0	0	0	0	0	0	0	0	0	0	0
regulation of neural precursor cell proliferation	0	0	0	0	0	0	1	0	1	0	0	0	0	0	0	0	1	0	0	0	0	1	0	0	0	0	0	1	0	0	0	0	0	0	0	0	0	0	0

## Sheet: ClueGOResults0_LPH_LH_6m ClueGO
Selection Citeria:
Statistical Test Used = Enrichment/Depletion (Two-sided hypergeometric test)
Correction Method Used = Bonferroni step down
Min GO Level = 3
Max GO Level = 8
All GO Levels = false
Cluster #1
Sample File Name = File selection: ManuallyAddedOrModifiedIDs
Number of Genes = 2
Get All Genes = false
Min Percentage = 4.0
Get All Percentage = false
Cluster #2
Sample File Name = File selection: ManuallyAddedOrModifiedIDs
Number of Genes = 2
Get All Genes = false
Min Percentage = 4.0
Get All Percentage = false
Combine Clusters With 'Or' = true
Percentage for a Cluster to be Significant = 60.0
GO Fusion = true
GO Group = true
Kappa Score Threshold = 0.4
Over View Term = SmallestPValue
Group By Kappa Statistics = true
Initial Group Size = 1
Sharing Group Percentage = 50.0
ClueGO Log:
### All Results were created with ClueGO v2.2.6 ###
Identifier types used: [SymbolID]
Evidence Codes used: [All]
#Genes in GO_ImmuneSystemProcess-GOA_26.11.2015_10h59 : 1672
#Genes in GO_MolecularFunction-GOA_26.11.2015_10h59 : 13933
#Genes in GO_CellularComponent-GOA_26.11.2015_10h59 : 15518
#Genes in GO_BiologicalProcess-GOA_26.11.2015_10h59 : 14744
#All unique Genes: 16958
Total # of Genes from Cluster#1 29, with 0 (0.0%) missing!
Total # of Genes from Cluster#2 28, with 0 (0.0%) missing!
#All Genes found from initial Cluster#1 (29.0): 26.0 (89.66%)
#All Genes found from initial Cluster#2 (28.0): 24.0 (85.71%)
#All Genes found from 2 initial Cluster(s) (57.0): 50 (87.72%)
#Genes found from all Clusters after selection: 18 (31.58%)
KappaScore Grouping:
Iteration: 0 with 5 groups
Final KappaScore groups = 5
# Terms not grouped = 0
#GO All Terms Specific for Cluster #1: 4
#GO All Terms Specific for Cluster #2: 5
#GO Terms: 9
#GO Term Connections: 3
List of missing Genes -> make sure the ids exists or are written propperly -> if yes make sure you have their annotation in ClueGO!
Cluster #1
Cluster #2
Selection Citeria:
Statistical Test Used = Enrichment/Depletion (Two-sided hypergeometric test)
Correction Method Used = Bonferroni step down
Min GO Level = 3
Max GO Level = 8
All GO Levels = false
Cluster #1
Sample File Name = File selection: ManuallyAddedOrModifiedIDs
Number of Genes = 2
Get All Genes = false
Min Percentage = 4.0
Get All Percentage = false
Cluster #2
Sample File Name = File selection: ManuallyAddedOrModifiedIDs
Number of Genes = 2
Get All Genes = false
Min Percentage = 4.0
Get All Percentage = false
Combine Clusters With 'Or' = true
Percentage for a Cluster to be Significant = 60.0
GO Fusion = true
GO Group = true
Kappa Score Threshold = 0.4
Over View Term = SmallestPValue
Group By Kappa Statistics = true
Initial Group Size = 1
Sharing Group Percentage = 50.0
ClueGO Log:
### All Results were created with ClueGO v2.2.6 ###
Identifier types used: [SymbolID]
Evidence Codes used: [All]
#Genes in GO_ImmuneSystemProcess-GOA_26.11.2015_10h59 : 1672
#Genes in GO_MolecularFunction-GOA_26.11.2015_10h59 : 13933
#Genes in GO_CellularComponent-GOA_26.11.2015_10h59 : 15518
#Genes in GO_BiologicalProcess-GOA_26.11.2015_10h59 : 14744
#All unique Genes: 16958
Total # of Genes from Cluster#1 15, with 1 (6.67%) missing!
Total # of Genes from Cluster#2 17, with 2 (11.76%) missing!
#All Genes found from initial Cluster#1 (14.0): 10.0 (71.43%)
#All Genes found from initial Cluster#2 (15.0): 13.0 (86.67%)
#All Genes found from 2 initial Cluster(s) (29.0): 23 (79.31%)
#Genes found from all Clusters after selection: 12 (41.38%)
KappaScore Grouping:
Iteration: 0 with 4 groups
Final KappaScore groups = 4
# Terms not grouped = 0
#GO All Terms Specific for Cluster #1: 1
#GO All Terms Specific for Cluster #2: 3
#GO Terms: 4
#GO Term Connections: 0
List of missing Genes -> make sure the ids exists or are written propperly -> if yes make sure you have their annotation in ClueGO!
Cluster #1
Gene IDs not found (no annotation or wrong ids) in Cluster#1:
LINC00238
Cluster #2
Gene IDs not found (no annotation or wrong ids) in Cluster#2:
GPA1
LF
Selection Citeria:
Statistical Test Used = Enrichment/Depletion (Two-sided hypergeometric test)
Correction Method Used = Bonferroni step down
Min GO Level = 4
Max GO Level = 10
All GO Levels = false
Cluster #1
Sample File Name = File selection: ManuallyAddedOrModifiedIDs
Number of Genes = 2
Get All Genes = false
Min Percentage = 4.0
Get All Percentage = false
Cluster #2
Sample File Name = File selection: ManuallyAddedOrModifiedIDs
Number of Genes = 2
Get All Genes = false
Min Percentage = 4.0
Get All Percentage = false
Combine Clusters With 'Or' = true
Percentage for a Cluster to be Significant = 60.0
GO Fusion = true
GO Group = true
Kappa Score Threshold = 0.4
Over View Term = SmallestPValue
Group By Kappa Statistics = true
Initial Group Size = 1
Sharing Group Percentage = 50.0
ClueGO Log:
### All Results were created with ClueGO v2.2.6 ###
Identifier types used: [SymbolID]
Evidence Codes used: [All]
#Genes in GO_ImmuneSystemProcess-GOA_26.11.2015_10h59 : 1672
#Genes in GO_MolecularFunction-GOA_26.11.2015_10h59 : 13933
#Genes in GO_CellularComponent-GOA_26.11.2015_10h59 : 15518
#Genes in GO_BiologicalProcess-GOA_26.11.2015_10h59 : 14744
#All unique Genes: 16958
Total # of Genes from Cluster#1 74, with 3 (4.05%) missing!
Total # of Genes from Cluster#2 80, with 2 (2.5%) missing!
#All Genes found from initial Cluster#1 (71.0): 65.0 (91.55%)
#All Genes found from initial Cluster#2 (78.0): 70.0 (89.74%)
#All Genes found from 2 initial Cluster(s) (149.0): 135 (90.6%)
#Genes found from all Clusters after selection: 72 (48.32%)
KappaScore Grouping:
Iteration: 0 with 11 groups
Iteration: 1 with 10 groups
Final KappaScore groups = 10
# Terms not grouped = 0
#GO All Terms Specific for Cluster #1: 13
#GO All Terms Specific for Cluster #2: 11
#GO All Terms not Specific for a Cluster: 2
#GO Terms: 26
#GO Term Connections: 46
List of missing Genes -> make sure the ids exists or are written propperly -> if yes make sure you have their annotation in ClueGO!
Cluster #1
Gene IDs not found (no annotation or wrong ids) in Cluster#1:
CARMIL3
GPA1
GPAT3
Cluster #2
Gene IDs not found (no annotation or wrong ids) in Cluster#2:
C1orf167
C21orf62

## Sheet: ClueGOResults0_LPH_LH_6m EdgeAt
Edge1-Edge2	KappaScore
GO:0031995 (term-term) GO:0031994	1
GO:0043567 (term-term) GO:0031994	0.754717
GO:0043567 (term-term) GO:0031995	0.754717
GO:0048599 (term-term) GO:0042567	0.409091
GO:0060740 (term-term) GO:0042567	0.409091
GO:0060740 (term-term) GO:0048599	0.409091
GO:0006639 (term-term) GO:0006633	0.41206
GO:0006694 (term-term) GO:0006633	0.539007
GO:0006694 (term-term) GO:0006639	0.471545
GO:0006695 (term-term) GO:0006633	0.41206
GO:0006695 (term-term) GO:0006639	0.541176
GO:0006695 (term-term) GO:0006694	0.894309
GO:0008202 (term-term) GO:0006694	0.690476
GO:0008202 (term-term) GO:0006695	0.597938
GO:0030300 (term-term) GO:0006576	0.537549
GO:0030300 (term-term) GO:0006639	0.537549
GO:0030300 (term-term) GO:0006694	0.458333
GO:0030300 (term-term) GO:0006695	0.537549
GO:0034372 (term-term) GO:0006576	0.537549
GO:0034372 (term-term) GO:0006639	0.537549
GO:0034372 (term-term) GO:0006694	0.458333
GO:0034372 (term-term) GO:0006695	0.537549
GO:0034372 (term-term) GO:0030300	1
GO:0044058 (term-term) GO:0006576	0.446809
GO:0044058 (term-term) GO:0006639	0.446809
GO:0044058 (term-term) GO:0006695	0.446809
GO:0044058 (term-term) GO:0030300	0.786885
GO:0044058 (term-term) GO:0034372	0.786885
GO:0045940 (term-term) GO:0006576	0.446809
GO:0045940 (term-term) GO:0006633	0.551724
GO:0045940 (term-term) GO:0006639	0.723404
GO:0045940 (term-term) GO:0006694	0.628571
GO:0045940 (term-term) GO:0006695	0.723404
GO:0045940 (term-term) GO:0030300	0.786885
GO:0045940 (term-term) GO:0034372	0.786885
GO:0045940 (term-term) GO:0044058	0.638889
GO:0046464 (term-term) GO:0006576	0.446809
GO:0046464 (term-term) GO:0006639	0.723404
GO:0046464 (term-term) GO:0006695	0.446809
GO:0046464 (term-term) GO:0030300	0.786885
GO:0046464 (term-term) GO:0034372	0.786885
GO:0046464 (term-term) GO:0044058	0.638889
GO:0046464 (term-term) GO:0045940	0.638889
GO:0046889 (term-term) GO:0006633	0.477212
GO:0046889 (term-term) GO:0006639	0.874598
GO:0046889 (term-term) GO:0006694	0.54386
GO:0046889 (term-term) GO:0006695	0.623794
GO:0046889 (term-term) GO:0030300	0.642202
GO:0046889 (term-term) GO:0034372	0.642202
GO:0046889 (term-term) GO:0044058	0.53012
GO:0046889 (term-term) GO:0045940	0.843373
GO:0046889 (term-term) GO:0046464	0.843373
GO:0050996 (term-term) GO:0006576	0.446809
GO:0050996 (term-term) GO:0006633	0.551724
GO:0050996 (term-term) GO:0006639	0.723404
GO:0050996 (term-term) GO:0006694	0.628571
GO:0050996 (term-term) GO:0006695	0.723404
GO:0050996 (term-term) GO:0030300	0.786885
GO:0050996 (term-term) GO:0034372	0.786885
GO:0050996 (term-term) GO:0044058	0.638889
GO:0050996 (term-term) GO:0045940	1
GO:0050996 (term-term) GO:0046464	0.638889
GO:0050996 (term-term) GO:0046889	0.843373
GO:0051004 (term-term) GO:0006576	0.446809
GO:0051004 (term-term) GO:0006639	0.446809
GO:0051004 (term-term) GO:0006695	0.446809
GO:0051004 (term-term) GO:0030300	0.786885
GO:0051004 (term-term) GO:0034372	0.786885
GO:0051004 (term-term) GO:0044058	0.638889
GO:0051004 (term-term) GO:0045940	0.638889
GO:0051004 (term-term) GO:0046464	0.638889
GO:0051004 (term-term) GO:0046889	0.53012
GO:0051004 (term-term) GO:0050996	0.638889
GO:0070328 (term-term) GO:0006576	0.446809
GO:0070328 (term-term) GO:0006639	0.446809
GO:0070328 (term-term) GO:0006695	0.446809
GO:0070328 (term-term) GO:0030300	0.786885
GO:0070328 (term-term) GO:0034372	0.786885
GO:0070328 (term-term) GO:0044058	0.638889
GO:0070328 (term-term) GO:0045940	0.638889
GO:0070328 (term-term) GO:0046464	0.638889
GO:0070328 (term-term) GO:0046889	0.53012
GO:0070328 (term-term) GO:0050996	0.638889
GO:0070328 (term-term) GO:0051004	1
GO:0090207 (term-term) GO:0006633	0.477212
GO:0090207 (term-term) GO:0006639	0.874598
GO:0090207 (term-term) GO:0006694	0.54386
GO:0090207 (term-term) GO:0006695	0.623794
GO:0090207 (term-term) GO:0030300	0.642202
GO:0090207 (term-term) GO:0034372	0.642202
GO:0090207 (term-term) GO:0044058	0.53012
GO:0090207 (term-term) GO:0045940	0.843373
GO:0090207 (term-term) GO:0046464	0.53012
GO:0090207 (term-term) GO:0046889	0.721429
GO:0090207 (term-term) GO:0050996	0.843373
GO:0090207 (term-term) GO:0051004	0.53012
GO:0090207 (term-term) GO:0070328	0.53012
GO:2000177 (term-term) GO:0061140	0.446809

## Sheet: ClueGOResults0_LPH_LH_6m Functi
Function	Groups	Group Genes
insulin-like growth factor ternary complex	Group4	IGF1|IGFALS|REC8|TNC
monocarboxylic acid binding	Group0	CYP26A1|UGT1A1|VIL1
negative regulation of chemotaxis	Group3	ROBO2|SEMA6B
positive regulation of glucose import	Group2	FGF21|GPC3|IGF1
regulation of insulin-like growth factor receptor signaling pathway	Group1	IGF1|IGFBP1|IGFBP2
catecholamine transport	Group2	CHGA|SLC22A2
negative regulation of tumor necrosis factor production	Group1	GPNMB|POMC
regulation of corticosteroid hormone secretion	Group3	GH1|POMC
xenobiotic metabolic process	Group0	CYP2B6|UGT1A1
alpha-amino acid catabolic process	Group6	ALDH1L2|HAL|IDO1|KMO|OAT
hormone metabolic process	Group3	CPE|CPQ|CYP26A1|HSD17B12|SCG5|SULT1E1
lung secretory cell differentiation	Group7	AGR2|ASCL1|CDON|GLI1|IGF1|PTPRZ1
positive regulation of catenin import into nucleus	Group2	BAMBI|SFRP2
quaternary ammonium group transmembrane transporter activity	Group8	SLC22A2|SLC22A5
receptor tyrosine kinase binding	Group9	ANGPTL4|ZPR1
regulation of activated T cell proliferation	Group4	IDO1|IGF1|IGFBP2
retinoid binding	Group0	CYP26A1|PTGDS|UGT1A1
steroid metabolic process	Group5	ABHD6|ANGPTL4|APOA1|APOA4|CYP2B6|CYP2E1|FADS2|GH1|HSD17B12|HSD17B7|IDO1|KMO|MSMO1|PTGDS|SERPINA6|SLC22A5|SMPDL3B|SULT1E1|THRSP|TM7SF2
unsaturated fatty acid metabolic process	Group1	CYP2B6|CYP2E1|FADS2|PTGDS

## Sheet: ClueGOResults0_LPH_LH_6m Genes 
NAME	ClusterOrigin	EntrezGeneID	Aliases	Origin	Functions
CYP26A1	Cluster#2	539047	[CYP26]	Initial Gene From Selection	monocarboxylic acid binding
FGF21	Cluster#2	785576	[]	Initial Gene From Selection	positive regulation of glucose import
GPC3	Cluster#1	615239	[]	Initial Gene From Selection	positive regulation of glucose import
IGF1	Cluster#2	281239	[IGF-1, IGF-I]	Initial Gene From Selection	insulin-like growth factor ternary complex | regulation of insulin-like growth factor receptor signaling pathway
IGFALS	Cluster#2	532494	[]	Initial Gene From Selection	insulin-like growth factor ternary complex
IGFBP1	Cluster#1	282259	[]	Initial Gene From Selection	insulin-like growth factor II binding | insulin-like growth factor I binding
IGFBP2	Cluster#1	282260	[]	Initial Gene From Selection	insulin-like growth factor II binding | insulin-like growth factor I binding
REC8	Cluster#2	516291	[]	Initial Gene From Selection	oocyte development
ROBO2	Cluster#1	534842	[]	Initial Gene From Selection	negative regulation of chemotaxis
SEMA6B	Cluster#1	788301	[]	Initial Gene From Selection	negative regulation of chemotaxis
TNC	Cluster#2	540664	[]	Initial Gene From Selection	prostate gland epithelium morphogenesis
UGT1A1	Cluster#2	751790	[]	Initial Gene From Selection	monocarboxylic acid binding
VIL1	Cluster#1	281573	[]	Initial Gene From Selection	monocarboxylic acid binding
CHGA	Cluster#1	281070	[]	Initial Gene From Selection	catecholamine transport
CYP2B6	Cluster#2	504769	[CYP2B]	Initial Gene From Selection	xenobiotic metabolic process
GH1	Cluster#2	280804	[GH]	Initial Gene From Selection	regulation of corticosteroid hormone secretion
GPNMB	Cluster#2	509600	[]	Initial Gene From Selection	negative regulation of tumor necrosis factor production
POMC	Cluster#2	281416	[]	Initial Gene From Selection	regulation of corticosteroid hormone secretion | negative regulation of tumor necrosis factor production
SLC22A2	Cluster#1	521027	[]	Initial Gene From Selection	catecholamine transport
UGT1A1	Cluster#2	751790	[]	Initial Gene From Selection	xenobiotic metabolic process
ABHD6	Cluster#2	505283	[]	Initial Gene From Selection	acylglycerol catabolic process | positive regulation of lipid biosynthetic process
AGR2	Cluster#1	415112	[]	Initial Gene From Selection	lung secretory cell differentiation
ALDH1L2	Cluster#1	516864	[]	Initial Gene From Selection	alpha-amino acid catabolic process
ANGPTL4	Cluster#1	509963	[]	Initial Gene From Selection	regulation of lipoprotein lipase activity | triglyceride homeostasis
APOA1	Cluster#1	281631	[]	Initial Gene From Selection	regulation of intestinal cholesterol absorption | very-low-density lipoprotein particle remodeling | regulation of lipoprotein lipase activity
APOA4	Cluster#1	537301	[]	Initial Gene From Selection	regulation of intestinal cholesterol absorption | very-low-density lipoprotein particle remodeling | regulation of lipoprotein lipase activity
ASCL1	Cluster#2	540473	[]	Initial Gene From Selection	lung secretory cell differentiation | regulation of neural precursor cell proliferation
BAMBI	Cluster#2	530147	[]	Initial Gene From Selection	positive regulation of catenin import into nucleus
CDON	Cluster#1	536011	[]	Initial Gene From Selection	regulation of neural precursor cell proliferation
CPE	Cluster#2	280753	[CPH]	Initial Gene From Selection	hormone metabolic process
CPQ	Cluster#2	540923	[PGCP]	Initial Gene From Selection	hormone metabolic process
CYP26A1	Cluster#2	539047	[CYP26]	Initial Gene From Selection	retinoid binding | hormone metabolic process
CYP2B6	Cluster#2	504769	[CYP2B]	Initial Gene From Selection	unsaturated fatty acid metabolic process | steroid metabolic process
CYP2E1	Cluster#2	282213	[CYPIIE1]	Initial Gene From Selection	unsaturated fatty acid metabolic process | steroid metabolic process
FADS2	Cluster#2	521822	[]	Initial Gene From Selection	unsaturated fatty acid metabolic process | fatty acid biosynthetic process
GH1	Cluster#2	280804	[GH]	Initial Gene From Selection	positive regulation of steroid metabolic process | positive regulation of lipid catabolic process
GLI1	Cluster#1	517588	[GLI]	Initial Gene From Selection	regulation of neural precursor cell proliferation
HAL	Cluster#1	615205	[]	Initial Gene From Selection	alpha-amino acid catabolic process
HSD17B12	Cluster#2	789567	[KAR]	Initial Gene From Selection	steroid biosynthetic process | fatty acid biosynthetic process
HSD17B7	Cluster#2	505212	[]	Initial Gene From Selection	cholesterol biosynthetic process | steroid biosynthetic process
IDO1	Cluster#1	506281	[INDO]	Initial Gene From Selection	regulation of activated T cell proliferation | alpha-amino acid catabolic process
IGF1	Cluster#2	281239	[IGF-1, IGF-I]	Initial Gene From Selection	lung secretory cell differentiation | regulation of activated T cell proliferation
IGFBP2	Cluster#1	282260	[]	Initial Gene From Selection	regulation of activated T cell proliferation
KMO	Cluster#2	515996	[]	Initial Gene From Selection	alpha-amino acid catabolic process | cellular biogenic amine metabolic process
MSMO1	Cluster#2	504481	[SC4MOL]	Initial Gene From Selection	fatty acid biosynthetic process
OAT	Cluster#2	505323	[]	Initial Gene From Selection	alpha-amino acid catabolic process
PTGDS	Cluster#2	286858	[]	Initial Gene From Selection	retinoid binding | unsaturated fatty acid metabolic process
PTPRZ1	Cluster#2	317725	[]	Initial Gene From Selection	regulation of neural precursor cell proliferation
SCG5	Cluster#2	508224	[7B2, Sgne1]	Initial Gene From Selection	hormone metabolic process
SERPINA6	Cluster#2	513746	[]	Initial Gene From Selection	steroid metabolic process
SFRP2	Cluster#2	510821	[]	Initial Gene From Selection	positive regulation of catenin import into nucleus
SLC22A2	Cluster#1	521027	[]	Initial Gene From Selection	quaternary ammonium group transmembrane transporter activity
SLC22A5	Cluster#1	541266	[]	Initial Gene From Selection	quaternary ammonium group transmembrane transporter activity | regulation of digestive system process
SMPDL3B	Cluster#2	518699	[]	Initial Gene From Selection	cellular biogenic amine metabolic process
SULT1E1	Cluster#2	280934	[ST1E1, STE]	Initial Gene From Selection	hormone metabolic process | steroid metabolic process
THRSP	Cluster#2	515940	[]	Initial Gene From Selection	regulation of triglyceride metabolic process | acylglycerol metabolic process
TM7SF2	Cluster#2	282384	[]	Initial Gene From Selection	cholesterol biosynthetic process | steroid biosynthetic process
UGT1A1	Cluster#2	751790	[]	Initial Gene From Selection	retinoid binding
ZPR1	Cluster#1	504523	[ZNF259]	Initial Gene From Selection	receptor tyrosine kinase binding

## Sheet: ClueGOResults0_LPH_LH_6m KappaS
NAME	insulin-like growth factor I binding	insulin-like growth factor II binding	monocarboxylic acid binding	insulin-like growth factor ternary complex	regulation of insulin-like growth factor receptor signaling pathway	positive regulation of glucose import	oocyte development	negative regulation of chemotaxis	prostate gland epithelium morphogenesis
insulin-like growth factor I binding	1	1	-0.226415	-0.181818	0.754717	-0.226415	-0.181818	-0.181818	-0.181818
insulin-like growth factor II binding	1	1	-0.226415	-0.181818	0.754717	-0.226415	-0.181818	-0.181818	-0.181818
monocarboxylic acid binding	-0.226415	-0.226415	1	-0.226415	-0.3	-0.3	-0.226415	-0.226415	-0.226415
insulin-like growth factor ternary complex	-0.181818	-0.181818	-0.226415	1	0.264151	0.264151	0.409091	-0.181818	0.409091
regulation of insulin-like growth factor receptor signaling pathway	0.754717	0.754717	-0.3	0.264151	1	0.133333	0.264151	-0.226415	0.264151
positive regulation of glucose import	-0.226415	-0.226415	-0.3	0.264151	0.133333	1	0.264151	-0.226415	0.264151
oocyte development	-0.181818	-0.181818	-0.226415	0.409091	0.264151	0.264151	1	-0.181818	0.409091
negative regulation of chemotaxis	-0.181818	-0.181818	-0.226415	-0.181818	-0.226415	-0.226415	-0.181818	1	-0.181818
prostate gland epithelium morphogenesis	-0.181818	-0.181818	-0.226415	0.409091	0.264151	0.264151	0.409091	-0.181818	1
NAME	xenobiotic metabolic process	negative regulation of tumor necrosis factor production	catecholamine transport	regulation of corticosteroid hormone secretion
xenobiotic metabolic process	1	-0.4	-0.4	-0.4
negative regulation of tumor necrosis factor production	-0.4	1	-0.4	0.3
catecholamine transport	-0.4	-0.4	1	-0.4
regulation of corticosteroid hormone secretion	-0.4	0.3	-0.4	1
NAME	retinoid binding	cellular biogenic amine metabolic process	fatty acid biosynthetic process	acylglycerol metabolic process	steroid biosynthetic process	cholesterol biosynthetic process	steroid metabolic process	quaternary ammonium group transmembrane transporter activity	regulation of intestinal cholesterol absorption	receptor tyrosine kinase binding	unsaturated fatty acid metabolic process	very-low-density lipoprotein particle remodeling	positive regulation of catenin import into nucleus	hormone metabolic process	regulation of digestive system process	positive regulation of steroid metabolic process	regulation of activated T cell proliferation	acylglycerol catabolic process	positive regulation of lipid biosynthetic process	positive regulation of lipid catabolic process	regulation of lipoprotein lipase activity	lung secretory cell differentiation	triglyceride homeostasis	regulation of triglyceride metabolic process	alpha-amino acid catabolic process	regulation of neural precursor cell proliferation
retinoid binding	1	-0.106383	0.103448	-0.106383	-0.114286	-0.106383	-0.134228	-0.0655738	-0.0655738	-0.0655738	0.216867	-0.0655738	-0.0655738	0.133333	-0.0833333	-0.0833333	-0.0833333	-0.0833333	-0.0963855	-0.0833333	-0.0833333	-0.0833333	-0.0833333	-0.0963855	-0.106383	-0.106383
cellular biogenic amine metabolic process	-0.106383	1	0.21608	0.311765	0.260163	0.311765	0.115464	-0.0790514	0.537549	-0.0790514	-0.128617	0.537549	-0.0790514	-0.162602	0.446809	0.446809	0.170213	0.446809	0.37299	0.446809	0.446809	-0.106383	0.446809	0.37299	0.311765	-0.147059
fatty acid biosynthetic process	0.103448	0.21608	1	0.41206	0.539007	0.41206	0.328872	-0.0866873	0.396285	-0.0866873	0.268097	0.396285	-0.0866873	-0.0141844	0.327586	0.551724	-0.12069	0.327586	0.477212	0.551724	0.327586	-0.12069	0.327586	0.477212	-0.175879	-0.175879
acylglycerol metabolic process	-0.106383	0.311765	0.41206	1	0.471545	0.541176	0.276289	-0.0790514	0.537549	-0.0790514	-0.128617	0.537549	-0.0790514	-0.162602	0.446809	0.723404	-0.106383	0.723404	0.874598	0.723404	0.446809	-0.106383	0.446809	0.874598	-0.147059	-0.147059
steroid biosynthetic process	-0.114286	0.260163	0.539007	0.471545	1	0.894309	0.690476	-0.0833333	0.458333	-0.0833333	-0.140351	0.458333	-0.0833333	0.0151515	0.380952	0.628571	-0.114286	0.380952	0.54386	0.628571	0.380952	-0.114286	0.380952	0.54386	-0.162602	-0.162602
cholesterol biosynthetic process	-0.106383	0.311765	0.41206	0.541176	0.894309	1	0.597938	-0.0790514	0.537549	-0.0790514	-0.128617	0.537549	-0.0790514	-0.162602	0.446809	0.723404	-0.106383	0.446809	0.623794	0.723404	0.446809	-0.106383	0.446809	0.623794	-0.147059	-0.147059
steroid metabolic process	-0.134228	0.115464	0.328872	0.276289	0.690476	0.597938	1	-0.0934579	0.271028	-0.0934579	0.16309	0.271028	-0.0934579	0.0714286	0.214765	0.389262	-0.134228	0.214765	0.330472	0.389262	0.214765	-0.134228	0.214765	0.330472	-0.206186	-0.206186
quaternary ammonium group transmembrane transporter activity	-0.0655738	-0.0790514	-0.0866873	-0.0790514	-0.0833333	-0.0790514	-0.0934579	1	-0.0540541	-0.0540541	-0.0733945	-0.0540541	-0.0540541	-0.0833333	0.360656	-0.0655738	-0.0655738	-0.0655738	-0.0733945	-0.0655738	-0.0655738	-0.0655738	-0.0655738	-0.0733945	-0.0790514	-0.0790514
regulation of intestinal cholesterol absorption	-0.0655738	0.537549	0.396285	0.537549	0.458333	0.537549	0.271028	-0.0540541	1	-0.0540541	-0.0733945	1	-0.0540541	-0.0833333	0.786885	0.786885	-0.0655738	0.786885	0.642202	0.786885	0.786885	-0.0655738	0.786885	0.642202	-0.0790514	-0.0790514
receptor tyrosine kinase binding	-0.0655738	-0.0790514	-0.0866873	-0.0790514	-0.0833333	-0.0790514	-0.0934579	-0.0540541	-0.0540541	1	-0.0733945	-0.0540541	-0.0540541	-0.0833333	-0.0655738	-0.0655738	-0.0655738	-0.0655738	-0.0733945	-0.0655738	0.360656	-0.0655738	0.360656	-0.0733945	-0.0790514	-0.0790514
unsaturated fatty acid metabolic process	0.216867	-0.128617	0.268097	-0.128617	-0.140351	-0.128617	0.16309	-0.0733945	-0.0733945	-0.0733945	1	-0.0733945	-0.0733945	-0.140351	-0.0963855	-0.0963855	-0.0963855	-0.0963855	-0.114286	-0.0963855	-0.0963855	-0.0963855	-0.0963855	-0.114286	-0.128617	-0.128617
very-low-density lipoprotein particle remodeling	-0.0655738	0.537549	0.396285	0.537549	0.458333	0.537549	0.271028	-0.0540541	1	-0.0540541	-0.0733945	1	-0.0540541	-0.0833333	0.786885	0.786885	-0.0655738	0.786885	0.642202	0.786885	0.786885	-0.0655738	0.786885	0.642202	-0.0790514	-0.0790514
positive regulation of catenin import into nucleus	-0.0655738	-0.0790514	-0.0866873	-0.0790514	-0.0833333	-0.0790514	-0.0934579	-0.0540541	-0.0540541	-0.0540541	-0.0733945	-0.0540541	1	-0.0833333	-0.0655738	-0.0655738	-0.0655738	-0.0655738	-0.0733945	-0.0655738	-0.0655738	-0.0655738	-0.0655738	-0.0733945	-0.0790514	-0.0790514
hormone metabolic process	0.133333	-0.162602	-0.0141844	-0.162602	0.0151515	-0.162602	0.0714286	-0.0833333	-0.0833333	-0.0833333	-0.140351	-0.0833333	-0.0833333	1	-0.114286	-0.114286	-0.114286	-0.114286	-0.140351	-0.114286	-0.114286	-0.114286	-0.114286	-0.140351	-0.162602	-0.162602
regulation of digestive system process	-0.0833333	0.446809	0.327586	0.446809	0.380952	0.446809	0.214765	0.360656	0.786885	-0.0655738	-0.0963855	0.786885	-0.0655738	-0.114286	1	0.638889	-0.0833333	0.638889	0.53012	0.638889	0.638889	-0.0833333	0.638889	0.53012	-0.106383	-0.106383
positive regulation of steroid metabolic process	-0.0833333	0.446809	0.551724	0.723404	0.628571	0.723404	0.389262	-0.0655738	0.786885	-0.0655738	-0.0963855	0.786885	-0.0655738	-0.114286	0.638889	1	-0.0833333	0.638889	0.843373	1	0.638889	-0.0833333	0.638889	0.843373	-0.106383	-0.106383
regulation of activated T cell proliferation	-0.0833333	0.170213	-0.12069	-0.106383	-0.114286	-0.106383	-0.134228	-0.0655738	-0.0655738	-0.0655738	-0.0963855	-0.0655738	-0.0655738	-0.114286	-0.0833333	-0.0833333	1	-0.0833333	-0.0963855	-0.0833333	-0.0833333	0.277778	-0.0833333	-0.0963855	0.170213	0.170213
acylglycerol catabolic process	-0.0833333	0.446809	0.327586	0.723404	0.380952	0.446809	0.214765	-0.0655738	0.786885	-0.0655738	-0.0963855	0.786885	-0.0655738	-0.114286	0.638889	0.638889	-0.0833333	1	0.843373	0.638889	0.638889	-0.0833333	0.638889	0.53012	-0.106383	-0.106383
positive regulation of lipid biosynthetic process	-0.0963855	0.37299	0.477212	0.874598	0.54386	0.623794	0.330472	-0.0733945	0.642202	-0.0733945	-0.114286	0.642202	-0.0733945	-0.140351	0.53012	0.843373	-0.0963855	0.843373	1	0.843373	0.53012	-0.0963855	0.53012	0.721429	-0.128617	-0.128617
positive regulation of lipid catabolic process	-0.0833333	0.446809	0.551724	0.723404	0.628571	0.723404	0.389262	-0.0655738	0.786885	-0.0655738	-0.0963855	0.786885	-0.0655738	-0.114286	0.638889	1	-0.0833333	0.638889	0.843373	1	0.638889	-0.0833333	0.638889	0.843373	-0.106383	-0.106383
regulation of lipoprotein lipase activity	-0.0833333	0.446809	0.327586	0.446809	0.380952	0.446809	0.214765	-0.0655738	0.786885	0.360656	-0.0963855	0.786885	-0.0655738	-0.114286	0.638889	0.638889	-0.0833333	0.638889	0.53012	0.638889	1	-0.0833333	1	0.53012	-0.106383	-0.106383
lung secretory cell differentiation	-0.0833333	-0.106383	-0.12069	-0.106383	-0.114286	-0.106383	-0.134228	-0.0655738	-0.0655738	-0.0655738	-0.0963855	-0.0655738	-0.0655738	-0.114286	-0.0833333	-0.0833333	0.277778	-0.0833333	-0.0963855	-0.0833333	-0.0833333	1	-0.0833333	-0.0963855	-0.106383	0.446809
triglyceride homeostasis	-0.0833333	0.446809	0.327586	0.446809	0.380952	0.446809	0.214765	-0.0655738	0.786885	0.360656	-0.0963855	0.786885	-0.0655738	-0.114286	0.638889	0.638889	-0.0833333	0.638889	0.53012	0.638889	1	-0.0833333	1	0.53012	-0.106383	-0.106383
regulation of triglyceride metabolic process	-0.0963855	0.37299	0.477212	0.874598	0.54386	0.623794	0.330472	-0.0733945	0.642202	-0.0733945	-0.114286	0.642202	-0.0733945	-0.140351	0.53012	0.843373	-0.0963855	0.53012	0.721429	0.843373	0.53012	-0.0963855	0.53012	1	-0.128617	-0.128617
alpha-amino acid catabolic process	-0.106383	0.311765	-0.175879	-0.147059	-0.162602	-0.147059	-0.206186	-0.0790514	-0.0790514	-0.0790514	-0.128617	-0.0790514	-0.0790514	-0.162602	-0.106383	-0.106383	0.170213	-0.106383	-0.128617	-0.106383	-0.106383	-0.106383	-0.106383	-0.128617	1	-0.147059
regulation of neural precursor cell proliferation	-0.106383	-0.147059	-0.175879	-0.147059	-0.162602	-0.147059	-0.206186	-0.0790514	-0.0790514	-0.0790514	-0.128617	-0.0790514	-0.0790514	-0.162602	-0.106383	-0.106383	0.170213	-0.106383	-0.128617	-0.106383	-0.106383	0.446809	-0.106383	-0.128617	-0.147059	1

[truncated: 1 more sheets: ClueGOResults0_LPH_LH_6m NodeAt]
