# Supplementary material for: Comparative Analysis of the Liver Transcriptome among Cattle Breeds Using RNA-seq
Source: Vet Sci. 2019 Mar 29;6(2):36. doi: 10.3390/vetsci6020036 (PMC6631511; doi:10.3390/vetsci6020036)
Supplement: Supplementary file 1 [file vetsci-06-00036-s001.zip › Supplementary Table S9.xlsx]

## Sheet: Legend
Comparative analysis of the liver transcriptome among cattle breeds using RNA-seq.
*Chandra Shekhar Pareek, Mateusz Sachajko, Jedrzej M. Jaskowski, Magdalena Herudzinska, Mariusz Skowronski, Krzysztof Domagalski, Joanna Szczepanek, Urszula Czarnik, Przymeslaw Sobiech, Dominika Wysocka, Mariusz Pierzchala, Ewa Polawska, Edyta Juszczuk-Kubiak, Yaping Feng, Dibyendu Kumar.
Table S9. Analysis of functional distribution of DE genes in liver tissues by comparing the Polish-HF vs Polish-Red cattle breeds using Cytoscape-ClueGo.
Sheets	Description
1	Legends
2	ClueGO results
3	ClueGO Cluster 1 Results
4	ClueGO Cluster 2 Results
5	BinaryGeneTermMatrix
6	ClueGOLog
7	EdgeAttribute table
8	Functional Groups With Genes
9	Genes with Correspondg Function
10	KappaScore Matrix
11	Node attribute Table

## Sheet: ClueGO Results
GOID	GOTerm	Ontology Source	Term PValue	Term PValue Corrected with Bonferroni step down	Group PValue	Group PValue Corrected with Bonferroni step down	GOLevels	GOGroups	% Associated Genes	Nr. Genes	Cluster	Genes Cluster #1	Genes Cluster #2	%Genes Cluster #1	%Genes Cluster #2	Associated Genes Found
GO:0005501	retinoid binding	GO_MolecularFunction-GOA_26.11.2015_10h59	0.00068	0.02	0.00068	0.004	[4]	Group0	13.6364	3	Specific for Cluster #2	[]	[CYP26A1, PTGDS, UGT1A1]	0	100	[CYP26A1, PTGDS, UGT1A1]
GO:0051303	establishment of chromosome localization	GO_BiologicalProcess-GOA_26.11.2015_10h59	5.8e-06	0.00068	1.5e-06	1.1e-05	[4, 5]	Group0	13.7255	7	Specific for Cluster #2	[RAD21L1]	[BIRC5, CCNB1, CDCA8, CENPF, KIF22, KIFC1]	14.2857	85.7143	[BIRC5, CCNB1, CDCA8, CENPF, KIF22, KIFC1, RAD21L1]
GO:0007067	mitotic nuclear division	GO_BiologicalProcess-GOA_26.11.2015_10h59	1.8e-07	2.3e-05	1.5e-06	1.1e-05	[4, 5, 6]	Group0	6.34328	17	Specific for Cluster #2	[ARPP19, SYCP3]	[AURKA, AURKB, BIRC5, BUB1B, CCNB1, CDC25A, CDC6, CDCA8, CDK1, KIF11, KIF22, KIFC1, SPC24, TPX2, UBE2C]	11.7647	88.2353	[ARPP19, AURKA, AURKB, BIRC5, BUB1B, CCNB1, CDC25A, CDC6, CDCA8, CDK1, KIF11, KIF22, KIFC1, SPC24, SYCP3, TPX2, UBE2C]
GO:0051310	metaphase plate congression	GO_BiologicalProcess-GOA_26.11.2015_10h59	0.00014	0.015	1.5e-06	1.1e-05	[5, 6]	Group0	13.5135	5	Specific for Cluster #2	[]	[CCNB1, CDCA8, CENPF, KIF22, KIFC1]	0	100	[CCNB1, CDCA8, CENPF, KIF22, KIFC1]
GO:0005875	microtubule associated complex	GO_CellularComponent-GOA_26.11.2015_10h59	0.00028	0.027	1.5e-06	1.1e-05	[3, 4, 5, 6, 7, 8, 9]	Group0	6.55738	8	Specific for Cluster #2	[]	[AURKA, AURKB, BIRC5, CDCA8, KIF11, KIF20A, KIF22, KIFC1]	0	100	[AURKA, AURKB, BIRC5, CDCA8, KIF11, KIF20A, KIF22, KIFC1]
GO:0007052	mitotic spindle organization	GO_BiologicalProcess-GOA_26.11.2015_10h59	2.4e-05	0.0028	1.5e-06	1.1e-05	[5, 6, 7]	Group0	11.1111	7	Specific for Cluster #2	[]	[AURKA, AURKB, BIRC5, CCNB1, KIF11, KIFC1, TPX2]	0	100	[AURKA, AURKB, BIRC5, CCNB1, KIF11, KIFC1, TPX2]
GO:0005819	spindle	GO_CellularComponent-GOA_26.11.2015_10h59	1.9e-06	0.00024	1.5e-06	1.1e-05	[4, 5, 6, 7, 8, 9]	Group0	6.42202	14	Specific for Cluster #2	[]	[AURKA, AURKB, BIRC5, CCNB1, CDC6, CDCA8, CDK1, CENPF, KIF11, KIF20A, KIF22, MYC, PRC1, TPX2]	0	100	[AURKA, AURKB, BIRC5, CCNB1, CDC6, CDCA8, CDK1, CENPF, KIF11, KIF20A, KIF22, MYC, PRC1, TPX2]
GO:0032133	chromosome passenger complex	GO_CellularComponent-GOA_26.11.2015_10h59	1.7e-07	2.2e-05	1.5e-06	1.1e-05	[4, 5, 6, 7, 8, 9, 10]	Group0	80	4	Specific for Cluster #2	[]	[AURKA, AURKB, BIRC5, CDCA8]	0	100	[AURKA, AURKB, BIRC5, CDCA8]
GO:0051233	spindle midzone	GO_CellularComponent-GOA_26.11.2015_10h59	0.00029	0.028	1.5e-06	1.1e-05	[4, 5, 6, 7, 8, 9, 10]	Group0	16.6667	4	Specific for Cluster #2	[]	[AURKA, AURKB, CDC6, CDCA8]	0	100	[AURKA, AURKB, CDC6, CDCA8]
GO:0018146	keratan sulfate biosynthetic process	GO_BiologicalProcess-GOA_26.11.2015_10h59	0.0019	0.015	0.0019	0.0079	[5, 6, 7, 8]	Group0	14.2857	2	Specific for Cluster #1	[CHST2, LUM]	[]	100	0	[CHST2, LUM]
GO:0033559	unsaturated fatty acid metabolic process	GO_BiologicalProcess-GOA_26.11.2015_10h59	0.0016	0.045	0.0016	0.005	[5, 6, 8, 9]	Group1	6.25	4	Specific for Cluster #2	[]	[CYP2B6, CYP2E1, FADS2, PTGDS]	0	100	[CYP2B6, CYP2E1, FADS2, PTGDS]
GO:0006270	DNA replication initiation	GO_BiologicalProcess-GOA_26.11.2015_10h59	0.00029	0.028	0.00029	0.0011	[5, 6, 7, 8, 9]	Group1	16.6667	4	Specific for Cluster #2	[]	[CDC6, GINS2, MCM2, MCM3]	0	100	[CDC6, GINS2, MCM2, MCM3]
GO:0045263	proton-transporting ATP synthase complex, coupling factor F(o)	GO_CellularComponent-GOA_26.11.2015_10h59	0.0012	0.013	0.014	0.014	[3, 4, 5, 6]	Group1	18.1818	2	Specific for Cluster #2	[]	[ATP5J2, ATP8]	0	100	[ATP5J2, ATP8]
GO:0005753	mitochondrial proton-transporting ATP synthase complex	GO_CellularComponent-GOA_26.11.2015_10h59	0.0032	0.019	0.014	0.014	[4, 5, 6, 7, 8, 9, 10, 11, 12, 13]	Group1	11.1111	2	Specific for Cluster #2	[]	[ATP5J2, ATP8]	0	100	[ATP5J2, ATP8]
GO:0006754	ATP biosynthetic process	GO_BiologicalProcess-GOA_26.11.2015_10h59	0.012	0.012	0.014	0.014	[8, 9, 10, 11]	Group1	5.71429	2	Specific for Cluster #2	[]	[ATP5J2, ATP8]	0	100	[ATP5J2, ATP8]
GO:0048285	organelle fission	GO_BiologicalProcess-GOA_26.11.2015_10h59	1.5e-09	2e-07	4.4e-12	4.4e-11	[4]	Group10	5.98504	24	Specific for Cluster #2	[ARPP19, DMC1, RAD21L1, SYCP3]	[AURKA, AURKB, BIRC5, BUB1B, CCNB1, CDC20, CDC25A, CDC6, CDCA8, CDK1, KIF11, KIF22, KIFC1, M1AP, MIEF2, RAD51, SPC24, TOP2A, TPX2, UBE2C]	16.6667	83.3333	[ARPP19, AURKA, AURKB, BIRC5, BUB1B, CCNB1, CDC20, CDC25A, CDC6, CDCA8, CDK1, DMC1, KIF11, KIF22, KIFC1, M1AP, MIEF2, RAD21L1, RAD51, SPC24, SYCP3, TOP2A, TPX2, UBE2C]
GO:1903047	mitotic cell cycle process	GO_BiologicalProcess-GOA_26.11.2015_10h59	4.8e-11	6.3e-09	4.4e-12	4.4e-11	[4, 5]	Group10	5.84677	29	Specific for Cluster #2	[ARPP19, CDKN1B, FOXM1, IQGAP3, SYCP3]	[AURKA, AURKB, BIRC5, BUB1B, CCNB1, CCND1, CDC25A, CDC6, CDCA8, CDK1, CDKN1A, CDKN2C, CENPF, CKAP2, E2F1, GINS2, KIF11, KIF20A, KIF22, KIFC1, SPC24, TOP2A, TPX2, UBE2C]	17.2414	82.7586	[ARPP19, AURKA, AURKB, BIRC5, BUB1B, CCNB1, CCND1, CDC25A, CDC6, CDCA8, CDK1, CDKN1A, CDKN1B, CDKN2C, CENPF, CKAP2, E2F1, FOXM1, GINS2, IQGAP3, KIF11, KIF20A, KIF22, KIFC1, SPC24, SYCP3, TOP2A, TPX2, UBE2C]
GO:0007067	mitotic nuclear division	GO_BiologicalProcess-GOA_26.11.2015_10h59	1.8e-07	2.3e-05	4.4e-12	4.4e-11	[4, 5, 6]	Group10	6.34328	17	Specific for Cluster #2	[ARPP19, SYCP3]	[AURKA, AURKB, BIRC5, BUB1B, CCNB1, CDC25A, CDC6, CDCA8, CDK1, KIF11, KIF22, KIFC1, SPC24, TPX2, UBE2C]	11.7647	88.2353	[ARPP19, AURKA, AURKB, BIRC5, BUB1B, CCNB1, CDC25A, CDC6, CDCA8, CDK1, KIF11, KIF22, KIFC1, SPC24, SYCP3, TPX2, UBE2C]
GO:0044772	mitotic cell cycle phase transition	GO_BiologicalProcess-GOA_26.11.2015_10h59	1e-06	0.00012	4.4e-12	4.4e-11	[5, 6]	Group10	6.32911	15	Specific for Cluster #2	[ARPP19, CDKN1B, FOXM1, IQGAP3]	[BIRC5, BUB1B, CCNB1, CCND1, CDC6, CDK1, CDKN1A, CDKN2C, CENPF, E2F1, UBE2C]	26.6667	73.3333	[ARPP19, BIRC5, BUB1B, CCNB1, CCND1, CDC6, CDK1, CDKN1A, CDKN1B, CDKN2C, CENPF, E2F1, FOXM1, IQGAP3, UBE2C]
GO:0005819	spindle	GO_CellularComponent-GOA_26.11.2015_10h59	1.9e-06	0.00024	4.4e-12	4.4e-11	[4, 5, 6, 7, 8, 9]	Group10	6.42202	14	Specific for Cluster #2	[]	[AURKA, AURKB, BIRC5, CCNB1, CDC6, CDCA8, CDK1, CENPF, KIF11, KIF20A, KIF22, MYC, PRC1, TPX2]	0	100	[AURKA, AURKB, BIRC5, CCNB1, CDC6, CDCA8, CDK1, CENPF, KIF11, KIF20A, KIF22, MYC, PRC1, TPX2]
GO:0035413	positive regulation of catenin import into nucleus	GO_BiologicalProcess-GOA_26.11.2015_10h59	0.0017	0.044	0.0017	0.0034	[5, 6, 7, 8, 9, 10, 11, 12]	Group2	25	2	Specific for Cluster #2	[]	[BAMBI, SFRP2]	0	100	[BAMBI, SFRP2]
GO:0051302	regulation of cell division	GO_BiologicalProcess-GOA_26.11.2015_10h59	7.8e-07	9.7e-05	9.6e-09	7.7e-08	[3, 4]	Group2	6.46552	15	Specific for Cluster #2	[CCNC, CCNT2, SFRP2]	[AURKA, AURKB, BIRC5, BUB1B, CCNB1, CCND1, CDC20, CDC6, CDKN1A, KIF11, MYC, UBE2C]	20	80	[AURKA, AURKB, BIRC5, BUB1B, CCNB1, CCNC, CCND1, CCNT2, CDC20, CDC6, CDKN1A, KIF11, MYC, SFRP2, UBE2C]
GO:0000910	cytokinesis	GO_BiologicalProcess-GOA_26.11.2015_10h59	2.6e-06	0.00031	9.6e-09	7.7e-08	[4, 5]	Group2	8.14815	11	Specific for Cluster #2	[CCNC, CCNT2]	[AURKA, AURKB, BIRC5, CCND1, CDC6, CDKN1A, CKAP2, KIF20A, PRC1]	18.1818	81.8182	[AURKA, AURKB, BIRC5, CCNC, CCND1, CCNT2, CDC6, CDKN1A, CKAP2, KIF20A, PRC1]
GO:0016538	cyclin-dependent protein serine/threonine kinase regulator activity	GO_MolecularFunction-GOA_26.11.2015_10h59	1.1e-06	0.00014	9.6e-09	7.7e-08	[5]	Group2	23.0769	6	None Specific Cluster	[CCNC, CCNT2, CDKN1B]	[CCND1, CDKN1A, CDKN2C]	50	50	[CCNC, CCND1, CCNT2, CDKN1A, CDKN1B, CDKN2C]
GO:0032465	regulation of cytokinesis	GO_BiologicalProcess-GOA_26.11.2015_10h59	0.0001	0.011	9.6e-09	7.7e-08	[4, 5, 6]	Group2	8.86076	7	Specific for Cluster #2	[CCNC, CCNT2]	[AURKA, AURKB, CCND1, CDC6, CDKN1A]	28.5714	71.4286	[AURKA, AURKB, CCNC, CCND1, CCNT2, CDC6, CDKN1A]
GO:0051348	negative regulation of transferase activity	GO_BiologicalProcess-GOA_26.11.2015_10h59	0.00016	0.017	9.6e-09	7.7e-08	[4, 5, 6]	Group2	5.21327	11	Specific for Cluster #2	[CDKN1B, SFRP2]	[BUB1B, CCNB1, CDKN1A, CDKN2C, DUSP1, GADD45A, GADD45G, THY1, UBE2C]	18.1818	81.8182	[BUB1B, CCNB1, CDKN1A, CDKN1B, CDKN2C, DUSP1, GADD45A, GADD45G, SFRP2, THY1, UBE2C]
GO:0004861	cyclin-dependent protein serine/threonine kinase inhibitor activity	GO_MolecularFunction-GOA_26.11.2015_10h59	0.00051	0.044	9.6e-09	7.7e-08	[6, 7]	Group2	25	3	Specific for Cluster #2	[CDKN1B]	[CDKN1A, CDKN2C]	33.3333	66.6667	[CDKN1A, CDKN1B, CDKN2C]
GO:0051233	spindle midzone	GO_CellularComponent-GOA_26.11.2015_10h59	0.00029	0.028	9.6e-09	7.7e-08	[4, 5, 6, 7, 8, 9, 10]	Group2	16.6667	4	Specific for Cluster #2	[]	[AURKA, AURKB, CDC6, CDCA8]	0	100	[AURKA, AURKB, CDC6, CDCA8]
GO:0000079	regulation of cyclin-dependent protein serine/threonine kinase activity	GO_BiologicalProcess-GOA_26.11.2015_10h59	2.9e-05	0.0034	9.6e-09	7.7e-08	[4, 5, 8, 9, 10, 11]	Group2	10.7692	7	None Specific Cluster	[CCNC, CCNT2, CDKN1B]	[CCND1, CDKN1A, CDKN2C, UBE2C]	42.8571	57.1429	[CCNC, CCND1, CCNT2, CDKN1A, CDKN1B, CDKN2C, UBE2C]
GO:0006469	negative regulation of protein kinase activity	GO_BiologicalProcess-GOA_26.11.2015_10h59	0.00046	0.041	9.6e-09	7.7e-08	[6, 7, 8, 9, 10]	Group2	5.45455	9	Specific for Cluster #2	[CDKN1B, SFRP2]	[CDKN1A, CDKN2C, DUSP1, GADD45A, GADD45G, THY1, UBE2C]	22.2222	77.7778	[CDKN1A, CDKN1B, CDKN2C, DUSP1, GADD45A, GADD45G, SFRP2, THY1, UBE2C]
GO:1904031	positive regulation of cyclin-dependent protein kinase activity	GO_BiologicalProcess-GOA_26.11.2015_10h59	0.00047	0.041	9.6e-09	7.7e-08	[5, 6, 7, 8, 9, 10, 11]	Group2	14.8148	4	None Specific Cluster	[CCNC, CCNT2]	[CCND1, CDKN1A]	50	50	[CCNC, CCND1, CCNT2, CDKN1A]
GO:0048050	post-embryonic eye morphogenesis	GO_BiologicalProcess-GOA_26.11.2015_10h59	0.00033	0.0056	0.00033	0.0023	[5, 6, 7, 8, 9]	Group2	33.3333	2	Specific for Cluster #1	[EFEMP1, FBN1]	[]	100	0	[EFEMP1, FBN1]
GO:0042445	hormone metabolic process	GO_BiologicalProcess-GOA_26.11.2015_10h59	0.00041	0.013	0.00041	0.0028	[2, 4]	Group3	4.95868	6	Specific for Cluster #2	[]	[CPE, CPQ, CYP26A1, HSD17B12, SCG5, SULT1E1]	0	100	[CPE, CPQ, CYP26A1, HSD17B12, SCG5, SULT1E1]
GO:0010955	negative regulation of protein processing	GO_BiologicalProcess-GOA_26.11.2015_10h59	0.0004	0.037	0.0004	0.0004	[6, 7, 8, 9]	Group3	15.3846	4	None Specific Cluster	[C4BPA, LRRK2]	[BIRC5, GH1]	50	50	[BIRC5, C4BPA, GH1, LRRK2]
GO:0005583	fibrillar collagen trimer	GO_CellularComponent-GOA_26.11.2015_10h59	9.9e-08	2.3e-06	1.2e-08	9.9e-08	[2, 3, 4, 5, 6]	Group3	40	4	Specific for Cluster #1	[COL1A1, COL1A2, COL5A1, LUM]	[]	100	0	[COL1A1, COL1A2, COL5A1, LUM]
GO:0071229	cellular response to acid chemical	GO_BiologicalProcess-GOA_26.11.2015_10h59	0.0001	0.002	1.2e-08	9.9e-08	[4]	Group3	5.10204	5	Specific for Cluster #1	[ABCA1, COL1A1, COL1A2, PDGFD, PDGFRA]	[]	100	0	[ABCA1, COL1A1, COL1A2, PDGFD, PDGFRA]
GO:0060325	face morphogenesis	GO_BiologicalProcess-GOA_26.11.2015_10h59	0.00047	0.0075	1.2e-08	9.9e-08	[3, 4, 5, 6]	Group3	9.375	3	Specific for Cluster #1	[COL1A1, CRISPLD1, PDGFRA]	[]	100	0	[COL1A1, CRISPLD1, PDGFRA]
GO:0005161	platelet-derived growth factor receptor binding	GO_MolecularFunction-GOA_26.11.2015_10h59	5.7e-06	0.00013	1.2e-08	9.9e-08	[5]	Group3	37.5	3	Specific for Cluster #1	[PDGFD, PDGFRA, PDGFRB]	[]	100	0	[PDGFD, PDGFRA, PDGFRB]
GO:0005584	collagen type I trimer	GO_CellularComponent-GOA_26.11.2015_10h59	2.2e-05	0.00047	1.2e-08	9.9e-08	[3, 4, 5, 6, 7]	Group3	100	2	Specific for Cluster #1	[COL1A1, COL1A2]	[]	100	0	[COL1A1, COL1A2]
GO:0032963	collagen metabolic process	GO_BiologicalProcess-GOA_26.11.2015_10h59	0.00091	0.012	1.2e-08	9.9e-08	[5]	Group3	7.5	3	Specific for Cluster #1	[COL1A1, COL5A1, MRC2]	[]	100	0	[COL1A1, COL5A1, MRC2]
GO:0070208	protein heterotrimerization	GO_BiologicalProcess-GOA_26.11.2015_10h59	0.00098	0.012	1.2e-08	9.9e-08	[7, 8]	Group3	20	2	Specific for Cluster #1	[COL1A1, COL1A2]	[]	100	0	[COL1A1, COL1A2]
GO:0046006	regulation of activated T cell proliferation	GO_ImmuneSystemProcess-GOA_26.11.2015_10h59	0.0012	0.036	0.0012	0.0062	[6]	Group4	11.1111	3	Specific for Cluster #1	[IDO1, IGFBP2]	[IGF1]	66.6667	33.3333	[IDO1, IGF1, IGFBP2]
GO:0015295	solute:proton symporter activity	GO_MolecularFunction-GOA_26.11.2015_10h59	0.00038	0.035	0.00038	0.00077	[7]	Group4	27.2727	3	Specific for Cluster #1	[SLC33A1, SLC35A3, SLC35A5]	[]	100	0	[SLC33A1, SLC35A3, SLC35A5]
GO:0070851	growth factor receptor binding	GO_MolecularFunction-GOA_26.11.2015_10h59	0.00013	0.0025	7.6e-09	6.9e-08	[4]	Group4	4.80769	5	Specific for Cluster #1	[EFEMP1, FGF21, PDGFD, PDGFRA, PDGFRB]	[]	100	0	[EFEMP1, FGF21, PDGFD, PDGFRA, PDGFRB]
GO:0071229	cellular response to acid chemical	GO_BiologicalProcess-GOA_26.11.2015_10h59	0.0001	0.002	7.6e-09	6.9e-08	[4]	Group4	5.10204	5	Specific for Cluster #1	[ABCA1, COL1A1, COL1A2, PDGFD, PDGFRA]	[]	100	0	[ABCA1, COL1A1, COL1A2, PDGFD, PDGFRA]
GO:0005161	platelet-derived growth factor receptor binding	GO_MolecularFunction-GOA_26.11.2015_10h59	5.7e-06	0.00013	7.6e-09	6.9e-08	[5]	Group4	37.5	3	Specific for Cluster #1	[PDGFD, PDGFRA, PDGFRB]	[]	100	0	[PDGFD, PDGFRA, PDGFRB]
GO:0030195	negative regulation of blood coagulation	GO_BiologicalProcess-GOA_26.11.2015_10h59	1.7e-05	0.00039	7.6e-09	6.9e-08	[4, 5, 6, 7, 8]	Group4	12.1212	4	Specific for Cluster #1	[FGG, PDGFRA, SERPINE2]	[KNG1]	75	25	[FGG, KNG1, PDGFRA, SERPINE2]
GO:0038091	positive regulation of cell proliferation by VEGF-activated platelet derived growth factor receptor signaling pathway	GO_BiologicalProcess-GOA_26.11.2015_10h59	2.2e-05	0.00047	7.6e-09	6.9e-08	[3, 4, 5, 6, 9, 10]	Group4	100	2	Specific for Cluster #1	[PDGFRA, PDGFRB]	[]	100	0	[PDGFRA, PDGFRB]
GO:0004714	transmembrane receptor protein tyrosine kinase activity	GO_MolecularFunction-GOA_26.11.2015_10h59	0.0016	0.014	7.6e-09	6.9e-08	[6, 7]	Group4	6.12245	3	Specific for Cluster #1	[EFEMP1, PDGFRA, PDGFRB]	[]	100	0	[EFEMP1, PDGFRA, PDGFRB]
GO:0010544	negative regulation of platelet activation	GO_BiologicalProcess-GOA_26.11.2015_10h59	0.0014	0.014	7.6e-09	6.9e-08	[4, 5, 6, 7, 8, 9]	Group4	16.6667	2	Specific for Cluster #1	[PDGFRA, SERPINE2]	[]	100	0	[PDGFRA, SERPINE2]
GO:0010955	negative regulation of protein processing	GO_BiologicalProcess-GOA_26.11.2015_10h59	0.0067	0.027	7.6e-09	6.9e-08	[6, 7, 8, 9]	Group4	7.69231	2	Specific for Cluster #1	[CHAC1, SERPINE2]	[]	100	0	[CHAC1, SERPINE2]
GO:0048008	platelet-derived growth factor receptor signaling pathway	GO_BiologicalProcess-GOA_26.11.2015_10h59	2.8e-05	0.00056	7.6e-09	6.9e-08	[7, 8]	Group4	10.8108	4	Specific for Cluster #1	[F3, PDGFD, PDGFRA, PDGFRB]	[]	100	0	[F3, PDGFD, PDGFRA, PDGFRB]
GO:0010863	positive regulation of phospholipase C activity	GO_BiologicalProcess-GOA_26.11.2015_10h59	0.0022	0.015	7.6e-09	6.9e-08	[7, 8, 9]	Group4	13.3333	2	Specific for Cluster #1	[PDGFRA, PDGFRB]	[]	100	0	[PDGFRA, PDGFRB]
GO:0043552	positive regulation of phosphatidylinositol 3-kinase activity	GO_BiologicalProcess-GOA_26.11.2015_10h59	0.0053	0.026	7.6e-09	6.9e-08	[5, 6, 7, 8, 9, 10, 11]	Group4	8.69565	2	Specific for Cluster #1	[PDGFRA, PDGFRB]	[]	100	0	[PDGFRA, PDGFRB]
GO:0008202	steroid metabolic process	GO_BiologicalProcess-GOA_26.11.2015_10h59	1.6e-06	7.7e-05	6.6e-11	6.6e-10	[4]	Group5	5.58659	10	Specific for Cluster #2	[APOA1, APOA4]	[CYP2B6, CYP2E1, GH1, HSD17B12, HSD17B7, SERPINA6, SULT1E1, TM7SF2]	20	80	[APOA1, APOA4, CYP2B6, CYP2E1, GH1, HSD17B12, HSD17B7, SERPINA6, SULT1E1, TM7SF2]
GO:0044058	regulation of digestive system process	GO_BiologicalProcess-GOA_26.11.2015_10h59	0.0005	0.015	6.6e-11	6.6e-10	[4, 5]	Group5	15	3	Specific for Cluster #1	[APOA1, APOA4, SLC22A5]	[]	100	0	[APOA1, APOA4, SLC22A5]
GO:0006694	steroid biosynthetic process	GO_BiologicalProcess-GOA_26.11.2015_10h59	0.00012	0.0049	6.6e-11	6.6e-10	[5]	Group5	6.18557	6	Specific for Cluster #2	[APOA1, APOA4]	[GH1, HSD17B12, HSD17B7, TM7SF2]	33.3333	66.6667	[APOA1, APOA4, GH1, HSD17B12, HSD17B7, TM7SF2]
GO:0006576	cellular biogenic amine metabolic process	GO_BiologicalProcess-GOA_26.11.2015_10h59	0.00017	0.0066	6.6e-11	6.6e-10	[5, 6]	Group5	7.57576	5	Specific for Cluster #1	[APOA1, APOA4, IDO1]	[KMO, SMPDL3B]	60	40	[APOA1, APOA4, IDO1, KMO, SMPDL3B]
GO:0006639	acylglycerol metabolic process	GO_BiologicalProcess-GOA_26.11.2015_10h59	0.00027	0.0097	6.6e-11	6.6e-10	[5, 6]	Group5	6.94444	5	Specific for Cluster #2	[APOA1, APOA4]	[ABHD6, GH1, THRSP]	40	60	[ABHD6, APOA1, APOA4, GH1, THRSP]
GO:0045940	positive regulation of steroid metabolic process	GO_BiologicalProcess-GOA_26.11.2015_10h59	0.00036	0.012	6.6e-11	6.6e-10	[4, 5, 6, 7]	Group5	16.6667	3	Specific for Cluster #1	[APOA1, APOA4]	[GH1]	66.6667	33.3333	[APOA1, APOA4, GH1]
GO:0046889	positive regulation of lipid biosynthetic process	GO_BiologicalProcess-GOA_26.11.2015_10h59	0.00034	0.011	6.6e-11	6.6e-10	[4, 5, 6, 7]	Group5	9.52381	4	None Specific Cluster	[APOA1, APOA4]	[ABHD6, GH1]	50	50	[ABHD6, APOA1, APOA4, GH1]
GO:0050996	positive regulation of lipid catabolic process	GO_BiologicalProcess-GOA_26.11.2015_10h59	0.0005	0.015	6.6e-11	6.6e-10	[4, 5, 6, 7]	Group5	15	3	Specific for Cluster #1	[APOA1, APOA4]	[GH1]	66.6667	33.3333	[APOA1, APOA4, GH1]
GO:0090207	regulation of triglyceride metabolic process	GO_BiologicalProcess-GOA_26.11.2015_10h59	6.7e-05	0.0028	6.6e-11	6.6e-10	[4, 5, 6, 7, 8]	Group5	14.2857	4	None Specific Cluster	[APOA1, APOA4]	[GH1, THRSP]	50	50	[APOA1, APOA4, GH1, THRSP]
GO:0034372	very-low-density lipoprotein particle remodeling	GO_BiologicalProcess-GOA_26.11.2015_10h59	0.0012	0.036	6.6e-11	6.6e-10	[5, 6, 8]	Group5	28.5714	2	Specific for Cluster #1	[APOA1, APOA4]	[]	100	0	[APOA1, APOA4]
GO:0046464	acylglycerol catabolic process	GO_BiologicalProcess-GOA_26.11.2015_10h59	0.00043	0.013	6.6e-11	6.6e-10	[6, 7]	Group5	15.7895	3	Specific for Cluster #1	[APOA1, APOA4]	[ABHD6]	66.6667	33.3333	[ABHD6, APOA1, APOA4]
GO:0051004	regulation of lipoprotein lipase activity	GO_BiologicalProcess-GOA_26.11.2015_10h59	0.0001	0.0042	6.6e-11	6.6e-10	[6, 7]	Group5	25	3	Specific for Cluster #1	[ANGPTL4, APOA1, APOA4]	[]	100	0	[ANGPTL4, APOA1, APOA4]
GO:0006633	fatty acid biosynthetic process	GO_BiologicalProcess-GOA_26.11.2015_10h59	1.6e-05	0.0007	6.6e-11	6.6e-10	[5, 6, 7, 8, 9]	Group5	6.93069	7	Specific for Cluster #2	[APOA1, APOA4]	[FADS2, GH1, HSD17B12, MSMO1, PTGDS]	28.5714	71.4286	[APOA1, APOA4, FADS2, GH1, HSD17B12, MSMO1, PTGDS]
GO:0006695	cholesterol biosynthetic process	GO_BiologicalProcess-GOA_26.11.2015_10h59	6.8e-06	0.0003	6.6e-11	6.6e-10	[7]	Group5	14.7059	5	Specific for Cluster #2	[APOA1, APOA4]	[GH1, HSD17B7, TM7SF2]	40	60	[APOA1, APOA4, GH1, HSD17B7, TM7SF2]
GO:0070328	triglyceride homeostasis	GO_BiologicalProcess-GOA_26.11.2015_10h59	0.0005	0.015	6.6e-11	6.6e-10	[7]	Group5	15	3	Specific for Cluster #1	[ANGPTL4, APOA1, APOA4]	[]	100	0	[ANGPTL4, APOA1, APOA4]
GO:0030300	regulation of intestinal cholesterol absorption	GO_BiologicalProcess-GOA_26.11.2015_10h59	0.0012	0.036	6.6e-11	6.6e-10	[6, 7, 8, 9]	Group5	28.5714	2	Specific for Cluster #1	[APOA1, APOA4]	[]	100	0	[APOA1, APOA4]
GO:0030141	secretory granule	GO_CellularComponent-GOA_26.11.2015_10h59	0.00033	0.031	0.00033	0.00099	[3, 4, 5, 6, 7, 8, 9]	Group5	5.20833	10	Specific for Cluster #2	[FGG, STXBP3]	[CAPN11, CHGA, CHGB, CPE, GH1, POMC, SCG2, SCG5]	20	80	[CAPN11, CHGA, CHGB, CPE, FGG, GH1, POMC, SCG2, SCG5, STXBP3]
GO:0071360	cellular response to exogenous dsRNA	GO_BiologicalProcess-GOA_26.11.2015_10h59	0.00098	0.012	0.00098	0.0059	[6, 7]	Group5	20	2	Specific for Cluster #1	[COLEC12, IFIT1]	[]	100	0	[COLEC12, IFIT1]
GO:1901606	alpha-amino acid catabolic process	GO_BiologicalProcess-GOA_26.11.2015_10h59	0.00014	0.0056	0.00014	0.0011	[5, 6, 7, 8, 9]	Group6	7.93651	5	Specific for Cluster #1	[ALDH1L2, HAL, IDO1]	[KMO, OAT]	60	40	[ALDH1L2, HAL, IDO1, KMO, OAT]
GO:0051302	regulation of cell division	GO_BiologicalProcess-GOA_26.11.2015_10h59	7.8e-07	9.7e-05	3.4e-12	3.7e-11	[3, 4]	Group6	6.46552	15	Specific for Cluster #2	[CCNC, CCNT2, SFRP2]	[AURKA, AURKB, BIRC5, BUB1B, CCNB1, CCND1, CDC20, CDC6, CDKN1A, KIF11, MYC, UBE2C]	20	80	[AURKA, AURKB, BIRC5, BUB1B, CCNB1, CCNC, CCND1, CCNT2, CDC20, CDC6, CDKN1A, KIF11, MYC, SFRP2, UBE2C]
GO:0048285	organelle fission	GO_BiologicalProcess-GOA_26.11.2015_10h59	1.5e-09	2e-07	3.4e-12	3.7e-11	[4]	Group6	5.98504	24	Specific for Cluster #2	[ARPP19, DMC1, RAD21L1, SYCP3]	[AURKA, AURKB, BIRC5, BUB1B, CCNB1, CDC20, CDC25A, CDC6, CDCA8, CDK1, KIF11, KIF22, KIFC1, M1AP, MIEF2, RAD51, SPC24, TOP2A, TPX2, UBE2C]	16.6667	83.3333	[ARPP19, AURKA, AURKB, BIRC5, BUB1B, CCNB1, CDC20, CDC25A, CDC6, CDCA8, CDK1, DMC1, KIF11, KIF22, KIFC1, M1AP, MIEF2, RAD21L1, RAD51, SPC24, SYCP3, TOP2A, TPX2, UBE2C]
GO:0000075	cell cycle checkpoint	GO_BiologicalProcess-GOA_26.11.2015_10h59	0.00022	0.022	3.4e-12	3.7e-11	[4, 5]	Group6	6.04027	9	Specific for Cluster #2	[]	[AURKB, BIRC5, BUB1B, CCNB1, CCND1, CDK1, CDKN1A, E2F1, TOP2A]	0	100	[AURKB, BIRC5, BUB1B, CCNB1, CCND1, CDK1, CDKN1A, E2F1, TOP2A]
GO:0000910	cytokinesis	GO_BiologicalProcess-GOA_26.11.2015_10h59	2.6e-06	0.00031	3.4e-12	3.7e-11	[4, 5]	Group6	8.14815	11	Specific for Cluster #2	[CCNC, CCNT2]	[AURKA, AURKB, BIRC5, CCND1, CDC6, CDKN1A, CKAP2, KIF20A, PRC1]	18.1818	81.8182	[AURKA, AURKB, BIRC5, CCNC, CCND1, CCNT2, CDC6, CDKN1A, CKAP2, KIF20A, PRC1]
GO:0051303	establishment of chromosome localization	GO_BiologicalProcess-GOA_26.11.2015_10h59	5.8e-06	0.00068	3.4e-12	3.7e-11	[4, 5]	Group6	13.7255	7	Specific for Cluster #2	[RAD21L1]	[BIRC5, CCNB1, CDCA8, CENPF, KIF22, KIFC1]	14.2857	85.7143	[BIRC5, CCNB1, CDCA8, CENPF, KIF22, KIFC1, RAD21L1]
GO:0051304	chromosome separation	GO_BiologicalProcess-GOA_26.11.2015_10h59	0.00018	0.019	3.4e-12	3.7e-11	[4, 5]	Group6	9.83607	6	Specific for Cluster #2	[]	[BUB1B, CCNB1, CDC6, M1AP, TOP2A, UBE2C]	0	100	[BUB1B, CCNB1, CDC6, M1AP, TOP2A, UBE2C]
GO:0098813	nuclear chromosome segregation	GO_BiologicalProcess-GOA_26.11.2015_10h59	6.5e-07	8.3e-05	3.4e-12	3.7e-11	[4, 5]	Group6	7.64706	13	Specific for Cluster #2	[DMC1, RAD21L1, SYCP3]	[BUB1B, CCNB1, CDC6, CDCA8, CENPF, KIF22, KIFC1, M1AP, TOP2A, UBE2C]	23.0769	76.9231	[BUB1B, CCNB1, CDC6, CDCA8, CENPF, DMC1, KIF22, KIFC1, M1AP, RAD21L1, SYCP3, TOP2A, UBE2C]
GO:1903047	mitotic cell cycle process	GO_BiologicalProcess-GOA_26.11.2015_10h59	4.8e-11	6.3e-09	3.4e-12	3.7e-11	[4, 5]	Group6	5.84677	29	Specific for Cluster #2	[ARPP19, CDKN1B, FOXM1, IQGAP3, SYCP3]	[AURKA, AURKB, BIRC5, BUB1B, CCNB1, CCND1, CDC25A, CDC6, CDCA8, CDK1, CDKN1A, CDKN2C, CENPF, CKAP2, E2F1, GINS2, KIF11, KIF20A, KIF22, KIFC1, SPC24, TOP2A, TPX2, UBE2C]	17.2414	82.7586	[ARPP19, AURKA, AURKB, BIRC5, BUB1B, CCNB1, CCND1, CDC25A, CDC6, CDCA8, CDK1, CDKN1A, CDKN1B, CDKN2C, CENPF, CKAP2, E2F1, FOXM1, GINS2, IQGAP3, KIF11, KIF20A, KIF22, KIFC1, SPC24, SYCP3, TOP2A, TPX2, UBE2C]
GO:0000819	sister chromatid segregation	GO_BiologicalProcess-GOA_26.11.2015_10h59	0.00025	0.025	3.4e-12	3.7e-11	[4, 5, 6]	Group6	6.66667	8	Specific for Cluster #2	[]	[BUB1B, CCNB1, CDC6, CDCA8, KIF22, KIFC1, TOP2A, UBE2C]	0	100	[BUB1B, CCNB1, CDC6, CDCA8, KIF22, KIFC1, TOP2A, UBE2C]
GO:0007067	mitotic nuclear division	GO_BiologicalProcess-GOA_26.11.2015_10h59	1.8e-07	2.3e-05	3.4e-12	3.7e-11	[4, 5, 6]	Group6	6.34328	17	Specific for Cluster #2	[ARPP19, SYCP3]	[AURKA, AURKB, BIRC5, BUB1B, CCNB1, CDC25A, CDC6, CDCA8, CDK1, KIF11, KIF22, KIFC1, SPC24, TPX2, UBE2C]	11.7647	88.2353	[ARPP19, AURKA, AURKB, BIRC5, BUB1B, CCNB1, CDC25A, CDC6, CDCA8, CDK1, KIF11, KIF22, KIFC1, SPC24, SYCP3, TPX2, UBE2C]
GO:0032465	regulation of cytokinesis	GO_BiologicalProcess-GOA_26.11.2015_10h59	0.0001	0.011	3.4e-12	3.7e-11	[4, 5, 6]	Group6	8.86076	7	Specific for Cluster #2	[CCNC, CCNT2]	[AURKA, AURKB, CCND1, CDC6, CDKN1A]	28.5714	71.4286	[AURKA, AURKB, CCNC, CCND1, CCNT2, CDC6, CDKN1A]
GO:0044772	mitotic cell cycle phase transition	GO_BiologicalProcess-GOA_26.11.2015_10h59	1e-06	0.00012	3.4e-12	3.7e-11	[5, 6]	Group6	6.32911	15	Specific for Cluster #2	[ARPP19, CDKN1B, FOXM1, IQGAP3]	[BIRC5, BUB1B, CCNB1, CCND1, CDC6, CDK1, CDKN1A, CDKN2C, CENPF, E2F1, UBE2C]	26.6667	73.3333	[ARPP19, BIRC5, BUB1B, CCNB1, CCND1, CDC6, CDK1, CDKN1A, CDKN1B, CDKN2C, CENPF, E2F1, FOXM1, IQGAP3, UBE2C]
GO:0051310	metaphase plate congression	GO_BiologicalProcess-GOA_26.11.2015_10h59	0.00014	0.015	3.4e-12	3.7e-11	[5, 6]	Group6	13.5135	5	Specific for Cluster #2	[]	[CCNB1, CDCA8, CENPF, KIF22, KIFC1]	0	100	[CCNB1, CDCA8, CENPF, KIF22, KIFC1]
GO:0000086	G2/M transition of mitotic cell cycle	GO_BiologicalProcess-GOA_26.11.2015_10h59	4.4e-05	0.005	3.4e-12	3.7e-11	[5, 6, 7]	Group6	10.1449	7	Specific for Cluster #2	[ARPP19, FOXM1]	[BIRC5, CCND1, CDK1, CDKN1A, CENPF]	28.5714	71.4286	[ARPP19, BIRC5, CCND1, CDK1, CDKN1A, CENPF, FOXM1]
GO:0005875	microtubule associated complex	GO_CellularComponent-GOA_26.11.2015_10h59	0.00028	0.027	3.4e-12	3.7e-11	[3, 4, 5, 6, 7, 8, 9]	Group6	6.55738	8	Specific for Cluster #2	[]	[AURKA, AURKB, BIRC5, CDCA8, KIF11, KIF20A, KIF22, KIFC1]	0	100	[AURKA, AURKB, BIRC5, CDCA8, KIF11, KIF20A, KIF22, KIFC1]
GO:1901990	regulation of mitotic cell cycle phase transition	GO_BiologicalProcess-GOA_26.11.2015_10h59	0.00011	0.012	3.4e-12	3.7e-11	[5, 6, 7]	Group6	5.91716	10	Specific for Cluster #2	[]	[BIRC5, BUB1B, CCNB1, CCND1, CDC6, CDK1, CDKN1A, CENPF, E2F1, UBE2C]	0	100	[BIRC5, BUB1B, CCNB1, CCND1, CDC6, CDK1, CDKN1A, CENPF, E2F1, UBE2C]
GO:0000793	condensed chromosome	GO_CellularComponent-GOA_26.11.2015_10h59	7.4e-08	9.6e-06	3.4e-12	3.7e-11	[5, 6, 7, 8]	Group6	9.21986	13	Specific for Cluster #2	[DMC1, ORC2, RAD21L1, SYCP3]	[AURKA, AURKB, BIRC5, BUB1B, CCNB1, HJURP, RAD51, SPC24, TOP2A]	30.7692	69.2308	[AURKA, AURKB, BIRC5, BUB1B, CCNB1, DMC1, HJURP, ORC2, RAD21L1, RAD51, SPC24, SYCP3, TOP2A]
GO:0000776	kinetochore	GO_CellularComponent-GOA_26.11.2015_10h59	7e-05	0.0078	3.4e-12	3.7e-11	[3, 4, 5, 6, 7, 8, 9, 10, 11]	Group6	8	8	Specific for Cluster #2	[ORC2]	[AURKB, BIRC5, BUB1B, CCNB1, CENPF, HJURP, SPC24]	12.5	87.5	[AURKB, BIRC5, BUB1B, CCNB1, CENPF, HJURP, ORC2, SPC24]
GO:0000794	condensed nuclear chromosome	GO_CellularComponent-GOA_26.11.2015_10h59	5.1e-06	0.0006	3.4e-12	3.7e-11	[5, 6, 7, 8, 9, 10, 11]	Group6	11.4286	8	Specific for Cluster #2	[DMC1, RAD21L1, SYCP3]	[AURKA, AURKB, BUB1B, CCNB1, RAD51]	37.5	62.5	[AURKA, AURKB, BUB1B, CCNB1, DMC1, RAD21L1, RAD51, SYCP3]
GO:0034501	protein localization to kinetochore	GO_BiologicalProcess-GOA_26.11.2015_10h59	0.00028	0.027	3.4e-12	3.7e-11	[8]	Group6	30	3	Specific for Cluster #2	[]	[AURKB, BUB1B, CDK1]	0	100	[AURKB, BUB1B, CDK1]
GO:0031145	anaphase-promoting complex-dependent proteasomal ubiquitin-dependent protein catabolic process	GO_BiologicalProcess-GOA_26.11.2015_10h59	0.00036	0.034	3.4e-12	3.7e-11	[7, 8, 9, 10, 11]	Group6	11.1111	5	Specific for Cluster #2	[]	[BUB1B, CCNB1, CDC20, CDC6, UBE2C]	0	100	[BUB1B, CCNB1, CDC20, CDC6, UBE2C]
GO:0071827	plasma lipoprotein particle organization	GO_BiologicalProcess-GOA_26.11.2015_10h59	0.0073	0.021	0.0073	0.021	[3, 5]	Group6	7.40741	2	Specific for Cluster #1	[ABCA1, LPL]	[]	100	0	[ABCA1, LPL]
GO:2000177	regulation of neural precursor cell proliferation	GO_BiologicalProcess-GOA_26.11.2015_10h59	0.00016	0.0063	2.5e-05	0.00022	[4, 5]	Group7	7.69231	5	Specific for Cluster #2	[CDON, GLI1]	[ASCL1, IGF1, PTPRZ1]	40	60	[ASCL1, CDON, GLI1, IGF1, PTPRZ1]
GO:0061140	lung secretory cell differentiation	GO_BiologicalProcess-GOA_26.11.2015_10h59	5.6e-05	0.0024	2.5e-05	0.00022	[6, 7, 8, 9, 10]	Group7	30	3	Specific for Cluster #2	[AGR2]	[ASCL1, IGF1]	33.3333	66.6667	[AGR2, ASCL1, IGF1]
GO:0015850	organic hydroxy compound transport	GO_BiologicalProcess-GOA_26.11.2015_10h59	0.00028	0.027	5.7e-05	0.00034	[4, 5]	Group7	5.84416	9	Specific for Cluster #2	[SLC22A2]	[ABCA4, ABCG8, APOA4, CHGA, GH1, PLTP, POMC, SOAT2]	11.1111	88.8889	[ABCA4, ABCG8, APOA4, CHGA, GH1, PLTP, POMC, SLC22A2, SOAT2]
GO:0033344	cholesterol efflux	GO_BiologicalProcess-GOA_26.11.2015_10h59	5.9e-05	0.0067	5.7e-05	0.00034	[7, 8]	Group7	16.129	5	Specific for Cluster #2	[]	[ABCA4, ABCG8, APOA4, PLTP, SOAT2]	0	100	[ABCA4, ABCG8, APOA4, PLTP, SOAT2]
GO:0034435	cholesterol esterification	GO_BiologicalProcess-GOA_26.11.2015_10h59	0.00038	0.035	5.7e-05	0.00034	[7, 8]	Group7	27.2727	3	Specific for Cluster #2	[AGTR1]	[APOA4, SOAT2]	33.3333	66.6667	[AGTR1, APOA4, SOAT2]
GO:0072376	protein activation cascade	GO_BiologicalProcess-GOA_26.11.2015_10h59	0.001	0.012	0.001	0.0052	[2, 3, 4, 5]	Group7	7.14286	3	Specific for Cluster #1	[C7, FBLN1, FGG]	[]	100	0	[C7, FBLN1, FGG]
GO:0015651	quaternary ammonium group transmembrane transporter activity	GO_MolecularFunction-GOA_26.11.2015_10h59	0.0012	0.036	0.0012	0.0051	[7]	Group8	28.5714	2	Specific for Cluster #1	[SLC22A2, SLC22A5]	[]	100	0	[SLC22A2, SLC22A5]
GO:0044871	negative regulation by host of viral glycoprotein metabolic process	GO_BiologicalProcess-GOA_26.11.2015_10h59	0.00018	0.019	0.00018	0.00093	[5, 6, 7, 8]	Group8	100	2	Specific for Cluster #2	[]	[APCS, PTX3]	0	100	[APCS, PTX3]
GO:0044869	negative regulation by host of viral exo-alpha-sialidase activity	GO_BiologicalProcess-GOA_26.11.2015_10h59	0.00018	0.019	0.00018	0.00093	[6, 7, 8, 9, 10]	Group8	100	2	Specific for Cluster #2	[]	[APCS, PTX3]	0	100	[APCS, PTX3]
GO:0015682	ferric iron transport	GO_BiologicalProcess-GOA_26.11.2015_10h59	0.00098	0.012	0.0019	0.0079	[7, 8, 9, 10]	Group8	20	2	Specific for Cluster #1	[F3, STEAP4]	[]	100	0	[F3, STEAP4]
GO:0097459	iron ion import into cell	GO_BiologicalProcess-GOA_26.11.2015_10h59	0.00079	0.011	0.0019	0.0079	[7, 8, 10, 11]	Group8	22.2222	2	Specific for Cluster #1	[F3, STEAP4]	[]	100	0	[F3, STEAP4]
GO:0030971	receptor tyrosine kinase binding	GO_MolecularFunction-GOA_26.11.2015_10h59	0.036	0.036	0.036	0.036	[4, 7]	Group9	5.26316	2	Specific for Cluster #1	[ANGPTL4, ZPR1]	[]	100	0	[ANGPTL4, ZPR1]
GO:0048285	organelle fission	GO_BiologicalProcess-GOA_26.11.2015_10h59	1.5e-09	2e-07	2.1e-10	1.9e-09	[4]	Group9	5.98504	24	Specific for Cluster #2	[ARPP19, DMC1, RAD21L1, SYCP3]	[AURKA, AURKB, BIRC5, BUB1B, CCNB1, CDC20, CDC25A, CDC6, CDCA8, CDK1, KIF11, KIF22, KIFC1, M1AP, MIEF2, RAD51, SPC24, TOP2A, TPX2, UBE2C]	16.6667	83.3333	[ARPP19, AURKA, AURKB, BIRC5, BUB1B, CCNB1, CDC20, CDC25A, CDC6, CDCA8, CDK1, DMC1, KIF11, KIF22, KIFC1, M1AP, MIEF2, RAD21L1, RAD51, SPC24, SYCP3, TOP2A, TPX2, UBE2C]
GO:0000075	cell cycle checkpoint	GO_BiologicalProcess-GOA_26.11.2015_10h59	0.00022	0.022	2.1e-10	1.9e-09	[4, 5]	Group9	6.04027	9	Specific for Cluster #2	[]	[AURKB, BIRC5, BUB1B, CCNB1, CCND1, CDK1, CDKN1A, E2F1, TOP2A]	0	100	[AURKB, BIRC5, BUB1B, CCNB1, CCND1, CDK1, CDKN1A, E2F1, TOP2A]
GO:0098813	nuclear chromosome segregation	GO_BiologicalProcess-GOA_26.11.2015_10h59	6.5e-07	8.3e-05	2.1e-10	1.9e-09	[4, 5]	Group9	7.64706	13	Specific for Cluster #2	[DMC1, RAD21L1, SYCP3]	[BUB1B, CCNB1, CDC6, CDCA8, CENPF, KIF22, KIFC1, M1AP, TOP2A, UBE2C]	23.0769	76.9231	[BUB1B, CCNB1, CDC6, CDCA8, CENPF, DMC1, KIF22, KIFC1, M1AP, RAD21L1, SYCP3, TOP2A, UBE2C]
GO:1903047	mitotic cell cycle process	GO_BiologicalProcess-GOA_26.11.2015_10h59	4.8e-11	6.3e-09	2.1e-10	1.9e-09	[4, 5]	Group9	5.84677	29	Specific for Cluster #2	[ARPP19, CDKN1B, FOXM1, IQGAP3, SYCP3]	[AURKA, AURKB, BIRC5, BUB1B, CCNB1, CCND1, CDC25A, CDC6, CDCA8, CDK1, CDKN1A, CDKN2C, CENPF, CKAP2, E2F1, GINS2, KIF11, KIF20A, KIF22, KIFC1, SPC24, TOP2A, TPX2, UBE2C]	17.2414	82.7586	[ARPP19, AURKA, AURKB, BIRC5, BUB1B, CCNB1, CCND1, CDC25A, CDC6, CDCA8, CDK1, CDKN1A, CDKN1B, CDKN2C, CENPF, CKAP2, E2F1, FOXM1, GINS2, IQGAP3, KIF11, KIF20A, KIF22, KIFC1, SPC24, SYCP3, TOP2A, TPX2, UBE2C]
GO:0000819	sister chromatid segregation	GO_BiologicalProcess-GOA_26.11.2015_10h59	0.00025	0.025	2.1e-10	1.9e-09	[4, 5, 6]	Group9	6.66667	8	Specific for Cluster #2	[]	[BUB1B, CCNB1, CDC6, CDCA8, KIF22, KIFC1, TOP2A, UBE2C]	0	100	[BUB1B, CCNB1, CDC6, CDCA8, KIF22, KIFC1, TOP2A, UBE2C]
GO:0007067	mitotic nuclear division	GO_BiologicalProcess-GOA_26.11.2015_10h59	1.8e-07	2.3e-05	2.1e-10	1.9e-09	[4, 5, 6]	Group9	6.34328	17	Specific for Cluster #2	[ARPP19, SYCP3]	[AURKA, AURKB, BIRC5, BUB1B, CCNB1, CDC25A, CDC6, CDCA8, CDK1, KIF11, KIF22, KIFC1, SPC24, TPX2, UBE2C]	11.7647	88.2353	[ARPP19, AURKA, AURKB, BIRC5, BUB1B, CCNB1, CDC25A, CDC6, CDCA8, CDK1, KIF11, KIF22, KIFC1, SPC24, SYCP3, TPX2, UBE2C]
GO:0032465	regulation of cytokinesis	GO_BiologicalProcess-GOA_26.11.2015_10h59	0.0001	0.011	2.1e-10	1.9e-09	[4, 5, 6]	Group9	8.86076	7	Specific for Cluster #2	[CCNC, CCNT2]	[AURKA, AURKB, CCND1, CDC6, CDKN1A]	28.5714	71.4286	[AURKA, AURKB, CCNC, CCND1, CCNT2, CDC6, CDKN1A]
GO:0007127	meiosis I	GO_BiologicalProcess-GOA_26.11.2015_10h59	0.00042	0.038	2.1e-10	1.9e-09	[4, 5, 6, 7]	Group9	8.4507	6	None Specific Cluster	[DMC1, RAD21L1, SYCP3]	[AURKA, RAD51, TOP2A]	50	50	[AURKA, DMC1, RAD21L1, RAD51, SYCP3, TOP2A]
GO:0070507	regulation of microtubule cytoskeleton organization	GO_BiologicalProcess-GOA_26.11.2015_10h59	0.00016	0.017	2.1e-10	1.9e-09	[4, 5, 6, 7]	Group9	7.07965	8	Specific for Cluster #2	[CDKN1B]	[AURKA, AURKB, CCNB1, CKAP2, KIF11, STMN1, TPX2]	12.5	87.5	[AURKA, AURKB, CCNB1, CDKN1B, CKAP2, KIF11, STMN1, TPX2]
GO:0005875	microtubule associated complex	GO_CellularComponent-GOA_26.11.2015_10h59	0.00028	0.027	2.1e-10	1.9e-09	[3, 4, 5, 6, 7, 8, 9]	Group9	6.55738	8	Specific for Cluster #2	[]	[AURKA, AURKB, BIRC5, CDCA8, KIF11, KIF20A, KIF22, KIFC1]	0	100	[AURKA, AURKB, BIRC5, CDCA8, KIF11, KIF20A, KIF22, KIFC1]
GO:0007052	mitotic spindle organization	GO_BiologicalProcess-GOA_26.11.2015_10h59	2.4e-05	0.0028	2.1e-10	1.9e-09	[5, 6, 7]	Group9	11.1111	7	Specific for Cluster #2	[]	[AURKA, AURKB, BIRC5, CCNB1, KIF11, KIFC1, TPX2]	0	100	[AURKA, AURKB, BIRC5, CCNB1, KIF11, KIFC1, TPX2]
GO:0000793	condensed chromosome	GO_CellularComponent-GOA_26.11.2015_10h59	7.4e-08	9.6e-06	2.1e-10	1.9e-09	[5, 6, 7, 8]	Group9	9.21986	13	Specific for Cluster #2	[DMC1, ORC2, RAD21L1, SYCP3]	[AURKA, AURKB, BIRC5, BUB1B, CCNB1, HJURP, RAD51, SPC24, TOP2A]	30.7692	69.2308	[AURKA, AURKB, BIRC5, BUB1B, CCNB1, DMC1, HJURP, ORC2, RAD21L1, RAD51, SPC24, SYCP3, TOP2A]
GO:0005819	spindle	GO_CellularComponent-GOA_26.11.2015_10h59	1.9e-06	0.00024	2.1e-10	1.9e-09	[4, 5, 6, 7, 8, 9]	Group9	6.42202	14	Specific for Cluster #2	[]	[AURKA, AURKB, BIRC5, CCNB1, CDC6, CDCA8, CDK1, CENPF, KIF11, KIF20A, KIF22, MYC, PRC1, TPX2]	0	100	[AURKA, AURKB, BIRC5, CCNB1, CDC6, CDCA8, CDK1, CENPF, KIF11, KIF20A, KIF22, MYC, PRC1, TPX2]
GO:0031110	regulation of microtubule polymerization or depolymerization	GO_BiologicalProcess-GOA_26.11.2015_10h59	7.5e-05	0.0083	2.1e-10	1.9e-09	[5, 6, 7, 8]	Group9	11.5385	6	Specific for Cluster #2	[CDKN1B]	[AURKA, AURKB, CCNB1, CKAP2, STMN1]	16.6667	83.3333	[AURKA, AURKB, CCNB1, CDKN1B, CKAP2, STMN1]
GO:0090224	regulation of spindle organization	GO_BiologicalProcess-GOA_26.11.2015_10h59	0.00014	0.015	2.1e-10	1.9e-09	[5, 6, 7, 8]	Group9	20	4	Specific for Cluster #2	[]	[AURKA, AURKB, CCNB1, TPX2]	0	100	[AURKA, AURKB, CCNB1, TPX2]
GO:0098687	chromosomal region	GO_CellularComponent-GOA_26.11.2015_10h59	2e-05	0.0023	2.1e-10	1.9e-09	[4, 5, 6, 7, 8, 9]	Group9	6.03015	12	Specific for Cluster #2	[DMC1, ORC2, SYCP3]	[AURKA, AURKB, BIRC5, BUB1B, CCNB1, CDCA8, CENPF, HJURP, SPC24]	25	75	[AURKA, AURKB, BIRC5, BUB1B, CCNB1, CDCA8, CENPF, DMC1, HJURP, ORC2, SPC24, SYCP3]
GO:0000776	kinetochore	GO_CellularComponent-GOA_26.11.2015_10h59	7e-05	0.0078	2.1e-10	1.9e-09	[3, 4, 5, 6, 7, 8, 9, 10, 11]	Group9	8	8	Specific for Cluster #2	[ORC2]	[AURKB, BIRC5, BUB1B, CCNB1, CENPF, HJURP, SPC24]	12.5	87.5	[AURKB, BIRC5, BUB1B, CCNB1, CENPF, HJURP, ORC2, SPC24]
GO:0000922	spindle pole	GO_CellularComponent-GOA_26.11.2015_10h59	0.00022	0.022	2.1e-10	1.9e-09	[4, 5, 6, 7, 8, 9, 10]	Group9	7.86517	7	Specific for Cluster #2	[]	[AURKA, AURKB, CCNB1, CDC6, CENPF, KIF11, TPX2]	0	100	[AURKA, AURKB, CCNB1, CDC6, CENPF, KIF11, TPX2]
GO:0032133	chromosome passenger complex	GO_CellularComponent-GOA_26.11.2015_10h59	1.7e-07	2.2e-05	2.1e-10	1.9e-09	[4, 5, 6, 7, 8, 9, 10]	Group9	80	4	Specific for Cluster #2	[]	[AURKA, AURKB, BIRC5, CDCA8]	0	100	[AURKA, AURKB, BIRC5, CDCA8]
GO:0051233	spindle midzone	GO_CellularComponent-GOA_26.11.2015_10h59	0.00029	0.028	2.1e-10	1.9e-09	[4, 5, 6, 7, 8, 9, 10]	Group9	16.6667	4	Specific for Cluster #2	[]	[AURKA, AURKB, CDC6, CDCA8]	0	100	[AURKA, AURKB, CDC6, CDCA8]
GO:0035404	histone-serine phosphorylation	GO_BiologicalProcess-GOA_26.11.2015_10h59	0.00028	0.027	2.1e-10	1.9e-09	[5, 6, 7, 8, 9, 10]	Group9	30	3	Specific for Cluster #2	[]	[AURKA, AURKB, CCNB1]	0	100	[AURKA, AURKB, CCNB1]
GO:0000777	condensed chromosome kinetochore	GO_CellularComponent-GOA_26.11.2015_10h59	6.7e-05	0.0075	2.1e-10	1.9e-09	[4, 5, 6, 7, 8, 9, 10, 11, 12]	Group9	11.7647	6	Specific for Cluster #2	[ORC2]	[BIRC5, BUB1B, CCNB1, HJURP, SPC24]	16.6667	83.3333	[BIRC5, BUB1B, CCNB1, HJURP, ORC2, SPC24]
GO:0000794	condensed nuclear chromosome	GO_CellularComponent-GOA_26.11.2015_10h59	5.1e-06	0.0006	2.1e-10	1.9e-09	[5, 6, 7, 8, 9, 10, 11]	Group9	11.4286	8	Specific for Cluster #2	[DMC1, RAD21L1, SYCP3]	[AURKA, AURKB, BUB1B, CCNB1, RAD51]	37.5	62.5	[AURKA, AURKB, BUB1B, CCNB1, DMC1, RAD21L1, RAD51, SYCP3]
GO:0034501	protein localization to kinetochore	GO_BiologicalProcess-GOA_26.11.2015_10h59	0.00028	0.027	2.1e-10	1.9e-09	[8]	Group9	30	3	Specific for Cluster #2	[]	[AURKB, BUB1B, CDK1]	0	100	[AURKB, BUB1B, CDK1]
GO:0000779	condensed chromosome, centromeric region	GO_CellularComponent-GOA_26.11.2015_10h59	1.8e-07	2.3e-05	2.1e-10	1.9e-09	[6, 7, 8, 9, 10, 11]	Group9	14.2857	9	Specific for Cluster #2	[ORC2, SYCP3]	[AURKA, AURKB, BIRC5, BUB1B, CCNB1, HJURP, SPC24]	22.2222	77.7778	[AURKA, AURKB, BIRC5, BUB1B, CCNB1, HJURP, ORC2, SPC24, SYCP3]
GO:0000780	condensed nuclear chromosome, centromeric region	GO_CellularComponent-GOA_26.11.2015_10h59	2.5e-06	0.0003	2.1e-10	1.9e-09	[5, 6, 7, 8, 9, 10, 11, 12]	Group9	29.4118	5	Specific for Cluster #2	[SYCP3]	[AURKA, AURKB, BUB1B, CCNB1]	20	80	[AURKA, AURKB, BUB1B, CCNB1, SYCP3]
GO:0000800	lateral element	GO_CellularComponent-GOA_26.11.2015_10h59	0.00038	0.035	2.1e-10	1.9e-09	[5, 6, 7, 8, 9, 10, 11, 12, 13]	Group9	27.2727	3	Specific for Cluster #1	[RAD21L1, SYCP3]	[RAD51]	66.6667	33.3333	[RAD21L1, RAD51, SYCP3]
GO:1904036	negative regulation of epithelial cell apoptotic process	GO_BiologicalProcess-GOA_26.11.2015_10h59	0.0089	0.017	0.0089	0.017	[6, 7, 8, 9]	Group9	6.66667	2	Specific for Cluster #1	[FGG, WFS1]	[]	100	0	[FGG, WFS1]

## Sheet: ClueGOResults4_LPH_LH_12m All G
ABCA1
ABHD1
ADPRHL1
AGR2
AGTR1
ALDH1L2
ALDH1L2
ANGPTL4
APOA1
APOA4
ARHGEF17
ARPP19
ASB15
ASIP
ASNS
ASNS
ATF1
ATF5
ATOH8
BEX5
C4BPA
C7
CA4
CABYR
CCNC
CCNT2
CDH17
CDKN1B
CDON
CGREF1
CHAC1
CHAC1
CHI3L2
CHST2
CIDEC
CISD2
CNOT6
COL1A1
COL1A2
COL27A1
COL28A1
COL5A1
COLEC12
CPT1B
CRISPLD1
CXCL10
DDO
DENND2A
DENND6B
DEPDC1
DMC1
DNAJB9
DR1
ECEL1
ECEL1
ECEL1
EFEMP1
ELMOD2
EXTL1
F3
FASTKD3
FBLN1
FBLN7
FBN1
FBP2
FBXL3
FER1L6
FGF21
FGF21
FGG
FGG
FOXM1
FSHB
GJA1
GLI1
GMCL1
GNAI1
GNPNAT1
GPX3
GRAMD4
GRIK5
HAL
HAPLN3
HINT3
HPS3
HSPA13
IDO1
IDO1
IDO1
IFI6
IFI6
IFIT1
IFRD1
IGFBP2
IL1RAP
INHBE
IQGAP3
IRX3
ITPKA
JSP.1
JSP.1
KEL
KIRREL
KLHL5
KMO
KRT19
LA-DQB
LGALS2
LGALS4
LIN7C
LOC539620
LPAR6
LPL
LRFN4
LRIF1
LRRK2
LSMEM1
LUM
LYPLAL1
MAP4K3
MBLAC2
MBOAT2
MED9
MICU3
MMP7
MOB1A
MOB3C
MRC2
MSLN
MYO7B
NCS1
NDFIP2
NUDT12
NXT2
OAS2
ORC2
P2RY14
PCDH18
PDGFD
PDGFRA
PDGFRB
PDYN
PEBP4
PEX13
PKD1L3
PM20D2
PTI
PYCR1
RAD21L1
RAP1GAP
RBM7
RCL1
REC8
RERGL
RICTOR
ROBO1
RP2
RXRG
SAA4
SENP7
SERPINE2
SFRP2
SH3YL1
SLC22A2
SLC22A2
SLC22A2
SLC22A5
SLC25A33
SLC25A34
SLC33A1
SLC35A3
SLC35A5
SLC7A5
SLCO4A1
SLCO4C1
SMIM14
SNAP25
SPCS3
SPDYC
SPON1
STEAP4
STK26
STXBP3
SVEP1
SYCP3
SYT4
TGM2
TMED5
TMEM38B
TPMT
TRAT1
TSHB
TSNAX
TSPAN12
UBA5
UBE2D1
UGT1A1
USP53
VNN1
WFS1
ZBTB1
ZFP36
ZNF24
ZNF25
ZNF3
ZPR1

## Sheet: ClueGOResults4_LPH_LH_12m A (2
AAMDC
ABCA4
ABCG8
ABHD6
ACSS2
ACSS2
ADIPOR2
ADPRHL1
AGPAT2
AK4
ALDOC
ANGPTL4
APCS
APCS
APOA4
ARHGEF19
ASCL1
ASCL1
ATP5J2
ATP8
AURKA
AURKB
AVPR1A
B4GALNT1
BAMBI
BIRC5
BOLA-DRB3
BUB1B
CALM2
CAPN11
CARHSP1
CCL14
CCL21
CCNB1
CCND1
CD1E
CD3EAP
CDC20
CDC25A
CDC42EP5
CDC6
CDCA3
CDCA8
CDK1
CDKN1A
CDKN2C
CENPF
CERS6
CHGA
CHGB
CHTF18
CKAP2
CKB
CLDN15
CLDN4
CLDN5
CMBL
CNPY3
COL1A1
COX14
COX17
COX6B1
COX7A1
CPE
CPE
CPQ
CPQ
CPQ
CPXM1
CRYAB
CSAD
CSRP2
CTSC
CYP11A1
CYP26A1
CYP2B6
CYP2E1
CYP2E1
CYR61
DDIT4
DIRAS3
DKKL1
DLK1
DNASE2B
DTX1
DUSP1
E2F1
EEPD1
ELN
ELOVL5
ENC1
FADS1
FADS1
FADS2
FADS2
FAM101A
FAM69C
FBLN2
FGF21
FUOM
FXYD7
G0S2
GADD45A
GADD45G
GH1
GH1
GINS2
GIPC2
GLYCTK
GP1BA
GPC3
GPD1
GPNMB
GPNMB
GPNMB
GPR143
GSTM3
HBB
HEYL
HJURP
HSD17B12
HSD17B7
ID1
IFI6
IFIT1
IGF1
IRF7
IRX3
JSP.1
JUNB
KIF11
KIF20A
KIF22
KIFC1
KMO
KNG1
KRT19
LGMN
LIX1
LYZ
M1AP
MCM2
MCM3
MEP1B
MFSD12
MFSD2A
MIEF2
MMP11
MMP7
MOB3B
MSMO1
MTHFR
MXD3
MYC
MZB1
ND4L
NR0B2
NR4A1
NT5C
NUF2
OAT
OGFOD3
PABPN1
PFKFB3
PIN4
PLCD4
PLTP
POMC
POMC
PRC1
PTGDS
PTPRZ1
PTX3
RAB20
RAB26
RAD51
RAP2C
RGS1
RILPL2
RITA1
RNASEH2A
RNF125
ROMO1
RPL36
RPL37
RPL39
RPS29
RPS29
RRM2
RTN4
RXRG
S100A10
S100A13
S100A2
S100G
SCG2
SCG2
SCG3
SCG5
SCG5
SCRN2
SEC14L3
SERPINA6
SERPINA6
SFRP2
SLC13A3
SLC16A7
SLC51B
SLC51B
SLC7A5
SLCO4A1
SMPDL3B
SOAT2
SOCS3
SPC24
SPC24
STEAP4
STMN1
STS
STS
SULT1E1
SUN3
TACC3
TBCA
TCF19
THEM4
THRSP
THRSP
THY1
TKFC
TM7SF2
TMEM176B
TNC
TOP2A
TPX2
TRAF4
TSHB
UBE2C
UBL5
UGT1A1
UGT1A1
XPNPEP2

## Sheet: ClueGOResults4_LPH_LH_12m Binar
NAME	ABHD6	AGR2	ALDH1L2	ANGPTL4	APOA1	APOA4	ASCL1	BAMBI	CDON	CPE	CPQ	CYP26A1	CYP2B6	CYP2E1	FADS2	GH1	GLI1	HAL	HSD17B12	HSD17B7	IDO1	IGF1	IGFBP2	KMO	MSMO1	OAT	PTGDS	PTPRZ1	SCG5	SERPINA6	SFRP2	SLC22A2	SLC22A5	SMPDL3B	SULT1E1	THRSP	TM7SF2	UGT1A1	ZPR1
retinoid binding	0	0	0	0	0	0	0	0	0	0	0	1	0	0	0	0	0	0	0	0	0	0	0	0	0	0	1	0	0	0	0	0	0	0	0	0	0	1	0
cellular biogenic amine metabolic process	0	0	0	0	1	1	0	0	0	0	0	0	0	0	0	0	0	0	0	0	1	0	0	1	0	0	0	0	0	0	0	0	0	1	0	0	0	0	0
fatty acid biosynthetic process	0	0	0	0	1	1	0	0	0	0	0	0	0	0	1	1	0	0	1	0	0	0	0	0	1	0	1	0	0	0	0	0	0	0	0	0	0	0	0
acylglycerol metabolic process	1	0	0	0	1	1	0	0	0	0	0	0	0	0	0	1	0	0	0	0	0	0	0	0	0	0	0	0	0	0	0	0	0	0	0	1	0	0	0
steroid biosynthetic process	0	0	0	0	1	1	0	0	0	0	0	0	0	0	0	1	0	0	1	1	0	0	0	0	0	0	0	0	0	0	0	0	0	0	0	0	1	0	0
cholesterol biosynthetic process	0	0	0	0	1	1	0	0	0	0	0	0	0	0	0	1	0	0	0	1	0	0	0	0	0	0	0	0	0	0	0	0	0	0	0	0	1	0	0
steroid metabolic process	0	0	0	0	1	1	0	0	0	0	0	0	1	1	0	1	0	0	1	1	0	0	0	0	0	0	0	0	0	1	0	0	0	0	1	0	1	0	0
quaternary ammonium group transmembrane transporter activity	0	0	0	0	0	0	0	0	0	0	0	0	0	0	0	0	0	0	0	0	0	0	0	0	0	0	0	0	0	0	0	1	1	0	0	0	0	0	0
regulation of intestinal cholesterol absorption	0	0	0	0	1	1	0	0	0	0	0	0	0	0	0	0	0	0	0	0	0	0	0	0	0	0	0	0	0	0	0	0	0	0	0	0	0	0	0
receptor tyrosine kinase binding	0	0	0	1	0	0	0	0	0	0	0	0	0	0	0	0	0	0	0	0	0	0	0	0	0	0	0	0	0	0	0	0	0	0	0	0	0	0	1
unsaturated fatty acid metabolic process	0	0	0	0	0	0	0	0	0	0	0	0	1	1	1	0	0	0	0	0	0	0	0	0	0	0	1	0	0	0	0	0	0	0	0	0	0	0	0
very-low-density lipoprotein particle remodeling	0	0	0	0	1	1	0	0	0	0	0	0	0	0	0	0	0	0	0	0	0	0	0	0	0	0	0	0	0	0	0	0	0	0	0	0	0	0	0
positive regulation of catenin import into nucleus	0	0	0	0	0	0	0	1	0	0	0	0	0	0	0	0	0	0	0	0	0	0	0	0	0	0	0	0	0	0	1	0	0	0	0	0	0	0	0
hormone metabolic process	0	0	0	0	0	0	0	0	0	1	1	1	0	0	0	0	0	0	1	0	0	0	0	0	0	0	0	0	1	0	0	0	0	0	1	0	0	0	0
regulation of digestive system process	0	0	0	0	1	1	0	0	0	0	0	0	0	0	0	0	0	0	0	0	0	0	0	0	0	0	0	0	0	0	0	0	1	0	0	0	0	0	0
positive regulation of steroid metabolic process	0	0	0	0	1	1	0	0	0	0	0	0	0	0	0	1	0	0	0	0	0	0	0	0	0	0	0	0	0	0	0	0	0	0	0	0	0	0	0
regulation of activated T cell proliferation	0	0	0	0	0	0	0	0	0	0	0	0	0	0	0	0	0	0	0	0	1	1	1	0	0	0	0	0	0	0	0	0	0	0	0	0	0	0	0
acylglycerol catabolic process	1	0	0	0	1	1	0	0	0	0	0	0	0	0	0	0	0	0	0	0	0	0	0	0	0	0	0	0	0	0	0	0	0	0	0	0	0	0	0
positive regulation of lipid biosynthetic process	1	0	0	0	1	1	0	0	0	0	0	0	0	0	0	1	0	0	0	0	0	0	0	0	0	0	0	0	0	0	0	0	0	0	0	0	0	0	0
positive regulation of lipid catabolic process	0	0	0	0	1	1	0	0	0	0	0	0	0	0	0	1	0	0	0	0	0	0	0	0	0	0	0	0	0	0	0	0	0	0	0	0	0	0	0
regulation of lipoprotein lipase activity	0	0	0	1	1	1	0	0	0	0	0	0	0	0	0	0	0	0	0	0	0	0	0	0	0	0	0	0	0	0	0	0	0	0	0	0	0	0	0
lung secretory cell differentiation	0	1	0	0	0	0	1	0	0	0	0	0	0	0	0	0	0	0	0	0	0	1	0	0	0	0	0	0	0	0	0	0	0	0	0	0	0	0	0
triglyceride homeostasis	0	0	0	1	1	1	0	0	0	0	0	0	0	0	0	0	0	0	0	0	0	0	0	0	0	0	0	0	0	0	0	0	0	0	0	0	0	0	0
regulation of triglyceride metabolic process	0	0	0	0	1	1	0	0	0	0	0	0	0	0	0	1	0	0	0	0	0	0	0	0	0	0	0	0	0	0	0	0	0	0	0	1	0	0	0
alpha-amino acid catabolic process	0	0	1	0	0	0	0	0	0	0	0	0	0	0	0	0	0	1	0	0	1	0	0	1	0	1	0	0	0	0	0	0	0	0	0	0	0	0	0
regulation of neural precursor cell proliferation	0	0	0	0	0	0	1	0	1	0	0	0	0	0	0	0	1	0	0	0	0	1	0	0	0	0	0	1	0	0	0	0	0	0	0	0	0	0	0
NAME	ABCA4	ABCG8	AGTR1	APCS	APOA4	ARPP19	AURKA	AURKB	BIRC5	BUB1B	C4BPA	CAPN11	CCNB1	CCNC	CCND1	CCNT2	CDC20	CDC25A	CDC6	CDCA8	CDK1	CDKN1A	CDKN1B	CDKN2C	CENPF	CHGA	CHGB	CKAP2	CPE	DMC1	DUSP1	E2F1	FGG	FOXM1	GADD45A	GADD45G	GH1	GINS2	HJURP	IQGAP3	KIF11	KIF20A	KIF22	KIFC1	LRRK2	M1AP	MCM2	MCM3	MIEF2
cell cycle checkpoint	0	0	0	0	0	0	0	1	1	1	0	0	1	0	1	0	0	0	0	0	1	1	0	0	0	0	0	0	0	0	0	1	0	0	0	0	0	0	0	0	0	0	0	0	0	0	0	0	0
regulation of cyclin-dependent protein serine/threonine kinase activity	0	0	0	0	0	0	0	0	0	0	0	0	0	1	1	1	0	0	0	0	0	1	1	1	0	0	0	0	0	0	0	0	0	0	0	0	0	0	0	0	0	0	0	0	0	0	0	0	0
G2/M transition of mitotic cell cycle	0	0	0	0	0	1	0	0	1	0	0	0	0	0	1	0	0	0	0	0	1	1	0	0	1	0	0	0	0	0	0	0	0	1	0	0	0	0	0	0	0	0	0	0	0	0	0	0	0
kinetochore	0	0	0	0	0	0	0	1	1	1	0	0	1	0	0	0	0	0	0	0	0	0	0	0	1	0	0	0	0	0	0	0	0	0	0	0	0	0	1	0	0	0	0	0	0	0	0	0	0
condensed chromosome kinetochore	0	0	0	0	0	0	0	0	1	1	0	0	1	0	0	0	0	0	0	0	0	0	0	0	0	0	0	0	0	0	0	0	0	0	0	0	0	0	1	0	0	0	0	0	0	0	0	0	0
condensed chromosome, centromeric region	0	0	0	0	0	0	1	1	1	1	0	0	1	0	0	0	0	0	0	0	0	0	0	0	0	0	0	0	0	0	0	0	0	0	0	0	0	0	1	0	0	0	0	0	0	0	0	0	0
condensed nuclear chromosome, centromeric region	0	0	0	0	0	0	1	1	0	1	0	0	1	0	0	0	0	0	0	0	0	0	0	0	0	0	0	0	0	0	0	0	0	0	0	0	0	0	0	0	0	0	0	0	0	0	0	0	0
condensed chromosome	0	0	0	0	0	0	1	1	1	1	0	0	1	0	0	0	0	0	0	0	0	0	0	0	0	0	0	0	0	1	0	0	0	0	0	0	0	0	1	0	0	0	0	0	0	0	0	0	0
condensed nuclear chromosome	0	0	0	0	0	0	1	1	0	1	0	0	1	0	0	0	0	0	0	0	0	0	0	0	0	0	0	0	0	1	0	0	0	0	0	0	0	0	0	0	0	0	0	0	0	0	0	0	0
lateral element	0	0	0	0	0	0	0	0	0	0	0	0	0	0	0	0	0	0	0	0	0	0	0	0	0	0	0	0	0	0	0	0	0	0	0	0	0	0	0	0	0	0	0	0	0	0	0	0	0
sister chromatid segregation	0	0	0	0	0	0	0	0	0	1	0	0	1	0	0	0	0	0	1	1	0	0	0	0	0	0	0	0	0	0	0	0	0	0	0	0	0	0	0	0	0	0	1	1	0	0	0	0	0
cytokinesis	0	0	0	0	0	0	1	1	1	0	0	0	0	1	1	1	0	0	1	0	0	1	0	0	0	0	0	1	0	0	0	0	0	0	0	0	0	0	0	0	0	1	0	0	0	0	0	0	0
spindle pole	0	0	0	0	0	0	1	1	0	0	0	0	1	0	0	0	0	0	1	0	0	0	0	0	1	0	0	0	0	0	0	0	0	0	0	0	0	0	0	0	1	0	0	0	0	0	0	0	0
cyclin-dependent protein serine/threonine kinase inhibitor activity	0	0	0	0	0	0	0	0	0	0	0	0	0	0	0	0	0	0	0	0	0	1	1	1	0	0	0	0	0	0	0	0	0	0	0	0	0	0	0	0	0	0	0	0	0	0	0	0	0
spindle	0	0	0	0	0	0	1	1	1	0	0	0	1	0	0	0	0	0	1	1	1	0	0	0	1	0	0	0	0	0	0	0	0	0	0	0	0	0	0	0	1	1	1	0	0	0	0	0	0
microtubule associated complex	0	0	0	0	0	0	1	1	1	0	0	0	0	0	0	0	0	0	0	1	0	0	0	0	0	0	0	0	0	0	0	0	0	0	0	0	0	0	0	0	1	1	1	1	0	0	0	0	0
DNA replication initiation	0	0	0	0	0	0	0	0	0	0	0	0	0	0	0	0	0	0	1	0	0	0	0	0	0	0	0	0	0	0	0	0	0	0	0	0	0	1	0	0	0	0	0	0	0	0	1	1	0
negative regulation of protein kinase activity	0	0	0	0	0	0	0	0	0	0	0	0	0	0	0	0	0	0	0	0	0	1	1	1	0	0	0	0	0	0	1	0	0	0	1	1	0	0	0	0	0	0	0	0	0	0	0	0	0
mitotic spindle organization	0	0	0	0	0	0	1	1	1	0	0	0	1	0	0	0	0	0	0	0	0	0	0	0	0	0	0	0	0	0	0	0	0	0	0	0	0	0	0	0	1	0	0	1	0	0	0	0	0
mitotic nuclear division	0	0	0	0	0	1	1	1	1	1	0	0	1	0	0	0	0	1	1	1	1	0	0	0	0	0	0	0	0	0	0	0	0	0	0	0	0	0	0	0	1	0	1	1	0	0	0	0	0
meiosis I	0	0	0	0	0	0	1	0	0	0	0	0	0	0	0	0	0	0	0	0	0	0	0	0	0	0	0	0	0	1	0	0	0	0	0	0	0	0	0	0	0	0	0	0	0	0	0	0	0
negative regulation of protein processing	0	0	0	0	0	0	0	0	1	0	1	0	0	0	0	0	0	0	0	0	0	0	0	0	0	0	0	0	0	0	0	0	0	0	0	0	1	0	0	0	0	0	0	0	1	0	0	0	0
solute:proton symporter activity	0	0	0	0	0	0	0	0	0	0	0	0	0	0	0	0	0	0	0	0	0	0	0	0	0	0	0	0	0	0	0	0	0	0	0	0	0	0	0	0	0	0	0	0	0	0	0	0	0
organic hydroxy compound transport	1	1	0	0	1	0	0	0	0	0	0	0	0	0	0	0	0	0	0	0	0	0	0	0	0	1	0	0	0	0	0	0	0	0	0	0	1	0	0	0	0	0	0	0	0	0	0	0	0
cyclin-dependent protein serine/threonine kinase regulator activity	0	0	0	0	0	0	0	0	0	0	0	0	0	1	1	1	0	0	0	0	0	1	1	1	0	0	0	0	0	0	0	0	0	0	0	0	0	0	0	0	0	0	0	0	0	0	0	0	0
secretory granule	0	0	0	0	0	0	0	0	0	0	0	1	0	0	0	0	0	0	0	0	0	0	0	0	0	1	1	0	1	0	0	0	1	0	0	0	1	0	0	0	0	0	0	0	0	0	0	0	0
regulation of microtubule polymerization or depolymerization	0	0	0	0	0	0	1	1	0	0	0	0	1	0	0	0	0	0	0	0	0	0	1	0	0	0	0	1	0	0	0	0	0	0	0	0	0	0	0	0	0	0	0	0	0	0	0	0	0
anaphase-promoting complex-dependent proteasomal ubiquitin-dependent protein catabolic process	0	0	0	0	0	0	0	0	0	1	0	0	1	0	0	0	1	0	1	0	0	0	0	0	0	0	0	0	0	0	0	0	0	0	0	0	0	0	0	0	0	0	0	0	0	0	0	0	0
chromosome passenger complex	0	0	0	0	0	0	1	1	1	0	0	0	0	0	0	0	0	0	0	1	0	0	0	0	0	0	0	0	0	0	0	0	0	0	0	0	0	0	0	0	0	0	0	0	0	0	0	0	0
regulation of cytokinesis	0	0	0	0	0	0	1	1	0	0	0	0	0	1	1	1	0	0	1	0	0	1	0	0	0	0	0	0	0	0	0	0	0	0	0	0	0	0	0	0	0	0	0	0	0	0	0	0	0
cholesterol efflux	1	1	0	0	1	0	0	0	0	0	0	0	0	0	0	0	0	0	0	0	0	0	0	0	0	0	0	0	0	0	0	0	0	0	0	0	0	0	0	0	0	0	0	0	0	0	0	0	0
cholesterol esterification	0	0	1	0	1	0	0	0	0	0	0	0	0	0	0	0	0	0	0	0	0	0	0	0	0	0	0	0	0	0	0	0	0	0	0	0	0	0	0	0	0	0	0	0	0	0	0	0	0
protein localization to kinetochore	0	0	0	0	0	0	0	1	0	1	0	0	0	0	0	0	0	0	0	0	1	0	0	0	0	0	0	0	0	0	0	0	0	0	0	0	0	0	0	0	0	0	0	0	0	0	0	0	0
histone-serine phosphorylation	0	0	0	0	0	0	1	1	0	0	0	0	1	0	0	0	0	0	0	0	0	0	0	0	0	0	0	0	0	0	0	0	0	0	0	0	0	0	0	0	0	0	0	0	0	0	0	0	0
mitotic cell cycle phase transition	0	0	0	0	0	1	0	0	1	1	0	0	1	0	1	0	0	0	1	0	1	1	1	1	1	0	0	0	0	0	0	1	0	1	0	0	0	0	0	1	0	0	0	0	0	0	0	0	0
negative regulation by host of viral exo-alpha-sialidase activity	0	0	0	1	0	0	0	0	0	0	0	0	0	0	0	0	0	0	0	0	0	0	0	0	0	0	0	0	0	0	0	0	0	0	0	0	0	0	0	0	0	0	0	0	0	0	0	0	0
negative regulation by host of viral glycoprotein metabolic process	0	0	0	1	0	0	0	0	0	0	0	0	0	0	0	0	0	0	0	0	0	0	0	0	0	0	0	0	0	0	0	0	0	0	0	0	0	0	0	0	0	0	0	0	0	0	0	0	0
organelle fission	0	0	0	0	0	1	1	1	1	1	0	0	1	0	0	0	1	1	1	1	1	0	0	0	0	0	0	0	0	1	0	0	0	0	0	0	0	0	0	0	1	0	1	1	0	1	0	0	1
spindle midzone	0	0	0	0	0	0	1	1	0	0	0	0	0	0	0	0	0	0	1	1	0	0	0	0	0	0	0	0	0	0	0	0	0	0	0	0	0	0	0	0	0	0	0	0	0	0	0	0	0
regulation of cell division	0	0	0	0	0	0	1	1	1	1	0	0	1	1	1	1	1	0	1	0	0	1	0	0	0	0	0	0	0	0	0	0	0	0	0	0	0	0	0	0	1	0	0	0	0	0	0	0	0
establishment of chromosome localization	0	0	0	0	0	0	0	0	1	0	0	0	1	0	0	0	0	0	0	1	0	0	0	0	1	0	0	0	0	0	0	0	0	0	0	0	0	0	0	0	0	0	1	1	0	0	0	0	0
chromosome separation	0	0	0	0	0	0	0	0	0	1	0	0	1	0	0	0	0	0	1	0	0	0	0	0	0	0	0	0	0	0	0	0	0	0	0	0	0	0	0	0	0	0	0	0	0	1	0	0	0
metaphase plate congression	0	0	0	0	0	0	0	0	0	0	0	0	1	0	0	0	0	0	0	1	0	0	0	0	1	0	0	0	0	0	0	0	0	0	0	0	0	0	0	0	0	0	1	1	0	0	0	0	0
negative regulation of transferase activity	0	0	0	0	0	0	0	0	0	1	0	0	1	0	0	0	0	0	0	0	0	1	1	1	0	0	0	0	0	0	1	0	0	0	1	1	0	0	0	0	0	0	0	0	0	0	0	0	0
regulation of microtubule cytoskeleton organization	0	0	0	0	0	0	1	1	0	0	0	0	1	0	0	0	0	0	0	0	0	0	1	0	0	0	0	1	0	0	0	0	0	0	0	0	0	0	0	0	1	0	0	0	0	0	0	0	0
regulation of spindle organization	0	0	0	0	0	0	1	1	0	0	0	0	1	0	0	0	0	0	0	0	0	0	0	0	0	0	0	0	0	0	0	0	0	0	0	0	0	0	0	0	0	0	0	0	0	0	0	0	0
chromosomal region	0	0	0	0	0	0	1	1	1	1	0	0	1	0	0	0	0	0	0	1	0	0	0	0	1	0	0	0	0	1	0	0	0	0	0	0	0	0	1	0	0	0	0	0	0	0	0	0	0
nuclear chromosome segregation	0	0	0	0	0	0	0	0	0	1	0	0	1	0	0	0	0	0	1	1	0	0	0	0	1	0	0	0	0	1	0	0	0	0	0	0	0	0	0	0	0	0	1	1	0	1	0	0	0
regulation of mitotic cell cycle phase transition	0	0	0	0	0	0	0	0	1	1	0	0	1	0	1	0	0	0	1	0	1	1	0	0	1	0	0	0	0	0	0	1	0	0	0	0	0	0	0	0	0	0	0	0	0	0	0	0	0
mitotic cell cycle process	0	0	0	0	0	1	1	1	1	1	0	0	1	0	1	0	0	1	1	1	1	1	1	1	1	0	0	1	0	0	0	1	0	1	0	0	0	1	0	1	1	1	1	1	0	0	0	0	0
positive regulation of cyclin-dependent protein kinase activity	0	0	0	0	0	0	0	0	0	0	0	0	0	1	1	1	0	0	0	0	0	1	0	0	0	0	0	0	0	0	0	0	0	0	0	0	0	0	0	0	0	0	0	0	0	0	0	0	0
NAME	ABCA1	ATP5J2	ATP8	C7	CHAC1	CHST2	COL1A1	COL1A2	COL5A1	COLEC12	CRISPLD1	EFEMP1	F3	FBLN1	FBN1	FGF21	FGG	IFIT1	KNG1	LPL	LUM	MRC2	PDGFD	PDGFRA	PDGFRB	SERPINE2	STEAP4	WFS1
transmembrane receptor protein tyrosine kinase activity	0	0	0	0	0	0	0	0	0	0	0	1	0	0	0	0	0	0	0	0	0	0	0	1	1	0	0	0
platelet-derived growth factor receptor binding	0	0	0	0	0	0	0	0	0	0	0	0	0	0	0	0	0	0	0	0	0	0	1	1	1	0	0	0
fibrillar collagen trimer	0	0	0	0	0	0	1	1	1	0	0	0	0	0	0	0	0	0	0	0	1	0	0	0	0	0	0	0
collagen type I trimer	0	0	0	0	0	0	1	1	0	0	0	0	0	0	0	0	0	0	0	0	0	0	0	0	0	0	0	0
mitochondrial proton-transporting ATP synthase complex	0	1	1	0	0	0	0	0	0	0	0	0	0	0	0	0	0	0	0	0	0	0	0	0	0	0	0	0
ATP biosynthetic process	0	1	1	0	0	0	0	0	0	0	0	0	0	0	0	0	0	0	0	0	0	0	0	0	0	0	0	0
negative regulation of platelet activation	0	0	0	0	0	0	0	0	0	0	0	0	0	0	0	0	0	0	0	0	0	0	0	1	0	1	0	0
positive regulation of phospholipase C activity	0	0	0	0	0	0	0	0	0	0	0	0	0	0	0	0	0	0	0	0	0	0	0	1	1	0	0	0
negative regulation of protein processing	0	0	0	0	1	0	0	0	0	0	0	0	0	0	0	0	0	0	0	0	0	0	0	0	0	1	0	0
ferric iron transport	0	0	0	0	0	0	0	0	0	0	0	0	1	0	0	0	0	0	0	0	0	0	0	0	0	0	1	0
keratan sulfate biosynthetic process	0	0	0	0	0	1	0	0	0	0	0	0	0	0	0	0	0	0	0	0	1	0	0	0	0	0	0	0
negative regulation of blood coagulation	0	0	0	0	0	0	0	0	0	0	0	0	0	0	0	0	1	0	1	0	0	0	0	1	0	1	0	0
collagen metabolic process	0	0	0	0	0	0	1	0	1	0	0	0	0	0	0	0	0	0	0	0	0	1	0	0	0	0	0	0
positive regulation of cell proliferation by VEGF-activated platelet derived growth factor receptor signaling pathway	0	0	0	0	0	0	0	0	0	0	0	0	0	0	0	0	0	0	0	0	0	0	0	1	1	0	0	0
positive regulation of phosphatidylinositol 3-kinase activity	0	0	0	0	0	0	0	0	0	0	0	0	0	0	0	0	0	0	0	0	0	0	0	1	1	0	0	0
proton-transporting ATP synthase complex, coupling factor F(o)	0	1	1	0	0	0	0	0	0	0	0	0	0	0	0	0	0	0	0	0	0	0	0	0	0	0	0	0
platelet-derived growth factor receptor signaling pathway	0	0	0	0	0	0	0	0	0	0	0	0	1	0	0	0	0	0	0	0	0	0	1	1	1	0	0	0
post-embryonic eye morphogenesis	0	0	0	0	0	0	0	0	0	0	0	1	0	0	1	0	0	0	0	0	0	0	0	0	0	0	0	0
face morphogenesis	0	0	0	0	0	0	1	0	0	0	1	0	0	0	0	0	0	0	0	0	0	0	0	1	0	0	0	0
protein heterotrimerization	0	0	0	0	0	0	1	1	0	0	0	0	0	0	0	0	0	0	0	0	0	0	0	0	0	0	0	0
growth factor receptor binding	0	0	0	0	0	0	0	0	0	0	0	1	0	0	0	1	0	0	0	0	0	0	1	1	1	0	0	0
cellular response to acid chemical	1	0	0	0	0	0	1	1	0	0	0	0	0	0	0	0	0	0	0	0	0	0	1	1	0	0	0	0
cellular response to exogenous dsRNA	0	0	0	0	0	0	0	0	0	1	0	0	0	0	0	0	0	1	0	0	0	0	0	0	0	0	0	0
plasma lipoprotein particle organization	1	0	0	0	0	0	0	0	0	0	0	0	0	0	0	0	0	0	0	1	0	0	0	0	0	0	0	0
protein activation cascade	0	0	0	1	0	0	0	0	0	0	0	0	0	1	0	0	1	0	0	0	0	0	0	0	0	0	0	0
iron ion import into cell	0	0	0	0	0	0	0	0	0	0	0	0	1	0	0	0	0	0	0	0	0	0	0	0	0	0	1	0
negative regulation of epithelial cell apoptotic process	0	0	0	0	0	0	0	0	0	0	0	0	0	0	0	0	1	0	0	0	0	0	0	0	0	0	0	1
[truncated: 24 more columns]

## Sheet: ClueGOResults4_LPH_LH_12m ClueG
Selection Citeria:
Statistical Test Used = Enrichment/Depletion (Two-sided hypergeometric test)
Correction Method Used = Bonferroni step down
Min GO Level = 4
Max GO Level = 10
All GO Levels = false
Cluster #1
Sample File Name = File selection: ManuallyAddedOrModifiedIDs
Number of Genes = 2
Get All Genes = false
Min Percentage = 4.0
Get All Percentage = false
Cluster #2
Sample File Name = File selection: ManuallyAddedOrModifiedIDs
Number of Genes = 2
Get All Genes = false
Min Percentage = 4.0
Get All Percentage = false
Combine Clusters With 'Or' = true
Percentage for a Cluster to be Significant = 60.0
GO Fusion = true
GO Group = true
Kappa Score Threshold = 0.4
Over View Term = SmallestPValue
Group By Kappa Statistics = true
Initial Group Size = 1
Sharing Group Percentage = 50.0
ClueGO Log:
### All Results were created with ClueGO v2.2.6 ###
Identifier types used: [SymbolID]
Evidence Codes used: [All]
#Genes in GO_ImmuneSystemProcess-GOA_26.11.2015_10h59 : 1672
#Genes in GO_MolecularFunction-GOA_26.11.2015_10h59 : 13933
#Genes in GO_CellularComponent-GOA_26.11.2015_10h59 : 15518
#Genes in GO_BiologicalProcess-GOA_26.11.2015_10h59 : 14744
#All unique Genes: 16958
Total # of Genes from Cluster#1 74, with 3 (4.05%) missing!
Total # of Genes from Cluster#2 80, with 2 (2.5%) missing!
#All Genes found from initial Cluster#1 (71.0): 65.0 (91.55%)
#All Genes found from initial Cluster#2 (78.0): 70.0 (89.74%)
#All Genes found from 2 initial Cluster(s) (149.0): 135 (90.6%)
#Genes found from all Clusters after selection: 72 (48.32%)
KappaScore Grouping:
Iteration: 0 with 11 groups
Iteration: 1 with 10 groups
Final KappaScore groups = 10
# Terms not grouped = 0
#GO All Terms Specific for Cluster #1: 13
#GO All Terms Specific for Cluster #2: 11
#GO All Terms not Specific for a Cluster: 2
#GO Terms: 26
#GO Term Connections: 46
List of missing Genes -> make sure the ids exists or are written propperly -> if yes make sure you have their annotation in ClueGO!
Cluster #1
Gene IDs not found (no annotation or wrong ids) in Cluster#1:
CARMIL3
GPA1
GPAT3
Cluster #2
Gene IDs not found (no annotation or wrong ids) in Cluster#2:
C1orf167
C21orf62
Selection Citeria:
Statistical Test Used = Enrichment/Depletion (Two-sided hypergeometric test)
Correction Method Used = Bonferroni step down
Min GO Level = 4
Max GO Level = 10
All GO Levels = false
Cluster #1
Sample File Name = File selection: ManuallyAddedOrModifiedIDs
Number of Genes = 2
Get All Genes = false
Min Percentage = 4.0
Get All Percentage = false
Cluster #2
Sample File Name = File selection: ManuallyAddedOrModifiedIDs
Number of Genes = 2
Get All Genes = false
Min Percentage = 4.0
Get All Percentage = false
Combine Clusters With 'Or' = true
Percentage for a Cluster to be Significant = 60.0
GO Fusion = true
GO Group = true
Kappa Score Threshold = 0.4
Over View Term = SmallestPValue
Group By Kappa Statistics = true
Initial Group Size = 1
Sharing Group Percentage = 50.0
ClueGO Log:
### All Results were created with ClueGO v2.2.6 ###
Identifier types used: [SymbolID]
Evidence Codes used: [All]
#Genes in GO_ImmuneSystemProcess-GOA_26.11.2015_10h59 : 1672
#Genes in GO_MolecularFunction-GOA_26.11.2015_10h59 : 13933
#Genes in GO_CellularComponent-GOA_26.11.2015_10h59 : 15518
#Genes in GO_BiologicalProcess-GOA_26.11.2015_10h59 : 14744
#All unique Genes: 16958
Total # of Genes from Cluster#1 115, with 9 (7.83%) missing!
Total # of Genes from Cluster#2 155, with 6 (3.87%) missing!
#All Genes found from initial Cluster#1 (106.0): 93.0 (87.74%)
#All Genes found from initial Cluster#2 (149.0): 140.0 (93.96%)
#All Genes found from 2 initial Cluster(s) (255.0): 233 (91.37%)
#Genes found from all Clusters after selection: 136 (53.33%)
KappaScore Grouping:
Iteration: 0 with 32 groups
Iteration: 1 with 32 groups
Iteration: 2 with 29 groups
Iteration: 3 with 19 groups
Iteration: 4 with 11 groups
Final KappaScore groups = 11
# Terms not grouped = 0
#GO All Terms Specific for Cluster #1: 2
#GO All Terms Specific for Cluster #2: 44
#GO All Terms not Specific for a Cluster: 5
#GO Terms: 51
#GO Term Connections: 64
List of missing Genes -> make sure the ids exists or are written propperly -> if yes make sure you have their annotation in ClueGO!
Cluster #1
Gene IDs not found (no annotation or wrong ids) in Cluster#1:
ADGRL4
C12orf56
CARMIL3
CXorf23
LINC00238
Metazoa_SRP
SNORA43
SNORD107
U6
Cluster #2
Gene IDs not found (no annotation or wrong ids) in Cluster#2:
C11orf86
C21orf62
GPA1
LF
MCRIP2
U4
Selection Citeria:
Statistical Test Used = Enrichment/Depletion (Two-sided hypergeometric test)
Correction Method Used = Bonferroni step down
Min GO Level = 4
Max GO Level = 10
All GO Levels = false
Cluster #1
Sample File Name = File selection: ManuallyAddedOrModifiedIDs
Number of Genes = 2
Get All Genes = false
Min Percentage = 4.0
Get All Percentage = false
Cluster #2
Sample File Name = File selection: ManuallyAddedOrModifiedIDs
Number of Genes = 2
Get All Genes = false
Min Percentage = 4.0
Get All Percentage = false
Combine Clusters With 'Or' = true
Percentage for a Cluster to be Significant = 60.0
GO Fusion = true
GO Group = true
Kappa Score Threshold = 0.4
Over View Term = SmallestPValue
Group By Kappa Statistics = true
Initial Group Size = 1
Sharing Group Percentage = 50.0
ClueGO Log:
### All Results were created with ClueGO v2.2.6 ###
Identifier types used: [SymbolID]
Evidence Codes used: [All]
#Genes in GO_ImmuneSystemProcess-GOA_26.11.2015_10h59 : 1672
#Genes in GO_MolecularFunction-GOA_26.11.2015_10h59 : 13933
#Genes in GO_CellularComponent-GOA_26.11.2015_10h59 : 15518
#Genes in GO_BiologicalProcess-GOA_26.11.2015_10h59 : 14744
#All unique Genes: 16958
Total # of Genes from Cluster#1 56, with 4 (7.14%) missing!
Total # of Genes from Cluster#2 50, with 12 (24.0%) missing!
#All Genes found from initial Cluster#1 (52.0): 49.0 (94.23%)
#All Genes found from initial Cluster#2 (38.0): 32.0 (84.21%)
#All Genes found from 2 initial Cluster(s) (90.0): 81 (90.0%)
#Genes found from all Clusters after selection: 35 (38.89%)
KappaScore Grouping:
Iteration: 0 with 14 groups
Iteration: 1 with 12 groups
Iteration: 2 with 10 groups
Final KappaScore groups = 10
# Terms not grouped = 0
#GO All Terms Specific for Cluster #1: 24
#GO All Terms Specific for Cluster #2: 3
#GO Terms: 27
#GO Term Connections: 19
List of missing Genes -> make sure the ids exists or are written propperly -> if yes make sure you have their annotation in ClueGO!
Cluster #1
Gene IDs not found (no annotation or wrong ids) in Cluster#1:
JCHAIN
SNORD89
U1
U4
Cluster #2
Gene IDs not found (no annotation or wrong ids) in Cluster#2:
7SK
Metazoa_SRP
RNase_MRP
SCARNA18
SCARNA6
SCARNA7
SNORA63
SNORD17
SNORD97
U3
U4
Y_RNA

## Sheet: ClueGOResults4_LPH_LH_12m EdgeA
Edge1-Edge2	KappaScore
GO:0000086 (term-term) GO:0000075	0.439539
GO:0000776 (term-term) GO:0000075	0.401094
GO:0000777 (term-term) GO:0000776	0.842333
GO:0000779 (term-term) GO:0000776	0.800365
GO:0000779 (term-term) GO:0000777	0.778116
GO:0000780 (term-term) GO:0000776	0.411968
GO:0000780 (term-term) GO:0000779	0.686695
GO:0000793 (term-term) GO:0000776	0.61434
GO:0000793 (term-term) GO:0000777	0.58489
GO:0000793 (term-term) GO:0000779	0.787172
GO:0000793 (term-term) GO:0000780	0.506757
GO:0000794 (term-term) GO:0000779	0.534184
GO:0000794 (term-term) GO:0000780	0.747986
GO:0000794 (term-term) GO:0000793	0.724528
GO:0000800 (term-term) GO:0000794	0.516556
GO:0000922 (term-term) GO:0000780	0.456576
GO:0004861 (term-term) GO:0000079	0.575581
GO:0005161 (term-term) GO:0004714	0.626667
GO:0005584 (term-term) GO:0005583	0.631579
GO:0005819 (term-term) GO:0000922	0.617801
GO:0005875 (term-term) GO:0005819	0.577424
GO:0006469 (term-term) GO:0000079	0.439539
GO:0006469 (term-term) GO:0004861	0.467153
GO:0006639 (term-term) GO:0006633	0.41206
GO:0006694 (term-term) GO:0006633	0.539007
GO:0006694 (term-term) GO:0006639	0.471545
GO:0006695 (term-term) GO:0006633	0.41206
GO:0006695 (term-term) GO:0006639	0.541176
GO:0006695 (term-term) GO:0006694	0.894309
GO:0006754 (term-term) GO:0005753	1
GO:0007052 (term-term) GO:0000779	0.439539
GO:0007052 (term-term) GO:0000780	0.456576
GO:0007052 (term-term) GO:0000922	0.683983
GO:0007052 (term-term) GO:0005819	0.508601
GO:0007052 (term-term) GO:0005875	0.628688
GO:0007067 (term-term) GO:0000779	0.449749
GO:0007067 (term-term) GO:0000819	0.482936
GO:0007067 (term-term) GO:0000922	0.4214
GO:0007067 (term-term) GO:0005819	0.550644
GO:0007067 (term-term) GO:0005875	0.482936
GO:0007067 (term-term) GO:0007052	0.517834
GO:0007127 (term-term) GO:0000793	0.58489
GO:0007127 (term-term) GO:0000794	0.684665
GO:0007127 (term-term) GO:0000800	0.647343
GO:0008202 (term-term) GO:0006694	0.690476
GO:0008202 (term-term) GO:0006695	0.597938
GO:0010863 (term-term) GO:0004714	0.78125
GO:0010863 (term-term) GO:0005161	0.78125
GO:0010863 (term-term) GO:0010544	0.461538
GO:0010955 (term-term) GO:0010544	0.461538
GO:0016538 (term-term) GO:0000079	0.915607
GO:0016538 (term-term) GO:0000910	0.407574
GO:0016538 (term-term) GO:0004861	0.647343
GO:0030195 (term-term) GO:0010544	0.631579
GO:0030300 (term-term) GO:0006576	0.537549
GO:0030300 (term-term) GO:0006639	0.537549
GO:0030300 (term-term) GO:0006694	0.458333
GO:0030300 (term-term) GO:0006695	0.537549
GO:0031110 (term-term) GO:0000780	0.508748
GO:0031110 (term-term) GO:0000922	0.409249
GO:0031110 (term-term) GO:0007052	0.409249
GO:0031145 (term-term) GO:0000819	0.579977
GO:0032133 (term-term) GO:0000779	0.417332
GO:0032133 (term-term) GO:0000780	0.408428
GO:0032133 (term-term) GO:0005875	0.640394
GO:0032133 (term-term) GO:0007052	0.511379
GO:0032465 (term-term) GO:0000079	0.525974
GO:0032465 (term-term) GO:0000910	0.748276
GO:0032465 (term-term) GO:0016538	0.578035
GO:0032963 (term-term) GO:0005583	0.511628
GO:0033344 (term-term) GO:0015850	0.686695
GO:0034372 (term-term) GO:0006576	0.537549
GO:0034372 (term-term) GO:0006639	0.537549
GO:0034372 (term-term) GO:0006694	0.458333
GO:0034372 (term-term) GO:0006695	0.537549
GO:0034372 (term-term) GO:0030300	1
GO:0034435 (term-term) GO:0033344	0.472924
GO:0034501 (term-term) GO:0000075	0.467153
GO:0034501 (term-term) GO:0000780	0.472924
GO:0035404 (term-term) GO:0000779	0.467153
GO:0035404 (term-term) GO:0000780	0.736462
GO:0035404 (term-term) GO:0000794	0.516556
GO:0035404 (term-term) GO:0000922	0.575581
GO:0035404 (term-term) GO:0007052	0.575581
GO:0035404 (term-term) GO:0031110	0.647343
GO:0035404 (term-term) GO:0032133	0.550308
GO:0038091 (term-term) GO:0004714	0.78125
GO:0038091 (term-term) GO:0005161	0.78125
GO:0038091 (term-term) GO:0010544	0.461538
GO:0038091 (term-term) GO:0010863	1
GO:0043552 (term-term) GO:0004714	0.78125
GO:0043552 (term-term) GO:0005161	0.78125
GO:0043552 (term-term) GO:0010544	0.461538
GO:0043552 (term-term) GO:0010863	1
GO:0043552 (term-term) GO:0038091	1
GO:0044058 (term-term) GO:0006576	0.446809
GO:0044058 (term-term) GO:0006639	0.446809
GO:0044058 (term-term) GO:0006695	0.446809
GO:0044058 (term-term) GO:0030300	0.786885
GO:0044058 (term-term) GO:0034372	0.786885
GO:0044772 (term-term) GO:0000075	0.507422
GO:0044772 (term-term) GO:0000086	0.581662
GO:0044871 (term-term) GO:0044869	1
GO:0045263 (term-term) GO:0005753	1
GO:0045263 (term-term) GO:0006754	1
GO:0045940 (term-term) GO:0006576	0.446809
GO:0045940 (term-term) GO:0006633	0.551724
GO:0045940 (term-term) GO:0006639	0.723404
GO:0045940 (term-term) GO:0006694	0.628571
GO:0045940 (term-term) GO:0006695	0.723404
GO:0045940 (term-term) GO:0030300	0.786885
GO:0045940 (term-term) GO:0034372	0.786885
GO:0045940 (term-term) GO:0044058	0.638889
GO:0046464 (term-term) GO:0006576	0.446809
GO:0046464 (term-term) GO:0006639	0.723404
GO:0046464 (term-term) GO:0006695	0.446809
GO:0046464 (term-term) GO:0030300	0.786885
GO:0046464 (term-term) GO:0034372	0.786885
GO:0046464 (term-term) GO:0044058	0.638889
GO:0046464 (term-term) GO:0045940	0.638889
GO:0046889 (term-term) GO:0006633	0.477212
GO:0046889 (term-term) GO:0006639	0.874598
GO:0046889 (term-term) GO:0006694	0.54386
GO:0046889 (term-term) GO:0006695	0.623794
GO:0046889 (term-term) GO:0030300	0.642202
GO:0046889 (term-term) GO:0034372	0.642202
GO:0046889 (term-term) GO:0044058	0.53012
GO:0046889 (term-term) GO:0045940	0.843373
GO:0046889 (term-term) GO:0046464	0.843373
GO:0048008 (term-term) GO:0004714	0.511628
GO:0048008 (term-term) GO:0005161	0.837209
GO:0048008 (term-term) GO:0010863	0.631579
GO:0048008 (term-term) GO:0038091	0.631579
GO:0048008 (term-term) GO:0043552	0.631579
GO:0048285 (term-term) GO:0000793	0.472797
GO:0048285 (term-term) GO:0000794	0.401639
GO:0048285 (term-term) GO:0000819	0.401639
GO:0048285 (term-term) GO:0007067	0.765273
GO:0050996 (term-term) GO:0006576	0.446809
GO:0050996 (term-term) GO:0006633	0.551724
GO:0050996 (term-term) GO:0006639	0.723404
GO:0050996 (term-term) GO:0006694	0.628571
GO:0050996 (term-term) GO:0006695	0.723404
GO:0050996 (term-term) GO:0030300	0.786885
GO:0050996 (term-term) GO:0034372	0.786885
GO:0050996 (term-term) GO:0044058	0.638889
GO:0050996 (term-term) GO:0045940	1
GO:0050996 (term-term) GO:0046464	0.638889
GO:0050996 (term-term) GO:0046889	0.843373
GO:0051004 (term-term) GO:0006576	0.446809
GO:0051004 (term-term) GO:0006639	0.446809
GO:0051004 (term-term) GO:0006695	0.446809
GO:0051004 (term-term) GO:0030300	0.786885
GO:0051004 (term-term) GO:0034372	0.786885
GO:0051004 (term-term) GO:0044058	0.638889
GO:0051004 (term-term) GO:0045940	0.638889
GO:0051004 (term-term) GO:0046464	0.638889
GO:0051004 (term-term) GO:0046889	0.53012
GO:0051004 (term-term) GO:0050996	0.638889
GO:0051233 (term-term) GO:0000780	0.408428
GO:0051233 (term-term) GO:0000922	0.511379
GO:0051233 (term-term) GO:0005875	0.460591
GO:0051233 (term-term) GO:0032133	0.735507
GO:0051233 (term-term) GO:0032465	0.511379
GO:0051233 (term-term) GO:0035404	0.550308
GO:0051302 (term-term) GO:0000075	0.408907
GO:0051302 (term-term) GO:0000910	0.534439
GO:0051302 (term-term) GO:0031145	0.442748
GO:0051302 (term-term) GO:0032465	0.581662
GO:0051303 (term-term) GO:0000819	0.480163
GO:0051303 (term-term) GO:0005875	0.480163
GO:0051304 (term-term) GO:0000819	0.684665
GO:0051304 (term-term) GO:0031145	0.705249
GO:0051310 (term-term) GO:0000819	0.579977
GO:0051310 (term-term) GO:0005875	0.411968
GO:0051310 (term-term) GO:0051303	0.818859
GO:0051348 (term-term) GO:0006469	0.884311
GO:0070208 (term-term) GO:0005583	0.631579
GO:0070208 (term-term) GO:0005584	1
GO:0070328 (term-term) GO:0006576	0.446809
GO:0070328 (term-term) GO:0006639	0.446809
GO:0070328 (term-term) GO:0006695	0.446809
GO:0070328 (term-term) GO:0030300	0.786885
GO:0070328 (term-term) GO:0034372	0.786885
GO:0070328 (term-term) GO:0044058	0.638889
GO:0070328 (term-term) GO:0045940	0.638889
GO:0070328 (term-term) GO:0046464	0.638889
GO:0070328 (term-term) GO:0046889	0.53012
GO:0070328 (term-term) GO:0050996	0.638889
GO:0070328 (term-term) GO:0051004	1
GO:0070507 (term-term) GO:0000780	0.411968
GO:0070507 (term-term) GO:0000922	0.628688
GO:0070507 (term-term) GO:0007052	0.628688
GO:0070507 (term-term) GO:0031110	0.842333
GO:0070507 (term-term) GO:0035404	0.516556
GO:0070851 (term-term) GO:0004714	0.71134
GO:0070851 (term-term) GO:0005161	0.71134
GO:0070851 (term-term) GO:0010863	0.522727
GO:0070851 (term-term) GO:0038091	0.522727
GO:0070851 (term-term) GO:0043552	0.522727
GO:0070851 (term-term) GO:0048008	0.603774
GO:0071229 (term-term) GO:0005161	0.42268
GO:0071229 (term-term) GO:0005584	0.522727
GO:0071229 (term-term) GO:0060325	0.42268
GO:0071229 (term-term) GO:0070208	0.522727
GO:0090207 (term-term) GO:0006633	0.477212
GO:0090207 (term-term) GO:0006639	0.874598
GO:0090207 (term-term) GO:0006694	0.54386
GO:0090207 (term-term) GO:0006695	0.623794
GO:0090207 (term-term) GO:0030300	0.642202
GO:0090207 (term-term) GO:0034372	0.642202
GO:0090207 (term-term) GO:0044058	0.53012
GO:0090207 (term-term) GO:0045940	0.843373
GO:0090207 (term-term) GO:0046464	0.53012
GO:0090207 (term-term) GO:0046889	0.721429
GO:0090207 (term-term) GO:0050996	0.843373
GO:0090207 (term-term) GO:0051004	0.53012
GO:0090207 (term-term) GO:0070328	0.53012
GO:0090224 (term-term) GO:0000779	0.417332
GO:0090224 (term-term) GO:0000780	0.645057
GO:0090224 (term-term) GO:0000794	0.460591
GO:0090224 (term-term) GO:0000922	0.706827
GO:0090224 (term-term) GO:0007052	0.706827
GO:0090224 (term-term) GO:0031110	0.571848
GO:0090224 (term-term) GO:0032133	0.471014
GO:0090224 (term-term) GO:0035404	0.850103
GO:0090224 (term-term) GO:0051233	0.471014
GO:0090224 (term-term) GO:0070507	0.640394
GO:0097459 (term-term) GO:0015682	1
GO:0098687 (term-term) GO:0000776	0.769716
GO:0098687 (term-term) GO:0000777	0.625641
GO:0098687 (term-term) GO:0000779	0.833713
GO:0098687 (term-term) GO:0000780	0.544157
GO:0098687 (term-term) GO:0000793	0.758757
GO:0098687 (term-term) GO:0000794	0.539432
GO:0098687 (term-term) GO:0007067	0.444705
GO:0098687 (term-term) GO:0032133	0.455224
GO:0098813 (term-term) GO:0000819	0.724528
GO:0098813 (term-term) GO:0007067	0.415332
GO:0098813 (term-term) GO:0048285	0.543091
GO:0098813 (term-term) GO:0051303	0.543036
GO:0098813 (term-term) GO:0051304	0.58489
GO:0098813 (term-term) GO:0051310	0.506757
GO:1901990 (term-term) GO:0000075	0.697597
GO:1901990 (term-term) GO:0000086	0.535876
GO:1901990 (term-term) GO:0031145	0.486432
GO:1901990 (term-term) GO:0044772	0.760656
GO:1901990 (term-term) GO:0051302	0.473443
GO:1901990 (term-term) GO:0051304	0.442748
GO:1903047 (term-term) GO:0005819	0.403954
GO:1903047 (term-term) GO:0007067	0.630691
GO:1903047 (term-term) GO:0044772	0.563621
GO:1903047 (term-term) GO:0048285	0.498991
GO:1904031 (term-term) GO:0000079	0.706827
GO:1904031 (term-term) GO:0000910	0.492552
GO:1904031 (term-term) GO:0016538	0.785924
GO:1904031 (term-term) GO:0032465	0.706827
GO:2000177 (term-term) GO:0061140	0.446809

## Sheet: ClueGOResults4_LPH_LH_12m Funct
Function	Groups	Group Genes
alpha-amino acid catabolic process	Group6	ALDH1L2|HAL|IDO1|KMO|OAT
hormone metabolic process	Group3	CPE|CPQ|CYP26A1|HSD17B12|SCG5|SULT1E1
lung secretory cell differentiation	Group7	AGR2|ASCL1|CDON|GLI1|IGF1|PTPRZ1
positive regulation of catenin import into nucleus	Group2	BAMBI|SFRP2
quaternary ammonium group transmembrane transporter activity	Group8	SLC22A2|SLC22A5
receptor tyrosine kinase binding	Group9	ANGPTL4|ZPR1
regulation of activated T cell proliferation	Group4	IDO1|IGF1|IGFBP2
retinoid binding	Group0	CYP26A1|PTGDS|UGT1A1
steroid metabolic process	Group5	ABHD6|ANGPTL4|APOA1|APOA4|CYP2B6|CYP2E1|FADS2|GH1|HSD17B12|HSD17B7|IDO1|KMO|MSMO1|PTGDS|SERPINA6|SLC22A5|SMPDL3B|SULT1E1|THRSP|TM7SF2
unsaturated fatty acid metabolic process	Group1	CYP2B6|CYP2E1|FADS2|PTGDS
DNA replication initiation	Group1	CDC6|GINS2|MCM2|MCM3
cholesterol efflux	Group7	ABCA4|ABCG8|AGTR1|APOA4|CHGA|GH1|PLTP|POMC|SLC22A2|SOAT2
chromosome passenger complex	Group0	ARPP19|AURKA|AURKB|BIRC5|BUB1B|CCNB1|CDC25A|CDC6|CDCA8|CDK1|CENPF|KIF11|KIF20A|KIF22|KIFC1|MYC|PRC1|RAD21L1|SPC24|SYCP3|TPX2|UBE2C
condensed chromosome	Group9	ARPP19|AURKA|AURKB|BIRC5|BUB1B|CCNB1|CCNC|CCND1|CCNT2|CDC20|CDC25A|CDC6|CDCA8|CDK1|CDKN1A|CDKN1B|CDKN2C|CENPF|CKAP2|DMC1|E2F1|FOXM1|GINS2|HJURP|IQGAP3|KIF11|KIF20A|KIF22|KIFC1|M1AP|MIEF2|MYC|ORC2|PRC1|RAD21L1|RAD51|SPC24|STMN1|SYCP3|TOP2A|TPX2|UBE2C
mitotic cell cycle process	Group10	ARPP19|AURKA|AURKB|BIRC5|BUB1B|CCNB1|CCND1|CDC20|CDC25A|CDC6|CDCA8|CDK1|CDKN1A|CDKN1B|CDKN2C|CENPF|CKAP2|DMC1|E2F1|FOXM1|GINS2|IQGAP3|KIF11|KIF20A|KIF22|KIFC1|M1AP|MIEF2|MYC|PRC1|RAD21L1|RAD51|SPC24|SYCP3|TOP2A|TPX2|UBE2C
negative regulation by host of viral exo-alpha-sialidase activity	Group8	APCS|PTX3
negative regulation of protein processing	Group3	BIRC5|C4BPA|GH1|LRRK2
organelle fission	Group6	ARPP19|AURKA|AURKB|BIRC5|BUB1B|CCNB1|CCNC|CCND1|CCNT2|CDC20|CDC25A|CDC6|CDCA8|CDK1|CDKN1A|CDKN1B|CDKN2C|CENPF|CKAP2|DMC1|E2F1|FOXM1|GINS2|HJURP|IQGAP3|KIF11|KIF20A|KIF22|KIFC1|M1AP|MIEF2|MYC|ORC2|PRC1|RAD21L1|RAD51|SFRP2|SPC24|SYCP3|TOP2A|TPX2|UBE2C
regulation of cell division	Group2	AURKA|AURKB|BIRC5|BUB1B|CCNB1|CCNC|CCND1|CCNT2|CDC20|CDC6|CDCA8|CDKN1A|CDKN1B|CDKN2C|CKAP2|DUSP1|GADD45A|GADD45G|KIF11|KIF20A|MYC|PRC1|SFRP2|THY1|UBE2C
secretory granule	Group5	CAPN11|CHGA|CHGB|CPE|FGG|GH1|POMC|SCG2|SCG5|STXBP3
solute:proton symporter activity	Group4	SLC33A1|SLC35A3|SLC35A5
ATP biosynthetic process	Group1	ATP5J2|ATP8
cellular response to exogenous dsRNA	Group5	COLEC12|IFIT1
fibrillar collagen trimer	Group3	ABCA1|COL1A1|COL1A2|COL5A1|CRISPLD1|LUM|MRC2|PDGFD|PDGFRA|PDGFRB
iron ion import into cell	Group8	F3|STEAP4
keratan sulfate biosynthetic process	Group0	CHST2|LUM
negative regulation of epithelial cell apoptotic process	Group9	FGG|WFS1
plasma lipoprotein particle organization	Group6	ABCA1|LPL
platelet-derived growth factor receptor binding	Group4	ABCA1|CHAC1|COL1A1|COL1A2|EFEMP1|F3|FGF21|FGG|KNG1|PDGFD|PDGFRA|PDGFRB|SERPINE2
post-embryonic eye morphogenesis	Group2	EFEMP1|FBN1
protein activation cascade	Group7	C7|FBLN1|FGG

## Sheet: ClueGOResults4_LPH_LH_12m Genes
NAME	ClusterOrigin	EntrezGeneID	Aliases	Origin	Functions
ABHD6	Cluster#2	505283	[]	Initial Gene From Selection	acylglycerol catabolic process | positive regulation of lipid biosynthetic process
AGR2	Cluster#1	415112	[]	Initial Gene From Selection	lung secretory cell differentiation
ALDH1L2	Cluster#1	516864	[]	Initial Gene From Selection	alpha-amino acid catabolic process
ANGPTL4	Cluster#1	509963	[]	Initial Gene From Selection	regulation of lipoprotein lipase activity | triglyceride homeostasis
APOA1	Cluster#1	281631	[]	Initial Gene From Selection	regulation of intestinal cholesterol absorption | very-low-density lipoprotein particle remodeling | regulation of lipoprotein lipase activity
APOA4	Cluster#1	537301	[]	Initial Gene From Selection	regulation of intestinal cholesterol absorption | very-low-density lipoprotein particle remodeling | regulation of lipoprotein lipase activity
ASCL1	Cluster#2	540473	[]	Initial Gene From Selection	lung secretory cell differentiation | regulation of neural precursor cell proliferation
BAMBI	Cluster#2	530147	[]	Initial Gene From Selection	positive regulation of catenin import into nucleus
CDON	Cluster#1	536011	[]	Initial Gene From Selection	regulation of neural precursor cell proliferation
CPE	Cluster#2	280753	[CPH]	Initial Gene From Selection	hormone metabolic process
CPQ	Cluster#2	540923	[PGCP]	Initial Gene From Selection	hormone metabolic process
CYP26A1	Cluster#2	539047	[CYP26]	Initial Gene From Selection	retinoid binding | hormone metabolic process
CYP2B6	Cluster#2	504769	[CYP2B]	Initial Gene From Selection	unsaturated fatty acid metabolic process | steroid metabolic process
CYP2E1	Cluster#2	282213	[CYPIIE1]	Initial Gene From Selection	unsaturated fatty acid metabolic process | steroid metabolic process
FADS2	Cluster#2	521822	[]	Initial Gene From Selection	unsaturated fatty acid metabolic process | fatty acid biosynthetic process
GH1	Cluster#2	280804	[GH]	Initial Gene From Selection	positive regulation of steroid metabolic process | positive regulation of lipid catabolic process
GLI1	Cluster#1	517588	[GLI]	Initial Gene From Selection	regulation of neural precursor cell proliferation
HAL	Cluster#1	615205	[]	Initial Gene From Selection	alpha-amino acid catabolic process
HSD17B12	Cluster#2	789567	[KAR]	Initial Gene From Selection	steroid biosynthetic process | fatty acid biosynthetic process
HSD17B7	Cluster#2	505212	[]	Initial Gene From Selection	cholesterol biosynthetic process | steroid biosynthetic process
IDO1	Cluster#1	506281	[INDO]	Initial Gene From Selection	regulation of activated T cell proliferation | alpha-amino acid catabolic process
IGF1	Cluster#2	281239	[IGF-1, IGF-I]	Initial Gene From Selection	lung secretory cell differentiation | regulation of activated T cell proliferation
IGFBP2	Cluster#1	282260	[]	Initial Gene From Selection	regulation of activated T cell proliferation
KMO	Cluster#2	515996	[]	Initial Gene From Selection	alpha-amino acid catabolic process | cellular biogenic amine metabolic process
MSMO1	Cluster#2	504481	[SC4MOL]	Initial Gene From Selection	fatty acid biosynthetic process
OAT	Cluster#2	505323	[]	Initial Gene From Selection	alpha-amino acid catabolic process
PTGDS	Cluster#2	286858	[]	Initial Gene From Selection	retinoid binding | unsaturated fatty acid metabolic process
PTPRZ1	Cluster#2	317725	[]	Initial Gene From Selection	regulation of neural precursor cell proliferation
SCG5	Cluster#2	508224	[7B2, Sgne1]	Initial Gene From Selection	hormone metabolic process
SERPINA6	Cluster#2	513746	[]	Initial Gene From Selection	steroid metabolic process
SFRP2	Cluster#2	510821	[]	Initial Gene From Selection	positive regulation of catenin import into nucleus
SLC22A2	Cluster#1	521027	[]	Initial Gene From Selection	quaternary ammonium group transmembrane transporter activity
SLC22A5	Cluster#1	541266	[]	Initial Gene From Selection	quaternary ammonium group transmembrane transporter activity | regulation of digestive system process
SMPDL3B	Cluster#2	518699	[]	Initial Gene From Selection	cellular biogenic amine metabolic process
SULT1E1	Cluster#2	280934	[ST1E1, STE]	Initial Gene From Selection	hormone metabolic process | steroid metabolic process
THRSP	Cluster#2	515940	[]	Initial Gene From Selection	regulation of triglyceride metabolic process | acylglycerol metabolic process
TM7SF2	Cluster#2	282384	[]	Initial Gene From Selection	cholesterol biosynthetic process | steroid biosynthetic process
UGT1A1	Cluster#2	751790	[]	Initial Gene From Selection	retinoid binding
ZPR1	Cluster#1	504523	[ZNF259]	Initial Gene From Selection	receptor tyrosine kinase binding
ABCA4	Cluster#2	281584	[]	Initial Gene From Selection	cholesterol efflux | organic hydroxy compound transport
ABCG8	Cluster#2	508829	[]	Initial Gene From Selection	cholesterol efflux | organic hydroxy compound transport
AGTR1	Cluster#1	281607	[]	Initial Gene From Selection	cholesterol esterification
APCS	Cluster#2	514488	[]	Initial Gene From Selection	negative regulation by host of viral exo-alpha-sialidase activity | negative regulation by host of viral glycoprotein metabolic process
APOA4	Cluster#2	537301	[]	Initial Gene From Selection	cholesterol esterification | cholesterol efflux
ARPP19	Cluster#1	282658	[ARPP-16, ARPP-19]	Initial Gene From Selection	G2/M transition of mitotic cell cycle | mitotic cell cycle phase transition
AURKA	Cluster#2	504437	[ARK-1]	Initial Gene From Selection	chromosome passenger complex | histone-serine phosphorylation
AURKB	Cluster#2	360192	[AIM-1, ARK-2, STK-1, STK12]	Initial Gene From Selection	chromosome passenger complex | protein localization to kinetochore | histone-serine phosphorylation
BIRC5	Cluster#2	414925	[]	Initial Gene From Selection	chromosome passenger complex | negative regulation of protein processing
BUB1B	Cluster#2	537027	[]	Initial Gene From Selection	protein localization to kinetochore | condensed nuclear chromosome, centromeric region
C4BPA	Cluster#1	281651	[]	Initial Gene From Selection	negative regulation of protein processing
CAPN11	Cluster#2	527966	[]	Initial Gene From Selection	secretory granule
CCNB1	Cluster#2	327679	[]	Initial Gene From Selection	histone-serine phosphorylation | condensed nuclear chromosome, centromeric region
CCNC	Cluster#1	509717	[]	Initial Gene From Selection	cyclin-dependent protein serine/threonine kinase regulator activity | positive regulation of cyclin-dependent protein kinase activity
CCND1	Cluster#2	524530	[]	Initial Gene From Selection	cyclin-dependent protein serine/threonine kinase regulator activity | positive regulation of cyclin-dependent protein kinase activity
CCNT2	Cluster#1	521089	[]	Initial Gene From Selection	cyclin-dependent protein serine/threonine kinase regulator activity | positive regulation of cyclin-dependent protein kinase activity
CDC20	Cluster#2	515376	[]	Initial Gene From Selection	anaphase-promoting complex-dependent proteasomal ubiquitin-dependent protein catabolic process | regulation of cell division
CDC25A	Cluster#2	520188	[]	Initial Gene From Selection	mitotic nuclear division | organelle fission
CDC6	Cluster#2	515301	[]	Initial Gene From Selection	DNA replication initiation | spindle midzone | anaphase-promoting complex-dependent proteasomal ubiquitin-dependent protein catabolic process
CDCA8	Cluster#2	508022	[]	Initial Gene From Selection	chromosome passenger complex | spindle midzone
CDK1	Cluster#2	281061	[CDC2]	Initial Gene From Selection	protein localization to kinetochore | G2/M transition of mitotic cell cycle
CDKN1A	Cluster#2	513497	[CIP1, SDI1, WAF1, p21]	Initial Gene From Selection	cyclin-dependent protein serine/threonine kinase inhibitor activity | cyclin-dependent protein serine/threonine kinase regulator activity
CDKN1B	Cluster#1	512613	[]	Initial Gene From Selection	cyclin-dependent protein serine/threonine kinase inhibitor activity | cyclin-dependent protein serine/threonine kinase regulator activity
CDKN2C	Cluster#2	505691	[]	Initial Gene From Selection	cyclin-dependent protein serine/threonine kinase inhibitor activity | cyclin-dependent protein serine/threonine kinase regulator activity
CENPF	Cluster#2	533089	[]	Initial Gene From Selection	metaphase plate congression | establishment of chromosome localization
CHGA	Cluster#2	281070	[]	Initial Gene From Selection	organic hydroxy compound transport | secretory granule
CHGB	Cluster#2	281071	[]	Initial Gene From Selection	secretory granule
CKAP2	Cluster#2	515249	[]	Initial Gene From Selection	regulation of microtubule polymerization or depolymerization | regulation of microtubule cytoskeleton organization
CPE	Cluster#2	280753	[CPH]	Initial Gene From Selection	secretory granule
DMC1	Cluster#1	618398	[DCM1]	Initial Gene From Selection	condensed nuclear chromosome | meiosis I
DUSP1	Cluster#2	539175	[MKP-1]	Initial Gene From Selection	negative regulation of protein kinase activity | negative regulation of transferase activity
E2F1	Cluster#2	535369	[]	Initial Gene From Selection	cell cycle checkpoint | regulation of mitotic cell cycle phase transition
FGG	Cluster#1	280792	[]	Initial Gene From Selection	secretory granule
FOXM1	Cluster#1	513643	[]	Initial Gene From Selection	G2/M transition of mitotic cell cycle | mitotic cell cycle phase transition
GADD45A	Cluster#2	505463	[]	Initial Gene From Selection	negative regulation of protein kinase activity | negative regulation of transferase activity
GADD45G	Cluster#2	504939	[]	Initial Gene From Selection	negative regulation of protein kinase activity | negative regulation of transferase activity
GH1	Cluster#2	280804	[GH]	Initial Gene From Selection	negative regulation of protein processing | organic hydroxy compound transport
GINS2	Cluster#2	100299171	[]	Initial Gene From Selection	DNA replication initiation | mitotic cell cycle process
HJURP	Cluster#2	617456	[]	Initial Gene From Selection	condensed chromosome kinetochore | condensed chromosome, centromeric region
IQGAP3	Cluster#1	505886	[]	Initial Gene From Selection	mitotic cell cycle phase transition | mitotic cell cycle process
KIF11	Cluster#2	508467	[]	Initial Gene From Selection	mitotic spindle organization | spindle pole
KIF20A	Cluster#2	527854	[]	Initial Gene From Selection	microtubule associated complex | cytokinesis
KIF22	Cluster#2	506294	[]	Initial Gene From Selection	metaphase plate congression | establishment of chromosome localization
KIFC1	Cluster#2	510995	[]	Initial Gene From Selection	metaphase plate congression | establishment of chromosome localization
LRRK2	Cluster#1	535652	[]	Initial Gene From Selection	negative regulation of protein processing
M1AP	Cluster#2	541185	[C11H2orf65]	Initial Gene From Selection	chromosome separation | nuclear chromosome segregation
MCM2	Cluster#2	510120	[MCM7]	Initial Gene From Selection	DNA replication initiation
MCM3	Cluster#2	281302	[]	Initial Gene From Selection	DNA replication initiation
MIEF2	Cluster#2	515229	[SMCR7]	Initial Gene From Selection	organelle fission
MYC	Cluster#2	511077	[CMYC]	Initial Gene From Selection	spindle | regulation of cell division
ORC2	Cluster#1	511281	[ORC2L]	Initial Gene From Selection	condensed chromosome kinetochore | condensed chromosome, centromeric region
PLTP	Cluster#2	505640	[]	Initial Gene From Selection	cholesterol efflux | organic hydroxy compound transport
POMC	Cluster#2	281416	[]	Initial Gene From Selection	organic hydroxy compound transport | secretory granule
PRC1	Cluster#2	767818	[]	Initial Gene From Selection	cytokinesis | spindle
PTX3	Cluster#2	541148	[]	Initial Gene From Selection	negative regulation by host of viral exo-alpha-sialidase activity | negative regulation by host of viral glycoprotein metabolic process
RAD21L1	Cluster#1	512408	[]	Initial Gene From Selection	lateral element | establishment of chromosome localization
RAD51	Cluster#2	514749	[]	Initial Gene From Selection	lateral element | condensed nuclear chromosome
SCG2	Cluster#2	281477	[]	Initial Gene From Selection	secretory granule
SCG5	Cluster#2	508224	[7B2, Sgne1]	Initial Gene From Selection	secretory granule
SFRP2	Cluster#1	510821	[]	Initial Gene From Selection	negative regulation of protein kinase activity | negative regulation of transferase activity
SLC22A2	Cluster#1	521027	[]	Initial Gene From Selection	organic hydroxy compound transport
SLC33A1	Cluster#1	517797	[]	Initial Gene From Selection	solute:proton symporter activity
SLC35A3	Cluster#1	520918	[]	Initial Gene From Selection	solute:proton symporter activity
SLC35A5	Cluster#1	534488	[]	Initial Gene From Selection	solute:proton symporter activity
SOAT2	Cluster#2	513554	[]	Initial Gene From Selection	cholesterol esterification | cholesterol efflux
SPC24	Cluster#2	509117	[SPBC24]	Initial Gene From Selection	condensed chromosome kinetochore | condensed chromosome, centromeric region
STMN1	Cluster#2	616317	[]	Initial Gene From Selection	regulation of microtubule polymerization or depolymerization | regulation of microtubule cytoskeleton organization
STXBP3	Cluster#1	512490	[]	Initial Gene From Selection	secretory granule
SYCP3	Cluster#1	615896	[]	Initial Gene From Selection	lateral element | condensed nuclear chromosome, centromeric region
THY1	Cluster#2	614712	[]	Initial Gene From Selection	negative regulation of protein kinase activity | negative regulation of transferase activity
TOP2A	Cluster#2	787696	[]	Initial Gene From Selection	chromosome separation | meiosis I
TPX2	Cluster#2	507226	[]	Initial Gene From Selection	regulation of spindle organization | mitotic spindle organization
UBE2C	Cluster#2	506962	[]	Initial Gene From Selection	anaphase-promoting complex-dependent proteasomal ubiquitin-dependent protein catabolic process | chromosome separation
ABCA1	Cluster#1	535379	[ABC-1]	Initial Gene From Selection	plasma lipoprotein particle organization | cellular response to acid chemical
ATP5J2	Cluster#2	506492	[]	Initial Gene From Selection	proton-transporting ATP synthase complex, coupling factor F(o) | mitochondrial proton-transporting ATP synthase complex
ATP8	Cluster#2	3283881	[]	Initial Gene From Selection	proton-transporting ATP synthase complex, coupling factor F(o) | mitochondrial proton-transporting ATP synthase complex
C7	Cluster#1	507339	[]	Initial Gene From Selection	protein activation cascade
CHAC1	Cluster#1	505991	[]	Initial Gene From Selection	negative regulation of protein processing
CHST2	Cluster#1	615978	[]	Initial Gene From Selection	keratan sulfate biosynthetic process
COL1A1	Cluster#1	282187	[]	Initial Gene From Selection	collagen type I trimer | fibrillar collagen trimer | protein heterotrimerization
COL1A2	Cluster#1	282188	[]	Initial Gene From Selection	collagen type I trimer | fibrillar collagen trimer | protein heterotrimerization
COL5A1	Cluster#1	100848491	[]	Initial Gene From Selection	fibrillar collagen trimer | collagen metabolic process
COLEC12	Cluster#1	504741	[]	Initial Gene From Selection	cellular response to exogenous dsRNA
CRISPLD1	Cluster#1	536186	[]	Initial Gene From Selection	face morphogenesis
EFEMP1	Cluster#1	511566	[]	Initial Gene From Selection	post-embryonic eye morphogenesis | transmembrane receptor protein tyrosine kinase activity
F3	Cluster#1	280686	[TF]	Initial Gene From Selection	iron ion import into cell | ferric iron transport
FBLN1	Cluster#1	514588	[]	Initial Gene From Selection	protein activation cascade
FBN1	Cluster#1	281154	[]	Initial Gene From Selection	post-embryonic eye morphogenesis
FGF21	Cluster#1	785576	[]	Initial Gene From Selection	growth factor receptor binding
FGG	Cluster#1	280792	[]	Initial Gene From Selection	negative regulation of epithelial cell apoptotic process | negative regulation of blood coagulation
IFIT1	Cluster#1	100139670	[]	Initial Gene From Selection	cellular response to exogenous dsRNA
KNG1	Cluster#2	280833	[KNG, KNG2]	Initial Gene From Selection	negative regulation of blood coagulation
LPL	Cluster#1	280843	[]	Initial Gene From Selection	plasma lipoprotein particle organization
LUM	Cluster#1	280847	[]	Initial Gene From Selection	fibrillar collagen trimer | keratan sulfate biosynthetic process
MRC2	Cluster#1	529049	[]	Initial Gene From Selection	collagen metabolic process
PDGFD	Cluster#1	525931	[]	Initial Gene From Selection	platelet-derived growth factor receptor binding | platelet-derived growth factor receptor signaling pathway
PDGFRA	Cluster#1	282301	[]	Initial Gene From Selection	positive regulation of cell proliferation by VEGF-activated platelet derived growth factor receptor signaling pathway | platelet-derived growth factor receptor binding
PDGFRB	Cluster#1	527165	[]	Initial Gene From Selection	positive regulation of cell proliferation by VEGF-activated platelet derived growth factor receptor signaling pathway | platelet-derived growth factor receptor binding
SERPINE2	Cluster#1	282521	[]	Initial Gene From Selection	negative regulation of platelet activation | negative regulation of protein processing
STEAP4	Cluster#1	538861	[]	Initial Gene From Selection	iron ion import into cell | ferric iron transport
WFS1	Cluster#1	100298456	[]	Initial Gene From Selection	negative regulation of epithelial cell apoptotic process

## Sheet: ClueGOResults4_LPH_LH_12m Kappa
NAME	retinoid binding	cellular biogenic amine metabolic process	fatty acid biosynthetic process	acylglycerol metabolic process	steroid biosynthetic process	cholesterol biosynthetic process	steroid metabolic process	quaternary ammonium group transmembrane transporter activity	regulation of intestinal cholesterol absorption	receptor tyrosine kinase binding	unsaturated fatty acid metabolic process	very-low-density lipoprotein particle remodeling	positive regulation of catenin import into nucleus	hormone metabolic process	regulation of digestive system process	positive regulation of steroid metabolic process	regulation of activated T cell proliferation	acylglycerol catabolic process	positive regulation of lipid biosynthetic process	positive regulation of lipid catabolic process	regulation of lipoprotein lipase activity	lung secretory cell differentiation	triglyceride homeostasis	regulation of triglyceride metabolic process	alpha-amino acid catabolic process	regulation of neural precursor cell proliferation
retinoid binding	1	-0.106383	0.103448	-0.106383	-0.114286	-0.106383	-0.134228	-0.0655738	-0.0655738	-0.0655738	0.216867	-0.0655738	-0.0655738	0.133333	-0.0833333	-0.0833333	-0.0833333	-0.0833333	-0.0963855	-0.0833333	-0.0833333	-0.0833333	-0.0833333	-0.0963855	-0.106383	-0.106383
cellular biogenic amine metabolic process	-0.106383	1	0.21608	0.311765	0.260163	0.311765	0.115464	-0.0790514	0.537549	-0.0790514	-0.128617	0.537549	-0.0790514	-0.162602	0.446809	0.446809	0.170213	0.446809	0.37299	0.446809	0.446809	-0.106383	0.446809	0.37299	0.311765	-0.147059
fatty acid biosynthetic process	0.103448	0.21608	1	0.41206	0.539007	0.41206	0.328872	-0.0866873	0.396285	-0.0866873	0.268097	0.396285	-0.0866873	-0.0141844	0.327586	0.551724	-0.12069	0.327586	0.477212	0.551724	0.327586	-0.12069	0.327586	0.477212	-0.175879	-0.175879
acylglycerol metabolic process	-0.106383	0.311765	0.41206	1	0.471545	0.541176	0.276289	-0.0790514	0.537549	-0.0790514	-0.128617	0.537549	-0.0790514	-0.162602	0.446809	0.723404	-0.106383	0.723404	0.874598	0.723404	0.446809	-0.106383	0.446809	0.874598	-0.147059	-0.147059
steroid biosynthetic process	-0.114286	0.260163	0.539007	0.471545	1	0.894309	0.690476	-0.0833333	0.458333	-0.0833333	-0.140351	0.458333	-0.0833333	0.0151515	0.380952	0.628571	-0.114286	0.380952	0.54386	0.628571	0.380952	-0.114286	0.380952	0.54386	-0.162602	-0.162602
cholesterol biosynthetic process	-0.106383	0.311765	0.41206	0.541176	0.894309	1	0.597938	-0.0790514	0.537549	-0.0790514	-0.128617	0.537549	-0.0790514	-0.162602	0.446809	0.723404	-0.106383	0.446809	0.623794	0.723404	0.446809	-0.106383	0.446809	0.623794	-0.147059	-0.147059
steroid metabolic process	-0.134228	0.115464	0.328872	0.276289	0.690476	0.597938	1	-0.0934579	0.271028	-0.0934579	0.16309	0.271028	-0.0934579	0.0714286	0.214765	0.389262	-0.134228	0.214765	0.330472	0.389262	0.214765	-0.134228	0.214765	0.330472	-0.206186	-0.206186
quaternary ammonium group transmembrane transporter activity	-0.0655738	-0.0790514	-0.0866873	-0.0790514	-0.0833333	-0.0790514	-0.0934579	1	-0.0540541	-0.0540541	-0.0733945	-0.0540541	-0.0540541	-0.0833333	0.360656	-0.0655738	-0.0655738	-0.0655738	-0.0733945	-0.0655738	-0.0655738	-0.0655738	-0.0655738	-0.0733945	-0.0790514	-0.0790514
regulation of intestinal cholesterol absorption	-0.0655738	0.537549	0.396285	0.537549	0.458333	0.537549	0.271028	-0.0540541	1	-0.0540541	-0.0733945	1	-0.0540541	-0.0833333	0.786885	0.786885	-0.0655738	0.786885	0.642202	0.786885	0.786885	-0.0655738	0.786885	0.642202	-0.0790514	-0.0790514
receptor tyrosine kinase binding	-0.0655738	-0.0790514	-0.0866873	-0.0790514	-0.0833333	-0.0790514	-0.0934579	-0.0540541	-0.0540541	1	-0.0733945	-0.0540541	-0.0540541	-0.0833333	-0.0655738	-0.0655738	-0.0655738	-0.0655738	-0.0733945	-0.0655738	0.360656	-0.0655738	0.360656	-0.0733945	-0.0790514	-0.0790514
unsaturated fatty acid metabolic process	0.216867	-0.128617	0.268097	-0.128617	-0.140351	-0.128617	0.16309	-0.0733945	-0.0733945	-0.0733945	1	-0.0733945	-0.0733945	-0.140351	-0.0963855	-0.0963855	-0.0963855	-0.0963855	-0.114286	-0.0963855	-0.0963855	-0.0963855	-0.0963855	-0.114286	-0.128617	-0.128617
very-low-density lipoprotein particle remodeling	-0.0655738	0.537549	0.396285	0.537549	0.458333	0.537549	0.271028	-0.0540541	1	-0.0540541	-0.0733945	1	-0.0540541	-0.0833333	0.786885	0.786885	-0.0655738	0.786885	0.642202	0.786885	0.786885	-0.0655738	0.786885	0.642202	-0.0790514	-0.0790514
positive regulation of catenin import into nucleus	-0.0655738	-0.0790514	-0.0866873	-0.0790514	-0.0833333	-0.0790514	-0.0934579	-0.0540541	-0.0540541	-0.0540541	-0.0733945	-0.0540541	1	-0.0833333	-0.0655738	-0.0655738	-0.0655738	-0.0655738	-0.0733945	-0.0655738	-0.0655738	-0.0655738	-0.0655738	-0.0733945	-0.0790514	-0.0790514
hormone metabolic process	0.133333	-0.162602	-0.0141844	-0.162602	0.0151515	-0.162602	0.0714286	-0.0833333	-0.0833333	-0.0833333	-0.140351	-0.0833333	-0.0833333	1	-0.114286	-0.114286	-0.114286	-0.114286	-0.140351	-0.114286	-0.114286	-0.114286	-0.114286	-0.140351	-0.162602	-0.162602
regulation of digestive system process	-0.0833333	0.446809	0.327586	0.446809	0.380952	0.446809	0.214765	0.360656	0.786885	-0.0655738	-0.0963855	0.786885	-0.0655738	-0.114286	1	0.638889	-0.0833333	0.638889	0.53012	0.638889	0.638889	-0.0833333	0.638889	0.53012	-0.106383	-0.106383
positive regulation of steroid metabolic process	-0.0833333	0.446809	0.551724	0.723404	0.628571	0.723404	0.389262	-0.0655738	0.786885	-0.0655738	-0.0963855	0.786885	-0.0655738	-0.114286	0.638889	1	-0.0833333	0.638889	0.843373	1	0.638889	-0.0833333	0.638889	0.843373	-0.106383	-0.106383
regulation of activated T cell proliferation	-0.0833333	0.170213	-0.12069	-0.106383	-0.114286	-0.106383	-0.134228	-0.0655738	-0.0655738	-0.0655738	-0.0963855	-0.0655738	-0.0655738	-0.114286	-0.0833333	-0.0833333	1	-0.0833333	-0.0963855	-0.0833333	-0.0833333	0.277778	-0.0833333	-0.0963855	0.170213	0.170213
acylglycerol catabolic process	-0.0833333	0.446809	0.327586	0.723404	0.380952	0.446809	0.214765	-0.0655738	0.786885	-0.0655738	-0.0963855	0.786885	-0.0655738	-0.114286	0.638889	0.638889	-0.0833333	1	0.843373	0.638889	0.638889	-0.0833333	0.638889	0.53012	-0.106383	-0.106383
positive regulation of lipid biosynthetic process	-0.0963855	0.37299	0.477212	0.874598	0.54386	0.623794	0.330472	-0.0733945	0.642202	-0.0733945	-0.114286	0.642202	-0.0733945	-0.140351	0.53012	0.843373	-0.0963855	0.843373	1	0.843373	0.53012	-0.0963855	0.53012	0.721429	-0.128617	-0.128617
positive regulation of lipid catabolic process	-0.0833333	0.446809	0.551724	0.723404	0.628571	0.723404	0.389262	-0.0655738	0.786885	-0.0655738	-0.0963855	0.786885	-0.0655738	-0.114286	0.638889	1	-0.0833333	0.638889	0.843373	1	0.638889	-0.0833333	0.638889	0.843373	-0.106383	-0.106383
regulation of lipoprotein lipase activity	-0.0833333	0.446809	0.327586	0.446809	0.380952	0.446809	0.214765	-0.0655738	0.786885	0.360656	-0.0963855	0.786885	-0.0655738	-0.114286	0.638889	0.638889	-0.0833333	0.638889	0.53012	0.638889	1	-0.0833333	1	0.53012	-0.106383	-0.106383
lung secretory cell differentiation	-0.0833333	-0.106383	-0.12069	-0.106383	-0.114286	-0.106383	-0.134228	-0.0655738	-0.0655738	-0.0655738	-0.0963855	-0.0655738	-0.0655738	-0.114286	-0.0833333	-0.0833333	0.277778	-0.0833333	-0.0963855	-0.0833333	-0.0833333	1	-0.0833333	-0.0963855	-0.106383	0.446809
triglyceride homeostasis	-0.0833333	0.446809	0.327586	0.446809	0.380952	0.446809	0.214765	-0.0655738	0.786885	0.360656	-0.0963855	0.786885	-0.0655738	-0.114286	0.638889	0.638889	-0.0833333	0.638889	0.53012	0.638889	1	-0.0833333	1	0.53012	-0.106383	-0.106383
regulation of triglyceride metabolic process	-0.0963855	0.37299	0.477212	0.874598	0.54386	0.623794	0.330472	-0.0733945	0.642202	-0.0733945	-0.114286	0.642202	-0.0733945	-0.140351	0.53012	0.843373	-0.0963855	0.53012	0.721429	0.843373	0.53012	-0.0963855	0.53012	1	-0.128617	-0.128617
alpha-amino acid catabolic process	-0.106383	0.311765	-0.175879	-0.147059	-0.162602	-0.147059	-0.206186	-0.0790514	-0.0790514	-0.0790514	-0.128617	-0.0790514	-0.0790514	-0.162602	-0.106383	-0.106383	0.170213	-0.106383	-0.128617	-0.106383	-0.106383	-0.106383	-0.106383	-0.128617	1	-0.147059
regulation of neural precursor cell proliferation	-0.106383	-0.147059	-0.175879	-0.147059	-0.162602	-0.147059	-0.206186	-0.0790514	-0.0790514	-0.0790514	-0.128617	-0.0790514	-0.0790514	-0.162602	-0.106383	-0.106383	0.170213	-0.106383	-0.128617	-0.106383	-0.106383	0.446809	-0.106383	-0.128617	-0.147059	1
NAME	cell cycle checkpoint	regulation of cyclin-dependent protein serine/threonine kinase activity	G2/M transition of mitotic cell cycle	kinetochore	condensed chromosome kinetochore	condensed chromosome, centromeric region	condensed nuclear chromosome, centromeric region	condensed chromosome	condensed nuclear chromosome	lateral element	sister chromatid segregation	cytokinesis	spindle pole	cyclin-dependent protein serine/threonine kinase inhibitor activity	spindle	microtubule associated complex	DNA replication initiation	negative regulation of protein kinase activity	mitotic spindle organization	mitotic nuclear division	meiosis I	negative regulation of protein processing	solute:proton symporter activity	organic hydroxy compound transport	cyclin-dependent protein serine/threonine kinase regulator activity	secretory granule	regulation of microtubule polymerization or depolymerization	anaphase-promoting complex-dependent proteasomal ubiquitin-dependent protein catabolic process	chromosome passenger complex	regulation of cytokinesis	cholesterol efflux	cholesterol esterification	protein localization to kinetochore	histone-serine phosphorylation	mitotic cell cycle phase transition	negative regulation by host of viral exo-alpha-sialidase activity	negative regulation by host of viral glycoprotein metabolic process	organelle fission	spindle midzone	regulation of cell division	establishment of chromosome localization	chromosome separation	metaphase plate congression	negative regulation of transferase activity	regulation of microtubule cytoskeleton organization	regulation of spindle organization	chromosomal region	nuclear chromosome segregation	regulation of mitotic cell cycle phase transition
cell cycle checkpoint	1	0.159309	0.439539	0.401094	0.334347	0.366319	0.373391	0.361516	0.268004	-0.0656934	0.268004	0.305864	0.159309	0.111922	0.232656	0.134913	-0.0820981	-0.0138889	0.299424	0.266332	0.0385005	0.0843786	-0.0656934	-0.140625	0.186424	-0.14913	0.186424	0.216738	0.250855	0.299424	-0.0965665	-0.0656934	0.467153	0.289538	0.507422	-0.0469361	-0.0469361	0.224583	0.0843786	0.408907	0.159309	0.334347	0.0600858	0.190174	0.134913	0.250855	0.279423	0.148688	0.697597
regulation of cyclin-dependent protein serine/threonine kinase activity	0.159309	1	0.209957	-0.113937	-0.0971098	-0.120921	-0.0868486	-0.14241	-0.113937	-0.0610465	0.034588	0.37069	-0.106061	0.575581	-0.146597	-0.113937	-0.0749665	0.439539	-0.106061	-0.0607662	-0.0971098	-0.0749665	-0.0610465	-0.120921	0.915607	-0.127157	0.0716763	0.0942928	-0.0749665	0.525974	-0.0868486	-0.0610465	-0.0610465	-0.0610465	0.372493	-0.0445151	-0.0445151	-0.0985989	-0.0749665	0.372493	-0.106061	0.0716763	-0.0868486	0.37069	0.034588	-0.0749665	-0.137818	-0.028169	0.270663
G2/M transition of mitotic cell cycle	0.439539	0.209957	1	0.183113	0.0716763	0.0191939	-0.0868486	-0.028169	-0.113937	-0.0610465	-0.113937	0.244828	0.0519481	0.151163	0.181002	0.034588	-0.0749665	0.0191939	0.0519481	0.1321	-0.0971098	0.120482	-0.0610465	-0.120921	0.240462	-0.127157	-0.0971098	-0.0868486	0.120482	0.209957	-0.0868486	-0.0610465	0.151163	-0.0610465	0.581662	-0.0445151	-0.0445151	0.052932	-0.0749665	0.163324	0.209957	-0.0971098	0.0942928	-0.00689655	-0.113937	-0.0749665	0.101723	-0.028169	0.535876
kinetochore	0.401094	-0.113937	0.183113	1	0.842333	0.800365	0.411968	0.61434	0.298077	-0.0635762	0.157692	0.0957886	0.331638	-0.0635762	0.260492	0.157692	-0.0788177	-0.131267	0.331638	0.294913	-0.103672	0.100985	-0.0635762	-0.131267	-0.103672	-0.138648	0.211663	0.243959	0.280788	0.034588	-0.0920598	-0.0635762	0.323179	0.323179	0.239055	-0.0458453	-0.0458453	0.177254	0.100985	0.239055	0.331638	0.211663	0.243959	0.0957886	0.157692	0.280788	0.769716	0.173585	0.367418
condensed chromosome kinetochore	0.334347	-0.0971098	0.0716763	0.842333	1	0.778116	0.312248	0.58489	0.211663	-0.057971	0.211663	0.012624	0.0716763	-0.057971	0.0959752	0.0539957	-0.0703812	-0.109422	0.240462	0.257627	-0.0895522	0.143695	-0.057971	-0.109422	-0.0895522	-0.114504	0.0920398	0.312248	0.143695	-0.0971098	-0.0807537	-0.057971	0.177134	0.177134	0.190687	-0.0428571	-0.0428571	0.155626	-0.0703812	0.190687	0.240462	0.273632	0.115747	0.144274	0.0539957	0.143695	0.625641	0.110479	0.303435
condensed chromosome, centromeric region	0.366319	-0.120921	0.0191939	0.800365	0.778116	1	0.686695	0.787172	0.534184	0.111922	0.134913	0.190174	0.299424	-0.0656934	0.232656	0.268004	-0.0820981	-0.140625	0.439539	0.449749	0.186424	0.0843786	-0.0656934	-0.140625	-0.109422	-0.14913	0.334347	0.216738	0.417332	0.159309	-0.0965665	-0.0656934	0.289538	0.467153	0.11336	-0.0469361	-0.0469361	0.298432	0.250855	0.310391	0.159309	0.186424	0.0600858	0.0744849	0.268004	0.417332	0.833713	0.148688	0.213753
condensed nuclear chromosome, centromeric region	0.373391	-0.0868486	-0.0868486	0.411968	0.312248	0.686695	1	0.506757	0.747986	0.209386	0.243959	0.172023	0.456576	-0.0541516	0.238974	0.243959	-0.0648298	-0.0965665	0.456576	0.389972	0.312248	-0.0648298	-0.0541516	-0.0965665	-0.0807537	-0.100503	0.508748	0.355882	0.408428	0.275434	-0.0735294	-0.0541516	0.472924	0.736462	0.108397	-0.0407332	-0.0407332	0.261055	0.408428	0.331298	0.0942928	0.312248	0.141176	0.172023	0.411968	0.645057	0.544157	0.260135	0.192965
condensed chromosome	0.361516	-0.14241	-0.028169	0.61434	0.58489	0.787172	0.506757	1	0.724528	0.330275	0.173585	0.103683	0.200313	-0.0715596	0.136901	0.173585	-0.0914688	-0.170554	0.314554	0.331808	0.58489	0.0369393	-0.0715596	-0.170554	-0.126726	-0.183228	0.229082	0.136824	0.293755	0.086072	-0.109797	-0.0715596	0.19633	0.330275	0.0290206	-0.0498562	-0.0498562	0.472797	0.165347	0.205562	0.200313	0.229082	0.0135135	0.00409277	0.173585	0.293755	0.758757	0.344872	0.12544
condensed nuclear chromosome	0.268004	-0.113937	-0.113937	0.298077	0.211663	0.534184	0.747986	0.724528	1	0.516556	0.157692	0.0957886	0.331638	-0.0635762	0.154848	0.157692	-0.0788177	-0.131267	0.331638	0.294913	0.684665	-0.0788177	-0.0635762	-0.131267	-0.103672	-0.138648	0.36933	0.243959	0.280788	0.183113	-0.0920598	-0.0635762	0.323179	0.516556	0.0361362	-0.0458453	-0.0458453	0.401639	0.280788	0.239055	0.183113	0.211663	0.0759494	0.0957886	0.298077	0.460591	0.539432	0.393962	0.114385
lateral element	-0.0656934	-0.0610465	-0.0610465	-0.0635762	-0.057971	0.111922	0.209386	0.330275	0.516556	1	-0.0635762	-0.0690377	-0.0610465	-0.0428571	-0.0726016	-0.0635762	-0.0492813	-0.0656934	-0.0610465	0.0324006	0.647343	-0.0492813	-0.0428571	-0.0656934	-0.057971	-0.0674916	-0.057971	-0.0541516	-0.0492813	-0.0610465	-0.0541516	-0.0428571	-0.0428571	-0.0428571	-0.0735294	-0.0339943	-0.0339943	0.16092	-0.0492813	-0.0735294	0.151163	-0.057971	-0.0541516	-0.0690377	-0.0635762	-0.0492813	0.0723363	0.19633	-0.0674916
sister chromatid segregation	0.268004	0.034588	-0.113937	0.157692	0.211663	0.134913	0.243959	0.173585	0.157692	-0.0635762	1	-0.0247729	0.183113	-0.0635762	0.260492	0.298077	0.100985	0.00182315	0.183113	0.482936	0.0539957	-0.0788177	-0.0635762	-0.131267	-0.103672	-0.138648	0.0539957	0.579977	0.100985	0.034588	-0.0920598	-0.0635762	0.129801	0.129801	0.239055	-0.0458453	-0.0458453	0.401639	0.280788	0.239055	0.480163	0.684665	0.579977	0.21635	0.0173077	0.100985	0.194006	0.724528	0.367418
cytokinesis	0.305864	0.37069	0.244828	0.0957886	0.012624	0.190174	0.172023	0.103683	0.0957886	-0.0690377	-0.0247729	1	0.244828	0.083682	0.374423	0.336912	0.0575968	-0.0412044	0.244828	0.125749	0.012624	0.0575968	-0.0690377	-0.156894	0.407574	-0.167555	0.275924	0.0340265	0.347567	0.748276	-0.10397	-0.0690377	0.083682	0.236402	0.16199	-0.0486188	-0.0486188	0.027627	0.347567	0.534439	-0.00689655	0.012624	-0.10397	-0.0703812	0.21635	0.202582	0.122968	-0.095498	0.277228
spindle pole	0.159309	-0.106061	0.0519481	0.331638	0.0716763	0.299424	0.456576	0.200313	0.331638	-0.0610465	0.183113	0.244828	1	-0.0610465	0.617801	0.331638	0.120482	-0.120921	0.683983	0.4214	0.0716763	-0.0749665	-0.0610465	-0.120921	-0.0971098	-0.127157	0.409249	0.275434	0.31593	0.367965	-0.0868486	-0.0610465	0.151163	0.575581	0.163324	-0.0445151	-0.0445151	0.280228	0.511379	0.372493	0.209957	0.240462	0.275434	-0.00689655	0.628688	0.706827	0.341263	0.200313	0.270663
cyclin-dependent protein serine/threonine kinase inhibitor activity	0.111922	0.575581	0.151163	-0.0635762	-0.057971	-0.0656934	-0.0541516	-0.0715596	-0.0635762	-0.0428571	-0.0635762	0.083682	-0.0610465	1	-0.0726016	-0.0635762	-0.0492813	0.467153	-0.0610465	-0.0751105	-0.057971	-0.0492813	-0.0428571	-0.0656934	0.647343	-0.0674916	0.177134	-0.0541516	-0.0492813	0.151163	-0.0541516	-0.0428571	-0.0428571	-0.0428571	0.284314	-0.0339943	-0.0339943	-0.0788177	-0.0492813	0.0457516	-0.0610465	-0.057971	-0.0541516	0.389121	0.129801	-0.0492813	-0.0703812	-0.0715596	0.0967379
spindle	0.232656	-0.146597	0.181002	0.260492	0.0959752	0.232656	0.238974	0.136901	0.154848	-0.0726016	0.260492	0.374423	0.617801	-0.0726016	1	0.577424	0.0282862	-0.176594	0.508601	0.550644	-0.0170279	0.0282862	-0.0726016	-0.176594	-0.130031	-0.190217	0.208978	0.121893	0.392679	0.181002	-0.112269	-0.0726016	0.179775	0.305964	0.182675	-0.0503597	-0.0503597	0.374881	0.392679	0.354744	0.399402	0.0959752	0.356055	-0.10679	0.366136	0.392679	0.345711	0.227754	0.305707
microtubule associated complex	0.134913	-0.113937	0.034588	0.157692	0.0539957	0.268004	0.243959	0.173585	0.157692	-0.0635762	0.298077	0.336912	0.331638	-0.0635762	0.577424	1	-0.0788177	-0.131267	0.628688	0.482936	0.0539957	0.100985	-0.0635762	-0.131267	-0.103672	-0.138648	0.211663	-0.0920598	0.640394	0.183113	-0.0920598	-0.0635762	0.129801	0.323179	-0.0653231	-0.0458453	-0.0458453	0.326844	0.460591	0.239055	0.480163	-0.103672	0.411968	-0.145334	0.298077	0.280788	0.309148	0.173585	-0.0121317
DNA replication initiation	-0.0820981	-0.0749665	-0.0749665	-0.0788177	-0.0703812	-0.0820981	-0.0648298	-0.0914688	-0.0788177	-0.0492813	0.100985	0.0575968	0.120482	-0.0492813	0.0282862	-0.0788177	1	-0.0820981	-0.0749665	0.0071582	-0.0703812	-0.057971	-0.0492813	-0.0820981	-0.0703812	-0.0849257	-0.0703812	0.171799	-0.057971	0.120482	-0.0648298	-0.0492813	-0.0492813	-0.0492813	0.0205209	-0.0379147	-0.0379147	-0.024838	0.206522	0.0205209	-0.0749665	0.143695	-0.0648298	-0.0873883	-0.0788177	-0.057971	-0.0895522	0.0369393	0.0700637
negative regulation of protein kinase activity	-0.0138889	0.439539	0.0191939	-0.131267	-0.109422	-0.140625	-0.0965665	-0.170554	-0.131267	-0.0656934	0.00182315	-0.0412044	-0.120921	0.467153	-0.176594	-0.131267	-0.0820981	1	-0.120921	-0.100503	-0.109422	-0.0820981	-0.0656934	-0.140625	0.334347	-0.14913	0.0385005	0.0600858	-0.0820981	0.0191939	-0.0965665	-0.0656934	-0.0656934	-0.0656934	0.211876	-0.0469361	-0.0469361	-0.144664	-0.0820981	0.11336	-0.120921	0.0385005	-0.0965665	0.884311	0.00182315	-0.0820981	-0.164009	-0.0641399	0.092792
mitotic spindle organization	0.299424	-0.106061	0.0519481	0.331638	0.240462	0.439539	0.456576	0.314554	0.331638	-0.0610465	0.183113	0.244828	0.683983	-0.0610465	0.508601	0.628688	-0.0749665	-0.120921	1	0.517834	0.0716763	0.120482	-0.0610465	-0.120921	-0.0971098	-0.127157	0.409249	0.0942928	0.511379	0.209957	-0.0868486	-0.0610465	0.151163	0.575581	0.0587393	-0.0445151	-0.0445151	0.355994	0.31593	0.372493	0.367965	0.0716763	0.275434	-0.00689655	0.628688	0.706827	0.341263	0.086072	0.138056
mitotic nuclear division	0.266332	-0.0607662	0.1321	0.294913	0.257627	0.449749	0.389972	0.331808	0.294913	0.0324006	0.482936	0.125749	0.4214	-0.0751105	0.550644	0.482936	0.0071582	-0.100503	0.517834	1	0.059661	0.0071582	-0.0751105	-0.192211	-0.138305	-0.208461	0.158644	0.288301	0.320687	0.1321	-0.118384	-0.0751105	0.247423	0.247423	0.280394	-0.0515542	-0.0515542	0.765273	0.320687	0.36035	0.324967	0.257627	0.288301	0.0383234	0.294913	0.320687	0.444705	0.415332	0.328633
meiosis I	0.0385005	-0.0971098	-0.0971098	-0.103672	-0.0895522	0.186424	0.312248	0.58489	0.684665	0.647343	0.0539957	0.012624	0.0716763	-0.057971	-0.0170279	0.0539957	-0.0703812	-0.109422	0.0716763	0.059661	1	-0.0703812	-0.057971	-0.109422	-0.0895522	-0.114504	0.0920398	-0.0807537	0.143695	0.0716763	-0.0807537	-0.057971	-0.057971	0.177134	-0.133038	-0.0428571	-0.0428571	0.309148	0.143695	-0.0251293	0.0716763	0.0920398	-0.0807537	-0.119026	0.0539957	0.143695	0.251282	0.347685	-0.114504
negative regulation of protein processing	0.0843786	-0.0749665	0.120482	0.100985	0.143695	0.0843786	-0.0648298	0.0369393	-0.0788177	-0.0492813	-0.0788177	0.0575968	-0.0749665	-0.0492813	0.0282862	0.100985	-0.057971	-0.0820981	0.120482	0.0071582	-0.0703812	1	-0.0492813	0.0843786	-0.0703812	0.0700637	-0.0703812	-0.0648298	0.206522	-0.0749665	-0.0648298	-0.0492813	-0.0492813	-0.0492813	0.0205209	-0.0379147	-0.0379147	-0.024838	-0.057971	0.0205209	0.120482	-0.0703812	-0.0648298	-0.0873883	-0.0788177	-0.057971	0.0466418	-0.0914688	0.0700637
solute:proton symporter activity	-0.0656934	-0.0610465	-0.0610465	-0.0635762	-0.057971	-0.0656934	-0.0541516	-0.0715596	-0.0635762	-0.0428571	-0.0635762	-0.0690377	-0.0610465	-0.0428571	-0.0726016	-0.0635762	-0.0492813	-0.0656934	-0.0610465	-0.0751105	-0.057971	-0.0492813	1	-0.0656934	-0.057971	-0.0674916	-0.057971	-0.0541516	-0.0492813	-0.0610465	-0.0541516	-0.0428571	-0.0428571	-0.0428571	-0.0735294	-0.0339943	-0.0339943	-0.0788177	-0.0492813	-0.0735294	-0.0610465	-0.057971	-0.0541516	-0.0690377	-0.0635762	-0.0492813	-0.0703812	-0.0715596	-0.0674916
organic hydroxy compound transport	-0.140625	-0.120921	-0.120921	-0.131267	-0.109422	-0.140625	-0.0965665	-0.170554	-0.131267	-0.0656934	-0.131267	-0.156894	-0.120921	-0.0656934	-0.176594	-0.131267	-0.0820981	-0.140625	-0.120921	-0.192211	-0.109422	0.0843786	-0.0656934	1	-0.109422	0.213753	-0.109422	-0.0965665	-0.0820981	-0.120921	0.686695	0.289538	-0.0656934	-0.0656934	-0.182186	-0.0469361	-0.0469361	-0.218513	-0.0820981	-0.182186	-0.120921	-0.109422	-0.0965665	-0.156894	-0.131267	-0.0820981	-0.164009	-0.170554	-0.14913
cyclin-dependent protein serine/threonine kinase regulator activity	0.186424	0.915607	0.240462	-0.103672	-0.0895522	-0.109422	-0.0807537	-0.126726	-0.103672	-0.057971	-0.103672	0.407574	-0.0971098	0.647343	-0.130031	-0.103672	-0.0703812	0.334347	-0.0971098	-0.138305	-0.0895522	-0.0703812	-0.057971	-0.109422	1	-0.114504	0.0920398	-0.0807537	-0.0703812	0.578035	-0.0807537	-0.057971	-0.057971	-0.057971	0.298596	-0.0428571	-0.0428571	-0.15142	-0.0703812	0.298596	-0.0971098	-0.0895522	-0.0807537	0.275924	0.0539957	-0.0703812	-0.123077	-0.126726	0.164122
secretory granule	-0.14913	-0.127157	-0.127157	-0.138648	-0.114504	-0.14913	-0.100503	-0.183228	-0.138648	-0.0674916	-0.138648	-0.167555	-0.127157	-0.0674916	-0.190217	-0.138648	-0.0849257	-0.14913	-0.127157	-0.208461	-0.114504	0.0700637	-0.0674916	0.213753	-0.114504	1	-0.114504	-0.100503	-0.0849257	-0.127157	-0.100503	-0.0674916	-0.0674916	-0.0674916	-0.196721	-0.0478469	-0.0478469	-0.23976	-0.0849257	-0.196721	-0.127157	-0.114504	-0.100503	-0.167555	-0.138648	-0.0849257	-0.175695	-0.183228	-0.15873
regulation of microtubule polymerization or depolymerization	0.186424	0.0716763	-0.0971098	0.211663	0.0920398	0.334347	0.508748	0.229082	0.36933	-0.057971	0.0539957	0.275924	0.409249	0.177134	0.208978	0.211663	-0.0703812	0.0385005	0.409249	0.158644	0.0920398	-0.0703812	-0.057971	-0.109422	0.0920398	-0.114504	1	0.115747	0.357771	0.240462	-0.0807537	-0.057971	0.177134	0.647343	0.082779	-0.0428571	-0.0428571	0.0788644	0.357771	0.190687	0.0716763	0.0920398	0.115747	0.144274	0.842333	0.571848	0.251282	-0.00812348	0.0248092
anaphase-promoting complex-dependent proteasomal ubiquitin-dependent protein catabolic process	0.216738	0.0942928	-0.0868486	0.243959	0.312248	0.216738	0.355882	0.136824	0.243959	-0.0541516	0.579977	0.0340265	0.275434	-0.0541516	0.121893	-0.0920598	0.171799	0.0600858	0.0942928	0.288301	-0.0807537	-0.0648298	-0.0541516	-0.0965665	-0.0807537	-0.100503	0.115747	1	-0.0648298	0.0942928	-0.0735294	-0.0541516	0.209386	0.209386	0.331298	-0.0407332	-0.0407332	0.261055	0.171799	0.442748	0.0942928	0.705249	0.141176	0.310019	0.0759494	0.171799	0.153434	0.383446	0.486432
chromosome passenger complex	0.250855	-0.0749665	0.120482	0.280788	0.143695	0.417332	0.408428	0.293755	0.280788	-0.0492813	0.100985	0.347567	0.31593	-0.0492813	0.392679	0.640394	-0.057971	-0.0820981	0.511379	0.320687	0.143695	0.206522	-0.0492813	-0.0820981	-0.0703812	-0.0849257	0.357771	-0.0648298	1	0.31593	-0.0648298	-0.0492813	0.250513	0.550308	0.0205209	-0.0379147	-0.0379147	0.211663	0.735507	0.250987	0.31593	-0.0703812	0.171799	-0.0873883	0.280788	0.471014	0.455224	0.0369393	0.0700637
regulation of cytokinesis	0.299424	0.525974	0.209957	0.034588	-0.0971098	0.159309	0.275434	0.086072	0.183113	-0.0610465	0.034588	0.748276	0.367965	0.151163	0.181002	0.183113	0.120482	0.0191939	0.209957	0.1321	0.0716763	-0.0749665	-0.0610465	-0.120921	0.578035	-0.127157	0.240462	0.0942928	0.31593	1	-0.0868486	-0.0610465	0.151163	0.363372	0.163324	-0.0445151	-0.0445151	0.052932	0.511379	0.581662	-0.106061	0.0716763	-0.0868486	-0.00689655	0.183113	0.31593	0.101723	-0.028169	0.270663
cholesterol efflux	-0.0965665	-0.0868486	-0.0868486	-0.0920598	-0.0807537	-0.0965665	-0.0735294	-0.109797	-0.0920598	-0.0541516	-0.0920598	-0.10397	-0.0868486	-0.0541516	-0.112269	-0.0920598	-0.0648298	-0.0965665	-0.0868486	-0.118384	-0.0807537	-0.0648298	-0.0541516	0.686695	-0.0807537	-0.100503	-0.0807537	-0.0735294	-0.0648298	-0.0868486	1	0.472924	-0.0541516	-0.0541516	-0.114504	-0.0407332	-0.0407332	-0.127864	-0.0648298	-0.114504	-0.0868486	-0.0807537	-0.0735294	-0.10397	-0.0920598	-0.0648298	-0.107047	-0.109797	-0.100503
cholesterol esterification	-0.0656934	-0.0610465	-0.0610465	-0.0635762	-0.057971	-0.0656934	-0.0541516	-0.0715596	-0.0635762	-0.0428571	-0.0635762	-0.0690377	-0.0610465	-0.0428571	-0.0726016	-0.0635762	-0.0492813	-0.0656934	-0.0610465	-0.0751105	-0.057971	-0.0492813	-0.0428571	0.289538	-0.057971	-0.0674916	-0.057971	-0.0541516	-0.0492813	-0.0610465	0.472924	1	-0.0428571	-0.0428571	-0.0735294	-0.0339943	-0.0339943	-0.0788177	-0.0492813	-0.0735294	-0.0610465	-0.057971	-0.0541516	-0.0690377	-0.0635762	-0.0492813	-0.0703812	-0.0715596	-0.0674916
protein localization to kinetochore	0.467153	-0.0610465	0.151163	0.323179	0.177134	0.289538	0.472924	0.19633	0.323179	-0.0428571	0.129801	0.083682	0.151163	-0.0428571	0.179775	0.129801	-0.0492813	-0.0656934	0.151163	0.247423	-0.057971	-0.0492813	-0.0428571	-0.0656934	-0.057971	-0.0674916	0.177134	0.209386	0.250513	0.151163	-0.0541516	-0.0428571	1	0.304762	0.165033	-0.0339943	-0.0339943	0.16092	0.250513	0.165033	-0.0610465	0.177134	-0.0541516	0.083682	0.129801	0.250513	0.215054	0.0623853	0.260967
histone-serine phosphorylation	0.289538	-0.0610465	-0.0610465	0.323179	0.177134	0.467153	0.736462	0.330275	0.516556	-0.0428571	0.129801	0.236402	0.575581	-0.0428571	0.305964	0.323179	-0.0492813	-0.0656934	0.575581	0.247423	0.177134	-0.0492813	-0.0428571	-0.0656934	-0.057971	-0.0674916	0.647343	0.209386	0.550308	0.363372	-0.0541516	-0.0428571	0.304762	1	0.0457516	-0.0339943	-0.0339943	0.16092	0.550308	0.284314	0.151163	0.177134	0.209386	0.083682	0.516556	0.850103	0.357771	0.0623853	0.0967379
mitotic cell cycle phase transition	0.507422	0.372493	0.581662	0.239055	0.190687	0.11336	0.108397	0.0290206	0.0361362	-0.0735294	0.239055	0.16199	0.163324	0.284314	0.182675	-0.0653231	0.0205209	0.211876	0.0587393	0.280394	-0.133038	0.0205209	-0.0735294	-0.182186	0.298596	-0.196721	0.082779	0.331298	0.0205209	0.163324	-0.114504	-0.0735294	0.165033	0.0457516	1	-0.0508044	-0.0508044	0.141984	0.0205209	0.328736	0.163324	0.298596	0.108397	0.348214	0.0361362	0.0205209	0.139044	0.205562	0.760656
negative regulation by host of viral exo-alpha-sialidase activity	-0.0469361	-0.0445151	-0.0445151	-0.0458453	-0.0428571	-0.0469361	-0.0407332	-0.0498562	-0.0458453	-0.0339943	-0.0458453	-0.0486188	-0.0445151	-0.0339943	-0.0503597	-0.0458453	-0.0379147	-0.0469361	-0.0445151	-0.0515542	-0.0428571	-0.0379147	-0.0339943	-0.0469361	-0.0428571	-0.0478469	-0.0428571	-0.0407332	-0.0379147	-0.0445151	-0.0407332	-0.0339943	-0.0339943	-0.0339943	-0.0508044	1	1	-0.0532741	-0.0379147	-0.0508044	-0.0445151	-0.0428571	-0.0407332	-0.0486188	-0.0458453	-0.0379147	-0.0492813	-0.0498562	-0.0478469
negative regulation by host of viral glycoprotein metabolic process	-0.0469361	-0.0445151	-0.0445151	-0.0458453	-0.0428571	-0.0469361	-0.0407332	-0.0498562	-0.0458453	-0.0339943	-0.0458453	-0.0486188	-0.0445151	-0.0339943	-0.0503597	-0.0458453	-0.0379147	-0.0469361	-0.0445151	-0.0515542	-0.0428571	-0.0379147	-0.0339943	-0.0469361	-0.0428571	-0.0478469	-0.0428571	-0.0407332	-0.0379147	-0.0445151	-0.0407332	-0.0339943	-0.0339943	-0.0339943	-0.0508044	1	1	-0.0532741	-0.0379147	-0.0508044	-0.0445151	-0.0428571	-0.0407332	-0.0486188	-0.0458453	-0.0379147	-0.0492813	-0.0498562	-0.0478469
organelle fission	0.224583	-0.0985989	0.052932	0.177254	0.155626	0.298432	0.261055	0.472797	0.401639	0.16092	0.401639	0.027627	0.280228	-0.0788177	0.374881	0.326844	-0.024838	-0.144664	0.355994	0.765273	0.309148	-0.024838	-0.0788177	-0.218513	-0.15142	-0.23976	0.0788644	0.261055	0.211663	0.052932	-0.127864	-0.0788177	0.16092	0.16092	0.141984	-0.0532741	-0.0532741	1	0.211663	0.279267	0.280228	0.309148	0.183271	-0.0444006	0.177254	0.211663	0.359649	0.543091	0.197802
spindle midzone	0.0843786	-0.0749665	-0.0749665	0.100985	-0.0703812	0.250855	0.408428	0.165347	0.280788	-0.0492813	0.280788	0.347567	0.511379	-0.0492813	0.392679	0.460591	0.206522	-0.0820981	0.31593	0.320687	0.143695	-0.057971	-0.0492813	-0.0820981	-0.0703812	-0.0849257	0.357771	0.171799	0.735507	0.511379	-0.0648298	-0.0492813	0.250513	0.550308	0.0205209	-0.0379147	-0.0379147	0.211663	1	0.250987	0.120482	0.143695	0.171799	-0.0873883	0.280788	0.471014	0.31903	0.165347	0.0700637
regulation of cell division	0.408907	0.372493	0.163324	0.239055	0.190687	0.310391	0.331298	0.205562	0.239055	-0.0735294	0.239055	0.534439	0.372493	0.0457516	0.354744	0.239055	0.0205209	0.11336	0.372493	0.36035	-0.0251293	0.0205209	-0.0735294	-0.182186	0.298596	-0.196721	0.190687	0.442748	0.250987	0.581662	-0.114504	-0.0735294	0.165033	0.284314	0.328736	-0.0508044	-0.0508044	0.279267	0.250987	1	0.0587393	0.298596	-0.00305344	0.255102	0.239055	0.250987	0.229671	0.117291	0.473443
establishment of chromosome localization	0.159309	-0.106061	0.209957	0.331638	0.240462	0.159309	0.0942928	0.200313	0.183113	0.151163	0.480163	-0.00689655	0.209957	-0.0610465	0.399402	0.480163	-0.0749665	-0.120921	0.367965	0.324967	0.0716763	0.120482	-0.0610465	-0.120921	-0.0971098	-0.127157	0.0716763	0.0942928	0.31593	-0.106061	-0.0868486	-0.0610465	-0.0610465	0.151163	0.163324	-0.0445151	-0.0445151	0.280228	0.120482	0.0587393	1	0.0716763	0.818859	-0.00689655	0.034588	0.120482	0.341263	0.543036	0.270663
chromosome separation	0.334347	0.0716763	-0.0971098	0.211663	0.273632	0.186424	0.312248	0.229082	0.211663	-0.057971	0.684665	0.012624	0.240462	-0.057971	0.0959752	-0.103672	0.143695	0.0385005	0.0716763	0.257627	0.0920398	-0.0703812	-0.057971	-0.109422	-0.0895522	-0.114504	0.0920398	0.705249	-0.0703812	0.0716763	-0.0807537	-0.057971	0.177134	0.177134	0.298596	-0.0428571	-0.0428571	0.309148	0.143695	0.298596	0.0716763	1	0.115747	0.275924	0.0539957	0.143695	0.126496	0.58489	0.442748
metaphase plate congression	0.0600858	-0.0868486	0.0942928	0.243959	0.115747	0.0600858	0.141176	0.0135135	0.0759494	-0.0541516	0.579977	-0.10397	0.275434	-0.0541516	0.356055	0.411968	-0.0648298	-0.0965665	0.275434	0.288301	-0.0807537	-0.0648298	-0.0541516	-0.0965665	-0.0807537	-0.100503	0.115747	0.141176	0.171799	-0.0868486	-0.0735294	-0.0541516	-0.0541516	0.209386	0.108397	-0.0407332	-0.0407332	0.183271	0.171799	-0.00305344	0.818859	0.115747	1	0.0340265	0.0759494	0.171799	0.283675	0.506757	0.192965
negative regulation of transferase activity	0.190174	0.37069	-0.00689655	0.0957886	0.144274	0.0744849	0.172023	0.00409277	0.0957886	-0.0690377	0.21635	-0.0703812	-0.00689655	0.389121	-0.10679	-0.145334	-0.0873883	0.884311	-0.00689655	0.0383234	-0.119026	-0.0873883	-0.0690377	-0.156894	0.275924	-0.167555	0.144274	0.310019	-0.0873883	-0.00689655	-0.10397	-0.0690377	0.083682	0.083682	0.348214	-0.0486188	-0.0486188	-0.0444006	-0.0873883	0.255102	-0.00689655	0.275924	0.0340265	1	0.0957886	0.0575968	0.019788	0.103683	0.277228
regulation of microtubule cytoskeleton organization	0.134913	0.034588	-0.113937	0.157692	0.0539957	0.268004	0.411968	0.173585	0.298077	-0.0635762	0.0173077	0.21635	0.628688	0.129801	0.366136	0.298077	-0.0788177	0.00182315	0.628688	0.294913	0.0539957	-0.0788177	-0.0635762	-0.131267	0.0539957	-0.138648	0.842333	0.0759494	0.280788	0.183113	-0.0920598	-0.0635762	0.129801	0.516556	0.0361362	-0.0458453	-0.0458453	0.177254	0.280788	0.239055	0.034588	0.0539957	0.0759494	0.0957886	1	0.640394	0.194006	-0.0467925	-0.0121317
regulation of spindle organization	0.250855	-0.0749665	-0.0749665	0.280788	0.143695	0.417332	0.645057	0.293755	0.460591	-0.0492813	0.100985	0.202582	0.706827	-0.0492813	0.392679	0.280788	-0.057971	-0.0820981	0.706827	0.320687	0.143695	-0.057971	-0.0492813	-0.0820981	-0.0703812	-0.0849257	0.571848	0.171799	0.471014	0.31593	-0.0648298	-0.0492813	0.250513	0.850103	0.0205209	-0.0379147	-0.0379147	0.211663	0.471014	0.250987	0.120482	0.143695	0.171799	0.0575968	0.640394	1	0.31903	0.0369393	0.0700637
chromosomal region	0.279423	-0.137818	0.101723	0.769716	0.625641	0.833713	0.544157	0.758757	0.539432	0.0723363	0.194006	0.122968	0.341263	-0.0703812	0.345711	0.309148	-0.0895522	-0.164009	0.341263	0.444705	0.251282	0.0466418	-0.0703812	-0.164009	-0.123077	-0.175695	0.251282	0.153434	0.455224	0.101723	-0.107047	-0.0703812	0.215054	0.357771	0.139044	-0.0492813	-0.0492813	0.359649	0.31903	0.229671	0.341263	0.126496	0.283675	0.019788	0.194006	0.31903	1	0.372769	0.25183
nuclear chromosome segregation	0.148688	-0.028169	-0.028169	0.173585	0.110479	0.148688	0.260135	0.344872	0.393962	0.19633	0.724528	-0.095498	0.200313	-0.0715596	0.227754	0.173585	0.0369393	-0.0641399	0.086072	0.415332	0.347685	-0.0914688	-0.0715596	-0.170554	-0.126726	-0.183228	-0.00812348	0.383446	0.0369393	-0.028169	-0.109797	-0.0715596	0.0623853	0.0623853	0.205562	-0.0498562	-0.0498562	0.543091	0.165347	0.117291	0.543036	0.58489	0.506757	0.103683	-0.0467925	0.0369393	0.372769	1	0.331219
regulation of mitotic cell cycle phase transition	0.697597	0.270663	0.535876	0.367418	0.303435	0.213753	0.192965	0.12544	0.114385	-0.0674916	0.367418	0.277228	0.270663	0.0967379	0.305707	-0.0121317	0.0700637	0.092792	0.138056	0.328633	-0.114504	0.0700637	-0.0674916	-0.14913	0.164122	-0.15873	0.0248092	0.486432	0.0700637	0.270663	-0.100503	-0.0674916	0.260967	0.0967379	0.760656	-0.0478469	-0.0478469	0.197802	0.0700637	0.473443	0.270663	0.442748	0.192965	0.277228	-0.0121317	0.0700637	0.25183	0.331219	1
mitotic cell cycle process	0.351687	0.145815	0.277228	0.184175	0.106932	0.222025	0.20073	0.179066	0.118909	-0.012951	0.314707	0.232252	0.277228	0.122109	0.403954	0.314707	0.0275609	0.0275311	0.277228	0.630691	0.0407793	-0.0395039	-0.080481	-0.231794	0.106932	-0.255845	0.173086	0.134124	0.16169	0.145815	-0.132299	-0.080481	0.122109	0.122109	0.563621	-0.0540289	-0.0540289	0.498991	0.16169	0.251921	0.211521	0.173086	0.20073	0.104294	0.249441	0.16169	0.269047	0.305363	0.388178
positive regulation of cyclin-dependent protein kinase activity	0.250855	0.706827	0.31593	-0.0788177	-0.0703812	-0.0820981	-0.0648298	-0.0914688	-0.0788177	-0.0492813	-0.0788177	0.492552	-0.0749665	0.250513	-0.093178	-0.0788177	-0.057971	0.0843786	-0.0749665	-0.0973515	-0.0703812	-0.057971	-0.0492813	-0.0820981	0.785924	-0.0849257	-0.0703812	-0.0648298	-0.057971	0.706827	-0.0648298	-0.0492813	-0.0492813	-0.0492813	0.135754	-0.0379147	-0.0379147	-0.103672	-0.057971	0.366219	-0.0749665	-0.0703812	-0.0648298	0.0575968	-0.0788177	-0.057971	-0.0895522	-0.0914688	0.225053
NAME	transmembrane receptor protein tyrosine kinase activity	platelet-derived growth factor receptor binding	fibrillar collagen trimer	collagen type I trimer	mitochondrial proton-transporting ATP synthase complex	ATP biosynthetic process	negative regulation of platelet activation	positive regulation of phospholipase C activity	negative regulation of protein processing	ferric iron transport	keratan sulfate biosynthetic process	negative regulation of blood coagulation	collagen metabolic process	positive regulation of cell proliferation by VEGF-activated platelet derived growth factor receptor signaling pathway	positive regulation of phosphatidylinositol 3-kinase activity	proton-transporting ATP synthase complex, coupling factor F(o)	platelet-derived growth factor receptor signaling pathway	post-embryonic eye morphogenesis	face morphogenesis	protein heterotrimerization	growth factor receptor binding	cellular response to acid chemical	cellular response to exogenous dsRNA	plasma lipoprotein particle organization	protein activation cascade	iron ion import into cell	negative regulation of epithelial cell apoptotic process
transmembrane receptor protein tyrosine kinase activity	1	0.626667	-0.139535	-0.09375	-0.09375	-0.09375	0.34375	0.78125	-0.09375	-0.09375	-0.09375	0.186047	-0.12	0.78125	0.78125	-0.09375	0.511628	0.34375	0.253333	-0.09375	0.71134	0.134021	-0.09375	-0.09375	-0.12	-0.09375	-0.09375
platelet-derived growth factor receptor binding	0.626667	1	-0.139535	-0.09375	-0.09375	-0.09375	0.34375	0.78125	-0.09375	-0.09375	-0.09375	0.186047	-0.12	0.78125	0.78125	-0.09375	0.837209	-0.09375	0.253333	-0.09375	0.71134	0.42268	-0.09375	-0.09375	-0.12	-0.09375	-0.09375
fibrillar collagen trimer	-0.139535	-0.139535	1	0.631579	-0.105263	-0.105263	-0.105263	-0.105263	-0.105263	-0.105263	0.263158	-0.166667	0.511628	-0.105263	-0.105263	-0.105263	-0.166667	-0.105263	0.186047	0.631579	-0.188679	0.339623	-0.105263	-0.105263	-0.139535	-0.105263	-0.105263
collagen type I trimer	-0.09375	-0.09375	0.631579	1	-0.0769231	-0.0769231	-0.0769231	-0.0769231	-0.0769231	-0.0769231	-0.0769231	-0.105263	0.34375	-0.0769231	-0.0769231	-0.0769231	-0.105263	-0.0769231	0.34375	1	-0.113636	0.522727	-0.0769231	-0.0769231	-0.09375	-0.0769231	-0.0769231
mitochondrial proton-transporting ATP synthase complex	-0.09375	-0.09375	-0.105263	-0.0769231	1	1	-0.0769231	-0.0769231	-0.0769231	-0.0769231	-0.0769231	-0.105263	-0.09375	-0.0769231	-0.0769231	1	-0.105263	-0.0769231	-0.09375	-0.0769231	-0.113636	-0.113636	-0.0769231	-0.0769231	-0.09375	-0.0769231	-0.0769231
ATP biosynthetic process	-0.09375	-0.09375	-0.105263	-0.0769231	1	1	-0.0769231	-0.0769231	-0.0769231	-0.0769231	-0.0769231	-0.105263	-0.09375	-0.0769231	-0.0769231	1	-0.105263	-0.0769231	-0.09375	-0.0769231	-0.113636	-0.113636	-0.0769231	-0.0769231	-0.09375	-0.0769231	-0.0769231
negative regulation of platelet activation	0.34375	0.34375	-0.105263	-0.0769231	-0.0769231	-0.0769231	1	0.461538	0.461538	-0.0769231	-0.0769231	0.631579	-0.09375	0.461538	0.461538	-0.0769231	0.263158	-0.0769231	0.34375	-0.0769231	0.204545	0.204545	-0.0769231	-0.0769231	-0.09375	-0.0769231	-0.0769231
positive regulation of phospholipase C activity	0.78125	0.78125	-0.105263	-0.0769231	-0.0769231	-0.0769231	0.461538	1	-0.0769231	-0.0769231	-0.0769231	0.263158	-0.09375	1	1	-0.0769231	0.631579	-0.0769231	0.34375	-0.0769231	0.522727	0.204545	-0.0769231	-0.0769231	-0.09375	-0.0769231	-0.0769231
negative regulation of protein processing	-0.09375	-0.09375	-0.105263	-0.0769231	-0.0769231	-0.0769231	0.461538	-0.0769231	1	-0.0769231	-0.0769231	0.263158	-0.09375	-0.0769231	-0.0769231	-0.0769231	-0.105263	-0.0769231	-0.09375	-0.0769231	-0.113636	-0.113636	-0.0769231	-0.0769231	-0.09375	-0.0769231	-0.0769231
ferric iron transport	-0.09375	-0.09375	-0.105263	-0.0769231	-0.0769231	-0.0769231	-0.0769231	-0.0769231	-0.0769231	1	-0.0769231	-0.105263	-0.09375	-0.0769231	-0.0769231	-0.0769231	0.263158	-0.0769231	-0.09375	-0.0769231	-0.113636	-0.113636	-0.0769231	-0.0769231	-0.09375	1	-0.0769231
keratan sulfate biosynthetic process	-0.09375	-0.09375	0.263158	-0.0769231	-0.0769231	-0.0769231	-0.0769231	-0.0769231	-0.0769231	-0.0769231	1	-0.105263	-0.09375	-0.0769231	-0.0769231	-0.0769231	-0.105263	-0.0769231	-0.09375	-0.0769231	-0.113636	-0.113636	-0.0769231	-0.0769231	-0.09375	-0.0769231	-0.0769231
negative regulation of blood coagulation	0.186047	0.186047	-0.166667	-0.105263	-0.105263	-0.105263	0.631579	0.263158	0.263158	-0.105263	-0.105263	1	-0.139535	0.263158	0.263158	-0.105263	0.125	-0.105263	0.186047	-0.105263	0.0754717	0.0754717	-0.105263	-0.105263	0.186047	-0.105263	0.263158
collagen metabolic process	-0.12	-0.12	0.511628	0.34375	-0.09375	-0.09375	-0.09375	-0.09375	-0.09375	-0.09375	-0.09375	-0.139535	1	-0.09375	-0.09375	-0.09375	-0.139535	-0.09375	0.253333	0.34375	-0.154639	0.134021	-0.09375	-0.09375	-0.12	-0.09375	-0.09375
positive regulation of cell proliferation by VEGF-activated platelet derived growth factor receptor signaling pathway	0.78125	0.78125	-0.105263	-0.0769231	-0.0769231	-0.0769231	0.461538	1	-0.0769231	-0.0769231	-0.0769231	0.263158	-0.09375	1	1	-0.0769231	0.631579	-0.0769231	0.34375	-0.0769231	0.522727	0.204545	-0.0769231	-0.0769231	-0.09375	-0.0769231	-0.0769231
positive regulation of phosphatidylinositol 3-kinase activity	0.78125	0.78125	-0.105263	-0.0769231	-0.0769231	-0.0769231	0.461538	1	-0.0769231	-0.0769231	-0.0769231	0.263158	-0.09375	1	1	-0.0769231	0.631579	-0.0769231	0.34375	-0.0769231	0.522727	0.204545	-0.0769231	-0.0769231	-0.09375	-0.0769231	-0.0769231
proton-transporting ATP synthase complex, coupling factor F(o)	-0.09375	-0.09375	-0.105263	-0.0769231	1	1	-0.0769231	-0.0769231	-0.0769231	-0.0769231	-0.0769231	-0.105263	-0.09375	-0.0769231	-0.0769231	1	-0.105263	-0.0769231	-0.09375	-0.0769231	-0.113636	-0.113636	-0.0769231	-0.0769231	-0.09375	-0.0769231	-0.0769231
platelet-derived growth factor receptor signaling pathway	0.511628	0.837209	-0.166667	-0.105263	-0.105263	-0.105263	0.263158	0.631579	-0.105263	0.263158	-0.105263	0.125	-0.139535	0.631579	0.631579	-0.105263	1	-0.105263	0.186047	-0.105263	0.603774	0.339623	-0.105263	-0.105263	-0.139535	0.263158	-0.105263
post-embryonic eye morphogenesis	0.34375	-0.09375	-0.105263	-0.0769231	-0.0769231	-0.0769231	-0.0769231	-0.0769231	-0.0769231	-0.0769231	-0.0769231	-0.105263	-0.09375	-0.0769231	-0.0769231	-0.0769231	-0.105263	1	-0.09375	-0.0769231	0.204545	-0.113636	-0.0769231	-0.0769231	-0.09375	-0.0769231	-0.0769231
face morphogenesis	0.253333	0.253333	0.186047	0.34375	-0.09375	-0.09375	0.34375	0.34375	-0.09375	-0.09375	-0.09375	0.186047	0.253333	0.34375	0.34375	-0.09375	0.186047	-0.09375	1	0.34375	0.134021	0.42268	-0.09375	-0.09375	-0.12	-0.09375	-0.09375
protein heterotrimerization	-0.09375	-0.09375	0.631579	1	-0.0769231	-0.0769231	-0.0769231	-0.0769231	-0.0769231	-0.0769231	-0.0769231	-0.105263	0.34375	-0.0769231	-0.0769231	-0.0769231	-0.105263	-0.0769231	0.34375	1	-0.113636	0.522727	-0.0769231	-0.0769231	-0.09375	-0.0769231	-0.0769231
growth factor receptor binding	0.71134	0.71134	-0.188679	-0.113636	-0.113636	-0.113636	0.204545	0.522727	-0.113636	-0.113636	-0.113636	0.0754717	-0.154639	0.522727	0.522727	-0.113636	0.603774	0.204545	0.134021	-0.113636	1	0.269565	-0.113636	-0.113636	-0.154639	-0.113636	-0.113636
cellular response to acid chemical	0.134021	0.42268	0.339623	0.522727	-0.113636	-0.113636	0.204545	0.204545	-0.113636	-0.113636	-0.113636	0.0754717	0.134021	0.204545	0.204545	-0.113636	0.339623	-0.113636	0.42268	0.522727	0.269565	1	-0.113636	0.204545	-0.154639	-0.113636	-0.113636
cellular response to exogenous dsRNA	-0.09375	-0.09375	-0.105263	-0.0769231	-0.0769231	-0.0769231	-0.0769231	-0.0769231	-0.0769231	-0.0769231	-0.0769231	-0.105263	-0.09375	-0.0769231	-0.0769231	-0.0769231	-0.105263	-0.0769231	-0.09375	-0.0769231	-0.113636	-0.113636	1	-0.0769231	-0.09375	-0.0769231	-0.0769231
plasma lipoprotein particle organization	-0.09375	-0.09375	-0.105263	-0.0769231	-0.0769231	-0.0769231	-0.0769231	-0.0769231	-0.0769231	-0.0769231	-0.0769231	-0.105263	-0.09375	-0.0769231	-0.0769231	-0.0769231	-0.105263	-0.0769231	-0.09375	-0.0769231	-0.113636	0.204545	-0.0769231	1	-0.09375	-0.0769231	-0.0769231
protein activation cascade	-0.12	-0.12	-0.139535	-0.09375	-0.09375	-0.09375	-0.09375	-0.09375	-0.09375	-0.09375	-0.09375	0.186047	-0.12	-0.09375	-0.09375	-0.09375	-0.139535	-0.09375	-0.12	-0.09375	-0.154639	-0.154639	-0.09375	-0.09375	1	-0.09375	0.34375
iron ion import into cell	-0.09375	-0.09375	-0.105263	-0.0769231	-0.0769231	-0.0769231	-0.0769231	-0.0769231	-0.0769231	1	-0.0769231	-0.105263	-0.09375	-0.0769231	-0.0769231	-0.0769231	0.263158	-0.0769231	-0.09375	-0.0769231	-0.113636	-0.113636	-0.0769231	-0.0769231	-0.09375	1	-0.0769231
negative regulation of epithelial cell apoptotic process	-0.09375	-0.09375	-0.105263	-0.0769231	-0.0769231	-0.0769231	-0.0769231	-0.0769231	-0.0769231	-0.0769231	-0.0769231	0.263158	-0.09375	-0.0769231	-0.0769231	-0.0769231	-0.105263	-0.0769231	-0.09375	-0.0769231	-0.113636	-0.113636	-0.0769231	-0.0769231	0.34375	-0.0769231	1
[truncated: 2 more columns]

[truncated: 1 more sheets: ClueGOResults4_LPH_LH_12m NodeA]
